# Supplementary material for: Amphibians and Reptiles Exhibit Different Ecological and Evolutionary Spatial Patterns in the Amazon Basin
Source: Ecol Evol. 2025 Mar 19;15(3):e70677. doi: 10.1002/ece3.70677 (PMC11922541; doi:10.1002/ece3.70677)
Supplement: Supplementary file 2 — Appendix S2. [file ECE3-15-e70677-s002.xlsx]

## Sheet: Supp. table S1.1
binomial	Members	LHC_max	Activity		Habit								Habitat				Defence Mechanism															Mode Reptroductive
		LHC	diurnal	nocturnal	terrestrial	arboreal	aquatic	semi-aquatic	cryptozoic	fossorial	phytotelmate	rheophylic	closed	open	semi-open	floodplain	non-toxic	toxic	unpalatable or bad odor	camouflage	immobility	interrupt calling	aposematism	charge	posture	escape	warning sound	cloacal discharge	secretion	agression	distress call	mode_01	mode_02	mode_03	mode_07	mode_09	mode_11	mode_12	mode_13	mode_16	mode_20	mode_22	mode_23	mode_25	mode_26	mode_27	mode_28	mode_29	mode_31
Adelastes_hylonomos	Tetradod	29	0	1	1	0	0	0	0	0	0	0	1	0	0	0	1	0	0	1	1	0	0	0	0	1	0	0	0	0	0	1	0	0	0	0	0	0	0	0	0	0	0	0	0	0	0	0	0
Adelophryne_adiastola	Tetradod	17	1	1	1	0	0	0	0	0	0	0	1	0	0	0	0	0	0	1	0	0	0	0	0	1	0	0	0	0	0	0	0	0	0	0	0	0	0	0	0	0	0	0	0	0	1	0	0
Adelophryne_gutturosa	Tetradod	16	1	1	1	0	0	0	0	0	0	0	1	0	0	0	0	0	0	1	0	0	0	0	0	1	0	0	0	0	0	0	0	0	0	0	0	0	0	0	0	0	0	0	0	0	1	0	0
Adelphobates_castaneoticus	Tetradod	25.5	1	0	1	0	0	0	0	0	0	0	1	0	0	0	0	1	0	0	0	0	1	0	0	0	0	0	1	0	0	0	0	0	0	0	0	0	0	0	0	0	0	1	0	0	0	0	0
Adelphobates_galactonotus	Tetradod	42	1	0	1	1	0	0	0	0	0	0	1	0	0	0	0	1	0	0	0	0	1	0	0	0	0	0	1	0	0	0	0	0	0	0	0	0	0	0	0	0	0	1	0	0	0	0	0
Adelphobates_quinquevittatus	Tetradod	20.2	1	0	1	0	0	0	0	0	0	0	1	0	0	0	0	1	0	0	0	0	1	0	0	1	0	0	0	0	0	0	0	0	0	0	0	0	0	0	0	0	0	1	0	0	0	0	0
Adenomera_andreae	Tetradod	28	1	1	1	0	0	0	0	0	0	0	1	1	1	1	0	0	0	1	0	0	0	0	0	1	0	0	0	0	0	0	0	0	0	0	0	0	0	0	0	0	0	0	0	0	0	0	0
Adenomera_coca	Tetradod	25.6	1	0	1	0	0	0	0	0	0	0	1	0	1	0	0	0	0	1	0	0	0	0	0	1	0	0	0	0	0	0	0	0	0	0	0	0	0	0	0	0	0	0	0	0	0	0	0
Adenomera_diptyx	Tetradod	25	1	0	1	0	0	0	0	0	0	0	0	1	1	0	0	0	0	1	0	0	0	0	0	1	0	0	0	0	0	0	0	0	0	0	0	0	0	0	0	0	0	0	0	0	0	0	0
Adenomera_heyeri	Tetradod	26	1	1	1	0	0	0	0	0	0	0	1	0	0	0	0	0	0	1	0	0	0	0	0	1	0	0	0	0	0	0	0	0	0	0	0	0	0	0	0	0	0	0	0	0	0	0	0
Adenomera_hylaedactyla	Tetradod	30	1	1	1	0	0	0	0	0	0	0	1	1	1	1	1	0	0	1	0	0	0	0	1	1	0	0	0	0	1	0	0	0	0	0	0	0	0	0	0	0	0	0	0	0	0	0	0
Adenomera_lutzi	Tetradod	34.1	0	1	1	0	0	0	0	0	0	0	1	0	0	0	0	0	0	1	0	0	0	0	0	1	0	0	0	0	0	0	0	0	0	0	0	0	0	0	0	0	0	0	0	0	0	0	0
Adenomera_martinezi	Tetradod	25	0	1	1	0	0	0	1	0	0	0	0	1	1	0	0	0	0	1	0	0	0	0	0	1	0	0	0	0	0	0	0	0	0	0	0	0	0	0	0	0	0	0	0	0	0	0	0
Agalychnis_buckleyi	Tetradod	54.7	0	1	0	1	0	0	0	0	0	0	1	0	0	0	0	1	0	1	1	0	1	0	1	0	0	0	1	0	0	0	0	0	0	0	0	0	0	0	0	0	1	0	0	0	0	0	0
Agalychnis_hulli	Tetradod	37.1	0	1	0	1	0	0	0	0	0	0	1	0	0	0	0	1	0	1	1	0	1	0	1	0	0	0	1	0	0	0	0	0	0	0	0	0	0	0	0	1	0	0	0	0	0	0	0
Allobates_alessandroi	Tetradod	22	1	0	1	0	0	0	0	0	0	0	1	0	0	0	1	0	0	1	0	0	0	0	0	1	0	0	0	0	0	0	0	0	0	0	0	0	0	0	0	0	0	0	0	0	0	1	0
Allobates_brunneus	Tetradod	19.8	1	0	1	0	0	0	0	0	0	0	1	0	0	1	1	0	0	1	0	0	0	0	0	1	0	0	0	0	0	0	0	0	0	0	0	0	0	0	0	0	0	0	0	0	0	1	0
Allobates_caeruleodactylus	Tetradod	16.8	1	0	1	0	0	0	0	0	0	0	1	0	0	0	1	0	0	1	0	0	0	0	0	1	0	0	0	0	0	0	0	0	0	0	0	0	0	0	0	0	0	0	0	0	0	1	0
Allobates_conspicuus	Tetradod	19.5	1	0	1	0	0	0	0	0	0	0	1	0	0	1	1	0	0	1	0	0	0	0	0	1	0	0	0	0	0	0	0	0	0	0	0	0	0	0	0	0	0	0	0	0	0	0	0
Allobates_crombiei	Tetradod	19	1	0	1	0	0	0	0	0	0	0	1	0	0	0	1	0	0	1	0	0	0	0	0	1	0	0	0	0	0	0	0	0	0	0	0	0	0	0	0	0	0	0	0	0	0	1	0
Allobates_femoralis	Tetradod	32	1	0	1	0	0	0	0	0	0	0	1	0	1	1	1	0	0	1	0	0	1	0	1	1	0	0	1	0	0	0	0	0	0	0	0	0	0	0	0	0	0	0	0	0	1	0	0
Allobates_fratisenescus	Tetradod	21.2	1	0	1	0	0	0	0	0	0	0	1	0	0	0	1	0	0	1	0	0	0	0	0	1	0	0	0	0	0	0	0	0	0	0	0	0	0	0	0	0	0	0	0	0	0	1	0
Allobates_fuscellus	Tetradod	19.3	0	0	1	0	0	0	0	0	0	0	1	0	1	0	1	0	0	1	0	0	0	0	0	1	0	0	0	0	0	0	0	0	0	0	0	0	0	0	0	0	0	0	0	0	0	1	0
Allobates_gasconi	Tetradod	17.3	1	0	1	0	0	0	0	0	0	0	1	0	1	0	1	0	0	1	0	0	0	0	0	1	0	0	0	0	0	0	0	0	0	0	0	0	0	0	0	0	0	0	0	0	0	1	0
Allobates_granti	Tetradod	18.4	1	0	1	0	0	0	0	0	0	0	1	0	0	0	1	0	0	1	0	0	0	0	0	1	0	0	0	0	0	0	0	0	0	0	0	0	0	0	0	0	0	0	0	0	0	0	1
Allobates_insperatus	Tetradod	17.39	1	0	1	0	0	0	0	0	0	0	1	0	0	0	1	0	0	1	0	0	0	0	0	1	0	0	0	0	0	0	0	0	0	0	0	0	0	0	0	0	0	0	1	0	1	1	0
Allobates_kingsburyi	Tetradod	22.2	1	0	1	0	0	0	0	0	0	0	1	0	0	0	1	0	0	1	0	0	0	0	0	1	0	0	0	0	0	0	0	0	0	0	0	0	0	0	0	0	0	0	0	0	0	1	0
Allobates_marchesianus	Tetradod	18	1	1	1	0	0	0	0	0	0	0	1	0	0	0	1	0	0	1	0	0	0	0	0	1	0	0	0	0	0	0	0	0	0	0	0	0	0	0	0	0	0	0	0	0	1	0	0
Allobates_masniger	Tetradod	17	1	0	1	0	0	0	0	0	0	0	1	0	0	0	1	0	0	1	0	0	0	0	0	1	0	0	0	0	0	0	0	0	0	0	0	0	0	0	0	0	0	0	0	0	0	0	1
Allobates_mcdiarmidi	Tetradod	26	1	0	1	0	0	0	0	0	0	0	1	0	0	0	1	0	0	1	0	0	0	0	0	1	0	0	0	0	0	0	0	0	0	0	0	0	0	0	0	0	0	0	0	0	0	1	0
Allobates_melanolaemus	Tetradod	23.6	1	0	1	0	0	0	0	0	0	0	1	0	0	0	1	0	0	1	0	0	0	0	0	1	0	0	0	0	0	0	0	0	0	0	0	0	0	0	0	0	0	0	0	0	0	1	0
Allobates_myersi	Tetradod	32.8	1	0	1	0	0	0	0	0	0	0	1	0	1	0	1	0	0	1	0	0	1	0	0	1	0	0	0	0	0	0	0	0	0	0	0	0	0	0	0	0	0	0	0	0	0	1	0
Allobates_nidicola	Tetradod	21.4	1	0	1	0	0	0	0	0	0	0	1	0	0	1	1	0	0	1	0	0	0	0	0	1	0	0	0	0	0	0	0	0	0	0	0	0	0	0	0	0	0	0	0	0	0	0	1
Allobates_ornatus	Tetradod	18.4	1	0	1	0	0	0	0	0	0	0	1	0	0	0	1	0	0	1	0	0	0	0	0	1	0	0	0	0	0	0	0	0	0	0	0	0	0	0	0	0	0	0	0	0	0	0	1
Allobates_paleovarzensis	Tetradod	22.4	1	0	1	0	0	0	0	0	0	0	1	0	0	1	1	0	0	1	0	0	0	0	0	1	0	0	0	0	0	0	0	0	0	0	0	0	0	0	0	0	0	0	0	0	1	0	0
Allobates_subfolionidificans	Tetradod	18.7	1	0	1	0	0	0	0	0	0	0	1	0	0	0	1	0	0	1	0	0	0	0	0	1	0	0	0	0	0	0	0	0	0	0	0	0	0	0	1	0	0	0	0	0	1	0	0
Allobates_sumtuosus	Tetradod	16.7	1	0	1	0	0	0	0	0	0	0	1	0	0	0	1	0	0	1	0	0	0	0	0	1	0	0	0	0	0	0	0	0	0	0	0	0	0	0	0	0	0	0	1	0	1	0	0
Allobates_trilineatus	Tetradod	19.3	1	0	1	0	0	0	0	0	0	0	1	0	0	0	1	0	0	1	0	0	0	0	0	1	0	0	0	0	0	0	0	0	0	0	0	0	0	0	0	0	0	0	0	0	0	1	0
Allobates_vanzolinius	Tetradod	22.9	1	0	1	0	0	0	0	0	0	0	1	0	0	0	1	0	0	1	0	0	0	0	0	1	0	0	0	0	0	0	0	0	0	0	0	0	0	0	0	0	0	0	0	0	1	0	0
Allobates_zaparo	Tetradod	30.5	1	0	1	0	0	0	0	0	0	0	1	0	0	0	1	0	0	1	0	0	1	0	0	1	0	0	0	0	0	0	0	0	0	0	0	0	0	0	0	0	0	0	0	0	0	1	0
Allophryne_ruthveni	Tetradod	31	1	1	1	1	0	0	0	0	0	0	1	0	0	0	0	0	0	1	1	0	1	0	0	0	0	0	0	0	0	1	0	0	0	0	0	0	0	0	0	0	0	0	0	0	0	0	0
Amazophrynella_bokermanni	Tetradod	28	1	0	1	0	0	0	0	0	0	0	1	0	0	0	0	0	0	1	0	0	1	0	1	0	0	0	0	0	0	0	0	0	0	0	0	0	0	0	0	0	0	0	0	0	0	1	0
Amazophrynella_minuta	Tetradod	24	1	0	1	0	0	0	0	0	0	0	1	0	0	0	0	0	0	1	0	0	1	0	1	0	0	0	0	0	0	0	0	0	0	0	0	0	0	0	0	0	0	0	0	0	0	1	0
Ameerega_bassleri	Tetradod	42	1	0	1	0	0	0	0	0	0	0	1	0	0	0	0	1	0	1	0	0	1	0	0	1	0	0	0	0	0	0	0	0	0	0	0	0	0	0	0	0	0	0	0	0	0	1	0
Ameerega_bilinguis	Tetradod	22.6	1	0	1	0	0	0	0	0	0	0	1	0	0	0	0	1	0	1	0	0	1	0	0	0	0	0	1	0	0	0	0	0	0	0	0	0	0	0	0	0	0	0	0	0	1	0	0
Ameerega_boliviana	Tetradod	26.6	1	0	1	0	0	0	0	0	0	0	1	0	1	0	0	1	0	1	0	0	1	0	0	1	0	0	0	0	0	0	0	0	0	0	0	0	0	0	0	0	0	0	0	0	0	1	0
Ameerega_braccata	Tetradod	29.1	1	0	1	0	0	0	0	0	0	0	0	0	1	0	0	1	0	1	0	0	1	0	0	1	0	0	0	0	0	0	0	0	0	0	0	0	0	0	0	0	0	0	0	0	0	1	0
Ameerega_cainarachi	Tetradod	31.3	1	0	1	0	0	0	0	0	0	0	1	0	0	0	0	1	0	1	0	0	1	0	0	1	0	0	0	0	0	0	0	0	0	0	0	0	0	0	0	0	0	0	0	0	0	1	0
Ameerega_flavopicta	Tetradod	30.5	1	0	1	0	0	0	0	0	0	1	1	0	1	0	0	1	0	1	0	0	1	0	1	0	0	0	1	0	0	0	0	0	0	0	0	0	0	0	0	0	0	0	0	0	0	1	0
Ameerega_hahneli	Tetradod	22.89	1	0	1	0	0	0	0	0	0	0	1	0	0	1	0	1	0	1	0	0	1	0	1	1	0	0	1	0	0	0	0	0	0	0	0	0	0	0	1	0	0	0	0	0	1	0	0
Ameerega_ignipedis	Tetradod	24.2	1	0	1	0	0	0	0	0	0	0	1	0	0	0	0	1	0	1	0	0	1	0	0	1	0	0	0	0	0	0	0	0	0	0	0	0	0	0	0	0	0	0	0	0	0	1	0
Ameerega_ingeri	Tetradod	27	1	0	1	0	0	0	0	0	0	0	1	0	0	0	0	1	0	1	0	0	1	0	0	1	0	0	0	0	0	0	0	0	0	0	0	0	0	0	0	0	0	0	0	0	0	1	0
Ameerega_macero	Tetradod	29.5	1	0	1	0	0	0	0	0	0	0	1	0	0	0	0	1	0	1	0	0	1	0	0	1	0	0	0	0	0	0	0	0	0	0	0	0	0	0	0	0	0	0	0	0	0	1	0
Ameerega_parvula	Tetradod	24	1	0	1	0	0	0	0	0	0	0	1	0	0	0	0	1	0	1	0	0	1	0	0	1	0	0	0	0	0	0	0	0	0	0	0	0	0	0	0	0	0	0	0	0	0	1	0
Ameerega_pepperi	Tetradod	34.4	1	0	1	0	0	0	0	0	0	0	1	0	0	0	0	1	0	1	0	0	1	0	0	1	0	0	0	0	0	0	0	0	0	0	0	0	0	0	0	0	0	0	0	0	0	1	0
Ameerega_petersi	Tetradod	31	0	1	1	0	0	0	0	0	0	0	1	0	0	0	0	1	0	1	0	0	1	0	0	1	0	0	0	0	0	0	0	0	0	0	0	0	0	0	0	0	0	0	0	0	0	1	0
Ameerega_picta	Tetradod	24.4	1	0	1	0	0	0	0	0	0	0	1	0	0	0	0	1	0	1	0	0	1	0	0	1	0	0	0	0	0	0	0	0	0	0	0	0	0	0	0	0	0	0	0	0	1	0	0
Ameerega_planipaleae	Tetradod	29.6	1	0	1	0	0	0	0	0	0	0	1	0	1	0	0	1	0	1	0	0	1	0	0	1	0	0	0	0	0	0	0	0	0	0	0	0	0	0	0	0	0	0	0	0	0	1	0
Ameerega_pongoensis	Tetradod	26	1	0	1	0	0	0	0	0	0	0	1	0	0	0	0	1	0	1	0	0	1	0	0	0	0	0	0	0	0	0	0	0	0	0	0	0	0	0	0	0	0	0	0	0	0	1	0
Ameerega_rubriventris	Tetradod	24.5	1	0	1	0	0	0	0	0	0	1	1	0	0	0	0	1	0	1	0	0	1	0	0	1	0	0	0	0	0	0	0	0	0	0	0	0	0	0	0	0	0	0	0	0	1	0	0
Ameerega_shihuemoy	Tetradod	25.7	1	0	1	0	0	0	0	0	0	1	1	0	0	0	0	1	0	1	0	0	1	0	0	1	0	0	0	0	0	0	0	0	0	0	0	0	0	0	0	0	0	0	0	0	0	1	0
Ameerega_silverstonei	Tetradod	42.8	1	0	1	0	0	0	0	0	0	0	1	0	1	0	0	1	0	1	0	0	1	0	0	1	0	0	0	0	0	0	0	0	0	0	0	0	0	0	0	0	0	0	0	0	0	1	0
Ameerega_simulans	Tetradod	27	1	0	1	0	0	0	0	0	0	0	1	0	0	0	0	1	0	1	0	0	1	0	0	1	0	0	0	0	0	0	0	0	0	0	0	0	0	0	0	0	0	0	0	0	0	1	0
Ameerega_smaragdina	Tetradod	26.5	0	1	1	0	0	0	0	0	0	0	1	0	0	0	0	1	0	1	0	0	1	0	0	1	0	0	0	0	0	0	0	0	0	0	0	0	0	0	0	0	0	0	0	0	1	0	0
Ameerega_trivittata	Tetradod	49	1	0	1	1	0	0	0	0	0	0	1	0	0	0	0	1	0	1	0	0	1	0	1	1	0	1	1	0	0	0	0	0	0	0	0	0	0	0	1	0	0	0	0	0	1	0	0
Ameerega_yoshina	Tetradod	34.8	1	0	1	0	0	0	0	0	0	0	1	0	0	0	0	1	0	1	0	0	1	0	0	1	0	0	0	0	0	0	0	0	0	0	0	0	0	0	0	0	0	0	0	0	0	1	0
Ameerega_yungicola	Tetradod	23.5	1	0	1	0	0	0	0	0	0	0	1	0	1	0	0	1	0	1	0	0	1	0	0	1	0	0	0	0	0	0	0	0	0	0	0	0	0	0	0	0	0	0	0	0	1	0	0
Andinobates_abditus	Tetradod	17.7	1	0	1	0	0	0	0	0	1	0	1	0	0	0	0	1	0	1	0	0	1	0	0	1	0	0	0	0	0	0	0	0	0	0	0	0	0	0	0	0	0	0	1	0	1	0	0
Anomaloglossus_baeobatrachus	Tetradod	18.6	1	0	1	0	0	0	0	0	0	0	1	0	0	0	1	0	0	1	0	0	0	0	0	1	0	0	0	0	0	0	0	0	0	0	0	0	0	0	0	0	0	0	0	0	1	0	0
Anomaloglossus_beebei	Tetradod	18.7	1	0	0	0	0	0	0	0	1	0	0	0	1	0	1	0	0	0	0	0	1	0	1	1	0	0	0	0	0	0	0	0	0	0	0	0	0	0	0	0	0	0	1	0	0	0	0
Anomaloglossus_kaiei	Tetradod	19.8	1	0	1	0	0	0	0	0	0	0	0	0	1	0	1	0	0	1	0	0	0	0	0	1	0	0	0	0	0	0	0	0	0	0	0	0	0	0	0	0	0	0	0	0	0	0	0
Anomaloglossus_leopardus	Tetradod	21.5	0	0	1	0	0	0	0	0	0	0	1	0	0	0	1	0	0	1	0	0	0	0	0	1	0	0	0	0	0	0	0	0	0	0	0	0	0	0	0	0	0	0	0	0	0	0	0
Anomaloglossus_parimae	Tetradod	23.1	1	0	1	0	0	0	0	0	0	0	1	0	0	0	1	0	0	1	0	0	0	0	0	1	0	0	0	0	0	0	0	0	0	0	0	0	0	0	0	0	0	0	0	0	0	0	0
Anomaloglossus_stepheni	Tetradod	18.24	1	0	1	0	0	0	0	0	0	0	1	0	0	0	1	0	0	1	0	0	0	0	0	1	0	0	0	0	0	0	0	0	0	0	0	0	0	0	0	0	0	0	0	0	1	0	0
Anomaloglossus_tamacuarensis	Tetradod	25	1	1	1	0	0	0	0	0	0	0	1	0	0	0	1	0	0	1	0	0	0	0	0	1	0	0	0	0	0	0	0	0	0	0	0	0	0	0	0	0	0	0	0	0	1	0	0
Aparasphenodon_venezolanus	Tetradod	62.3	0	1	0	1	0	0	0	0	1	0	1	0	0	1	0	1	0	1	0	0	0	0	1	0	0	0	1	0	0	1	0	0	0	0	0	0	0	0	0	0	0	0	0	0	0	0	0
Atelopus_andinus	Tetradod	37	1	0	1	0	0	0	0	0	0	0	1	0	0	0	0	1	0	1	0	0	1	0	1	0	0	0	0	0	0	0	0	0	0	0	0	0	0	1	0	0	0	0	0	0	0	0	0
Atelopus_angelito	Tetradod	49.2	1	0	1	0	0	0	0	0	0	1	1	1	0	0	0	1	0	1	1	0	1	0	1	0	0	0	0	0	0	0	0	0	0	0	0	0	0	1	0	0	0	0	0	0	0	0	0
Atelopus_ardila	Tetradod	47.3	1	0	1	0	0	0	0	0	0	1	0	1	0	0	0	1	0	1	0	0	0	0	1	0	0	0	0	0	0	0	0	0	0	0	0	0	0	1	0	0	0	0	0	0	0	0	0
Atelopus_bomolochos	Tetradod	50.4	1	0	1	0	0	0	0	0	0	0	1	1	0	0	0	1	0	1	0	0	1	0	1	0	0	0	0	0	0	0	0	0	0	0	0	0	0	1	0	0	0	0	0	0	0	0	0
Atelopus_boulengeri	Tetradod	65.9	1	0	1	0	0	0	0	0	0	0	1	0	0	0	0	1	0	1	0	0	1	0	1	0	0	0	0	0	0	0	0	0	0	0	0	0	0	1	0	0	0	0	0	0	0	0	0
Atelopus_dimorphus	Tetradod	31.3	1	0	1	0	0	0	0	0	0	0	1	0	0	0	0	1	0	0	0	0	0	0	0	0	0	0	0	0	0	0	0	0	0	0	0	0	0	1	0	0	0	0	0	0	0	0	0
Atelopus_epikeisthos	Tetradod	68.4	1	0	1	0	0	0	0	0	0	0	1	0	0	0	0	1	0	1	0	0	1	0	1	0	0	0	0	0	0	0	0	0	0	0	0	0	0	1	0	0	0	0	0	0	0	0	0
Atelopus_erythropus	Tetradod	28	1	0	1	0	0	0	0	0	0	0	1	0	0	0	0	1	0	1	0	0	1	0	1	0	0	0	0	0	0	0	0	0	0	0	0	0	0	1	0	0	0	0	0	0	0	0	0
Atelopus_exiguus	Tetradod	35.4	1	0	1	0	0	0	0	0	0	1	1	1	1	0	0	1	0	1	0	0	1	0	1	0	0	0	0	0	0	0	0	0	0	0	0	0	0	1	0	0	0	0	0	0	0	0	0
Atelopus_gigas	Tetradod	57.2	1	0	1	0	0	0	0	0	0	0	1	0	0	0	0	1	0	0	0	0	0	0	0	0	0	0	0	0	0	0	0	0	0	0	0	0	0	1	0	0	0	0	0	0	0	0	0
Atelopus_halihelos	Tetradod	36.1	1	0	1	0	0	0	0	0	0	0	1	0	0	0	0	1	0	1	0	0	1	0	1	0	0	0	0	0	0	0	0	0	0	0	0	0	0	1	0	0	0	0	0	0	0	0	0
Atelopus_ignescens	Tetradod	48.2	1	0	1	0	0	0	0	0	0	0	1	1	0	0	0	1	0	1	0	0	1	0	1	0	0	0	0	0	0	0	0	0	0	0	0	0	0	1	0	0	0	0	0	0	0	0	0
Atelopus_loettersi	Tetradod	35.2	1	1	1	0	0	0	0	0	0	1	1	0	0	0	0	1	0	1	0	0	1	0	1	0	0	0	0	0	0	0	0	0	0	0	0	0	0	1	0	0	0	0	0	0	0	0	0
Atelopus_nanay	Tetradod	39.6	1	0	1	0	0	0	0	0	0	1	0	1	1	0	0	1	0	1	0	0	0	0	1	0	0	0	0	0	0	0	0	0	0	0	0	0	0	1	0	0	0	0	0	0	0	0	0
Atelopus_nepiozomus	Tetradod	32.4	1	0	1	0	0	0	0	0	0	0	0	1	1	0	0	1	0	1	0	0	1	0	1	0	0	0	0	0	0	0	0	0	0	0	0	0	0	1	0	0	0	0	0	0	0	0	0
Atelopus_onorei	Tetradod	47.9	1	0	1	0	0	0	0	0	0	1	1	0	0	0	0	1	0	1	1	0	1	0	0	0	0	0	0	0	0	0	0	0	0	0	0	0	0	1	0	0	0	0	0	0	0	0	0
Atelopus_orcesi	Tetradod	42.1	1	0	1	0	0	0	0	0	0	0	1	0	0	0	0	1	0	0	0	0	0	0	0	0	0	0	0	0	0	0	0	0	0	0	0	0	0	1	0	0	0	0	0	0	0	0	0
Atelopus_oxapampae	Tetradod	22.1	1	1	1	0	0	0	0	0	0	0	1	0	0	0	0	1	0	1	0	0	1	0	1	0	0	0	0	0	0	0	0	0	0	0	0	0	0	1	0	0	0	0	0	0	0	0	0
Atelopus_pachydermus	Tetradod	61.6	1	0	1	0	0	0	0	0	0	0	1	1	0	0	0	1	0	1	1	0	1	0	0	0	0	0	0	0	0	0	0	0	0	0	0	0	0	1	0	0	0	0	0	0	0	0	0
Atelopus_palmatus	Tetradod	31.2	1	1	1	0	0	0	0	0	0	0	1	0	0	0	0	1	0	1	0	0	1	0	1	0	0	0	0	0	0	0	0	0	0	0	0	0	0	1	0	0	0	0	0	0	0	0	0
Atelopus_pastuso	Tetradod	50.7	1	0	1	0	0	0	0	0	0	1	0	1	0	0	0	1	0	1	0	0	0	0	1	0	0	0	0	0	0	0	0	0	0	0	0	0	0	1	0	0	0	0	0	0	0	0	0
Atelopus_patazensis	Tetradod	48.8	1	0	1	0	0	0	0	0	0	0	0	1	0	0	0	1	0	1	0	0	1	0	1	0	0	0	0	0	0	0	0	0	0	0	0	0	0	1	0	0	0	0	0	0	0	0	0
Atelopus_peruensis	Tetradod	45.2	1	0	1	0	0	0	0	0	0	0	0	1	0	0	0	1	0	1	1	0	1	0	1	0	0	0	0	0	0	0	0	0	0	0	0	0	0	1	0	0	0	0	0	0	0	0	0
Atelopus_petersi	Tetradod	50.2	1	0	1	0	0	0	0	0	0	0	1	1	0	0	0	1	0	1	1	0	1	0	0	0	0	0	0	0	0	0	0	0	0	0	0	0	0	1	0	0	0	0	0	0	0	0	0
Atelopus_petriruizi	Tetradod	20	1	0	1	0	0	0	0	0	0	0	1	0	0	0	0	1	0	1	1	0	0	0	0	0	0	0	0	0	0	0	0	0	0	0	0	0	0	1	0	0	0	0	0	0	0	0	0
Atelopus_planispina	Tetradod	36.5	1	0	1	0	0	0	0	0	0	0	1	0	0	0	0	1	0	1	0	0	1	0	1	0	0	0	0	0	0	0	0	0	0	0	0	0	0	1	0	0	0	0	0	0	0	0	0
Atelopus_podocarpus	Tetradod	52.9	1	0	1	0	0	0	0	0	0	0	0	1	0	0	0	1	0	1	1	0	1	0	1	0	0	0	0	0	0	0	0	0	0	0	0	0	0	1	0	0	0	0	0	0	0	0	0
Atelopus_pulcher	Tetradod	35.1	1	0	1	0	0	0	0	0	0	0	1	0	0	0	0	1	0	1	0	0	1	0	1	0	0	0	0	0	0	0	0	0	0	0	0	0	0	1	0	0	0	0	0	0	0	0	0
Atelopus_pyrodactylus	Tetradod	38	1	0	1	0	0	0	0	0	0	0	1	0	0	0	0	1	0	1	0	0	1	0	1	0	0	0	0	0	0	0	0	0	0	0	0	0	0	1	0	0	0	0	0	0	0	0	0
Atelopus_reticulatus	Tetradod	27.4	1	0	1	0	0	0	0	0	0	0	1	0	0	0	0	1	0	1	0	0	1	0	1	0	0	0	0	0	0	0	0	0	0	0	0	0	0	1	0	0	0	0	0	0	0	0	0
Atelopus_seminiferus	Tetradod	40	1	0	1	0	0	0	0	0	0	0	1	0	1	0	0	1	0	1	0	0	1	0	1	0	0	0	0	0	0	0	0	0	0	0	0	0	0	1	0	0	0	0	0	0	0	0	0
Atelopus_simulatus	Tetradod	37.4	1	0	1	0	0	0	0	0	0	0	1	1	0	0	0	1	0	1	0	0	1	0	1	0	0	0	0	0	0	0	0	0	0	0	0	0	0	1	0	0	0	0	0	0	0	0	0
Atelopus_siranus	Tetradod	23.5	1	0	1	0	0	0	0	0	0	0	1	0	0	0	0	1	0	1	0	0	1	0	1	0	0	0	0	0	0	0	0	0	0	0	0	0	0	1	0	0	0	0	0	0	0	0	0
Atelopus_spumarius	Tetradod	39.2	1	0	1	0	0	0	0	0	0	0	1	0	0	0	0	1	0	1	0	0	1	0	1	0	0	0	0	0	0	0	0	0	0	0	0	0	0	1	0	0	0	0	0	0	0	0	0
Atelopus_tricolor	Tetradod	36	1	1	1	0	0	0	0	0	0	1	1	0	1	0	0	1	0	1	0	0	1	0	1	0	0	0	0	0	0	0	0	0	0	0	0	0	0	1	0	0	0	0	0	0	0	0	0
Boana_aguilari	Tetradod	50	0	1	0	1	0	0	0	0	0	0	0	1	1	0	0	0	1	1	1	0	0	0	0	0	0	0	1	0	0	0	0	1	0	0	0	0	0	0	0	0	0	0	0	0	0	0	0
Boana_albopunctata	Tetradod	75	0	1	0	1	0	0	0	0	0	0	1	0	1	0	1	0	0	1	1	0	1	0	1	0	0	1	0	0	1	1	0	0	0	0	0	0	0	0	0	0	0	0	0	0	0	0	0
Boana_balzani	Tetradod	52.3	0	1	0	1	0	0	0	0	0	1	1	0	1	0	0	0	0	1	0	0	0	0	0	0	0	0	0	0	0	0	0	1	0	0	0	0	0	1	0	0	0	0	0	0	0	0	0
Boana_boans	Tetradod	128	0	1	0	1	0	0	0	0	0	0	1	0	1	1	0	0	1	1	0	0	1	1	1	1	0	0	0	1	1	0	0	0	0	0	0	1	0	0	0	0	0	0	0	0	0	0	0
Boana_calcarata	Tetradod	61	0	1	0	1	0	0	0	0	0	0	1	0	1	1	1	0	0	1	1	0	1	0	1	0	0	0	0	0	0	1	0	0	0	0	0	0	0	0	0	0	0	0	0	0	0	0	0
Boana_callipleura	Tetradod	51.5	0	1	0	1	0	0	0	0	0	1	1	0	1	0	0	0	0	1	1	0	0	0	1	0	0	0	0	0	0	0	0	1	0	0	0	0	0	1	0	0	0	0	0	0	0	0	0
Boana_cinerascens	Tetradod	38.2	0	1	0	1	0	0	0	0	0	0	1	0	1	1	0	0	1	1	0	0	0	1	0	1	0	0	0	0	0	1	0	0	0	0	0	0	0	0	0	0	0	0	0	0	0	0	0
Boana_crepitans	Tetradod	75	0	1	1	1	0	0	0	0	0	0	1	1	1	1	0	1	0	1	1	0	1	0	1	1	0	0	1	1	1	1	0	0	0	0	0	1	0	0	0	0	0	0	0	0	0	0	0
Boana_dentei	Tetradod	49.8	0	1	0	1	0	0	0	0	0	0	1	0	0	0	1	0	0	1	1	0	1	0	0	1	0	0	0	0	0	1	0	0	0	0	0	0	0	0	0	0	0	0	0	0	0	0	0
Boana_fasciata	Tetradod	54.8	0	1	0	1	0	0	0	0	0	0	1	0	1	1	1	0	0	1	1	0	1	0	0	0	0	0	0	0	1	1	0	0	0	0	0	0	0	0	0	0	0	0	0	0	0	0	0
Boana_geographica	Tetradod	81	0	1	0	1	0	0	0	0	1	0	1	1	1	1	0	0	1	1	1	0	1	0	1	0	0	1	1	0	1	1	0	0	0	0	0	0	0	1	0	0	0	0	0	0	0	0	0
Boana_gladiator	Tetradod	55.3	0	1	0	1	0	0	0	0	0	1	1	0	0	0	0	0	1	1	0	0	0	0	0	0	0	0	1	0	0	0	0	0	0	0	0	0	0	1	0	0	0	0	0	0	0	0	0
Boana_hobbsi	Tetradod	42.5	0	1	0	1	0	0	0	0	0	0	1	0	0	1	1	0	0	1	1	0	0	0	0	0	0	0	0	0	0	0	0	0	0	0	0	0	0	1	0	0	0	0	0	0	0	0	0
Boana_hutchinsi	Tetradod	56	0	1	0	1	0	0	0	0	0	0	1	0	0	0	0	0	0	1	0	0	1	0	0	0	0	0	0	0	0	0	0	0	0	0	0	0	0	1	0	0	0	0	0	0	0	0	0
Boana_lanciformis	Tetradod	84.2	0	1	1	1	0	0	0	0	0	0	0	1	1	1	1	0	0	1	0	0	0	0	1	1	0	1	0	0	1	1	0	0	0	0	0	0	0	1	0	0	0	0	0	0	0	0	0
Boana_lemai	Tetradod	35.4	0	1	0	1	0	0	0	0	0	1	1	0	0	0	0	0	0	1	0	0	0	0	0	1	0	0	0	0	0	0	0	1	0	0	0	0	0	1	0	0	0	0	0	0	0	0	0
Boana_leucocheila	Tetradod	81.2	0	1	0	1	0	0	0	0	0	0	1	1	0	1	0	0	0	1	0	0	0	0	1	0	0	0	0	0	1	0	0	0	0	0	0	0	0	0	0	0	0	0	0	0	0	0	0
Boana_marianitae	Tetradod	56.8	0	1	0	1	0	0	0	0	0	1	1	1	1	0	0	0	0	1	0	0	0	0	0	1	0	0	0	0	0	1	0	0	0	0	0	0	0	1	0	0	0	0	0	0	0	0	0
Boana_melanopleura	Tetradod	47.7	0	1	0	1	0	0	0	0	0	1	1	1	1	0	0	0	0	1	0	0	0	0	0	0	0	0	0	0	0	0	0	1	0	0	0	0	0	1	0	0	0	0	0	0	0	0	0
Boana_microderma	Tetradod	34	0	1	0	1	0	0	0	0	0	0	1	0	0	0	0	0	0	1	0	0	0	0	1	1	0	0	0	0	0	0	0	0	0	0	0	0	0	0	0	0	0	0	0	0	0	0	0
Boana_multifasciata	Tetradod	53	0	1	0	1	0	0	0	0	0	0	0	1	0	0	1	0	0	1	1	0	0	0	1	1	0	1	0	0	1	1	0	0	0	0	0	0	0	0	0	0	0	0	0	0	0	0	0
Boana_nympha	Tetradod	36	0	1	0	1	0	0	0	0	0	0	1	0	0	1	1	0	0	1	1	0	0	0	0	1	0	0	0	0	0	0	0	0	0	0	0	0	0	1	0	0	0	0	0	0	0	0	0
Boana_ornatissima	Tetradod	42	0	1	0	1	0	0	0	0	0	0	1	0	0	0	0	0	0	1	1	0	1	0	0	1	0	0	0	0	0	0	0	0	0	0	0	0	0	0	0	0	0	0	0	0	0	0	0
Boana_palaestes	Tetradod	50.9	0	1	0	1	0	0	0	0	0	0	1	0	0	0	0	0	1	1	0	0	0	0	0	0	0	0	1	0	0	0	0	0	0	0	0	0	0	1	0	0	0	0	0	0	0	0	0
Boana_pellucens	Tetradod	61.6	0	1	0	1	0	0	0	0	0	0	1	1	1	0	1	0	0	1	1	0	1	0	1	0	0	0	0	0	0	1	0	0	0	0	0	0	0	0	0	0	0	0	0	0	0	0	0
Boana_punctata	Tetradod	41.7	1	1	0	1	0	1	0	0	0	0	0	1	0	1	1	0	0	1	0	0	0	0	1	1	0	0	0	0	0	1	0	0	0	0	0	0	0	1	0	0	0	0	0	0	0	0	0
Boana_raniceps	Tetradod	82	0	1	0	1	0	0	0	0	0	0	1	1	1	0	0	1	0	1	1	0	1	0	1	1	0	1	1	1	1	1	0	0	0	0	0	0	0	0	0	0	0	0	0	0	0	0	0
Boana_riojana	Tetradod	64.7	1	1	0	1	0	0	0	0	0	1	1	0	1	0	0	0	1	1	0	0	0	0	1	1	0	0	1	0	0	0	0	1	0	0	0	0	0	1	0	0	0	0	0	0	0	0	0
Boana_roraima	Tetradod	45.8	0	1	0	1	0	0	0	0	0	1	1	0	0	0	1	0	0	1	1	0	0	0	0	1	0	0	0	0	1	0	0	0	0	0	0	0	0	1	0	0	0	0	0	0	0	0	0
Boana_sibleszi	Tetradod	39	0	1	0	1	0	1	0	0	0	0	1	0	0	0	0	0	0	1	0	0	0	0	0	1	0	0	0	0	0	0	0	0	0	0	0	0	0	1	0	0	0	0	0	0	0	0	0
Boana_tepuiana	Tetradod	47.7	0	1	0	1	0	0	0	0	0	1	1	0	0	0	0	0	0	1	1	0	0	0	0	1	0	0	0	0	1	0	0	0	0	0	0	0	0	0	0	0	0	0	0	0	0	0	0
Boana_tetete	Tetradod	45.8	0	1	0	1	0	1	0	0	0	0	1	0	0	1	1	0	0	1	1	0	0	0	0	1	0	0	0	0	1	1	0	0	0	0	0	0	0	1	0	0	0	0	0	0	0	0	0
Boana_wavrini	Tetradod	113	0	1	0	1	0	0	0	0	0	0	0	0	1	1	1	0	0	1	0	0	1	0	1	0	0	0	0	0	1	0	0	0	0	0	1	1	0	0	0	0	0	0	0	0	0	0	0
Bolitoglossa_altamazonica	Cauda	56.6	0	1	1	1	0	0	0	0	0	0	1	0	0	0	1	0	0	1	0	0	0	0	1	1	0	0	0	0	0	0	0	0	0	0	0	0	0	0	0	0	0	0	0	0	1	0	0
Bolitoglossa_digitigrada	Cauda	46.1	0	1	1	1	0	0	0	0	0	0	1	0	0	0	1	0	0	1	0	0	0	0	1	1	0	0	0	0	0	0	0	0	0	0	0	0	0	0	0	0	0	0	0	0	1	0	0
Bolitoglossa_equatoriana	Cauda	57.9	0	1	1	1	0	0	0	0	0	0	1	0	0	0	1	0	0	1	0	0	0	0	1	1	0	0	0	0	0	0	0	0	0	0	0	0	0	0	0	0	0	0	0	0	1	0	0
Bolitoglossa_palmata	Cauda	53.3	0	1	1	1	0	0	0	0	0	0	1	0	0	0	1	0	0	1	0	0	0	0	1	1	0	0	0	0	0	0	0	0	0	0	0	0	0	0	0	0	0	0	0	0	1	0	0
Bolitoglossa_peruviana	Cauda	42.5	0	1	1	1	0	0	0	0	0	0	1	0	0	0	1	0	0	1	0	0	0	0	1	1	0	0	0	0	0	0	0	0	0	0	0	0	0	0	0	0	0	0	0	0	1	0	0
Brasilotyphlus_braziliensis	Apodal	260	0	0	0	0	0	0	0	1	0	0	1	0	0	0	0	0	0	1	0	0	1	0	0	0	0	0	0	0	0	0	0	0	0	0	0	0	0	1	0	0	0	0	0	0	0	0	0
Bryophryne_abramalagae	Tetradod	20.1	1	0	1	0	0	0	0	0	0	0	1	1	0	0	1	0	0	1	1	0	1	0	0	0	0	0	0	0	0	0	0	0	0	0	0	0	0	0	0	0	0	0	0	0	1	0	0
Bryophryne_bakersfield	Tetradod	31.1	1	0	1	0	0	0	0	0	0	0	1	1	0	0	1	0	0	1	1	0	1	0	0	0	0	0	0	0	0	0	0	0	0	0	0	0	0	0	0	0	0	0	0	0	1	0	0
Bryophryne_bustamantei	Tetradod	23.4	1	0	1	0	0	0	0	0	0	0	1	1	0	0	1	0	0	1	1	0	1	0	0	0	0	0	0	0	0	0	0	0	0	0	0	0	0	0	0	0	0	0	0	0	1	0	0
Bryophryne_cophites	Tetradod	29.3	0	0	1	0	0	0	0	0	0	0	1	1	0	0	1	0	0	1	1	0	0	0	0	0	0	0	0	0	0	0	0	0	0	0	0	0	0	0	0	0	0	0	0	0	1	0	0
Bryophryne_flammiventris	Tetradod	24.1	1	0	1	0	0	0	0	0	0	0	0	1	0	0	1	0	0	1	1	0	1	0	0	0	0	0	0	0	0	0	0	0	0	0	0	0	0	0	0	0	0	0	0	0	1	0	0
Bryophryne_gymnotis	Tetradod	22.2	1	0	1	0	0	0	0	0	0	0	1	0	0	0	1	0	0	1	1	0	0	0	0	0	0	0	0	0	0	0	0	0	0	0	0	0	0	0	0	0	0	0	0	0	1	0	0
Bryophryne_hanssaueri	Tetradod	24.6	0	0	1	0	0	0	0	0	0	0	1	0	1	0	1	0	0	1	1	0	1	0	0	0	0	0	0	0	0	0	0	0	0	0	0	0	0	0	0	0	0	0	0	0	1	0	0
Bryophryne_nubilosus	Tetradod	21.9	0	0	1	0	0	0	0	0	0	0	1	1	0	0	1	0	0	1	1	0	0	0	0	0	0	0	0	0	0	0	0	0	0	0	0	0	0	0	0	0	0	0	0	0	1	0	0
Bryophryne_phuyuhampatu	Tetradod	22.6	1	0	1	0	0	0	0	0	0	0	1	0	0	0	1	0	0	1	1	0	0	0	0	0	0	0	0	0	0	0	0	0	0	0	0	0	0	0	0	0	0	0	0	0	1	0	0
Bryophryne_zonalis	Tetradod	24.4	0	0	1	0	0	0	0	0	0	0	0	1	1	0	1	0	0	1	1	0	0	0	0	0	0	0	0	0	0	0	0	0	0	0	0	0	0	0	0	0	0	0	0	0	1	0	0
Caecilia_abitaguae	Apodal	1550	1	1	0	0	0	0	0	1	0	0	1	0	1	0	0	0	0	1	0	0	1	0	0	0	0	0	0	0	0	0	0	0	0	0	0	0	0	0	0	0	0	0	0	0	1	0	0
Caecilia_attenuata	Apodal	910	0	0	0	0	0	0	0	1	0	0	1	0	0	0	0	0	0	1	0	0	1	0	0	0	0	0	0	0	0	0	0	0	0	0	0	0	0	0	0	0	0	0	0	0	0	0	0
Caecilia_bokermanni	Apodal	527	0	0	0	0	0	0	0	1	0	0	1	0	0	0	0	0	0	1	0	0	1	0	0	0	0	0	0	0	0	0	0	0	0	0	0	0	0	0	0	0	0	0	0	0	0	0	0
Caecilia_crassisquama	Apodal	728	1	0	0	0	0	0	0	1	0	0	1	0	0	0	0	0	0	1	0	0	1	0	0	0	0	0	0	0	0	0	0	0	0	0	0	0	0	0	0	0	0	0	0	0	0	0	0
Caecilia_disossea	Apodal	882	0	0	0	0	0	0	0	1	0	0	1	0	1	0	0	0	0	1	0	0	1	0	0	0	0	0	0	0	0	0	0	0	0	0	0	0	0	0	0	0	0	0	0	0	0	0	0
Caecilia_dunni	Apodal	464	0	0	0	0	0	0	0	1	0	0	1	0	0	0	0	0	0	1	0	0	1	0	0	0	0	0	0	0	0	0	0	0	0	0	0	0	0	0	0	0	0	0	0	0	0	0	0
Caecilia_gracilis	Apodal	735	0	0	0	0	0	0	0	1	0	0	1	0	1	0	0	0	0	1	0	0	1	0	0	0	0	0	0	0	0	0	0	0	0	0	0	0	0	0	0	0	0	0	0	0	0	0	0
Caecilia_inca	Apodal	1069	0	0	0	0	0	0	0	1	0	0	1	0	0	0	0	0	0	1	0	0	1	0	0	0	0	0	0	0	0	0	0	0	0	0	0	0	0	0	0	0	0	0	0	0	0	0	0
Caecilia_marcusi	Apodal	510	0	0	0	0	0	0	0	1	0	0	1	0	0	0	0	0	0	1	0	0	1	0	0	0	0	0	0	0	0	0	0	0	0	0	0	0	0	0	0	0	0	0	0	0	0	0	0
Caecilia_orientalis	Apodal	625	0	0	0	0	0	0	0	1	0	0	1	0	1	0	0	0	0	1	0	0	1	0	0	0	0	0	0	0	0	0	0	0	0	0	0	0	0	0	0	0	0	0	0	0	0	0	0
Caecilia_pachynema	Apodal	944	0	0	0	0	0	1	0	1	0	0	1	0	1	0	0	0	0	1	0	0	1	0	0	0	0	0	0	0	0	0	0	0	0	0	0	0	0	0	0	0	0	0	0	0	0	0	0
Caecilia_subdermalis	Apodal	680	0	0	0	0	0	0	0	1	0	0	1	1	0	0	0	0	0	1	0	0	1	0	0	0	0	0	0	0	0	0	0	0	0	0	0	0	0	0	0	0	0	0	0	0	0	0	0
Caecilia_tentaculata	Apodal	1025	0	0	0	0	0	0	0	1	0	0	1	0	0	0	0	1	0	1	0	0	1	0	0	0	0	0	0	0	0	0	0	0	0	0	0	0	0	0	0	0	0	0	0	0	0	0	0
Callimedusa_atelopoides	Tetradod	49.1	0	1	1	1	0	0	0	0	0	0	1	0	0	0	0	1	0	1	0	0	0	0	1	0	0	0	1	0	0	0	0	0	0	0	0	0	0	0	0	0	0	0	0	0	0	0	0
Callimedusa_baltea	Tetradod	63.5	0	1	0	1	0	0	0	0	0	0	1	0	0	0	0	1	0	1	0	0	0	0	1	0	0	0	1	0	0	0	0	0	0	0	0	0	0	0	0	0	0	0	0	0	0	0	0
Callimedusa_duellmani	Tetradod	54.2	0	1	0	1	0	0	0	0	0	0	1	0	0	0	0	1	0	1	0	0	1	0	1	0	0	0	1	0	0	0	0	0	0	0	0	0	0	0	0	0	0	0	0	0	0	0	0
Callimedusa_ecuatoriana	Tetradod	72.2	0	1	0	1	0	0	0	0	0	0	1	0	0	0	0	1	0	1	0	0	1	0	1	0	0	0	1	0	0	0	0	0	0	0	0	0	0	0	0	0	0	0	0	0	0	0	0
Callimedusa_perinesos	Tetradod	65.2	0	1	0	1	0	0	0	0	0	0	1	0	0	0	0	1	0	1	0	0	1	0	1	0	0	0	1	0	0	0	0	0	0	0	0	0	0	0	0	0	0	0	0	0	0	0	0
Callimedusa_tomopterna	Tetradod	81.3	0	1	0	1	0	0	0	0	0	0	1	0	1	1	0	1	0	1	0	0	1	0	1	0	0	0	1	0	0	0	0	0	0	0	0	0	0	0	0	0	0	0	0	0	0	0	0
Centrolene_azulae	Tetradod	27.5	0	1	0	1	0	0	0	0	0	0	1	0	0	0	0	0	0	1	1	0	0	0	0	0	0	0	0	0	0	0	0	0	0	0	0	0	0	0	0	1	0	0	0	0	0	0	0
Centrolene_bacatum	Tetradod	26.5	1	1	0	1	0	0	0	0	0	0	1	0	0	0	0	0	0	1	1	0	0	0	0	0	0	0	0	0	0	0	0	0	0	0	0	0	0	0	0	1	0	0	0	0	0	0	0
Centrolene_buckleyi	Tetradod	34.4	0	1	0	1	0	0	0	0	1	0	1	1	1	0	0	0	1	1	1	0	0	0	0	0	0	0	1	0	0	0	0	0	0	0	0	0	0	0	0	0	0	0	0	0	0	1	0
Centrolene_condor	Tetradod	28.6	0	1	0	1	0	0	0	0	0	1	0	0	1	0	0	0	0	1	1	0	0	0	0	0	0	0	0	0	0	0	0	0	0	0	0	0	0	0	0	0	0	0	0	0	0	1	0
Centrolene_geckoideum	Tetradod	80.7	0	1	0	1	0	0	0	0	0	1	1	0	0	0	0	0	1	1	1	0	0	0	0	0	0	0	1	0	0	0	0	0	0	0	0	0	0	0	0	0	0	0	0	0	0	1	0
Centrolene_hesperium	Tetradod	28.8	1	1	0	1	0	0	0	0	0	0	1	0	0	0	0	0	0	1	1	0	0	0	0	0	0	0	0	0	0	0	0	0	0	0	0	0	0	0	0	1	0	0	0	0	0	0	0
Centrolene_huilense	Tetradod	26.7	0	1	0	1	0	0	0	0	0	0	1	0	0	0	0	0	0	1	1	0	0	0	0	0	0	0	0	0	0	0	0	0	0	0	0	0	0	0	0	1	0	0	0	0	0	0	0
Centrolene_hybrida	Tetradod	23.1	0	1	0	1	0	0	0	0	0	0	1	0	0	0	0	0	0	1	1	0	0	0	0	0	0	0	0	0	0	0	0	0	0	0	0	0	0	0	0	1	0	0	0	0	0	0	0
Centrolene_lemniscatum	Tetradod	27.2	0	1	0	1	0	0	0	0	0	0	1	0	0	0	0	0	0	1	1	0	0	0	0	0	0	0	0	0	0	0	0	0	0	0	0	0	0	0	0	1	0	0	0	0	0	0	0
Centrolene_medemi	Tetradod	44.3	0	1	0	1	0	0	0	0	0	1	1	0	0	0	0	0	0	1	1	0	0	0	0	0	0	0	0	0	0	0	0	0	0	0	0	0	0	0	0	0	0	0	0	0	0	1	0
Centrolene_muelleri	Tetradod	23.5	1	1	0	1	0	0	0	0	0	0	1	0	0	0	0	0	0	1	1	0	0	0	0	0	0	0	0	0	0	0	0	0	0	0	0	0	0	0	0	1	0	0	0	0	0	1	0
Centrolene_pipilata	Tetradod	23.1	0	1	0	1	0	0	0	0	0	1	1	0	0	0	0	0	0	1	1	0	0	0	0	0	0	0	0	0	0	0	0	0	0	0	0	0	0	0	0	0	0	0	0	0	0	1	0
Centrolene_sabini	Tetradod	31.2	0	1	0	1	0	0	0	0	0	0	1	0	0	0	0	0	0	1	1	0	0	0	0	0	0	0	0	0	0	0	0	0	0	0	0	0	0	0	0	1	0	0	0	0	0	0	0
Centrolene_sanchezi	Tetradod	22.3	0	1	0	1	0	0	0	0	0	0	1	0	0	0	0	0	0	1	1	0	0	0	0	0	0	0	0	0	0	0	0	0	0	0	0	0	0	0	0	1	0	0	0	0	0	0	0
Centrolene_solitaria	Tetradod	19.3	0	1	0	1	0	0	0	0	0	0	1	0	0	0	0	0	0	1	1	0	0	0	0	0	0	0	0	0	0	0	0	0	0	0	0	0	0	0	0	1	0	0	0	0	0	0	0
Ceratophrys_cornuta	Tetradod	120	1	1	1	0	0	0	0	0	0	0	1	0	0	0	0	1	0	1	0	0	0	0	1	0	0	0	0	1	0	0	0	1	0	0	0	0	0	0	0	0	0	0	0	0	0	0	0
Ceratophrys_cranwelli	Tetradod	158	1	1	1	0	0	0	0	1	0	0	0	1	0	0	0	1	0	1	0	0	0	0	1	0	0	0	0	1	0	0	1	0	0	0	0	0	0	0	0	0	0	0	0	0	0	0	0
Ceratophrys_testudo	Tetradod	32	0	0	1	0	0	0	0	0	0	0	1	0	0	0	0	1	0	1	0	0	0	0	1	0	0	0	0	1	0	0	0	1	0	0	0	0	0	0	0	0	0	0	0	0	0	0	0
Ceuthomantis_aracamuni	Tetradod	18.2	1	0	1	0	0	0	0	0	0	1	1	0	0	0	0	0	0	1	0	0	0	0	0	0	0	0	0	0	0	0	0	0	0	0	0	0	0	0	0	0	0	0	0	0	1	0	0
Ceuthomantis_cavernibardus	Tetradod	32	1	0	1	0	0	0	0	0	0	1	1	0	0	0	0	0	0	1	0	1	0	0	0	0	0	0	0	0	0	0	0	0	0	0	0	0	0	0	0	0	0	0	0	0	1	0	0
Chiasmocleis_albopunctata	Tetradod	38	0	1	1	0	0	0	1	0	0	0	0	1	1	1	0	0	1	1	1	0	0	0	0	1	0	0	0	0	0	1	0	0	0	0	0	0	0	0	0	0	0	0	0	0	0	0	0
Chiasmocleis_anatipes	Tetradod	30	0	1	1	0	0	0	0	0	0	0	1	0	0	0	1	0	0	1	1	0	1	0	0	1	0	0	0	0	0	1	0	0	0	0	0	0	0	0	0	0	0	0	0	0	0	0	0
Chiasmocleis_antenori	Tetradod	14	1	1	1	0	0	0	0	0	1	0	1	0	0	1	1	0	0	1	1	0	0	0	0	1	0	0	0	0	0	0	0	0	0	0	0	0	0	0	0	0	0	1	0	0	0	0	0
Chiasmocleis_avilapiresae	Tetradod	37.8	0	1	1	0	0	0	0	0	0	0	1	0	1	0	1	0	0	1	1	0	1	0	0	1	0	0	0	0	0	1	0	0	0	0	0	0	0	0	0	0	0	0	0	0	0	0	0
Chiasmocleis_bassleri	Tetradod	28.8	0	1	1	0	0	0	0	1	0	0	1	0	0	1	1	0	0	1	0	0	0	0	1	1	0	0	0	0	0	1	0	0	0	0	0	0	0	0	0	0	0	0	0	0	0	0	0
Chiasmocleis_carvalhoi	Tetradod	21	1	1	1	0	0	0	0	0	1	0	1	0	0	0	1	0	0	1	1	0	0	0	0	1	0	0	0	0	0	0	0	0	0	0	0	0	0	0	0	0	0	1	0	0	0	0	0
Chiasmocleis_devriesi	Tetradod	42.2	0	1	1	0	0	0	0	0	1	0	1	0	0	0	1	0	0	1	1	0	1	0	0	1	0	0	0	0	0	0	0	0	0	0	0	0	0	0	0	0	0	1	0	0	0	0	0
Chiasmocleis_hudsoni	Tetradod	28.4	0	1	1	0	0	0	0	1	0	0	1	0	0	0	1	0	0	1	1	0	0	0	0	1	0	0	0	0	0	1	0	0	0	0	0	0	0	0	0	0	0	0	0	0	0	0	0
Chiasmocleis_jimi	Tetradod	28.8	0	0	1	0	0	0	0	0	0	0	1	0	0	0	1	0	0	1	1	0	0	0	0	1	0	0	0	0	0	1	0	0	0	0	0	0	0	0	0	0	0	0	0	0	0	0	0
Chiasmocleis_magnova	Tetradod	26	1	0	1	0	0	0	0	0	1	0	1	0	0	0	1	0	0	1	1	0	0	0	0	1	0	0	0	0	0	0	0	0	0	0	0	0	0	0	0	0	0	1	0	0	0	0	0
Chiasmocleis_mehelyi	Tetradod	24.5	0	1	1	0	0	0	0	1	0	0	0	1	1	1	1	0	0	1	1	0	0	0	0	1	0	0	0	0	0	1	0	0	0	0	0	0	0	0	0	0	0	0	0	0	0	0	0
Chiasmocleis_shudikarensis	Tetradod	32	0	1	1	0	0	0	0	1	0	0	1	0	0	0	1	0	0	1	1	0	1	0	0	1	0	0	0	0	0	1	0	0	0	0	0	0	0	0	0	0	0	0	0	0	0	0	0
Chiasmocleis_tridactyla	Tetradod	12.4	1	0	1	0	0	0	0	0	1	0	1	0	0	0	1	0	0	1	1	0	0	0	0	1	0	0	0	0	0	0	0	0	0	0	0	0	0	0	0	0	0	1	0	0	0	0	0
Chiasmocleis_ventrimaculata	Tetradod	29.1	0	1	1	0	0	0	0	0	0	0	1	0	0	0	0	0	1	1	0	0	1	0	1	0	0	0	0	0	0	1	0	0	0	0	0	0	0	0	0	0	0	0	0	0	0	0	0
Chimerella_corleone	Tetradod	21	0	1	0	1	0	0	0	0	0	1	1	0	0	0	0	0	0	1	1	0	0	0	0	0	0	0	0	0	0	0	0	0	0	0	0	0	0	0	0	1	0	0	0	0	0	0	0
Chimerella_mariaelenae	Tetradod	20.3	0	1	0	1	0	0	0	0	0	0	1	0	1	0	0	0	0	1	1	0	0	0	0	0	0	0	0	0	0	0	0	0	0	0	0	0	0	0	0	1	0	0	0	0	0	0	0
Chthonerpeton_onorei	Apodal	519	0	0	0	0	0	1	0	1	0	0	1	1	1	0	0	1	0	1	0	0	1	0	0	0	0	0	1	0	0	0	0	0	0	0	0	0	0	0	0	0	0	0	0	0	0	0	0
Cochranella_erminea	Tetradod	23.6	0	1	0	1	0	0	0	0	0	0	1	0	1	0	0	0	0	1	1	0	0	0	0	0	0	0	0	0	0	0	0	0	0	0	0	0	0	0	0	1	0	0	0	0	0	0	0
Cochranella_guayasamini	Tetradod	24.7	0	1	0	1	0	0	0	0	0	0	1	0	1	0	0	0	0	1	1	0	0	0	0	0	0	0	0	0	0	0	0	0	0	0	0	0	0	0	0	1	0	0	0	0	0	0	0
Cochranella_nola	Tetradod	25.7	0	1	0	1	0	0	0	0	0	0	1	0	0	0	0	0	0	1	1	0	0	0	0	0	0	0	0	0	0	0	0	0	0	0	0	0	0	0	0	1	0	0	0	0	0	0	0
Cochranella_phryxa	Tetradod	26.5	0	1	0	1	0	0	0	0	0	0	1	0	0	0	0	0	0	1	1	0	0	0	0	0	0	0	0	0	0	0	0	0	0	0	0	0	0	0	0	1	0	0	0	0	0	0	0
Cochranella_resplendens	Tetradod	27	0	1	0	1	0	0	0	0	0	0	1	0	0	0	0	0	0	1	1	0	0	0	0	0	0	0	0	0	0	0	0	0	0	0	0	0	0	0	0	1	0	0	0	0	0	0	0
Cochranella_riveroi	Tetradod	25.3	0	1	0	1	0	0	0	0	1	0	0	1	1	0	0	0	0	1	1	0	0	0	0	0	0	0	0	0	0	0	0	0	0	0	0	0	0	0	0	0	0	0	1	0	0	0	0
Colostethus_jacobuspetersi	Tetradod	29.5	1	0	1	0	0	0	0	0	0	0	1	0	0	0	1	0	0	1	0	0	0	0	0	1	0	0	0	0	0	0	0	0	0	0	0	0	0	0	0	0	0	0	0	0	1	0	0
Colostethus_mertensi	Tetradod	30.5	0	0	1	0	0	0	0	0	0	0	1	0	0	0	1	0	0	0	0	0	0	0	0	0	0	0	0	0	0	0	0	0	0	0	0	0	0	0	0	0	0	0	0	0	1	0	0
Colostethus_poecilonotus	Tetradod	25.2	1	0	1	0	0	0	0	0	0	0	1	0	0	0	1	0	0	1	0	0	0	0	0	1	0	0	0	0	0	0	0	0	0	0	0	0	0	0	0	0	0	0	0	0	1	0	0
Cruziohyla_craspedopus	Tetradod	73	0	1	0	1	0	0	0	0	0	0	1	0	0	0	0	1	0	1	0	0	1	0	1	0	0	0	1	0	0	0	0	0	0	0	0	0	0	0	0	1	0	1	0	0	0	0	0
Ctenophryne_aequatorialis	Tetradod	37	0	0	1	0	0	0	0	1	0	0	0	1	0	0	1	0	0	1	1	0	1	0	0	1	0	0	0	0	0	1	0	0	0	0	0	0	0	0	0	0	0	0	0	0	0	0	0
Ctenophryne_barbatula	Tetradod	27	0	0	1	0	0	0	0	1	0	0	1	0	0	0	1	0	0	1	0	0	0	0	0	0	0	0	0	0	0	0	0	0	1	0	0	0	0	0	0	0	0	0	0	0	0	0	0
Ctenophryne_carpish	Tetradod	34.5	1	0	1	0	0	0	0	1	0	0	1	0	0	0	1	0	0	1	1	0	0	0	0	1	0	0	0	0	0	0	0	0	1	0	0	0	0	0	0	0	0	0	0	0	0	0	0
Ctenophryne_geayi	Tetradod	55.1	1	1	0	0	0	0	0	1	0	0	1	0	0	0	1	0	0	1	1	0	0	0	1	0	0	0	0	0	0	1	0	0	0	0	0	0	0	0	0	0	0	0	0	0	0	0	0
Dendrobates_leucomelas	Tetradod	37.5	1	0	1	0	0	0	0	0	1	0	1	0	0	0	0	1	0	0	0	0	1	0	0	0	0	0	1	0	0	0	0	0	0	0	0	0	0	0	0	0	0	0	1	0	1	0	0
Dendrobates_tinctorius	Tetradod	50	1	0	1	0	0	0	0	0	1	0	1	0	0	0	0	1	0	0	0	0	1	0	0	0	0	0	1	0	0	0	0	0	0	0	0	0	0	0	0	0	0	0	1	0	1	0	0
Dendropsophus_acreanus	Tetradod	41.7	0	1	0	1	0	0	0	0	0	0	1	0	1	0	0	0	1	1	0	0	1	0	1	0	0	0	1	0	0	1	0	0	0	0	0	0	0	0	0	0	0	0	0	0	0	0	0
Dendropsophus_anataliasiasi	Tetradod	23.2	0	1	0	1	0	1	0	0	0	0	0	1	0	0	0	0	0	1	0	0	1	0	0	1	0	0	0	0	0	1	0	0	0	0	0	0	0	0	0	0	0	0	0	0	0	0	0
Dendropsophus_aperomeus	Tetradod	25	0	1	0	1	0	1	0	0	0	0	1	0	1	0	0	0	0	1	0	0	1	0	0	0	0	0	0	0	0	1	0	1	0	0	0	0	0	0	0	0	0	0	0	0	0	0	0
Dendropsophus_bifurcus	Tetradod	35	0	1	0	1	0	1	0	0	0	0	0	0	1	1	0	0	0	1	1	1	1	0	1	0	0	0	0	0	0	0	0	1	0	0	0	0	0	0	0	0	1	0	0	0	0	0	0
Dendropsophus_bokermanni	Tetradod	25.6	0	1	0	1	0	1	0	0	0	0	1	0	0	0	0	0	0	1	1	0	1	0	0	1	0	0	0	0	0	0	0	1	0	0	0	0	0	0	0	0	1	0	0	0	0	0	0
Dendropsophus_brevifrons	Tetradod	23.2	0	1	0	1	0	1	0	0	0	0	1	1	1	1	0	0	0	1	1	0	1	0	0	1	0	0	0	0	0	0	0	1	0	0	0	0	0	0	0	0	1	0	0	0	0	0	0
Dendropsophus_cachimbo	Tetradod	23.7	0	1	0	1	0	1	0	0	0	0	0	1	0	0	0	0	0	1	0	0	1	0	0	1	0	0	0	0	0	1	0	0	0	0	0	0	0	0	0	0	0	0	0	0	0	0	0
Dendropsophus_coffea	Tetradod	26	0	1	0	1	0	0	0	0	0	0	0	1	1	0	0	0	0	1	0	0	0	0	0	0	0	0	0	0	0	0	0	1	0	0	0	0	0	0	0	0	1	0	0	0	0	0	0
Dendropsophus_delarivai	Tetradod	26.6	0	1	0	1	0	0	0	0	0	0	1	0	1	0	1	0	0	1	0	0	1	0	0	1	0	0	0	0	0	0	0	1	0	0	0	0	0	0	0	0	1	0	0	0	0	0	0
Dendropsophus_frosti	Tetradod	28.8	0	1	0	1	0	0	0	0	0	0	1	0	0	0	0	0	0	1	1	0	0	0	0	0	0	0	0	0	0	0	0	1	0	0	0	0	0	0	0	0	1	0	0	0	0	0	0
Dendropsophus_haraldschultzi	Tetradod	25	0	1	0	1	0	1	0	0	0	0	1	0	1	1	0	0	0	1	0	1	0	0	0	1	0	0	0	0	0	1	0	0	0	0	0	0	0	0	0	0	0	0	0	0	0	0	0
Dendropsophus_joannae	Tetradod	20.6	0	1	0	1	0	1	0	0	0	0	0	1	0	1	0	0	1	1	0	0	0	0	0	1	0	0	1	0	0	1	0	1	0	0	0	0	0	0	0	0	0	0	0	0	0	0	0
Dendropsophus_juliani	Tetradod	21.2	0	1	0	1	0	1	0	0	0	0	1	0	1	1	0	0	0	1	0	0	0	0	0	1	0	0	0	0	0	0	0	0	0	0	0	0	0	0	0	0	0	0	0	0	0	0	0
Dendropsophus_koechlini	Tetradod	28.1	0	1	0	1	0	1	0	0	0	0	0	0	0	1	0	0	0	1	1	1	1	0	0	0	0	0	0	0	0	1	0	0	0	0	0	0	0	0	0	0	0	0	0	0	0	0	0
Dendropsophus_leali	Tetradod	27.2	0	1	0	1	0	1	0	0	0	0	1	0	1	1	0	0	0	1	1	1	0	0	0	1	0	0	0	0	0	1	0	1	0	0	0	0	0	0	0	0	0	0	0	0	0	0	0
Dendropsophus_leucophyllatus	Tetradod	45	0	1	0	1	0	1	0	0	0	0	1	0	1	1	0	0	1	1	0	0	1	0	1	1	0	0	1	0	0	0	0	1	0	0	0	0	0	0	0	0	1	0	0	0	0	0	0
Dendropsophus_manonegra	Tetradod	32.5	0	1	0	1	0	1	0	0	0	0	1	0	1	0	0	0	0	1	0	0	1	0	0	0	0	0	0	0	0	0	0	1	0	0	0	0	0	0	0	0	1	0	0	0	0	0	0
Dendropsophus_marmoratus	Tetradod	56	0	1	0	1	0	0	0	0	0	0	1	0	0	0	0	1	0	1	1	0	1	0	1	0	0	0	1	0	0	1	0	0	0	0	0	0	0	0	0	0	0	0	0	0	0	0	0
Dendropsophus_mathiassoni	Tetradod	21.62	0	1	0	1	0	0	0	0	0	0	0	1	1	0	0	0	0	1	1	1	0	0	0	0	0	0	0	0	0	1	0	1	0	0	0	0	0	0	0	0	1	0	0	0	0	0	0
Dendropsophus_melanargyreus	Tetradod	35	0	1	0	1	0	0	0	0	0	0	0	0	1	0	0	0	0	1	0	0	0	0	0	0	0	0	0	0	0	1	0	0	0	0	0	0	0	0	0	0	0	0	0	0	0	0	0
Dendropsophus_microcephalus	Tetradod	32	0	1	0	1	0	0	0	0	0	0	0	1	1	1	0	0	0	1	1	0	0	0	0	0	0	0	0	0	0	1	0	1	0	0	0	0	0	0	0	0	1	0	0	0	0	0	0
Dendropsophus_minimus	Tetradod	0	0	0	0	1	0	0	0	0	0	0	0	0	0	0	0	0	0	1	1	0	0	0	0	0	0	0	0	0	0	0	0	0	0	0	0	0	0	0	0	0	0	0	0	0	0	0	0
Dendropsophus_minutus	Tetradod	24	0	1	0	1	0	1	0	0	0	0	0	1	1	1	0	0	0	1	1	0	0	0	1	1	0	0	0	1	1	1	0	1	0	0	0	0	0	0	0	0	0	0	0	0	0	0	0
Dendropsophus_miyatai	Tetradod	21	0	1	0	1	0	1	0	0	0	0	0	0	0	1	0	0	0	1	0	0	1	0	0	1	0	0	0	0	0	1	0	1	0	0	0	0	0	0	0	0	0	0	0	0	0	0	0
Dendropsophus_nanus	Tetradod	24.3	1	1	0	1	0	0	0	0	0	0	1	1	1	1	0	0	1	1	1	0	0	0	1	1	0	1	1	1	0	1	0	1	0	0	0	0	0	0	0	0	0	0	0	0	0	0	0
Dendropsophus_parviceps	Tetradod	26	0	1	0	1	0	0	0	0	0	0	1	0	1	1	0	0	1	1	0	0	1	0	1	1	0	0	1	0	0	1	0	1	0	0	0	0	0	0	0	0	0	0	0	0	0	0	0
Dendropsophus_pauiniensis	Tetradod	24	0	1	0	1	0	0	0	0	0	0	1	0	0	0	0	0	0	1	0	0	1	0	0	0	0	0	0	0	0	0	0	0	0	0	0	0	0	0	0	0	0	0	0	0	0	0	0
Dendropsophus_reichlei	Tetradod	21.5	0	1	0	1	0	0	0	0	0	0	1	0	0	0	0	0	0	1	0	0	0	0	0	1	0	0	0	0	0	0	0	0	0	0	0	0	0	0	0	0	0	0	0	0	0	0	0
Dendropsophus_rhodopeplus	Tetradod	28	0	1	0	1	0	1	0	0	0	0	1	0	1	1	0	0	1	1	0	0	0	0	0	1	0	0	1	0	0	1	0	1	0	0	0	0	0	0	0	0	0	0	0	0	0	0	0
Dendropsophus_riveroi	Tetradod	23	0	1	0	1	0	1	0	0	0	0	1	0	1	1	0	0	0	1	0	1	0	0	1	1	0	0	0	0	0	1	0	1	0	0	0	0	0	0	0	0	0	0	0	0	0	0	0
Dendropsophus_rossalleni	Tetradod	28.7	0	1	0	1	0	1	0	0	0	0	1	0	0	1	0	0	0	1	1	0	1	0	1	0	0	0	0	0	0	0	0	1	0	0	0	0	0	0	0	0	1	0	0	0	0	0	0
Dendropsophus_rubicundulus	Tetradod	25.4	0	1	0	1	0	0	0	0	0	0	0	1	0	0	0	0	0	1	1	0	1	0	0	0	0	0	0	0	0	1	0	0	0	0	0	0	0	0	0	0	0	0	0	0	0	0	0
Dendropsophus_sarayacuensis	Tetradod	37	0	1	0	1	0	1	0	0	0	0	1	0	1	1	0	0	1	1	0	0	1	0	1	1	0	0	0	0	0	0	0	1	0	0	0	0	0	0	0	0	1	0	0	0	0	0	0
Dendropsophus_schubarti	Tetradod	25.5	0	1	0	1	0	0	0	0	0	0	1	0	1	1	0	0	1	1	0	0	0	0	0	1	0	0	1	0	0	1	0	1	0	0	0	0	0	0	0	0	0	0	0	0	0	0	0
Dendropsophus_timbeba	Tetradod	26	0	1	0	1	0	0	0	0	0	0	1	0	1	0	0	0	0	1	1	0	1	0	1	0	0	0	0	0	0	0	0	1	0	0	0	0	0	0	0	0	1	0	0	0	0	0	0
Dendropsophus_tintinnabulum	Tetradod	20	0	1	0	1	0	0	0	0	0	0	1	0	0	0	0	0	0	1	0	0	0	0	0	0	0	0	0	0	0	0	0	0	0	0	0	0	0	0	0	0	0	0	0	0	0	0	0
Dendropsophus_triangulum	Tetradod	41.9	0	1	0	1	0	1	0	0	0	0	1	1	1	1	0	0	0	1	0	0	1	0	1	1	0	0	0	0	0	0	0	1	0	0	0	0	0	0	0	0	1	0	0	0	0	0	0
Dendropsophus_tritaeniatus	Tetradod	22	0	1	0	1	0	0	0	0	0	0	0	0	1	1	0	0	0	1	0	0	1	0	0	0	0	0	0	0	0	0	0	0	0	0	0	0	0	0	0	0	0	0	0	0	0	0	0
Dendropsophus_vraemi	Tetradod	27.6	0	1	0	1	0	0	0	0	0	0	1	0	1	0	0	0	0	1	0	0	1	0	0	0	0	0	0	0	0	0	0	0	0	0	0	0	0	0	0	0	0	0	0	0	0	0	0
Dendropsophus_walfordi	Tetradod	23.1	0	1	0	1	0	0	0	0	0	0	0	1	0	1	0	0	0	1	0	0	0	0	1	1	0	0	1	0	0	0	1	1	0	0	0	0	0	0	0	0	0	0	0	0	0	0	0
Dendropsophus_xapuriensis	Tetradod	18.4	0	1	0	1	0	0	0	0	0	0	1	0	0	0	0	0	0	1	0	0	0	0	0	0	0	0	0	0	0	0	0	0	0	0	0	0	0	0	0	0	0	0	0	0	0	0	0
Dermatonotus_muelleri	Tetradod	74.15	0	1	0	0	0	0	1	0	0	0	0	1	1	0	0	1	0	1	0	0	1	0	1	0	0	0	0	0	0	1	0	0	0	0	0	0	0	0	0	0	0	0	0	0	0	0	0
Dryaderces_inframaculata	Tetradod	68	0	1	0	1	0	0	0	0	0	0	0	0	1	1	0	0	0	1	0	0	1	0	0	0	0	0	0	0	0	1	0	0	0	0	0	0	0	0	0	0	0	0	0	0	0	0	0
Dryaderces_pearsoni	Tetradod	54.7	0	0	0	1	0	0	0	0	0	0	1	0	1	1	0	0	0	1	0	0	0	0	0	0	0	0	0	0	0	1	0	0	0	0	0	0	0	0	0	0	0	0	0	0	0	0	0
Edalorhina_nasuta	Tetradod	38	1	0	1	0	0	0	0	0	0	0	1	0	0	0	0	0	0	1	1	0	1	0	1	0	0	0	1	0	0	0	0	0	0	0	0	0	0	0	0	0	0	0	0	0	0	0	0
Edalorhina_perezi	Tetradod	36.7	1	0	1	0	0	0	0	0	0	0	1	0	0	1	0	0	0	1	0	0	1	0	1	0	0	0	0	0	0	0	0	0	0	0	0	0	0	0	0	0	0	0	0	0	0	0	0
Elachistocleis_bicolor	Tetradod	43.8	0	1	1	0	0	0	1	0	0	0	1	1	1	1	0	1	0	1	0	0	1	0	1	0	0	0	1	0	0	1	0	0	0	0	0	0	0	0	0	0	0	0	0	0	0	0	0
Elachistocleis_helianneae	Tetradod	36.4	0	1	1	0	0	0	1	0	0	0	1	0	1	0	0	1	0	1	0	0	1	0	1	0	0	0	0	0	0	1	0	0	0	0	0	0	0	0	0	0	0	0	0	0	0	0	0
Elachistocleis_matogrosso	Tetradod	33.2	0	1	1	0	0	0	1	0	0	0	1	0	1	1	0	1	0	1	0	0	1	0	1	0	0	0	0	0	0	1	0	0	0	0	0	0	0	0	0	0	0	0	0	0	0	0	0
Elachistocleis_ovalis	Tetradod	41	0	1	1	0	0	0	1	0	0	0	1	1	1	1	0	1	0	1	1	0	1	0	1	1	0	0	1	1	0	1	0	0	0	0	0	0	0	0	0	0	0	0	0	0	0	0	0
Elachistocleis_surumu	Tetradod	27	0	1	1	0	0	0	1	0	0	0	1	0	1	0	0	1	0	1	0	0	1	0	0	0	0	0	0	0	0	1	0	0	0	0	0	0	0	0	0	0	0	0	0	0	0	0	0
Engystomops_freibergi	Tetradod	39	0	1	1	0	0	0	0	0	0	0	1	0	0	0	0	0	0	1	0	0	0	0	1	1	0	0	0	0	0	0	0	0	0	0	0	0	0	0	0	0	0	0	0	0	0	0	0
Engystomops_petersi	Tetradod	39	1	1	1	0	0	0	0	0	0	0	1	0	1	0	0	0	0	1	0	0	1	0	1	0	0	0	0	0	0	0	0	0	0	0	0	0	0	0	0	0	0	0	0	0	0	0	0
Epicrionops_bicolor	Apodal	270	0	0	0	0	0	1	0	1	0	0	1	0	0	0	0	0	0	1	0	0	1	0	0	0	0	0	0	0	0	0	0	0	0	0	0	0	0	0	0	0	0	0	0	0	0	1	0
Epicrionops_peruvianus	Apodal	280	0	0	0	0	0	1	0	1	0	0	1	0	0	0	0	0	0	1	0	0	0	0	0	0	0	0	0	0	0	0	0	0	0	0	0	0	0	0	0	0	0	0	0	0	0	1	0
Epicrionops_petersi	Apodal	328	0	0	0	0	0	1	0	1	0	0	1	0	0	0	0	0	0	1	0	0	0	0	0	0	0	0	0	0	0	0	0	0	0	0	0	0	0	0	0	0	0	0	0	0	0	1	0
Epipedobates_anthonyi	Tetradod	27	1	0	1	0	0	0	0	0	0	0	1	0	1	0	0	1	0	1	0	0	1	0	0	0	0	0	1	0	0	0	0	0	0	0	0	0	0	0	0	0	0	0	0	0	1	0	0
Espadarana_audax	Tetradod	27.5	0	1	0	1	0	0	0	0	0	0	1	0	0	0	0	0	0	1	1	0	0	0	0	0	0	0	0	0	0	0	0	0	0	0	0	0	0	0	0	1	0	0	0	0	0	0	0
Espadarana_durrellorum	Tetradod	26.1	0	1	0	1	0	0	0	0	0	0	1	0	1	0	0	0	0	1	1	0	0	0	0	0	0	0	0	0	0	0	0	0	0	0	0	0	0	0	0	1	0	0	0	0	0	0	0
Espadarana_prosoblepon	Tetradod	27.8	0	1	0	1	0	0	0	0	0	0	1	0	0	0	0	0	0	1	1	0	0	0	0	0	0	0	0	0	0	0	0	0	0	0	0	0	0	0	0	1	0	0	0	0	0	1	0
Excidobates_captivus	Tetradod	17	1	0	1	1	0	0	0	0	1	0	1	0	0	0	0	1	0	1	0	0	1	0	0	1	0	0	0	0	0	0	0	0	0	0	0	0	0	0	0	0	0	0	1	0	1	0	0
Excidobates_condor	Tetradod	21.6	1	0	1	1	0	0	0	0	1	0	1	0	0	0	0	1	0	1	0	0	1	0	0	1	0	0	0	0	0	0	0	0	0	0	0	0	0	0	0	0	0	0	1	0	0	0	0
Excidobates_mysteriosus	Tetradod	29.3	1	0	1	1	0	0	0	0	1	0	1	0	0	0	0	1	0	1	0	0	1	0	0	1	0	0	0	0	0	0	0	0	0	0	0	0	0	0	0	0	0	0	1	0	0	0	0
Gastrotheca_abdita	Tetradod	46.2	0	0	1	0	0	0	0	0	0	0	1	1	0	0	0	0	0	1	0	0	0	0	0	0	0	0	0	0	0	0	0	0	0	0	0	0	0	0	0	0	0	0	0	0	0	0	0
Gastrotheca_aguaruna	Tetradod	50.1	1	1	1	0	0	0	0	0	1	0	0	1	0	0	0	0	0	1	0	0	0	0	1	0	0	0	0	0	0	0	0	0	0	0	0	0	0	0	0	0	0	0	0	0	0	0	0
Gastrotheca_andaquiensis	Tetradod	77	0	1	0	1	0	0	0	0	1	0	1	0	0	0	0	0	0	1	0	0	0	0	0	0	0	0	0	0	0	0	0	0	0	0	0	0	0	0	0	0	0	0	0	0	0	0	0
Gastrotheca_antoniiochoai	Tetradod	32.5	1	0	0	1	0	0	0	0	1	0	1	0	0	0	0	0	0	1	1	0	0	0	0	0	0	0	0	0	0	0	0	0	0	0	0	0	0	0	0	0	0	0	0	0	0	0	0
Gastrotheca_aratia	Tetradod	56.8	1	1	1	0	0	0	0	0	1	0	0	1	1	0	0	0	0	1	0	0	0	0	0	0	0	0	0	0	0	0	0	0	0	0	0	0	0	0	0	0	0	0	0	0	0	0	0
Gastrotheca_argenteovirens	Tetradod	65	0	1	1	1	0	0	0	0	0	0	1	1	1	0	0	0	0	1	0	0	1	0	0	0	0	0	0	0	0	0	0	0	0	0	0	0	0	0	0	0	0	0	0	0	0	0	0
Gastrotheca_atympana	Tetradod	46.7	0	1	1	1	0	0	0	0	0	0	1	0	0	0	0	0	0	1	0	0	0	0	0	0	0	0	0	0	0	0	0	0	0	0	0	0	0	0	0	0	0	0	0	0	0	0	0
Gastrotheca_carinaceps	Tetradod	79.7	0	1	1	1	0	0	0	0	0	0	1	0	0	0	0	0	0	1	0	0	0	0	0	0	0	0	0	0	0	0	0	0	0	0	0	0	0	0	0	0	0	0	0	0	0	0	0
Gastrotheca_dysprosita	Tetradod	60.5	1	0	1	0	0	0	0	0	0	0	0	1	1	0	0	0	0	1	0	0	0	0	0	0	0	0	0	0	0	0	0	0	0	0	0	0	0	0	0	0	0	0	0	0	0	0	0
Gastrotheca_espeletia	Tetradod	55.34	1	1	1	0	0	0	0	0	0	1	1	1	1	0	0	0	0	1	1	0	0	0	0	0	0	0	0	0	0	0	0	0	0	0	0	0	0	0	0	0	0	0	0	0	0	0	0
Gastrotheca_excubitor	Tetradod	47.3	1	1	1	0	0	0	0	0	0	0	0	1	1	0	0	0	0	1	0	0	1	0	0	0	0	0	0	0	0	0	0	0	0	0	0	0	0	0	0	0	0	0	0	0	0	0	0
Gastrotheca_galeata	Tetradod	59.4	0	1	1	0	0	0	0	0	0	0	1	1	1	0	0	0	0	1	0	0	0	0	0	0	0	0	0	0	0	0	0	0	0	0	0	0	0	0	0	0	0	0	0	0	0	0	0
Gastrotheca_griswoldi	Tetradod	43.5	0	0	1	0	0	0	0	0	0	0	0	1	0	0	0	0	0	1	1	0	1	0	0	0	0	0	0	0	0	0	0	0	0	0	0	0	0	0	0	0	0	0	0	0	0	0	0
Gastrotheca_lateonota	Tetradod	63.7	0	1	0	1	0	0	0	0	0	0	1	0	0	0	0	0	0	1	0	0	0	0	0	0	0	0	0	0	0	0	0	0	0	0	0	0	0	0	0	0	0	0	0	0	0	0	0
Gastrotheca_lauzuricae	Tetradod	41.2	0	0	0	1	0	0	0	0	0	0	1	0	0	0	0	0	0	1	0	0	0	0	0	0	0	0	0	0	0	0	0	0	0	0	0	0	0	0	0	0	0	0	0	0	0	0	0
Gastrotheca_litonedis	Tetradod	59	0	1	1	1	0	0	0	0	0	0	0	1	0	0	0	0	0	1	1	0	0	0	0	0	0	0	0	0	0	0	0	0	0	0	0	0	0	0	0	0	0	0	0	0	0	0	0
Gastrotheca_lojana	Tetradod	76.1	0	1	1	0	0	0	0	0	0	1	1	1	0	0	0	0	0	1	0	0	0	0	0	0	0	0	0	0	0	0	0	0	0	0	0	0	0	0	0	0	0	0	0	0	0	0	0
Gastrotheca_longipes	Tetradod	84.7	0	1	0	1	0	0	0	0	0	1	1	0	0	0	0	0	0	1	1	0	0	0	1	0	0	0	0	0	1	0	0	0	0	0	0	0	0	0	0	0	0	0	0	0	0	0	0
Gastrotheca_marsupiata	Tetradod	49.6	0	1	1	0	0	0	0	0	0	1	0	1	1	0	0	0	0	1	0	0	0	0	0	0	0	0	0	0	0	0	0	0	0	0	0	0	0	0	0	0	0	0	0	0	0	0	0
Gastrotheca_monticola	Tetradod	77	1	1	1	0	0	0	0	0	0	0	1	0	1	0	0	0	0	1	0	0	1	0	0	0	0	0	0	0	0	0	0	0	0	0	0	0	0	0	0	0	0	0	0	0	0	0	0
Gastrotheca_nebulanastes	Tetradod	40.7	0	1	1	1	0	0	0	0	0	0	1	1	1	0	0	0	0	1	0	0	1	0	0	0	0	0	0	0	0	0	0	0	0	0	0	0	0	0	0	0	0	0	0	0	0	0	0
Gastrotheca_nicefori	Tetradod	82	0	1	0	1	0	0	0	0	0	0	1	0	1	0	0	0	0	1	0	0	1	0	0	0	0	0	0	0	0	0	0	0	0	0	0	0	0	0	0	0	0	0	0	0	0	0	0
Gastrotheca_ochoai	Tetradod	37.9	0	0	0	0	0	0	0	0	1	0	0	1	0	0	0	0	0	1	0	0	0	0	1	0	0	0	0	0	0	0	0	0	0	0	0	0	0	0	0	0	0	0	0	0	0	0	0
Gastrotheca_oresbios	Tetradod	45.7	1	0	1	1	0	0	0	0	0	0	1	0	1	0	0	0	0	1	0	0	1	0	0	0	0	0	0	0	0	0	0	0	0	0	0	0	0	0	0	0	0	0	0	0	0	0	0
Gastrotheca_orophylax	Tetradod	74	0	1	0	1	0	0	0	0	0	1	1	1	0	0	0	0	0	1	1	0	0	0	0	0	0	0	0	0	0	0	0	0	0	0	0	0	0	0	0	0	0	0	0	0	0	0	0
Gastrotheca_ossilaginis	Tetradod	53.3	0	1	1	0	0	0	0	0	0	0	1	0	1	0	0	0	0	1	0	0	1	0	0	0	0	0	0	0	0	0	0	0	0	0	0	0	0	0	0	0	0	0	0	0	0	0	0
Gastrotheca_pacchamama	Tetradod	38	1	0	1	0	0	0	0	0	0	0	1	1	1	0	0	0	0	1	0	0	0	0	0	0	0	0	0	0	0	0	0	0	0	0	0	0	0	0	0	0	0	0	0	0	0	0	0
Gastrotheca_pachachacae	Tetradod	35.3	0	1	1	0	0	0	0	0	0	0	1	0	0	0	0	0	0	1	0	0	0	0	0	0	0	0	0	0	0	0	0	0	0	0	0	0	0	0	0	0	0	0	0	0	0	0	0
Gastrotheca_peruana	Tetradod	59	0	1	1	0	0	0	0	0	0	0	0	1	0	0	0	0	0	1	1	0	0	0	0	0	0	0	0	0	0	0	0	0	0	0	0	0	0	0	0	0	0	0	0	0	0	0	0
Gastrotheca_phalarosa	Tetradod	45.5	1	0	1	0	0	0	0	0	0	0	1	1	0	0	0	0	0	1	0	0	1	0	0	0	0	0	0	0	0	0	0	0	0	0	0	0	0	0	0	0	0	0	0	0	0	0	0
Gastrotheca_phelloderma	Tetradod	57.7	0	0	1	0	0	0	0	0	0	0	0	1	0	0	0	0	0	1	0	0	0	0	0	0	0	0	0	0	0	0	0	0	0	0	0	0	0	0	0	0	0	0	0	0	0	0	0
Gastrotheca_piperata	Tetradod	46.8	1	1	1	1	0	0	0	0	0	0	1	0	1	0	0	0	0	1	1	0	0	0	1	0	0	0	0	0	0	0	0	0	0	0	0	0	0	0	0	0	0	0	0	0	0	0	0
Gastrotheca_plumbea	Tetradod	73	0	1	0	1	0	0	0	0	0	1	1	0	0	0	0	0	0	1	0	0	1	0	0	0	0	0	0	0	0	0	0	0	0	0	0	0	0	0	0	0	0	0	0	0	0	0	0
Gastrotheca_pseustes	Tetradod	62	1	1	1	1	0	0	0	0	0	1	1	1	1	0	0	0	0	1	0	0	1	0	1	0	0	0	0	0	0	0	0	0	0	0	0	0	0	0	0	0	0	0	0	0	0	0	0
Gastrotheca_psychrophila	Tetradod	63	1	1	1	1	0	0	0	0	0	1	1	0	1	0	0	0	0	1	0	0	0	0	0	0	0	0	0	0	0	0	0	0	0	0	0	0	0	0	0	0	0	0	0	0	0	0	0
Gastrotheca_rebeccae	Tetradod	45.7	1	1	1	0	0	0	0	0	0	0	1	0	0	0	0	0	0	1	0	0	0	0	0	0	0	0	0	0	0	0	0	0	0	0	0	0	0	0	0	0	0	0	0	0	0	0	0
Gastrotheca_riobambae	Tetradod	66	1	1	1	1	0	0	0	0	0	1	1	1	1	0	0	0	0	1	0	0	1	0	1	0	0	0	0	0	0	0	0	0	0	0	0	0	0	0	0	0	0	0	0	0	0	0	0
Gastrotheca_ruizi	Tetradod	83.5	1	0	1	1	0	0	0	0	0	0	0	1	1	0	0	0	0	1	0	0	0	0	0	0	0	0	0	0	0	0	0	0	0	0	0	0	0	0	0	0	0	0	0	0	0	0	0
Gastrotheca_spectabilis	Tetradod	47.2	0	1	1	1	0	0	0	0	0	0	1	1	1	0	0	0	0	1	0	0	1	0	0	0	0	0	0	0	0	0	0	0	0	0	0	0	0	0	0	0	0	0	0	0	0	0	0
Gastrotheca_splendens	Tetradod	51.3	0	0	0	1	0	0	0	0	0	0	1	0	0	0	0	0	0	0	0	0	0	0	0	0	0	0	0	0	0	0	0	0	0	0	0	0	0	0	0	0	0	0	0	0	0	0	0
Gastrotheca_stictopleura	Tetradod	68.3	0	0	0	1	0	0	0	0	0	0	1	0	1	0	0	0	0	1	0	0	0	0	0	0	0	0	0	0	0	0	0	0	0	0	0	0	0	0	0	0	0	0	0	0	0	0	0
Gastrotheca_testudinea	Tetradod	82.6	1	1	1	1	0	0	0	0	0	1	1	0	0	0	0	0	0	1	0	0	0	0	1	0	0	0	0	0	0	0	0	0	0	0	0	0	0	0	0	0	0	0	0	0	0	0	0
Gastrotheca_weinlandii	Tetradod	86	0	1	0	1	0	0	0	0	0	0	1	0	0	0	0	0	0	1	0	0	0	0	0	0	0	0	0	0	0	0	0	0	0	0	0	0	0	0	0	0	0	0	0	0	0	0	0
Gastrotheca_zeugocystis	Tetradod	37.5	1	1	1	1	0	0	0	0	0	1	1	0	0	0	0	0	0	1	0	0	0	0	0	0	0	0	0	0	0	0	0	0	0	0	0	0	0	0	0	0	0	0	0	0	0	0	0
Hamptophryne_alios	Tetradod	49.5	0	1	1	0	0	0	0	0	0	0	1	0	1	0	0	0	0	1	1	0	0	0	0	1	0	0	0	0	0	1	0	0	0	0	0	0	0	0	0	0	0	0	0	0	0	0	0
Hamptophryne_boliviana	Tetradod	44	0	1	1	0	0	0	0	0	0	0	1	0	0	1	0	0	1	1	0	0	0	0	1	1	0	0	0	0	0	1	0	0	0	0	0	0	0	0	0	0	0	0	0	0	0	0	0
Hemiphractus_bubalus	Tetradod	66.3	0	1	0	1	0	0	0	0	0	0	1	0	0	0	1	0	0	1	1	0	0	0	0	0	0	0	0	1	0	0	0	0	0	0	0	0	0	0	0	0	0	0	0	0	0	0	0
Hemiphractus_helioi	Tetradod	57.9	0	1	0	1	0	0	0	0	0	0	1	0	0	0	1	0	0	1	1	0	0	0	0	0	0	0	0	1	0	0	0	0	0	0	0	0	0	0	0	0	0	0	0	0	0	0	0
Hemiphractus_proboscideus	Tetradod	67	1	1	1	1	0	0	0	0	0	0	1	0	0	0	1	0	0	1	1	0	0	0	0	0	0	0	0	1	0	0	0	0	0	0	0	0	0	0	0	0	0	0	0	0	0	0	0
Hemiphractus_scutatus	Tetradod	81	1	1	1	0	0	0	0	0	0	0	1	0	0	0	1	0	0	1	1	0	0	0	1	0	0	0	0	1	1	0	0	0	0	0	0	0	0	0	0	0	0	0	0	0	0	0	0
Hyalinobatrachium_anachoretus	Tetradod	21.4	0	1	0	1	0	0	0	0	0	0	1	0	0	0	0	0	0	1	1	0	0	0	0	0	0	0	0	0	0	0	0	0	0	0	0	0	0	0	0	1	0	0	0	0	0	0	0
Hyalinobatrachium_bergeri	Tetradod	22.4	0	1	0	1	0	0	0	0	0	0	1	0	0	0	0	0	0	1	1	0	0	0	0	0	0	0	0	0	0	0	0	0	0	0	0	0	0	0	0	1	0	0	0	0	0	0	0
Hyalinobatrachium_crurifasciatum	Tetradod	24.7	0	1	0	1	0	0	0	0	0	0	1	0	0	0	0	0	0	1	1	0	0	0	0	0	0	0	0	0	0	0	0	0	0	0	0	0	0	0	0	1	0	0	0	0	0	0	0
Hyalinobatrachium_kawense	Tetradod	20	0	1	0	1	0	0	0	0	0	0	0	0	0	1	0	0	0	1	1	0	0	0	0	0	0	0	0	0	0	0	0	0	0	0	0	0	0	0	0	1	0	0	0	0	0	0	0
Hyalinobatrachium_munozorum	Tetradod	23.6	0	1	0	1	0	0	0	0	0	0	1	0	0	0	0	0	0	1	1	0	0	0	0	0	0	0	0	0	0	0	0	0	0	0	0	0	0	0	0	1	0	0	0	0	0	0	0
Hyalinobatrachium_pellucidum	Tetradod	22	0	1	0	1	0	0	0	0	0	0	1	0	0	0	0	0	0	1	1	0	0	0	0	0	0	0	0	0	0	0	0	0	0	0	0	0	0	0	0	1	0	0	0	0	0	0	0
Hyalinobatrachium_ruedai	Tetradod	22.6	0	1	0	1	0	0	0	0	0	0	1	0	0	0	0	0	0	1	1	0	0	0	0	0	0	0	0	0	0	0	0	0	0	0	0	0	0	0	0	1	0	0	0	0	0	0	0
Hyalinobatrachium_taylori	Tetradod	21	0	1	0	1	0	0	0	0	0	0	1	0	0	0	0	0	0	1	1	0	0	0	0	0	0	0	0	0	0	0	0	0	0	0	0	0	0	0	0	1	0	0	0	0	0	0	0
Hydrolaetare_caparu	Tetradod	94	1	1	0	0	1	0	0	0	0	0	0	1	0	1	0	0	0	1	0	0	0	0	0	1	0	0	0	0	0	0	0	0	0	0	0	0	0	0	0	0	0	0	0	0	0	0	0
Hydrolaetare_dantasi	Tetradod	99.2	1	1	0	0	1	0	0	0	0	0	1	0	0	0	0	0	0	1	0	0	0	0	0	1	0	0	0	0	0	0	0	0	0	0	0	0	0	0	0	0	0	0	0	0	0	0	0
Hydrolaetare_schmidti	Tetradod	119.4	1	1	0	0	1	0	0	0	0	0	0	0	0	1	0	0	0	1	0	0	0	0	1	1	0	0	0	0	1	0	0	0	0	0	0	0	0	0	0	0	0	0	0	0	0	0	0
Hyla_imitator	Tetradod	30.5	0	0	0	0	0	0	0	0	0	0	0	0	0	0	0	0	0	0	0	0	0	0	0	0	0	0	0	0	0	0	0	0	0	0	0	0	0	0	0	0	0	0	0	0	0	0	0
Hyloscirtus_albopunctulatus	Tetradod	41.5	0	1	1	0	0	0	0	0	0	1	1	0	0	0	0	0	0	1	0	0	1	0	0	0	0	0	0	0	0	0	0	0	0	0	0	0	0	1	0	0	0	0	0	0	0	0	0
Hyloscirtus_alytolylax	Tetradod	44	0	1	0	1	0	0	0	0	0	1	1	0	0	0	1	0	0	1	1	0	0	0	1	0	0	0	0	0	0	0	0	0	0	0	0	0	0	1	0	0	0	0	0	0	0	0	0
Hyloscirtus_armatus	Tetradod	74.5	0	1	0	1	0	0	0	0	0	1	1	0	0	0	0	0	1	1	0	0	0	0	1	0	0	0	1	0	0	0	0	0	0	0	0	0	0	1	0	0	0	0	0	0	0	0	0
Hyloscirtus_charazani	Tetradod	70.7	0	1	0	1	0	0	0	0	0	1	0	1	1	0	0	0	1	1	0	0	0	0	0	0	0	0	1	0	0	0	0	0	0	0	0	0	0	1	0	0	0	0	0	0	0	0	0
Hyloscirtus_chlorosteus	Tetradod	39.7	0	1	0	1	0	0	0	0	0	1	1	0	0	0	0	0	1	1	0	0	0	0	0	0	0	0	1	0	0	0	0	0	0	0	0	0	0	0	0	0	0	0	0	0	0	0	0
Hyloscirtus_diabolus	Tetradod	89.2	0	1	0	1	0	0	0	0	0	1	1	0	0	0	0	1	0	1	0	0	0	0	0	0	0	0	1	0	0	0	0	0	0	0	0	0	0	1	0	0	0	0	0	0	0	0	0
Hyloscirtus_larinopygion	Tetradod	68.4	0	1	0	1	0	0	0	0	0	1	1	0	1	0	0	0	1	1	1	0	0	0	1	0	0	0	1	0	1	0	0	0	0	0	0	0	0	1	0	0	0	0	0	0	0	0	0
Hyloscirtus_lindae	Tetradod	77	0	1	0	1	0	0	0	0	0	1	1	1	1	0	0	0	1	1	1	0	1	0	1	0	0	0	1	0	0	0	0	0	0	0	0	0	0	1	0	0	0	0	0	0	0	0	0
Hyloscirtus_pacha	Tetradod	68.4	0	1	0	1	0	0	0	0	0	1	1	0	0	0	0	0	0	1	0	0	1	0	0	0	0	0	0	0	0	0	0	0	0	0	0	0	0	1	0	0	0	0	0	0	0	0	0
Hyloscirtus_pantostictus	Tetradod	68.1	0	1	0	1	0	0	0	0	0	1	1	0	0	0	0	0	0	1	0	0	1	0	0	0	0	0	0	0	0	0	0	0	0	0	0	0	0	1	0	0	0	0	0	0	0	0	0
Hyloscirtus_phyllognathus	Tetradod	39.3	0	1	0	1	0	0	0	0	0	1	1	0	0	0	0	0	0	1	0	0	0	0	1	0	0	0	0	0	0	0	0	0	0	0	0	0	0	1	0	0	0	0	0	0	0	0	0
Hyloscirtus_psarolaimus	Tetradod	63.4	0	1	0	1	0	0	0	0	0	1	1	0	0	0	0	0	0	1	1	0	1	0	1	0	0	0	0	0	0	0	0	0	0	0	0	0	0	1	0	0	0	0	0	0	0	0	0
Hyloscirtus_staufferorum	Tetradod	59.7	0	1	0	1	0	0	0	0	0	1	1	0	0	0	0	0	0	1	0	0	0	0	0	0	0	0	0	0	0	0	0	0	0	0	0	0	0	1	0	0	0	0	0	0	0	0	0
Hyloscirtus_tapichalaca	Tetradod	76.19	0	1	0	1	0	0	0	0	0	1	1	0	0	0	0	0	1	1	0	0	1	0	1	0	0	0	1	0	0	0	0	0	0	0	0	0	0	1	0	0	0	0	0	0	0	0	0
Hyloscirtus_tigrinus	Tetradod	63.2	0	1	0	1	0	0	0	0	0	1	1	1	1	0	0	0	0	1	0	0	1	0	0	0	0	0	0	0	0	0	0	0	0	0	0	0	0	1	0	0	0	0	0	0	0	0	0
Hyloscirtus_torrenticola	Tetradod	35.5	0	1	0	1	0	0	0	0	0	1	1	0	0	0	0	0	0	1	0	0	0	0	0	0	0	0	0	0	0	0	0	0	0	0	0	0	0	1	0	0	0	0	0	0	0	0	0
Hyloxalus_aeruginosus	Tetradod	29.2	1	0	1	0	0	0	0	0	0	0	1	0	0	0	0	0	1	1	0	0	0	0	0	1	0	0	0	0	0	0	0	0	0	0	0	0	0	0	0	0	0	0	0	0	1	0	0
Hyloxalus_anthracinus	Tetradod	23.6	1	0	1	0	0	0	0	0	0	1	1	1	0	0	0	0	1	1	0	0	0	0	0	1	0	0	0	0	0	0	0	0	0	0	0	0	0	0	0	0	0	0	0	0	0	1	0
Hyloxalus_azureiventris	Tetradod	27.5	1	0	1	0	0	0	0	0	0	1	1	0	0	0	0	1	0	1	0	0	1	0	0	1	0	0	0	0	0	0	0	0	0	0	0	0	0	0	0	0	0	0	1	0	1	1	0
Hyloxalus_bocagei	Tetradod	29.5	1	0	1	0	0	0	0	0	0	1	1	0	0	0	0	0	1	1	0	0	0	0	0	1	0	0	0	0	0	0	0	0	0	0	0	0	0	0	0	0	0	0	0	0	0	1	0
Hyloxalus_breviquartus	Tetradod	16.8	1	0	1	0	0	0	0	0	0	0	1	0	0	0	0	0	1	1	0	0	0	0	0	1	0	0	0	0	0	0	0	0	0	0	0	0	0	0	0	0	0	0	0	0	0	1	0
Hyloxalus_cevallosi	Tetradod	21	1	0	1	0	0	0	0	0	0	1	1	0	0	0	0	0	1	1	0	0	0	0	0	1	0	0	0	0	0	0	0	0	0	0	0	0	0	0	0	0	0	0	0	0	0	1	0
Hyloxalus_chlorocraspedus	Tetradod	29.1	1	0	1	0	0	0	0	0	0	0	1	0	0	0	0	1	0	1	0	0	1	0	0	1	0	0	0	0	0	0	0	0	0	0	0	0	0	0	0	0	0	0	0	0	1	0	0
Hyloxalus_craspedoceps	Tetradod	20.5	1	0	1	0	0	0	0	0	0	1	1	0	0	0	0	0	1	1	0	0	0	0	0	1	0	0	0	0	0	0	0	0	0	0	0	0	0	0	0	0	0	0	0	0	0	1	0
Hyloxalus_elachyhistus	Tetradod	25.7	1	1	1	0	0	0	0	0	0	1	1	0	1	0	0	0	1	1	0	0	0	0	0	1	0	0	0	0	0	0	0	0	0	0	0	0	0	0	0	0	0	0	0	0	0	1	0
Hyloxalus_eleutherodactylus	Tetradod	22.7	1	0	1	0	0	0	0	0	0	1	1	0	0	0	0	0	1	1	0	0	0	0	0	1	0	0	0	0	0	0	0	0	0	0	0	0	0	0	0	0	0	0	0	0	0	1	0
Hyloxalus_exasperatus	Tetradod	21.2	0	0	1	0	0	0	0	0	0	1	1	0	0	0	0	0	1	1	0	0	0	0	0	1	0	0	0	0	0	0	0	0	0	0	0	0	0	0	0	0	0	0	0	0	0	1	0
Hyloxalus_faciopunctulatus	Tetradod	25.2	0	0	1	0	0	0	0	0	0	0	1	0	0	0	0	0	1	1	0	0	0	0	0	1	0	0	0	0	0	0	0	0	0	0	0	0	0	0	0	0	0	0	0	0	1	0	0
Hyloxalus_fuliginosus	Tetradod	32.5	1	0	1	0	0	0	0	0	0	1	1	0	0	0	0	0	1	1	0	0	0	0	0	1	0	0	0	0	0	0	0	0	0	0	0	0	0	0	0	0	0	0	0	0	0	1	0
Hyloxalus_idiomelus	Tetradod	27.8	1	0	1	0	0	0	0	0	0	0	1	0	1	0	0	0	1	1	0	0	0	0	0	1	0	0	0	0	0	0	0	0	0	0	0	0	0	0	0	0	0	0	0	0	0	1	0
Hyloxalus_insulatus	Tetradod	26	1	0	1	0	0	0	0	0	0	1	1	1	1	0	0	0	1	1	0	0	0	0	0	1	0	0	0	0	0	0	0	0	0	0	0	0	0	0	0	0	0	0	0	0	0	1	0
Hyloxalus_italoi	Tetradod	30.1	1	0	1	0	0	0	0	0	0	1	1	0	0	0	0	0	1	1	0	0	0	0	0	1	0	0	0	0	0	0	0	0	0	0	0	0	0	0	0	0	0	0	0	0	0	1	0
Hyloxalus_leucophaeus	Tetradod	26.1	1	0	1	0	0	0	0	0	0	0	0	1	1	0	0	0	1	1	0	0	0	0	0	1	0	0	0	0	0	0	0	0	0	0	0	0	0	0	0	0	0	0	0	0	0	1	0
Hyloxalus_littoralis	Tetradod	25	0	0	1	0	0	0	0	0	0	0	0	1	1	0	0	0	1	1	0	0	0	0	0	1	0	0	0	0	0	0	0	0	0	0	0	0	0	0	0	0	0	0	0	0	0	1	0
Hyloxalus_maculosus	Tetradod	29	1	0	1	0	0	0	0	0	0	1	1	0	0	0	0	0	1	1	0	0	0	0	0	1	0	0	0	0	0	0	0	0	0	0	0	0	0	0	0	0	0	0	0	0	0	1	0
Hyloxalus_marmoreoventris	Tetradod	21.7	1	0	1	0	0	0	0	0	0	1	1	0	0	0	0	0	1	1	0	0	0	0	0	1	0	0	0	0	0	0	0	0	0	0	0	0	0	0	0	0	0	0	0	0	0	1	0
Hyloxalus_mittermeieri	Tetradod	28.2	1	0	1	0	0	0	0	0	0	0	1	0	0	0	0	0	1	1	0	0	0	0	0	1	0	0	0	0	0	0	0	0	0	0	0	0	0	0	0	0	0	0	0	0	0	1	0
Hyloxalus_mystax	Tetradod	21.8	1	0	1	0	0	0	0	0	0	1	1	0	0	0	0	0	1	1	0	0	0	0	0	1	0	0	0	0	0	0	0	0	0	0	0	0	0	0	0	0	0	0	0	0	0	1	0
Hyloxalus_nexipus	Tetradod	23.9	1	1	1	0	0	0	0	0	0	1	1	0	1	0	0	1	0	1	0	0	1	0	0	1	0	0	0	0	0	0	0	0	0	0	0	0	0	0	0	0	0	0	0	0	0	1	0
Hyloxalus_parcus	Tetradod	25.3	1	0	0	0	0	0	0	0	0	0	0	0	0	0	0	1	0	1	0	0	1	0	0	1	0	0	0	0	0	0	0	0	0	0	0	0	0	0	0	0	0	0	0	0	0	0	0
Hyloxalus_patitae	Tetradod	23.2	1	0	1	0	0	0	0	0	0	1	1	0	0	0	0	1	0	1	0	0	1	0	0	1	0	0	0	0	0	0	0	0	0	0	0	0	0	0	0	0	0	0	0	0	0	1	0
Hyloxalus_peculiaris	Tetradod	29.8	0	0	1	0	0	0	0	0	0	1	1	0	0	0	0	0	1	1	0	0	0	0	0	1	0	0	0	0	0	0	0	0	0	0	0	0	0	0	0	0	0	0	0	0	0	1	0
Hyloxalus_peruvianus	Tetradod	21	0	0	1	0	0	0	0	0	0	0	1	0	0	0	0	0	1	1	0	0	0	0	0	1	0	0	0	0	0	0	0	0	0	0	0	0	0	0	0	0	0	0	0	0	1	0	0
Hyloxalus_picachos	Tetradod	18.4	1	0	1	0	0	0	0	0	0	0	1	0	0	0	1	0	0	1	0	0	0	0	0	1	0	0	0	0	0	0	0	0	0	0	0	0	0	0	0	0	0	0	0	0	0	1	0
Hyloxalus_pulchellus	Tetradod	24.4	1	0	1	0	0	0	0	0	0	1	1	0	0	0	0	0	1	1	0	0	0	0	0	1	0	0	0	0	0	0	0	0	0	0	0	0	0	0	0	0	0	0	0	0	0	1	0
Hyloxalus_pulcherrimus	Tetradod	29.7	1	0	1	0	0	0	0	0	0	1	0	1	1	0	0	0	1	1	0	0	0	0	0	1	0	0	0	0	0	0	0	0	0	0	0	0	0	0	0	0	0	0	0	0	0	1	0
Hyloxalus_pumilus	Tetradod	18.1	0	0	1	0	0	0	0	0	0	1	1	1	1	0	0	0	1	1	0	0	0	0	0	1	0	0	0	0	0	0	0	0	0	0	0	0	0	0	0	0	0	0	0	0	0	1	0
Hyloxalus_saltuarius	Tetradod	23.7	1	0	1	0	0	0	0	0	0	0	1	0	0	0	0	1	0	1	0	0	1	0	0	1	0	0	0	0	0	0	0	0	0	0	0	0	0	0	0	0	0	0	0	0	0	1	0
Hyloxalus_sauli	Tetradod	28.7	1	0	1	0	0	0	0	0	0	1	1	0	0	0	0	0	1	1	0	0	0	0	0	1	0	0	0	0	0	0	0	0	0	0	0	0	0	0	0	0	0	0	0	0	0	1	0
Hyloxalus_shuar	Tetradod	31.5	1	0	1	0	0	0	0	0	0	1	1	0	0	0	0	0	1	1	0	0	0	0	0	1	0	0	0	0	0	0	0	0	0	0	0	0	0	0	0	0	0	0	0	0	0	1	0
Hyloxalus_sordidatus	Tetradod	36.1	1	0	1	0	0	0	0	0	0	1	1	0	0	0	0	0	1	1	0	0	0	0	0	1	0	0	0	0	0	0	0	0	0	0	0	0	0	0	0	0	0	0	0	0	0	1	0
Hyloxalus_spilotogaster	Tetradod	24	0	0	1	0	0	0	0	0	0	1	1	0	0	0	0	0	1	1	0	0	0	0	0	1	0	0	0	0	0	0	0	0	0	0	0	0	0	0	0	0	0	0	0	0	0	1	0
Hyloxalus_sylvaticus	Tetradod	30	1	0	1	0	0	0	0	0	0	1	1	0	0	0	0	0	1	1	0	0	0	0	0	1	0	0	0	0	0	0	0	0	0	0	0	0	0	0	0	0	0	0	0	0	0	1	0
Hyloxalus_utcubambensis	Tetradod	26	0	0	1	0	0	0	0	0	0	1	1	0	0	0	0	0	1	1	0	0	0	0	0	1	0	0	0	0	0	0	0	0	0	0	0	0	0	0	0	0	0	0	0	0	0	1	0
Hyloxalus_vertebralis	Tetradod	20.2	1	0	1	0	0	0	0	0	0	1	1	1	0	0	0	0	1	1	0	0	0	0	0	1	0	0	0	0	0	0	0	0	0	0	0	0	0	0	0	0	0	0	0	0	0	1	0
Leptodactylus_bolivianus	Tetradod	120	1	1	1	0	0	0	1	0	0	0	1	1	1	1	0	1	0	1	0	0	0	0	1	0	0	0	0	1	0	0	0	0	0	0	0	0	0	0	0	0	0	0	0	0	0	0	0
Leptodactylus_bufonius	Tetradod	60	0	1	1	0	0	0	1	0	0	0	0	1	0	0	0	1	0	1	0	0	0	0	0	1	0	0	0	0	0	0	0	0	0	0	0	0	0	0	0	0	0	0	0	0	0	0	0
Leptodactylus_chaquensis	Tetradod	82	0	1	1	0	0	0	0	0	0	0	0	1	0	1	0	1	0	1	1	0	1	0	1	1	0	0	1	1	1	0	0	0	0	0	0	0	0	0	0	0	0	0	0	0	0	0	0
Leptodactylus_colombiensis	Tetradod	60.4	1	1	1	0	0	0	0	0	0	0	1	1	1	0	0	1	0	1	0	0	0	0	0	1	0	0	0	0	0	0	0	0	0	0	0	0	0	0	0	0	0	0	0	0	0	0	0
Leptodactylus_didymus	Tetradod	58.6	0	1	1	0	0	0	0	0	0	0	1	0	0	0	0	1	0	1	0	0	0	0	0	1	0	1	0	0	0	0	0	0	0	0	0	0	0	0	0	0	0	0	0	0	0	0	0
Leptodactylus_diedrus	Tetradod	47.9	1	0	1	0	0	0	0	0	0	0	1	0	0	1	0	1	0	1	0	0	0	0	0	1	0	0	0	0	0	0	0	0	0	0	0	0	0	0	0	0	0	0	0	0	0	0	0
Leptodactylus_discodactylus	Tetradod	40.4	1	1	1	0	0	1	0	0	0	0	1	0	0	1	0	1	0	1	0	0	0	0	0	1	0	0	0	0	0	0	0	0	0	0	0	0	0	0	0	0	0	0	0	0	0	0	0
Leptodactylus_elenae	Tetradod	50	1	1	1	0	0	0	1	0	0	0	0	1	1	0	0	1	0	1	0	0	0	0	0	1	0	0	0	0	0	0	0	0	0	0	0	0	0	0	0	0	0	0	0	0	0	0	0
Leptodactylus_furnarius	Tetradod	44	1	1	1	0	0	0	1	0	0	0	0	1	0	0	0	1	0	1	0	0	0	0	0	1	0	0	0	0	0	0	0	0	0	0	0	0	0	0	0	0	0	0	0	0	0	0	0
Leptodactylus_fuscus	Tetradod	55.36	1	1	1	0	0	0	1	0	0	0	0	1	1	1	0	1	0	1	1	1	0	0	1	1	0	1	0	0	1	0	0	0	0	0	0	0	0	0	0	0	0	0	0	0	0	0	0
Leptodactylus_gracilis	Tetradod	45.5	1	0	1	0	0	0	1	0	0	0	0	1	0	0	0	1	0	1	0	0	0	0	0	1	0	0	0	0	0	0	0	0	0	0	0	0	0	0	0	0	0	0	0	0	0	0	0
Leptodactylus_griseigularis	Tetradod	59.3	1	1	1	0	0	0	0	0	0	0	1	0	1	0	0	1	0	1	0	0	0	0	1	0	0	0	0	0	0	0	0	0	0	0	0	0	0	0	0	0	0	0	0	0	0	0	0
Leptodactylus_insularum	Tetradod	104.6	0	1	1	0	0	1	0	0	0	0	0	1	1	1	0	1	0	1	0	0	1	0	1	0	0	0	0	0	0	0	0	0	0	0	0	0	0	0	0	0	0	0	0	0	0	0	0
Leptodactylus_knudseni	Tetradod	139.19	0	1	1	0	0	0	1	0	0	0	1	0	0	1	0	1	0	1	0	0	1	0	1	0	0	1	1	1	1	0	0	0	0	0	0	0	0	0	0	0	0	0	0	0	0	0	0
Leptodactylus_labrosus	Tetradod	71.2	1	1	1	0	0	0	1	0	0	0	1	1	1	0	0	1	0	1	0	0	0	0	0	1	0	0	0	0	0	0	0	0	0	0	0	0	0	0	0	0	0	0	0	0	0	0	0
Leptodactylus_labyrinthicus	Tetradod	158.5	1	1	1	0	0	1	0	0	0	0	1	1	1	0	0	1	0	1	1	0	1	0	1	1	0	1	1	1	1	0	0	0	0	0	0	0	0	0	0	0	0	0	0	0	0	0	0
Leptodactylus_laticeps	Tetradod	113.4	1	0	1	0	0	0	1	0	0	0	1	1	1	0	0	1	0	1	0	0	0	0	1	0	0	0	1	0	0	0	0	0	0	0	0	0	0	0	0	0	0	0	0	0	0	0	0
Leptodactylus_latinasus	Tetradod	40	1	0	1	0	0	0	1	0	0	0	0	1	0	0	0	1	0	1	0	0	0	0	0	1	0	0	0	0	0	0	0	0	0	0	0	0	0	0	0	0	0	0	0	0	0	0	0
Leptodactylus_latrans	Tetradod	95	1	1	1	0	0	0	0	0	0	0	1	1	1	1	0	1	0	1	0	0	0	1	1	1	1	0	1	1	1	0	0	0	0	0	0	0	0	0	0	0	0	0	0	0	0	0	0
Leptodactylus_lauramiriamae	Tetradod	32.3	1	0	0	0	0	0	0	0	0	0	0	0	1	0	0	0	0	0	0	0	0	0	0	0	0	0	0	0	0	0	0	0	0	0	0	0	0	0	0	0	0	0	0	0	0	0	0
Leptodactylus_leptodactyloides	Tetradod	47.7	1	1	1	0	0	0	0	0	0	0	1	1	1	1	0	1	0	1	0	0	0	0	1	1	0	0	0	0	0	0	0	0	0	0	0	0	0	0	0	0	0	0	0	0	0	0	0
Leptodactylus_lithonaetes	Tetradod	78.4	0	1	1	0	0	0	0	0	0	1	1	0	1	0	0	1	0	1	0	0	0	0	0	1	0	0	0	0	0	0	0	0	0	0	0	0	0	0	0	0	0	0	0	0	0	0	0
Leptodactylus_longirostris	Tetradod	51.6	1	1	1	0	0	0	1	0	0	0	1	1	1	0	0	1	0	1	0	0	0	0	0	1	0	0	0	0	0	0	0	0	0	0	0	0	0	0	0	0	0	0	0	0	0	0	0
Leptodactylus_myersi	Tetradod	118	1	0	1	0	0	0	0	0	0	1	1	0	0	0	0	1	0	1	0	0	0	0	0	1	0	0	1	0	0	0	0	0	0	0	0	0	0	0	0	0	0	0	0	0	0	0	0
Leptodactylus_mystaceus	Tetradod	59	1	1	1	0	0	0	1	0	0	0	1	1	1	1	0	1	0	1	0	0	0	0	0	0	0	1	0	0	1	0	0	0	0	0	0	0	0	0	0	0	0	0	0	0	0	0	0
Leptodactylus_mystacinus	Tetradod	65	1	1	1	0	0	0	1	0	0	0	1	1	1	0	0	1	0	1	0	0	1	0	1	0	0	1	1	0	1	0	0	0	0	0	0	0	0	0	0	0	0	0	0	0	0	0	0
Leptodactylus_pallidirostris	Tetradod	52	1	0	1	0	0	0	0	0	0	0	0	1	1	1	0	1	0	1	0	0	0	0	0	1	0	0	0	0	0	0	0	0	0	0	0	0	0	0	0	0	0	0	0	0	0	0	0
Leptodactylus_paraensis	Tetradod	158	1	0	1	0	0	0	0	0	0	0	1	0	0	0	0	1	0	1	0	0	0	0	0	1	0	0	1	0	0	0	0	0	0	0	0	0	0	0	0	0	0	0	0	0	0	0	0
Leptodactylus_pascoensis	Tetradod	66.6	1	0	1	0	0	0	0	0	0	0	1	0	0	0	0	1	0	1	0	0	0	0	0	1	0	0	0	0	0	0	0	0	0	0	0	0	0	0	0	0	0	0	0	0	0	0	0
Leptodactylus_pentadactylus	Tetradod	185	0	1	1	0	0	0	1	0	0	0	1	0	0	1	0	1	0	1	1	0	1	0	1	1	0	1	1	1	1	0	0	0	0	0	0	0	0	0	0	0	0	0	0	0	0	0	0
Leptodactylus_petersii	Tetradod	51	1	1	1	0	0	1	1	0	0	0	1	1	1	1	0	1	0	1	0	0	0	0	0	1	0	0	0	0	0	0	0	0	0	0	0	0	0	0	0	0	0	0	0	0	0	0	0
Leptodactylus_podicipinus	Tetradod	54	0	1	1	0	0	1	1	0	0	0	0	1	0	1	0	1	0	1	0	0	0	0	1	0	0	0	0	0	0	0	0	0	0	0	0	0	0	0	0	0	0	0	0	0	0	0	0
Leptodactylus_pustulatus	Tetradod	40	1	0	1	0	0	0	0	0	0	0	0	1	1	0	0	1	0	1	0	0	0	0	0	1	0	0	1	0	0	0	0	0	0	0	0	0	0	0	0	0	0	0	0	0	0	0	0
Leptodactylus_rhodomystax	Tetradod	83.9	0	1	1	0	0	0	1	0	0	0	1	0	1	0	0	1	0	1	0	0	1	0	0	1	0	0	1	1	0	0	0	0	0	0	0	0	0	0	0	0	0	0	0	0	0	0	0
Leptodactylus_rhodonotus	Tetradod	83.6	0	1	1	0	0	0	1	0	0	0	1	0	0	0	0	1	0	1	0	0	1	0	1	1	0	0	1	0	0	0	0	0	0	0	0	0	0	0	0	0	0	0	0	0	0	0	0
Leptodactylus_riveroi	Tetradod	74.1	1	1	1	0	0	0	1	0	0	0	1	0	0	0	0	1	0	1	0	0	0	0	0	1	0	0	0	0	0	0	0	0	0	0	0	0	0	0	0	0	0	0	0	0	0	0	0
Leptodactylus_rugosus	Tetradod	67	0	1	1	0	0	0	0	0	0	1	0	1	1	0	0	1	0	1	0	0	0	0	0	1	0	0	0	0	0	0	0	0	0	0	0	0	0	0	0	0	0	0	0	0	0	0	0
Leptodactylus_sabanensis	Tetradod	57	1	0	1	0	0	0	0	0	0	0	1	0	1	0	0	1	0	1	0	0	0	0	0	1	0	0	0	0	0	0	0	0	0	0	0	0	0	0	0	0	0	0	0	0	0	0	0
Leptodactylus_stenodema	Tetradod	146	1	1	1	0	0	0	1	0	0	0	1	0	0	0	0	1	0	1	0	0	0	0	1	0	0	0	0	0	0	0	0	0	0	0	0	0	0	0	0	0	0	0	0	0	0	0	0
Leptodactylus_syphax	Tetradod	90	1	1	1	0	0	0	0	0	0	1	0	1	0	0	0	1	0	1	1	1	0	0	1	1	0	0	1	0	0	0	0	0	0	0	0	0	0	0	0	0	0	0	0	0	0	0	0
Leptodactylus_wagneri	Tetradod	78	1	0	1	0	0	0	1	0	0	0	1	1	1	1	0	1	0	1	0	0	0	0	0	1	0	0	0	0	0	0	0	0	0	0	0	0	0	0	0	0	0	0	0	0	0	0	0
Leucostethus_argyrogaster	Tetradod	22.1	1	0	1	0	0	0	0	0	0	0	1	0	0	0	1	0	0	1	0	0	0	0	0	1	0	0	0	0	0	0	0	0	0	0	0	0	0	0	0	0	0	0	0	0	0	1	0
Leucostethus_fugax	Tetradod	20.1	1	0	1	0	0	0	0	0	0	0	1	0	0	0	1	0	0	1	0	0	0	0	0	1	0	0	0	0	0	0	0	0	0	0	0	0	0	0	0	0	0	0	0	0	0	1	0
Lithobates_catesbeianus	Tetradod	203	1	1	1	0	0	1	0	0	0	0	0	0	0	1	0	0	1	1	1	0	0	0	1	1	0	0	0	0	0	0	1	1	0	0	0	0	0	0	0	0	0	0	0	0	0	0	0
Lithobates_palmipes	Tetradod	126	1	1	1	0	0	1	0	0	0	0	0	0	0	1	0	0	1	1	1	0	0	0	1	1	0	0	0	0	0	0	1	1	0	0	0	0	0	1	0	0	0	0	0	0	0	0	0
Lithodytes_lineatus	Tetradod	51	1	1	1	0	0	0	1	0	0	0	1	0	1	1	0	1	0	1	0	0	1	0	1	1	0	0	1	0	0	0	0	0	0	0	0	0	0	0	0	0	0	0	0	0	0	0	0
Lynchius_flavomaculatus	Tetradod	44.2	0	1	1	0	0	0	0	0	0	0	1	1	0	0	0	0	0	1	0	0	1	0	1	0	0	0	0	0	0	0	0	0	0	0	0	0	0	0	0	0	0	0	0	0	1	0	0
Lynchius_nebulanastes	Tetradod	41.2	0	1	1	0	0	0	0	0	0	0	1	0	0	0	0	0	0	1	0	0	0	0	0	0	0	0	0	0	0	0	0	0	0	0	0	0	0	0	0	0	0	0	0	0	1	0	0
Lynchius_oblitus	Tetradod	28.4	0	1	1	0	0	0	0	0	0	0	1	1	1	0	0	0	0	1	0	0	1	0	0	0	0	0	0	0	0	0	0	0	0	0	0	0	0	0	0	0	0	0	0	0	1	0	0
Lynchius_parkeri	Tetradod	35.1	0	0	1	0	0	0	0	0	0	0	1	1	0	0	0	0	0	1	0	0	0	0	0	0	0	0	0	0	0	0	0	0	0	0	0	0	0	0	0	0	0	0	0	0	1	0	0
Lynchius_simmonsi	Tetradod	40.1	0	1	1	0	0	0	0	0	0	0	1	0	0	0	0	0	0	1	0	0	0	0	0	0	0	0	0	0	0	0	0	0	0	0	0	0	0	0	0	0	0	0	0	0	1	0	0
Lynchius_tabaconas	Tetradod	28.5	0	0	1	0	0	0	0	0	0	0	1	1	1	0	0	0	0	1	0	0	1	0	0	0	0	0	0	0	0	0	0	0	0	0	0	0	0	0	0	0	0	0	0	0	1	0	0
Lysapsus_bolivianus	Tetradod	25	1	1	0	0	0	1	0	0	0	0	0	1	0	1	0	0	1	1	1	0	0	0	0	1	0	0	0	0	0	0	0	1	0	0	0	0	0	0	0	0	0	0	0	0	0	0	0
Lysapsus_caraya	Tetradod	21.9	0	0	0	0	0	1	0	0	0	0	0	1	0	1	0	0	1	1	1	0	0	0	0	1	0	0	0	0	0	0	0	1	0	0	0	0	0	0	0	0	0	0	0	0	0	0	0
Lysapsus_laevis	Tetradod	23.9	0	1	0	0	0	1	0	0	0	0	0	1	0	1	0	0	1	1	1	0	0	0	0	1	0	0	0	0	0	0	0	1	0	0	0	0	0	0	0	0	0	0	0	0	0	0	0
Lysapsus_limellum	Tetradod	24.8	0	1	0	0	0	1	0	0	0	0	0	1	0	1	0	0	1	1	1	0	0	0	0	1	0	0	0	0	0	0	0	1	0	0	0	0	0	0	0	0	0	0	0	0	0	0	0
Melanophryniscus_rubriventris	Tetradod	45	1	1	1	0	0	0	0	0	0	0	1	0	1	0	0	1	0	1	0	0	1	0	1	0	0	0	1	0	0	1	0	0	0	0	0	0	0	0	0	0	0	0	0	0	0	0	0
Microcaecilia_albiceps	Apodal	240	0	0	0	0	0	0	0	1	0	0	1	0	0	0	0	0	0	1	0	0	1	0	0	0	0	0	0	0	0	0	0	0	0	0	0	0	0	0	0	0	0	0	0	0	0	0	0
Microkayla_adenopleura	Tetradod	27.3	0	0	1	0	0	0	1	0	0	0	0	1	1	0	1	0	0	1	0	0	1	0	0	1	0	0	0	0	0	0	0	0	0	0	0	0	0	0	0	0	0	0	0	0	1	0	0
Microkayla_ankohuma	Tetradod	28	0	1	1	0	0	0	1	0	0	0	0	1	0	0	1	0	0	1	0	0	0	0	0	1	0	0	0	0	0	0	0	0	0	0	0	0	0	0	0	0	0	0	0	0	1	0	0
Microkayla_boettgeri	Tetradod	19	0	1	1	0	0	0	1	0	0	0	1	0	0	0	1	0	0	1	0	0	1	0	0	1	0	0	0	0	0	0	0	0	0	0	0	0	0	0	0	0	0	0	0	0	1	0	0
Microkayla_chacaltaya	Tetradod	20.4	1	1	1	0	0	0	1	0	0	0	0	1	0	0	1	0	0	1	0	0	0	0	0	1	0	0	0	0	0	0	0	0	0	0	0	0	0	0	0	0	0	0	0	0	1	0	0
Microkayla_chaupi	Tetradod	22.2	0	0	1	0	0	0	1	0	0	0	0	1	1	0	1	0	0	1	0	0	0	0	0	1	0	0	0	0	0	0	0	0	0	0	0	0	0	0	0	0	0	0	0	0	1	0	0
Microkayla_colla	Tetradod	17.7	0	0	1	0	0	0	1	0	0	0	1	1	0	0	1	0	0	1	0	0	0	0	0	1	0	0	0	0	0	0	0	0	0	0	0	0	0	0	0	0	0	0	0	0	1	0	0
Microkayla_condoriri	Tetradod	28.1	1	0	1	0	0	0	1	0	0	0	0	1	0	0	1	0	0	1	0	0	0	0	0	1	0	0	0	0	0	0	0	0	0	0	0	0	0	0	0	0	0	0	0	0	1	0	0
Microkayla_guillei	Tetradod	19.7	1	0	1	0	0	0	1	0	0	0	1	0	0	0	1	0	0	1	0	0	0	0	0	1	0	0	0	0	0	0	0	0	0	0	0	0	0	0	0	0	0	0	0	0	1	0	0
Microkayla_harveyi	Tetradod	22.5	1	0	1	0	0	0	1	0	0	0	0	1	0	0	1	0	0	1	0	0	0	0	0	1	0	0	0	0	0	0	0	0	0	0	0	0	0	0	0	0	0	0	0	0	1	0	0
Microkayla_huayna	Tetradod	26.6	0	1	1	0	0	0	1	0	0	0	1	0	0	0	1	0	0	1	0	0	0	0	0	1	0	0	0	0	0	0	0	0	0	0	0	0	0	0	0	0	0	0	0	0	1	0	0
Microkayla_iani	Tetradod	19.9	1	0	1	0	0	0	1	0	0	0	0	1	1	0	1	0	0	1	0	0	0	0	0	1	0	0	0	0	0	0	0	0	0	0	0	0	0	0	0	0	0	0	0	0	1	0	0
Microkayla_iatamasi	Tetradod	23.8	1	0	1	0	0	0	1	0	0	0	1	1	1	0	1	0	0	1	0	0	0	0	0	1	0	0	0	0	0	0	0	0	0	0	0	0	0	0	0	0	0	0	0	0	1	0	0
Microkayla_illampu	Tetradod	23.9	1	1	1	0	0	0	1	0	0	0	0	1	1	0	1	0	0	1	0	0	1	0	0	1	0	0	0	0	0	0	0	0	0	0	0	0	0	0	0	0	0	0	0	0	1	0	0
Microkayla_illimani	Tetradod	24.6	1	1	1	0	0	0	1	0	0	0	0	1	1	0	1	0	0	1	0	0	1	0	0	1	0	0	0	0	0	0	0	0	0	0	0	0	0	0	0	0	0	0	0	0	1	0	0
Microkayla_kallawaya	Tetradod	30.9	1	0	1	0	0	0	1	0	0	0	0	1	0	0	1	0	0	1	0	0	0	0	0	1	0	0	0	0	0	0	0	0	0	0	0	0	0	0	0	0	0	0	0	0	1	0	0
Microkayla_katantika	Tetradod	27.7	1	1	1	0	0	0	1	0	0	0	1	1	0	0	1	0	0	1	0	0	0	0	0	1	0	0	0	0	0	0	0	0	0	0	0	0	0	0	0	0	0	0	0	0	1	0	0
Microkayla_kempffi	Tetradod	20.3	1	1	1	0	0	0	1	0	0	0	1	0	0	0	1	0	0	1	0	0	0	0	0	1	0	0	0	0	0	0	0	0	0	0	0	0	0	0	0	0	0	0	0	0	1	0	0
Microkayla_melanocheira	Tetradod	23.9	0	0	1	0	0	0	1	0	0	0	0	1	0	0	1	0	0	1	0	0	0	0	0	1	0	0	0	0	0	0	0	0	0	0	0	0	0	0	0	0	0	0	0	0	1	0	0
Microkayla_pinguis	Tetradod	20.1	0	0	1	0	0	0	1	0	0	0	0	1	1	0	1	0	0	1	0	0	0	0	0	1	0	0	0	0	0	0	0	0	0	0	0	0	0	0	0	0	0	0	0	0	1	0	0
Microkayla_quimsacruzis	Tetradod	27.6	0	1	1	0	0	0	1	0	0	0	0	1	1	0	1	0	0	1	0	0	1	0	0	1	0	0	0	0	0	0	0	0	0	0	0	0	0	0	0	0	0	0	0	0	1	0	0
Microkayla_saltator	Tetradod	19	0	1	1	0	0	0	1	0	0	0	1	0	0	0	1	0	0	1	0	0	1	0	0	1	0	0	0	0	0	0	0	0	0	0	0	0	0	0	0	0	0	0	0	0	1	0	0
Microkayla_teqta	Tetradod	27.8	1	0	1	0	0	0	1	0	0	0	0	1	1	0	1	0	0	1	0	0	1	0	0	1	0	0	0	0	0	0	0	0	0	0	0	0	0	0	0	0	0	0	0	0	1	0	0
Microkayla_wettsteini	Tetradod	33.4	1	1	1	0	0	0	1	0	0	0	0	1	1	0	1	0	0	1	0	0	0	0	0	1	0	0	0	0	0	0	0	0	0	0	0	0	0	0	0	0	0	0	0	0	1	0	0
Myersiohyla_neblinaria	Tetradod	61.6	0	1	0	1	0	0	0	0	1	0	1	0	0	0	0	0	1	1	0	0	0	0	0	0	0	0	1	0	0	1	0	0	0	0	0	0	1	0	0	0	0	0	0	0	0	0	0
Nannophryne_apolobambica	Tetradod	74.2	1	1	1	0	0	0	0	0	0	0	1	0	0	0	0	0	0	1	0	0	1	0	0	0	0	0	0	0	0	0	0	0	0	0	0	0	0	1	0	0	0	0	0	0	0	0	0
Nannophryne_cophotis	Tetradod	0	0	0	1	0	0	0	0	0	0	0	0	1	0	0	0	0	0	0	0	0	0	0	0	0	0	0	0	0	0	0	0	0	0	0	0	0	0	1	0	0	0	0	0	0	0	0	0
Nannophryne_corynetes	Tetradod	44.5	0	0	1	0	0	0	0	0	0	0	1	1	0	0	0	0	0	1	0	0	1	0	0	0	0	0	0	0	0	0	0	0	0	0	0	0	0	0	0	0	0	0	0	0	0	0	0
Nectocaecilia_petersii	Apodal	615	0	1	0	0	0	1	0	1	0	0	1	0	0	1	0	1	0	1	0	0	1	0	0	0	0	0	1	0	0	0	0	0	0	0	0	0	0	0	0	0	0	0	0	0	0	0	0
Nesorohyla_kanaima	Tetradod	49.1	0	1	0	1	0	0	0	0	1	0	1	0	0	0	0	0	1	1	1	0	0	0	0	0	0	0	1	0	0	1	0	0	0	0	0	0	1	0	0	0	0	0	0	0	0	0	0
Niceforonia_araiodactyla	Tetradod	24.5	0	0	1	0	0	0	0	0	0	0	0	1	0	0	0	0	0	0	0	0	0	0	0	0	0	0	0	0	0	0	0	0	0	0	0	0	0	0	0	0	0	0	0	0	1	0	0
Niceforonia_brunnea	Tetradod	29.6	1	0	1	0	0	0	1	0	0	0	1	1	0	0	0	0	0	1	0	0	0	0	1	0	0	0	0	0	0	0	0	0	0	0	0	0	0	0	0	0	0	0	0	0	1	0	0
Niceforonia_dolops	Tetradod	57.6	0	1	1	0	0	0	0	0	0	1	1	0	0	0	0	0	0	1	0	0	0	0	1	0	0	0	0	0	0	0	0	0	0	0	0	0	0	0	0	0	0	0	0	0	1	0	0
Niceforonia_elassodiscus	Tetradod	36.9	1	0	1	0	0	0	0	0	0	0	1	0	1	0	0	0	0	1	0	0	0	0	0	0	0	0	0	0	0	0	0	0	0	0	0	0	0	0	0	0	0	0	0	0	1	0	0
Niceforonia_fallaciosa	Tetradod	29.8	0	0	1	0	0	0	0	0	0	0	1	0	0	0	0	0	0	1	0	0	0	0	1	0	0	0	0	0	0	0	0	0	0	0	0	0	0	0	0	0	0	0	0	0	1	0	0
Niceforonia_lucida	Tetradod	38.2	0	1	1	0	0	0	0	0	0	0	1	1	0	0	0	0	0	1	0	0	0	0	0	0	0	0	0	0	0	0	0	0	0	0	0	0	0	0	0	0	0	0	0	0	1	0	0
Niceforonia_nigrovittata	Tetradod	30.5	1	1	1	0	0	0	0	0	0	0	1	0	0	0	0	0	0	1	0	0	0	0	1	0	0	0	0	0	0	0	0	0	0	0	0	0	0	0	0	0	0	0	0	0	1	0	0
Niceforonia_peraccai	Tetradod	21.6	0	0	1	0	0	0	0	0	0	0	0	1	1	0	0	0	0	1	0	0	0	0	1	0	0	0	0	0	0	0	0	0	0	0	0	0	0	0	0	0	0	0	0	0	1	0	0
Noblella_carrascoicola	Tetradod	15.7	1	0	1	1	0	0	0	0	0	0	1	0	0	0	1	0	0	1	0	0	0	0	0	1	0	0	0	0	0	0	0	0	0	0	0	0	0	0	0	0	0	0	0	0	1	0	0
Noblella_duellmani	Tetradod	20	1	0	1	0	0	0	0	0	0	0	1	0	1	0	1	0	0	1	0	0	1	0	0	1	0	0	0	0	0	0	0	0	0	0	0	0	0	0	0	0	0	0	0	0	1	0	0
Noblella_heyeri	Tetradod	15.9	0	1	1	0	0	0	0	0	0	0	1	1	1	0	1	0	0	1	0	0	1	0	1	1	0	0	0	0	0	0	0	0	0	0	0	0	0	0	0	0	0	0	0	0	1	0	0
Noblella_lochites	Tetradod	19.4	1	0	1	0	0	0	0	0	0	0	1	0	0	0	1	0	0	1	0	0	1	0	0	1	0	0	0	0	0	0	0	0	0	0	0	0	0	0	0	0	0	0	0	0	1	0	0
Noblella_lynchi	Tetradod	20.2	0	1	1	0	0	0	0	0	0	0	1	0	0	0	1	0	0	1	0	0	1	0	1	1	0	0	0	0	0	0	0	0	0	0	0	0	0	0	0	0	0	0	0	0	1	0	0
Noblella_madreselva	Tetradod	17.6	1	0	1	0	0	0	0	0	0	0	1	0	0	0	1	0	0	1	0	0	1	0	1	1	0	0	0	0	0	0	0	0	0	0	0	0	0	0	0	0	0	0	0	0	1	0	0
Noblella_myrmecoides	Tetradod	14.7	1	0	1	0	0	0	0	0	0	0	1	0	0	0	1	0	0	1	0	0	1	0	1	1	0	0	0	0	0	0	0	0	0	0	0	0	0	0	0	0	0	0	0	0	1	0	0
Noblella_personina	Tetradod	17.9	1	1	1	0	0	0	0	0	0	0	1	0	0	0	1	0	0	1	0	0	0	0	1	1	0	0	0	0	0	0	0	0	0	0	0	0	0	0	0	0	0	0	0	0	1	0	0
Noblella_peruviana	Tetradod	16	0	0	1	0	0	0	0	0	0	0	1	0	0	0	1	0	0	1	0	0	0	0	1	1	0	0	0	0	0	0	0	0	0	0	0	0	0	0	0	0	0	0	0	0	1	0	0
Noblella_pygmaea	Tetradod	12.4	1	0	1	0	0	0	0	0	0	0	1	1	1	0	1	0	0	1	0	0	0	0	1	1	0	0	0	0	0	0	0	0	0	0	0	0	0	0	0	0	0	0	0	0	1	0	0
Noblella_ritarasquinae	Tetradod	14.1	1	0	1	0	0	0	0	0	0	0	1	0	0	0	1	0	0	1	0	0	0	0	1	1	0	0	0	0	0	0	0	0	0	0	0	0	0	0	0	0	0	0	0	0	1	0	0
Nyctimantis_rugiceps	Tetradod	67.6	0	1	0	1	0	0	0	0	1	0	1	0	0	0	0	0	1	1	0	0	0	0	0	0	0	0	1	0	0	0	0	0	1	0	0	0	0	0	0	0	0	0	0	0	0	0	0
Nymphargus_anomalus	Tetradod	24.1	0	1	0	1	0	0	0	0	0	0	1	0	0	0	0	0	0	1	1	0	0	0	0	0	0	0	0	0	0	0	0	0	0	0	0	0	0	0	0	1	0	0	0	0	0	0	0
Nymphargus_bejaranoi	Tetradod	26.5	0	1	0	1	0	0	0	0	0	0	1	0	0	0	0	0	0	1	1	0	0	0	0	0	0	0	0	0	0	0	0	0	0	0	0	0	0	0	0	1	0	0	0	0	0	0	0
Nymphargus_cariticommatus	Tetradod	23.6	0	1	0	1	0	0	0	0	0	0	1	0	0	0	0	0	0	1	1	0	0	0	0	0	0	0	0	0	0	0	0	0	0	0	0	0	0	0	0	1	0	0	0	0	0	0	0
Nymphargus_chancas	Tetradod	24.8	1	1	0	1	0	0	0	0	0	0	1	0	0	0	0	0	0	1	1	0	0	0	0	0	0	0	0	0	0	0	0	0	0	0	0	0	0	0	0	1	0	0	0	0	0	0	0
Nymphargus_cochranae	Tetradod	30.2	0	1	0	1	0	0	0	0	0	0	1	0	0	0	0	0	0	1	1	0	0	0	0	0	0	0	0	0	0	0	0	0	0	0	0	0	0	0	0	1	0	0	0	0	0	0	0
Nymphargus_garciae	Tetradod	28.4	0	1	0	1	0	0	0	0	0	0	1	0	0	0	0	0	0	1	1	0	0	0	0	0	0	0	0	0	0	0	0	0	0	0	0	0	0	0	0	1	0	0	0	0	0	0	0
Nymphargus_laurae	Tetradod	22.3	0	1	0	1	0	0	0	0	0	0	1	0	0	0	0	0	0	1	1	0	0	0	0	0	0	0	0	0	0	0	0	0	0	0	0	0	0	0	0	1	0	0	0	0	0	0	0
Nymphargus_mariae	Tetradod	30	0	1	0	1	0	0	0	0	0	0	1	0	0	0	0	0	0	1	1	0	0	0	0	0	0	0	0	0	0	0	0	0	0	0	0	0	0	0	0	1	0	0	0	0	0	0	0
Nymphargus_megacheirus	Tetradod	32.8	0	1	0	1	0	0	0	0	0	0	1	0	0	0	0	0	0	1	1	0	0	0	0	0	0	0	0	0	0	0	0	0	0	0	0	0	0	0	0	1	0	0	0	0	0	0	0
Nymphargus_mixomaculatus	Tetradod	26.3	0	1	0	1	0	0	0	0	0	0	1	0	0	0	0	0	0	1	1	0	0	0	0	0	0	0	0	0	0	0	0	0	0	0	0	0	0	0	0	1	0	0	0	0	0	0	0
Nymphargus_nephelophila	Tetradod	24.1	0	1	0	1	0	0	0	0	0	0	1	0	0	0	0	0	0	1	1	0	0	0	0	0	0	0	0	0	0	0	0	0	0	0	0	0	0	0	0	1	0	0	0	0	0	0	0
Nymphargus_ocellatus	Tetradod	25.1	0	1	0	1	0	0	0	0	0	0	1	0	0	0	0	0	0	1	1	0	0	0	0	0	0	0	0	0	0	0	0	0	0	0	0	0	0	0	0	1	0	0	0	0	0	0	0
Nymphargus_oreonympha	Tetradod	26.4	0	1	0	1	0	0	0	0	0	0	1	0	0	0	0	0	0	1	1	0	0	0	0	0	0	0	0	0	0	0	0	0	0	0	0	0	0	0	0	1	0	0	0	0	0	0	0
Nymphargus_phenax	Tetradod	22	0	1	0	1	0	0	0	0	0	0	1	0	0	0	0	0	0	1	1	0	0	0	0	0	0	0	0	0	0	0	0	0	0	0	0	0	0	0	0	1	0	0	0	0	0	0	0
Nymphargus_pluvialis	Tetradod	26.5	0	1	0	1	0	0	0	0	0	0	1	0	1	0	0	0	0	1	1	0	0	0	0	0	0	0	0	0	0	0	0	0	0	0	0	0	0	0	0	1	0	0	0	0	0	0	0
Nymphargus_posadae	Tetradod	34.1	0	1	0	1	0	0	0	0	0	0	1	0	0	0	0	0	0	1	1	0	0	0	0	0	0	0	0	0	0	0	0	0	0	0	0	0	0	0	0	1	0	0	0	0	0	0	0
Nymphargus_siren	Tetradod	22	0	1	0	1	0	0	0	0	0	0	1	0	0	0	0	0	0	1	1	0	0	0	0	0	0	0	0	0	0	0	0	0	0	0	0	0	0	0	0	1	0	0	0	0	0	0	0
Nymphargus_truebae	Tetradod	24.8	0	1	0	1	0	0	0	0	0	0	1	0	0	0	0	0	0	1	1	0	0	0	0	0	0	0	0	0	0	0	0	0	0	0	0	0	0	0	0	1	0	0	0	0	0	0	0
Nymphargus_wileyi	Tetradod	31.9	0	1	0	1	0	0	0	0	0	0	1	0	0	0	0	0	0	1	1	0	0	0	0	0	0	0	0	0	0	0	0	0	0	0	0	0	0	0	0	1	0	0	0	0	0	0	0
Odontophrynus_lavillai	Tetradod	72.3	0	1	0	0	0	0	0	1	0	0	0	1	0	0	0	0	0	1	0	0	0	0	1	0	0	0	0	0	0	1	0	0	0	0	0	0	0	0	0	0	0	0	0	0	0	0	0
Oreobates_amarakaeri	Tetradod	30.8	0	1	1	0	0	0	1	0	0	0	1	0	0	0	1	0	0	1	1	0	0	0	0	1	0	0	0	0	0	0	0	0	0	0	0	0	0	0	0	0	0	0	0	0	1	0	0
Oreobates_ayacucho	Tetradod	29.2	1	0	1	0	0	0	1	0	0	0	0	1	0	0	1	0	0	1	1	0	0	0	0	1	0	0	0	0	0	0	0	0	0	0	0	0	0	0	0	0	0	0	0	0	1	0	0
Oreobates_choristolemma	Tetradod	46.4	0	1	1	0	0	0	1	0	0	0	1	0	0	0	1	0	0	1	1	0	0	0	0	1	0	0	0	0	0	0	0	0	0	0	0	0	0	0	0	0	0	0	0	0	1	0	0
Oreobates_cruralis	Tetradod	33.6	0	1	1	0	0	0	1	0	0	0	1	1	1	0	1	0	0	1	1	0	0	0	0	1	0	0	0	0	0	0	0	0	0	0	0	0	0	0	0	0	0	0	0	0	1	0	0
Oreobates_discoidalis	Tetradod	39.7	0	1	1	0	0	0	1	0	0	0	0	0	1	0	1	0	0	1	1	0	0	0	0	1	1	0	0	0	0	0	0	0	0	0	0	0	0	0	0	0	0	0	0	0	1	0	0
Oreobates_gemcare	Tetradod	39.9	0	1	1	0	0	0	1	0	0	0	1	0	0	0	1	0	0	1	1	0	0	0	0	1	0	0	0	0	0	0	0	0	0	0	0	0	0	0	0	0	0	0	0	0	1	0	0
Oreobates_granulosus	Tetradod	39.5	0	0	1	0	0	0	1	0	0	0	1	0	0	0	1	0	0	1	1	0	0	0	0	1	0	0	0	0	0	0	0	0	0	0	0	0	0	0	0	0	0	0	0	0	1	0	0
Oreobates_ibischi	Tetradod	38.7	0	1	1	0	0	0	1	0	0	0	1	0	1	0	1	0	0	1	1	0	0	0	0	1	0	0	0	0	0	0	0	0	0	0	0	0	0	0	0	0	0	0	0	0	1	0	0
Oreobates_lehri	Tetradod	39.9	0	0	1	0	0	0	1	0	0	0	1	0	0	0	1	0	0	1	1	0	0	0	0	1	0	0	0	0	0	0	0	0	0	0	0	0	0	0	0	0	0	0	0	0	1	0	0
Oreobates_lundbergi	Tetradod	48.8	0	1	1	0	0	0	1	0	0	0	1	0	0	0	1	0	0	1	1	0	0	0	0	1	0	0	0	0	0	0	0	0	0	0	0	0	0	0	0	0	0	0	0	0	1	0	0
Oreobates_machiguenga	Tetradod	32.7	0	1	1	0	0	0	1	0	0	0	1	0	0	0	1	0	0	1	1	0	0	0	0	1	0	1	0	0	0	0	0	0	0	0	0	0	0	0	0	0	0	0	0	0	1	0	0
Oreobates_madidi	Tetradod	33	1	0	1	0	0	0	1	0	0	0	1	0	0	0	1	0	0	1	1	0	0	0	0	1	0	0	0	0	0	0	0	0	0	0	0	0	0	0	0	0	0	0	0	0	1	0	0
Oreobates_pereger	Tetradod	31.8	1	0	1	0	0	0	1	0	0	0	1	0	0	0	1	0	0	1	1	0	0	0	0	1	0	0	0	0	0	0	0	0	0	0	0	0	0	0	0	0	0	0	0	0	1	0	0
Oreobates_quixensis	Tetradod	63	1	1	1	0	0	0	1	0	0	0	1	0	1	0	1	0	0	1	1	0	0	0	1	1	1	1	0	0	0	0	0	0	0	0	0	0	0	0	0	0	0	0	0	0	1	0	0
Oreobates_sanctaecrucis	Tetradod	48.1	1	0	1	0	0	0	1	0	0	0	1	0	1	0	1	0	0	1	1	0	0	0	1	1	0	0	0	0	0	0	0	0	0	0	0	0	0	0	0	0	0	0	0	0	1	0	0
Oreobates_sanderi	Tetradod	38	1	0	1	0	0	0	1	0	0	0	1	0	1	0	1	0	0	1	1	0	0	0	0	1	0	0	0	0	0	0	0	0	0	0	0	0	0	0	0	0	0	0	0	0	1	0	0
Oreobates_saxatilis	Tetradod	63	0	1	1	0	0	0	1	0	0	1	1	0	0	0	1	0	0	1	1	0	0	0	0	1	0	0	0	0	0	0	0	0	0	0	0	0	0	0	0	0	0	0	0	0	1	0	0
Oreobates_yanucu	Tetradod	41	0	1	1	0	0	0	1	0	0	0	1	0	0	0	1	0	0	1	1	0	0	0	0	1	0	0	0	0	0	0	0	0	0	0	0	0	0	0	0	0	0	0	0	0	1	0	0
Oreobates_zongoensis	Tetradod	30.6	1	0	1	0	0	0	1	0	0	0	1	0	0	0	1	0	0	1	1	0	0	0	0	1	0	0	0	0	0	0	0	0	0	0	0	0	0	0	0	0	0	0	0	0	1	0	0
Oreophrynella_macconnelli	Tetradod	22.7	0	1	1	1	0	0	0	0	0	0	1	0	0	0	0	1	0	1	0	0	0	0	1	0	0	0	0	0	0	0	0	0	0	0	0	0	0	0	0	0	0	0	0	0	1	0	0
Oscaecilia_bassleri	Apodal	975	0	0	0	0	0	0	0	1	0	0	1	0	0	0	0	0	0	1	0	0	1	0	0	0	0	0	1	0	0	0	0	0	0	0	0	0	0	0	0	0	0	0	0	0	0	0	0
Oscaecilia_koepckeorum	Apodal	495	0	0	0	0	0	0	0	1	0	0	1	0	0	0	0	0	0	1	0	0	1	0	0	0	0	0	0	0	0	0	0	0	0	0	0	0	0	0	0	0	0	0	0	0	0	0	0
Osornophryne_antisana	Tetradod	29.2	1	1	1	0	0	0	0	0	0	0	1	1	0	0	0	1	0	1	0	0	0	0	1	0	0	0	0	0	0	0	0	0	0	0	0	0	0	0	0	0	0	0	0	0	1	0	0
Osornophryne_bufoniformis	Tetradod	35.95	0	1	1	0	0	0	0	1	0	0	1	1	0	0	0	1	0	1	0	0	1	0	1	0	0	0	0	0	0	0	0	0	0	0	0	0	0	0	0	0	0	0	0	0	1	0	0
Osornophryne_cofanorum	Tetradod	34.4	0	1	1	1	0	0	0	0	0	0	1	0	0	0	0	1	0	1	0	0	1	0	1	0	0	0	0	0	0	0	0	0	0	0	0	0	0	0	0	0	0	0	0	0	1	0	0
Osornophryne_guacamayo	Tetradod	40.7	1	1	1	1	0	0	0	0	0	0	1	0	0	0	0	1	0	1	0	0	1	0	1	0	0	0	0	0	0	0	0	0	0	0	0	0	0	0	0	0	0	0	0	0	1	0	0
Osornophryne_puruanta	Tetradod	47.1	0	1	1	0	0	0	0	1	0	0	1	0	0	0	0	1	0	1	0	0	1	0	1	0	0	0	0	0	0	0	0	0	0	0	0	0	0	0	0	0	0	0	0	0	1	0	0
Osornophryne_sumacoensis	Tetradod	40.2	1	1	1	0	0	0	0	0	0	0	1	0	0	0	0	1	0	1	0	0	1	0	1	0	0	0	0	0	0	0	0	0	0	0	0	0	0	0	0	0	0	0	0	0	1	0	0
Osornophryne_talipes	Tetradod	24.2	0	1	1	0	0	0	0	1	0	0	1	1	0	0	0	1	0	1	0	0	1	0	0	0	0	0	0	0	0	0	0	0	0	0	0	0	0	0	0	0	0	0	0	0	1	0	0
Osteocephalus_alboguttatus	Tetradod	65	0	1	0	1	0	0	0	0	1	0	1	0	1	0	0	0	0	1	0	0	0	0	1	0	0	0	0	0	0	1	0	0	0	0	0	0	0	0	0	0	0	0	0	0	0	0	0
Osteocephalus_buckleyi	Tetradod	50.9	0	1	0	1	0	0	0	0	1	0	1	0	0	1	0	0	1	1	1	0	1	0	0	1	0	0	1	0	0	1	0	0	0	0	0	0	1	0	0	0	0	0	0	0	0	0	0
Osteocephalus_cabrerai	Tetradod	71.4	0	1	0	1	0	0	0	0	1	0	1	0	0	1	0	0	1	1	1	0	1	0	0	1	0	0	1	0	0	0	0	0	0	0	0	0	1	0	0	0	0	0	0	0	0	0	0
Osteocephalus_castaneicola	Tetradod	63.3	0	1	0	1	0	0	0	0	1	0	1	0	0	1	0	0	1	1	0	0	0	0	1	0	0	0	1	0	0	0	0	0	1	0	0	0	0	0	0	0	0	0	0	0	0	0	0
Osteocephalus_deridens	Tetradod	50.6	0	1	0	1	0	0	0	0	1	0	1	0	0	0	0	0	1	1	1	0	0	0	1	1	0	0	1	0	0	0	0	0	1	0	0	0	0	0	0	0	0	0	0	0	0	0	0
Osteocephalus_elkejungingerae	Tetradod	83.1	0	1	0	1	0	0	0	0	1	0	1	0	0	0	0	1	0	1	0	0	0	0	0	0	0	0	1	0	0	0	0	0	0	0	0	0	1	0	0	0	0	0	0	0	0	0	0
Osteocephalus_fuscifacies	Tetradod	53.2	0	1	0	1	0	0	0	0	1	0	1	0	0	0	0	0	0	1	0	0	0	0	0	1	0	0	0	0	0	0	0	0	1	0	0	0	0	0	0	0	0	0	0	0	0	0	0
Osteocephalus_heyeri	Tetradod	47.7	0	1	0	1	0	0	0	0	1	0	1	0	0	0	0	0	0	1	0	0	0	0	0	0	0	0	0	0	0	0	0	0	1	0	0	0	0	0	0	0	0	0	0	0	0	0	0
Osteocephalus_leoniae	Tetradod	53.2	0	1	0	1	0	0	0	0	1	0	1	0	0	0	0	0	0	1	0	0	0	0	0	1	0	0	0	0	0	0	0	0	1	0	0	0	0	0	0	0	0	0	0	0	0	0	0
Osteocephalus_leprieurii	Tetradod	64	0	1	0	1	0	0	0	0	1	0	1	0	0	1	0	0	1	1	0	0	0	0	1	1	0	1	1	0	1	1	0	0	0	0	0	0	0	0	0	0	0	0	0	0	0	0	0
Osteocephalus_mutabor	Tetradod	75.7	1	1	0	1	0	0	0	0	0	0	1	0	0	0	0	0	1	1	1	0	0	0	0	1	0	0	1	0	0	1	0	0	0	0	0	0	1	0	0	0	0	0	0	0	0	0	0
Osteocephalus_oophagus	Tetradod	62.7	1	1	0	1	0	0	0	0	1	0	1	0	0	0	0	1	0	1	0	0	0	0	0	0	0	0	1	0	0	0	0	0	1	0	0	0	0	0	0	0	0	0	0	0	0	0	0
Osteocephalus_planiceps	Tetradod	89.2	0	1	0	1	0	0	0	0	1	0	1	0	0	1	1	0	0	1	0	0	0	0	1	0	0	0	0	0	0	1	0	0	1	0	0	0	0	0	0	0	0	0	0	0	0	0	0
Osteocephalus_subtilis	Tetradod	51.2	0	1	0	1	0	0	0	0	0	0	1	0	0	0	0	0	0	1	0	0	0	0	1	0	0	0	0	0	0	0	0	0	0	0	0	0	0	0	0	0	0	0	0	0	0	0	0
Osteocephalus_taurinus	Tetradod	101.1	0	1	0	1	0	0	0	0	1	0	1	0	1	0	0	1	0	1	0	0	1	0	1	1	0	0	1	0	1	1	0	0	0	0	0	0	0	0	0	0	0	0	0	0	0	0	0
Osteocephalus_verruciger	Tetradod	70	0	1	0	1	0	0	0	0	0	0	1	0	1	0	0	0	1	1	0	0	0	0	0	1	0	0	1	0	0	0	0	0	0	0	0	0	1	0	0	0	0	0	0	0	0	0	0
Osteocephalus_yasuni	Tetradod	61.9	0	1	0	1	0	0	0	0	1	0	1	0	0	1	0	0	1	1	0	0	0	0	0	1	0	0	0	0	0	0	0	1	0	0	0	0	0	0	0	0	0	0	0	0	0	0	0
Otophryne_pyburni	Tetradod	61	1	0	1	0	0	0	1	0	0	0	1	0	0	0	0	0	0	1	0	0	0	0	1	0	0	0	0	0	0	0	0	0	0	0	0	0	0	0	0	0	0	0	0	0	0	0	0
Otophryne_robusta	Tetradod	55	1	0	1	0	0	0	1	0	0	0	1	0	0	0	0	0	0	1	0	0	0	0	0	0	0	0	0	0	0	0	0	0	0	0	0	0	0	0	0	0	0	0	0	0	0	0	0
Otophryne_steyermarki	Tetradod	48	1	0	1	0	0	0	1	0	0	0	1	0	0	0	0	0	0	1	0	0	1	0	1	0	0	0	0	0	0	0	0	0	0	0	0	0	0	0	0	0	0	0	0	0	0	0	0
Phrynopus_anancites	Tetradod	25.3	0	0	1	0	0	0	1	0	0	0	0	1	0	0	0	0	0	1	0	0	0	0	1	0	0	0	0	0	0	0	0	0	0	0	0	0	0	0	0	0	0	0	0	0	1	0	0
Phrynopus_auriculatus	Tetradod	14.5	0	1	1	0	0	0	1	0	0	0	1	0	0	0	0	0	0	1	1	0	0	0	0	0	0	0	0	0	0	0	0	0	0	0	0	0	0	0	0	0	0	0	0	0	1	0	0
Phrynopus_badius	Tetradod	21	1	0	1	0	0	0	1	0	0	0	1	0	0	0	0	0	0	1	0	0	1	0	0	0	0	0	0	0	0	0	0	0	0	0	0	0	0	0	0	0	0	0	0	0	1	0	0
Phrynopus_barthlenae	Tetradod	35	0	0	1	0	0	0	1	0	0	0	0	1	0	0	0	0	0	1	0	0	0	0	0	0	0	0	0	0	0	0	0	0	0	0	0	0	0	0	0	0	0	0	0	0	1	0	0
Phrynopus_bracki	Tetradod	19.8	0	1	1	0	0	0	1	0	0	0	1	0	0	0	0	0	0	1	0	0	0	0	0	0	0	0	0	0	0	0	0	0	0	0	0	0	0	0	0	0	0	0	0	0	1	0	0
Phrynopus_bufoides	Tetradod	41.3	0	0	1	0	0	0	1	0	0	0	0	1	0	0	0	0	0	1	1	0	0	0	0	0	0	0	0	0	0	0	0	0	0	0	0	0	0	0	0	0	0	0	0	0	1	0	0
Phrynopus_capitalis	Tetradod	35.6	0	0	1	0	0	0	1	0	0	0	1	0	1	0	0	0	0	1	1	0	0	0	1	0	0	0	0	0	0	0	0	0	0	0	0	0	0	0	0	0	0	0	0	0	1	0	0
Phrynopus_chaparroi	Tetradod	32.2	0	0	1	0	0	0	1	0	0	0	0	1	0	0	0	0	0	1	0	0	0	0	1	0	0	0	0	0	0	0	0	0	0	0	0	0	0	0	0	0	0	0	0	0	1	0	0
Phrynopus_curator	Tetradod	20.7	1	0	1	0	0	0	1	0	0	0	0	0	1	0	0	0	0	1	1	0	0	0	0	0	0	0	0	0	0	0	0	0	0	0	0	0	0	0	0	0	0	0	0	0	1	0	0
Phrynopus_daemon	Tetradod	24.35	1	0	1	0	0	0	1	0	0	0	1	0	0	0	0	0	0	1	0	0	1	0	1	0	0	0	0	0	0	0	0	0	0	0	0	0	0	0	0	0	0	0	0	0	1	0	0
Phrynopus_dagmarae	Tetradod	27.3	1	0	1	0	0	0	1	0	0	0	1	1	1	0	0	0	0	1	0	0	0	0	0	0	0	0	0	0	0	0	0	0	0	0	0	0	0	0	0	0	0	0	0	0	1	0	0
Phrynopus_dumicola	Tetradod	25.3	0	1	1	0	0	0	1	0	0	0	0	1	1	0	0	0	0	1	0	0	0	0	1	0	0	0	0	0	0	0	0	0	0	0	0	0	0	0	0	0	0	0	0	0	1	0	0
Phrynopus_heimorum	Tetradod	26	1	0	1	0	0	0	1	0	0	0	0	1	0	0	0	0	0	1	0	0	1	0	0	0	0	0	0	0	0	0	0	0	0	0	0	0	0	0	0	0	0	0	0	0	1	0	0
Phrynopus_horstpauli	Tetradod	39	1	1	1	1	0	0	1	0	0	0	0	1	0	0	0	0	0	1	1	0	0	0	0	0	0	0	0	0	0	0	0	0	0	0	0	0	0	0	0	0	0	0	0	0	1	0	0
Phrynopus_interstinctus	Tetradod	23.8	1	0	1	0	0	0	1	0	0	0	1	0	0	0	0	0	0	1	0	0	1	0	0	0	0	0	0	0	0	0	0	0	0	0	0	0	0	0	0	0	0	0	0	0	1	0	0
Phrynopus_inti	Tetradod	40.4	1	0	1	0	0	0	1	0	0	0	0	1	0	0	0	0	0	1	0	0	1	0	0	0	0	0	0	0	0	0	0	0	0	0	0	0	0	0	0	0	0	0	0	0	1	0	0
Phrynopus_juninensis	Tetradod	41.3	0	0	1	0	0	0	1	0	0	0	1	0	0	0	0	0	0	1	0	0	0	0	0	0	0	0	0	0	0	0	0	0	0	0	0	0	0	0	0	0	0	0	0	0	1	0	0
Phrynopus_kauneorum	Tetradod	56.4	1	0	1	0	0	0	1	0	0	0	1	0	0	0	0	0	0	1	0	0	0	0	0	0	0	0	0	0	0	0	0	0	0	0	0	0	0	0	0	0	0	0	0	0	1	0	0
Phrynopus_kotosh	Tetradod	26.2	0	0	1	0	0	0	1	0	0	0	0	0	0	0	0	0	0	0	0	0	0	0	0	0	0	0	0	0	0	0	0	0	0	0	0	0	0	0	0	0	0	0	0	0	1	0	0
Phrynopus_lapidoides	Tetradod	22.1	1	0	1	0	0	0	1	0	0	0	0	1	0	0	0	0	0	1	0	0	0	0	1	0	0	0	0	0	0	0	0	0	0	0	0	0	0	0	0	0	0	0	0	0	1	0	0
Phrynopus_lechriorhynchus	Tetradod	16.6	0	0	1	0	0	0	1	0	0	0	1	0	0	0	0	0	0	0	0	0	0	0	0	0	0	0	0	0	0	0	0	0	0	0	0	0	0	0	0	0	0	0	0	0	1	0	0
Phrynopus_miroslawae	Tetradod	29.1	0	0	1	0	0	0	1	0	0	0	1	0	0	0	0	0	0	1	0	0	0	0	1	0	0	0	0	0	0	0	0	0	0	0	0	0	0	0	0	0	0	0	0	0	1	0	0
Phrynopus_montium	Tetradod	29	0	0	1	0	0	0	1	0	0	0	1	1	0	0	0	0	0	1	0	0	0	0	0	0	0	0	0	0	0	0	0	0	0	0	0	0	0	0	0	0	0	0	0	0	1	0	0
Phrynopus_nicoleae	Tetradod	21.1	0	0	1	0	0	0	1	0	0	0	0	1	0	0	0	0	0	1	0	0	0	0	0	0	0	0	0	0	0	0	0	0	0	0	0	0	0	0	0	0	0	0	0	0	1	0	0
Phrynopus_oblivius	Tetradod	23.9	1	0	1	0	0	0	1	0	0	0	1	0	0	0	0	0	0	1	0	0	0	0	0	0	0	0	0	0	0	0	0	0	0	0	0	0	0	0	0	0	0	0	0	0	1	0	0
Phrynopus_paucari	Tetradod	23.8	0	0	1	0	0	0	1	0	0	0	0	1	0	0	0	0	0	1	0	0	1	0	0	0	0	0	0	0	0	0	0	0	0	0	0	0	0	0	0	0	0	0	0	0	1	0	0
Phrynopus_personatus	Tetradod	28.2	0	0	1	0	0	0	1	0	0	0	1	0	0	0	0	0	0	1	0	0	1	0	1	0	0	0	0	0	0	0	0	0	0	0	0	0	0	0	0	0	0	0	0	0	1	0	0
Phrynopus_peruanus	Tetradod	30	1	0	1	0	0	0	1	0	0	0	0	1	0	0	0	0	0	1	0	0	1	0	1	0	0	0	0	0	0	0	0	0	0	0	0	0	0	0	0	0	0	0	0	0	1	0	0
Phrynopus_pesantesi	Tetradod	32.7	0	1	1	0	0	0	1	0	0	0	0	1	0	0	0	0	0	1	0	0	1	0	1	0	0	0	0	0	0	0	0	0	0	0	0	0	0	0	0	0	0	0	0	0	1	0	0
Phrynopus_tautzorum	Tetradod	28.9	1	0	1	0	0	0	1	0	0	0	0	1	0	0	0	0	0	1	0	0	0	0	1	0	0	0	0	0	0	0	0	0	0	0	0	0	0	0	0	0	0	0	0	0	1	0	0
Phrynopus_tribulosus	Tetradod	15.2	1	1	1	0	0	0	1	0	0	0	1	0	0	0	0	0	0	1	0	0	1	0	1	0	0	0	0	0	0	0	0	0	0	0	0	0	0	0	0	0	0	0	0	0	1	0	0
Phrynopus_unchog	Tetradod	26.9	1	0	1	0	0	0	1	0	0	0	0	0	1	0	0	0	0	1	0	0	1	0	1	0	0	0	0	0	0	0	0	0	0	0	0	0	0	0	0	0	0	0	0	0	1	0	0
Phrynopus_valquii	Tetradod	31.21	1	0	1	0	0	0	1	0	0	0	0	1	0	0	0	0	0	1	0	0	0	0	1	0	0	0	0	0	0	0	0	0	0	0	0	0	0	0	0	0	0	0	0	0	1	0	0
Phrynopus_vestigiatus	Tetradod	18.8	1	0	1	0	0	0	1	0	0	0	1	0	0	0	0	0	0	1	0	0	1	0	1	1	0	0	0	0	0	0	0	0	0	0	0	0	0	0	0	0	0	0	0	0	1	0	0
Phyllomedusa_bicolor	Tetradod	119	0	1	0	1	0	0	0	0	0	0	1	0	1	0	0	1	0	1	0	0	1	0	1	1	0	0	1	0	1	0	0	0	0	0	0	0	0	0	0	0	0	0	0	0	0	0	0
Phyllomedusa_boliviana	Tetradod	76.4	0	1	0	1	0	0	0	0	0	0	1	0	1	0	0	1	0	1	0	0	0	0	1	0	0	0	1	0	0	0	0	0	0	0	0	0	0	0	0	0	0	0	0	0	0	0	0
Phyllomedusa_camba	Tetradod	78.5	0	1	0	1	0	0	0	0	0	0	1	0	1	0	0	1	0	1	0	0	1	0	1	1	0	1	1	0	0	0	0	0	0	0	0	0	0	0	0	0	0	1	0	0	0	0	0
Phyllomedusa_coelestis	Tetradod	64.8	0	1	1	1	0	0	0	0	0	0	1	0	0	0	0	1	0	1	0	0	1	0	1	0	0	0	1	0	0	0	0	0	0	0	0	0	0	0	0	0	0	0	0	0	0	0	0
Phyllomedusa_sauvagii	Tetradod	96.6	0	1	0	1	0	0	0	0	0	0	0	0	1	0	0	1	0	1	0	0	1	0	1	0	0	0	1	0	0	0	0	0	0	0	0	0	0	0	0	0	0	0	0	0	0	0	0
Phyllomedusa_tarsius	Tetradod	112	0	1	0	1	0	0	0	0	0	0	1	0	1	1	0	1	0	1	0	0	1	0	1	0	0	0	1	0	0	0	0	0	0	0	0	0	0	0	0	0	0	0	0	0	0	0	0
Phyllomedusa_vaillantii	Tetradod	81.2	0	1	0	1	0	0	0	0	0	0	0	0	1	1	0	1	0	1	0	0	1	0	1	1	0	0	0	0	0	0	0	0	0	0	0	0	0	0	0	1	0	0	0	0	0	0	0
Physalaemus_albonotatus	Tetradod	34.1	1	1	1	0	0	1	0	0	0	0	0	1	1	0	0	1	0	1	0	0	0	0	1	0	0	0	1	0	0	0	0	0	0	0	0	0	0	0	0	0	0	0	0	0	0	0	0
Physalaemus_biligonigerus	Tetradod	40	0	1	1	0	0	1	0	0	0	0	0	1	1	0	0	1	0	1	0	0	0	0	1	0	0	0	0	0	0	0	0	0	0	0	0	0	0	0	0	0	0	0	0	0	0	0	0
Physalaemus_centralis	Tetradod	40	0	1	1	0	0	1	0	0	0	0	0	1	1	0	0	1	0	1	1	0	0	0	1	0	0	0	1	0	0	0	0	0	0	0	0	0	0	0	0	0	0	0	0	0	0	0	0
Physalaemus_cuvieri	Tetradod	36.5	0	1	1	0	0	1	0	0	0	0	0	1	1	0	0	1	0	1	1	0	1	0	1	1	0	1	0	1	0	0	0	0	0	0	0	0	0	0	0	0	0	0	0	0	0	0	0
Physalaemus_ephippifer	Tetradod	29	0	1	1	0	0	1	0	0	0	0	0	1	1	0	0	1	0	1	1	0	1	0	1	0	0	0	1	0	0	0	0	0	0	0	0	0	0	0	0	0	0	0	0	0	0	0	0
Physalaemus_marmoratus	Tetradod	39	0	1	1	0	0	1	0	0	0	0	0	1	1	0	0	1	0	1	1	0	0	0	1	0	0	0	1	0	0	0	0	0	0	0	0	0	0	0	0	0	0	0	0	0	0	0	0
Physalaemus_nattereri	Tetradod	56.4	1	1	1	0	0	0	1	0	0	0	0	1	1	0	0	1	0	1	1	0	1	0	1	0	0	1	1	0	0	0	0	0	0	0	0	0	0	0	0	0	0	0	0	0	0	0	0
Phyzelaphryne_miriamae	Tetradod	20	1	0	1	0	0	0	0	0	0	0	1	0	0	0	0	0	0	1	0	0	0	0	0	1	0	0	0	0	0	0	0	0	0	0	0	0	0	0	0	0	0	0	0	0	1	0	0
Pipa_arrabali	Tetradod	57	1	1	0	0	1	0	0	0	0	0	1	0	0	1	0	1	0	1	0	0	0	0	0	1	0	0	1	0	0	0	0	0	0	0	0	0	0	0	0	0	0	0	0	0	0	0	0
Pipa_aspera	Tetradod	47.3	0	1	0	0	1	0	0	0	0	0	1	0	0	0	0	1	0	1	0	0	0	0	0	1	0	0	1	0	0	0	0	0	0	0	0	0	0	0	0	0	0	0	0	0	0	0	0
Pipa_pipa	Tetradod	171.3	0	1	0	0	1	0	0	0	0	0	1	0	0	1	0	1	0	1	0	0	0	0	0	1	0	1	1	0	0	0	0	0	0	0	0	0	0	0	0	0	0	0	0	0	0	0	0
Pipa_snethlageae	Tetradod	92	0	1	0	0	1	0	0	0	0	0	1	0	0	0	0	1	0	1	0	0	0	0	0	1	0	0	1	0	0	0	0	0	0	0	0	0	0	0	0	0	0	0	0	0	0	0	0
Pithecopus_azureus	Tetradod	44.4	0	1	0	1	0	0	0	0	1	0	0	0	1	0	0	1	0	1	0	0	1	0	1	0	0	0	1	0	0	0	0	0	0	0	0	0	0	0	0	0	0	0	0	0	0	0	0
Pithecopus_hypochondrialis	Tetradod	41	1	1	0	1	0	0	0	0	0	0	1	1	1	0	0	1	0	1	0	0	1	0	1	0	0	0	1	0	0	0	0	0	0	0	0	0	0	0	0	0	0	0	0	0	0	0	0
Pithecopus_palliatus	Tetradod	49.1	0	1	0	1	0	0	0	0	0	0	1	0	1	0	0	1	0	1	0	0	1	0	1	0	0	0	0	0	0	0	0	0	0	0	0	0	0	0	0	0	1	0	0	0	0	0	0
Pleurodema_brachyops	Tetradod	40.26	0	1	1	0	0	0	1	0	0	0	0	1	0	0	0	1	0	1	1	0	1	0	1	1	0	0	1	0	0	0	0	0	0	0	0	0	0	0	0	0	0	0	0	0	0	0	0
Pleurodema_cinereum	Tetradod	35	0	1	1	0	0	0	0	0	0	0	0	1	1	0	0	1	0	1	1	0	0	0	1	0	0	0	1	0	0	0	0	0	0	0	0	0	0	0	0	0	0	0	0	0	0	0	0
Pleurodema_marmoratum	Tetradod	32.5	0	1	1	0	0	0	0	0	0	0	0	1	0	0	0	1	0	1	1	0	0	0	1	0	0	0	1	0	0	0	0	0	0	0	0	0	0	0	0	0	0	0	0	0	0	0	0
Potamotyphlus_kaupii	Apodal	695	0	1	0	0	1	0	0	0	0	0	0	0	1	1	0	1	0	1	0	0	1	0	0	0	0	0	1	0	0	0	0	0	0	0	0	0	0	0	0	0	0	0	0	0	0	0	0
Pristimantis_aaptus	Tetradod	35	0	0	0	0	0	0	0	0	0	0	1	0	0	1	0	0	0	0	0	0	0	0	0	0	0	0	0	0	0	0	0	0	0	0	0	0	0	0	0	0	0	0	0	0	0	0	0
Pristimantis_acerus	Tetradod	45.1	1	1	1	1	0	0	0	0	0	0	1	0	0	0	0	0	0	1	1	0	0	0	1	1	0	0	0	0	0	0	0	0	0	0	0	0	0	0	0	0	0	0	0	0	1	0	0
Pristimantis_achuar	Tetradod	23.5	1	1	1	1	0	0	0	0	0	0	1	0	0	0	0	0	0	1	0	0	0	0	0	1	0	1	0	0	0	0	0	0	0	0	0	0	0	0	0	0	0	0	0	0	1	0	0
Pristimantis_acuminatus	Tetradod	33.45	0	1	1	1	0	0	0	0	1	0	1	0	0	1	0	0	1	1	1	0	0	0	1	0	0	0	0	0	0	0	0	0	0	0	0	0	0	0	1	0	0	0	0	1	0	0	0
Pristimantis_adiastolus	Tetradod	28	0	1	1	1	0	0	0	0	0	0	1	0	0	0	0	0	0	1	0	0	0	0	0	1	0	0	0	0	0	0	0	0	0	0	0	0	0	0	0	0	0	0	0	0	1	0	0
Pristimantis_albertus	Tetradod	20.7	0	1	1	1	0	0	0	0	0	0	1	0	0	0	0	0	0	1	0	0	0	0	0	1	0	0	0	0	0	0	0	0	0	0	0	0	0	0	0	0	0	0	0	0	1	0	0
Pristimantis_altamazonicus	Tetradod	33.9	1	1	1	1	0	0	0	0	0	0	1	0	0	1	0	0	0	1	1	1	1	0	1	1	0	0	0	0	0	0	0	0	0	0	0	0	0	0	0	0	0	0	0	0	1	0	0
Pristimantis_altamnis	Tetradod	27.9	0	1	1	0	0	0	0	0	0	0	1	0	0	0	0	0	0	1	1	0	0	0	0	0	0	0	0	0	0	0	0	0	0	0	0	0	0	0	0	0	0	0	0	0	1	0	0
Pristimantis_anemerus	Tetradod	20.4	0	1	1	1	0	0	0	0	0	0	1	0	0	0	0	0	0	1	0	0	0	0	0	0	0	0	0	0	0	0	0	0	0	0	0	0	0	0	0	0	0	0	0	0	1	0	0
Pristimantis_aniptopalmatus	Tetradod	22	0	1	1	0	0	0	0	0	0	0	1	0	0	0	0	0	0	1	1	0	1	0	0	0	0	0	0	0	0	0	0	0	0	0	0	0	0	0	0	0	0	0	0	0	1	0	0
Pristimantis_aquilonaris	Tetradod	23	1	1	1	0	0	0	0	0	0	0	1	0	0	0	0	0	0	1	1	0	1	0	1	0	0	0	0	0	0	0	0	0	0	0	0	0	0	0	0	0	0	0	0	0	1	0	0
Pristimantis_ardalonychus	Tetradod	27.4	0	1	0	1	0	0	0	0	1	0	1	0	0	0	0	0	0	1	1	0	0	0	0	0	0	0	0	0	0	0	0	0	0	0	0	0	0	0	1	0	0	0	0	0	0	0	0
Pristimantis_ashaninka	Tetradod	26.7	0	1	1	1	0	0	0	0	0	0	1	0	0	0	0	0	0	1	1	0	0	0	1	0	0	0	0	0	0	0	0	0	0	0	0	0	0	0	0	0	0	0	0	0	1	0	0
Pristimantis_atrabracus	Tetradod	23.7	0	1	1	0	0	0	0	0	0	0	1	0	0	0	0	0	0	0	0	0	0	0	0	0	0	0	0	0	0	0	0	0	0	0	0	0	0	0	0	0	0	0	0	0	1	0	0
Pristimantis_atratus	Tetradod	29.2	0	1	1	0	0	0	0	0	1	0	1	1	0	0	0	0	0	1	1	0	1	0	1	1	0	0	0	0	0	0	0	0	0	0	0	0	0	0	1	0	0	0	0	1	0	0	0
Pristimantis_attenboroughi	Tetradod	23	1	0	1	0	0	0	1	0	0	0	1	1	0	0	0	0	0	1	1	0	0	0	1	0	0	0	0	0	0	0	0	0	0	0	0	0	0	0	0	0	0	0	0	0	1	0	0
Pristimantis_aureolineatus	Tetradod	30.5	0	1	0	1	0	0	0	0	1	0	1	0	0	1	0	0	0	1	1	0	1	0	1	0	0	0	0	0	0	0	0	0	0	0	0	0	0	0	1	0	0	0	0	0	0	0	0
Pristimantis_avicuporum	Tetradod	34.3	0	0	1	0	0	0	0	0	0	0	1	0	0	0	0	0	0	1	0	0	0	0	0	1	0	0	0	0	0	0	0	0	0	0	0	0	0	0	0	0	0	0	0	0	1	0	0
Pristimantis_avius	Tetradod	33.1	0	1	1	0	0	0	0	0	0	0	1	0	0	0	0	0	0	1	0	0	0	0	0	0	0	0	0	0	0	0	0	0	0	0	0	0	0	0	0	0	0	0	0	0	1	0	0
Pristimantis_balionotus	Tetradod	32.4	0	1	1	0	0	0	0	0	1	0	0	1	0	0	0	0	0	1	0	0	1	0	1	0	0	0	0	0	0	0	0	0	0	0	0	0	0	0	1	0	0	0	0	0	0	0	0
Pristimantis_bambu	Tetradod	26.4	0	1	1	1	0	0	0	0	0	0	1	0	1	0	0	0	0	1	0	0	1	0	1	0	0	0	0	0	0	0	0	0	0	0	0	0	0	0	0	0	0	0	0	0	1	0	0
Pristimantis_baryecuus	Tetradod	43.5	0	0	1	0	0	0	0	0	0	0	1	1	0	0	0	0	0	0	0	0	0	0	0	0	0	0	0	0	0	0	0	0	0	0	0	0	0	0	0	0	0	0	0	0	1	0	0
Pristimantis_bearsei	Tetradod	38.8	0	1	1	0	0	0	0	0	0	1	1	0	0	0	0	0	0	1	1	0	0	0	0	0	0	0	0	0	0	0	0	0	0	0	0	0	0	0	0	0	0	0	0	0	1	0	0
Pristimantis_bellator	Tetradod	24.3	1	1	1	1	0	0	0	0	1	0	1	1	0	0	0	0	0	1	1	0	1	0	0	0	0	0	0	0	0	0	0	0	0	0	0	0	0	0	1	0	0	0	0	1	0	0	0
Pristimantis_bipunctatus	Tetradod	41.5	0	1	1	0	0	0	0	0	0	0	1	0	1	0	0	0	0	1	0	0	0	0	0	1	0	0	0	0	0	0	0	0	0	0	0	0	0	0	0	0	0	0	0	0	1	0	0
Pristimantis_boucephalus	Tetradod	14.5	0	1	1	1	0	0	0	0	1	0	1	0	0	0	0	0	0	1	0	0	1	0	0	1	0	0	0	0	0	0	0	0	0	0	0	0	0	0	0	0	0	0	0	0	1	0	0
Pristimantis_bounides	Tetradod	24.4	1	1	1	0	0	0	1	0	0	0	0	1	1	0	0	0	0	1	0	0	1	0	1	0	0	0	0	0	0	0	0	0	0	0	0	0	0	0	0	0	0	0	0	0	1	0	0
Pristimantis_bromeliaceus	Tetradod	32.8	0	1	0	1	0	0	0	0	1	0	1	0	0	0	0	0	0	1	1	0	1	0	0	0	0	0	0	0	0	0	0	0	0	0	0	0	0	0	1	0	0	0	0	0	0	0	0
Pristimantis_buccinator	Tetradod	40	1	1	1	1	0	0	0	0	0	0	1	0	0	1	0	0	0	1	1	0	0	0	1	1	0	0	0	0	0	0	0	0	0	0	0	0	0	0	0	0	0	0	0	0	1	0	0
Pristimantis_buckleyi	Tetradod	50.8	0	0	1	1	0	0	0	0	1	0	1	1	1	0	0	0	0	1	0	0	0	0	1	0	0	0	0	0	0	0	0	0	0	0	0	0	0	0	1	0	0	0	0	1	0	0	0
Pristimantis_bustamante	Tetradod	21.2	0	1	0	1	0	0	0	0	0	0	1	0	0	0	0	0	0	1	1	0	1	0	0	0	0	0	0	0	0	0	0	0	0	0	0	0	0	0	1	0	0	0	0	0	0	0	0
Pristimantis_caeruleonotus	Tetradod	24.1	0	1	0	1	0	0	0	0	1	0	1	0	0	0	0	0	0	1	0	0	1	0	1	0	0	0	0	0	0	0	0	0	0	0	0	0	0	0	1	0	0	0	0	1	0	0	0
Pristimantis_cajamarcensis	Tetradod	33.8	0	1	1	1	0	0	0	0	1	0	1	1	1	0	0	0	0	1	0	0	0	0	0	1	0	0	0	0	0	0	0	0	0	0	0	0	0	0	1	0	0	0	0	1	0	0	0
Pristimantis_carvalhoi	Tetradod	24	0	1	1	1	0	0	0	0	0	0	1	0	0	1	0	0	0	1	0	0	0	0	1	1	0	0	0	0	0	0	0	0	0	0	0	0	0	0	1	0	0	0	0	0	0	0	0
Pristimantis_ceuthospilus	Tetradod	26.7	1	0	0	1	0	0	0	0	1	0	1	0	0	0	0	0	0	1	0	0	0	0	0	1	0	0	0	0	0	0	0	0	0	0	0	0	0	0	1	0	0	0	0	0	0	0	0
Pristimantis_chiastonotus	Tetradod	53.4	0	1	1	1	0	0	0	0	0	0	1	0	1	0	0	0	0	1	0	0	0	0	1	0	0	0	0	0	0	0	0	0	0	0	0	0	0	0	0	0	0	0	0	0	1	0	0
Pristimantis_chloronotus	Tetradod	38.9	0	1	1	1	0	0	0	0	1	0	1	1	0	0	0	0	0	1	1	0	0	0	1	0	0	0	0	0	0	0	0	0	0	0	0	0	0	0	0	0	0	0	0	0	1	0	0
Pristimantis_citriogaster	Tetradod	51	0	1	1	0	0	0	0	0	0	1	1	0	0	0	0	0	0	1	0	0	0	0	0	1	0	1	0	0	0	0	0	0	0	0	0	0	0	0	0	0	0	0	0	0	1	0	0
Pristimantis_colodactylus	Tetradod	25.8	1	1	0	1	0	0	0	0	1	0	1	1	0	0	0	0	0	1	1	0	1	0	0	0	0	0	0	0	0	0	0	0	0	0	0	0	0	0	1	0	0	0	0	0	0	0	0
Pristimantis_colonensis	Tetradod	30.1	0	1	1	1	0	0	0	0	0	0	1	0	0	0	0	0	0	1	0	0	1	0	1	0	0	0	0	0	0	0	0	0	0	0	0	0	0	0	0	0	0	0	0	0	1	0	0
Pristimantis_condor	Tetradod	63.2	1	0	1	1	0	0	0	0	0	0	1	0	0	0	0	0	0	1	0	0	0	0	1	1	0	0	0	0	0	0	0	0	0	0	0	0	0	0	0	0	0	0	0	0	1	0	0
Pristimantis_conspicillatus	Tetradod	48.8	1	1	1	1	0	0	0	0	0	0	1	0	0	1	0	0	0	1	1	0	0	0	1	1	0	1	0	0	0	0	0	0	0	0	0	0	0	0	0	0	0	0	0	0	1	0	0
Pristimantis_cordovae	Tetradod	27.1	0	1	1	0	0	0	0	0	0	0	0	1	0	0	0	0	0	1	0	0	0	0	0	1	0	0	0	0	0	0	0	0	0	0	0	0	0	0	0	0	0	0	0	0	1	0	0
Pristimantis_corniger	Tetradod	38.1	1	0	1	0	0	0	0	0	0	0	1	1	1	0	0	0	0	1	0	0	0	0	0	1	0	0	0	0	0	0	0	0	0	0	0	0	0	0	0	0	0	0	0	0	1	0	0
Pristimantis_coronatus	Tetradod	15.3	0	1	1	0	0	0	0	0	0	0	1	0	0	0	0	0	0	1	0	0	1	0	1	1	0	0	0	0	0	0	0	0	0	0	0	0	0	0	0	0	0	0	0	0	1	0	0
Pristimantis_corrugatus	Tetradod	29.3	0	1	1	1	0	0	0	0	0	0	1	0	1	0	0	0	0	1	0	0	1	0	1	0	0	0	0	0	0	0	0	0	0	0	0	0	0	0	0	0	0	0	0	0	1	0	0
Pristimantis_cosnipatae	Tetradod	32.5	0	1	1	1	0	0	0	0	0	0	1	0	0	0	0	0	0	1	0	0	0	0	0	1	0	0	0	0	0	0	0	0	0	0	0	0	0	0	0	0	0	0	0	0	1	0	0
Pristimantis_cremnobates	Tetradod	51.7	0	1	0	1	0	0	0	0	0	0	1	0	0	0	0	0	0	1	0	0	0	0	1	1	0	0	0	0	0	0	0	0	0	0	0	0	0	0	0	0	0	0	0	0	1	0	0
Pristimantis_croceoinguinis	Tetradod	23	1	1	1	1	0	0	0	0	0	0	1	0	1	0	0	0	0	1	0	0	1	0	1	1	0	0	0	0	0	0	0	0	0	0	0	0	0	0	0	0	0	0	0	0	1	0	0
Pristimantis_cruciocularis	Tetradod	21.8	0	1	0	1	0	0	0	0	0	0	1	0	0	0	0	0	0	1	1	0	1	0	1	1	0	0	0	0	0	0	0	0	0	0	0	0	0	0	0	0	0	0	0	0	1	0	0
Pristimantis_cryophilius	Tetradod	60	0	1	1	0	0	0	0	0	0	0	0	1	0	0	0	0	0	1	0	0	0	0	1	0	0	0	0	0	0	0	0	0	0	0	0	0	0	0	0	0	0	0	0	0	1	0	0
Pristimantis_cryptomelas	Tetradod	45.7	1	1	1	1	0	0	0	0	1	0	1	1	0	0	0	0	0	1	0	0	1	0	1	0	0	0	0	0	0	0	0	0	0	0	0	0	0	0	0	0	0	0	0	0	1	0	0
Pristimantis_cuneirostris	Tetradod	29.1	0	1	1	0	0	0	0	0	0	0	1	0	0	0	0	0	0	0	0	0	0	0	0	0	0	0	0	0	0	0	0	0	0	0	0	0	0	0	0	0	0	0	0	0	1	0	0
Pristimantis_curtipes	Tetradod	42.9	0	1	1	0	0	0	0	0	0	0	1	1	0	0	0	0	0	1	0	0	0	0	1	0	0	0	0	0	0	0	0	0	0	0	0	0	0	0	0	0	0	0	0	0	1	0	0
Pristimantis_danae	Tetradod	45.8	0	1	1	0	0	0	0	0	0	0	1	0	0	0	0	0	0	1	0	0	0	0	0	1	0	0	0	0	0	0	0	0	0	0	0	0	0	0	0	0	0	0	0	0	1	0	0
Pristimantis_delius	Tetradod	30.9	0	1	1	1	0	0	0	0	0	0	1	0	0	0	0	0	0	1	1	0	0	0	0	1	0	0	0	0	0	0	0	0	0	0	0	0	0	0	0	0	0	0	0	0	1	0	0
Pristimantis_dendrobatoides	Tetradod	32.3	0	1	1	1	0	0	0	0	0	0	1	0	0	0	0	0	1	1	1	0	1	0	1	0	0	0	1	0	0	0	0	0	0	0	0	0	0	0	0	0	0	0	0	0	1	0	0
Pristimantis_devillei	Tetradod	44.7	1	1	1	0	0	0	0	0	0	0	1	1	1	0	0	0	0	1	1	0	1	0	1	0	0	0	0	0	0	0	0	0	0	0	0	0	0	0	0	0	0	0	0	0	1	0	0
Pristimantis_deyi	Tetradod	34.2	0	1	1	1	0	0	0	0	0	0	1	0	0	0	0	0	0	1	0	0	0	0	0	1	0	0	0	0	0	0	0	0	0	0	0	0	0	0	0	0	0	0	0	0	1	0	0
Pristimantis_diadematus	Tetradod	35	1	1	1	1	0	0	0	0	0	0	1	0	0	1	0	0	0	1	1	1	1	0	1	1	0	0	0	0	0	0	0	0	0	0	0	0	0	0	0	0	0	0	0	0	1	0	0
Pristimantis_divnae	Tetradod	28.75	0	1	1	1	0	0	0	0	0	0	1	0	0	0	0	0	0	1	1	0	1	0	1	0	0	0	0	0	0	0	0	0	0	0	0	0	0	0	1	0	0	0	0	1	0	0	0
Pristimantis_dundeei	Tetradod	36	0	1	1	1	0	0	0	0	0	0	0	1	1	0	0	0	0	1	0	0	0	0	0	1	0	0	0	0	0	0	0	0	0	0	0	0	0	0	0	0	0	0	0	0	1	0	0
Pristimantis_enigmaticus	Tetradod	36.37	0	1	0	1	0	0	0	0	0	0	1	0	0	0	0	0	0	1	1	0	0	0	1	1	0	0	0	0	0	0	0	0	0	0	0	0	0	0	1	0	0	0	0	0	0	0	0
Pristimantis_epacrus	Tetradod	44.7	0	1	1	1	0	0	0	0	0	0	1	1	1	0	0	0	0	1	1	0	0	0	0	0	0	0	0	0	0	0	0	0	0	0	0	0	0	0	0	0	0	0	0	0	1	0	0
Pristimantis_eriphus	Tetradod	33.2	0	1	1	1	0	0	0	0	0	0	1	0	0	0	0	0	0	1	0	0	1	0	1	0	0	0	0	0	0	0	0	0	0	0	0	0	0	0	0	0	0	0	0	0	1	0	0
Pristimantis_ernesti	Tetradod	29.4	0	0	1	0	0	0	0	0	0	0	0	1	0	0	0	0	0	0	0	0	0	0	0	0	0	0	0	0	0	0	0	0	0	0	0	0	0	0	0	0	0	0	0	0	1	0	0
Pristimantis_eurydactylus	Tetradod	35.3	0	0	0	1	0	0	0	0	0	0	1	0	0	0	0	0	0	1	1	0	1	0	1	0	0	0	0	0	0	0	0	0	0	0	0	0	0	0	0	0	0	0	0	0	0	0	0
Pristimantis_exoristus	Tetradod	23.5	0	1	0	1	0	0	0	0	0	0	1	0	0	0	0	0	0	1	1	0	0	0	0	1	0	0	0	0	0	0	0	0	0	0	0	0	0	0	0	0	0	0	0	0	0	0	0
Pristimantis_farisorum	Tetradod	42.3	0	1	1	1	0	0	0	0	0	0	1	0	1	0	0	0	0	1	0	0	1	0	1	1	0	0	0	0	0	0	0	0	0	0	0	0	0	0	0	0	0	0	0	0	1	0	0
Pristimantis_fenestratus	Tetradod	57.2	1	1	1	1	0	0	0	0	1	0	1	0	1	0	0	0	0	1	1	1	0	0	1	1	0	1	0	0	0	0	0	0	0	0	0	0	0	0	1	0	0	0	0	1	0	0	0
Pristimantis_festae	Tetradod	25.5	1	1	1	0	0	0	0	0	0	0	1	1	0	0	0	0	0	1	1	0	1	0	1	1	0	0	0	0	0	0	0	0	0	0	0	0	0	0	0	0	0	0	0	0	1	0	0
Pristimantis_galdi	Tetradod	34	1	1	0	1	0	0	0	0	1	0	1	0	0	0	0	0	0	1	1	0	0	0	1	0	0	0	0	0	0	0	0	0	0	0	0	0	0	0	1	0	0	0	0	1	0	0	0
Pristimantis_ganonotus	Tetradod	15.2	1	0	1	1	0	0	0	0	0	0	1	0	1	0	0	0	0	1	1	0	0	0	1	0	0	0	0	0	0	0	0	0	0	0	0	0	0	0	0	0	0	0	0	0	1	0	0
Pristimantis_gladiator	Tetradod	16.9	1	0	1	0	0	0	1	0	0	0	1	1	0	0	0	0	0	1	0	0	1	0	1	0	0	0	0	0	0	0	0	0	0	0	0	0	0	0	0	0	0	0	0	0	1	0	0
Pristimantis_glandulosus	Tetradod	41.3	0	1	1	1	0	0	0	0	0	0	1	1	0	0	0	0	0	1	1	0	1	0	1	0	0	0	0	0	0	0	0	0	0	0	0	0	0	0	0	0	0	0	0	0	1	0	0
Pristimantis_gutturalis	Tetradod	40.9	1	0	1	0	0	0	0	0	0	0	1	0	0	0	0	0	0	1	0	0	0	0	1	1	0	0	0	0	0	0	0	0	0	0	0	0	0	0	0	0	0	0	0	0	1	0	0
Pristimantis_hernandezi	Tetradod	35.2	0	1	1	1	0	0	0	0	0	0	1	0	0	0	0	0	0	1	1	0	0	0	0	0	0	0	0	0	0	0	0	0	0	0	0	0	0	0	0	0	0	0	0	0	1	0	0
Pristimantis_huicundo	Tetradod	28.7	0	1	0	1	0	0	0	0	1	0	1	1	0	0	0	0	0	1	0	0	1	0	1	0	0	0	0	0	0	0	0	0	0	0	0	0	0	0	1	0	0	0	0	0	0	0	0
Pristimantis_humboldti	Tetradod	25.7	1	1	1	1	0	0	1	0	0	0	1	1	0	0	0	0	0	1	1	0	0	0	1	0	0	0	0	0	0	0	0	0	0	0	0	0	0	0	0	0	0	0	0	0	1	0	0
Pristimantis_ignicolor	Tetradod	26.4	0	1	1	1	0	0	0	0	0	0	1	0	0	0	0	0	0	1	0	0	0	0	1	1	0	0	0	0	0	0	0	0	0	0	0	0	0	0	0	0	0	0	0	0	1	0	0
Pristimantis_iiap	Tetradod	28.5	0	1	1	1	0	0	0	0	0	0	1	0	0	0	0	0	0	1	1	0	0	0	1	1	0	0	0	0	0	0	0	0	0	0	0	0	0	0	0	0	0	0	0	0	1	0	0
Pristimantis_imitatrix	Tetradod	20.2	0	1	1	1	0	0	0	0	0	0	1	0	0	0	0	0	0	1	1	0	1	0	0	1	0	0	0	0	0	0	0	0	0	0	0	0	0	0	0	0	0	0	0	0	1	0	0
Pristimantis_incanus	Tetradod	30.6	0	1	1	1	0	0	0	0	0	0	1	0	0	0	0	0	0	1	1	0	1	0	1	0	0	0	0	0	0	0	0	0	0	0	0	0	0	0	0	0	0	0	0	0	1	0	0
Pristimantis_incomptus	Tetradod	25.9	1	1	1	0	0	0	0	0	1	0	1	0	1	0	0	0	0	1	0	0	0	0	1	1	0	0	0	0	0	0	0	0	0	0	0	0	0	0	1	0	0	0	0	0	0	0	0
Pristimantis_infraguttatus	Tetradod	24.3	0	1	1	1	0	0	0	0	0	0	1	0	0	0	0	0	0	1	0	0	0	0	0	1	0	0	0	0	0	0	0	0	0	0	0	0	0	0	0	0	0	0	0	0	1	0	0
Pristimantis_inguinalis	Tetradod	27	0	1	0	1	0	0	0	0	0	0	1	0	0	0	0	0	0	1	1	0	1	0	1	0	0	0	0	0	0	0	0	0	0	0	0	0	0	0	1	0	0	0	0	0	0	0	0
Pristimantis_inusitatus	Tetradod	26	0	1	1	1	0	0	0	0	0	0	1	0	0	0	0	0	0	1	1	0	0	0	1	0	0	0	0	0	0	0	0	0	0	0	0	0	0	0	0	0	0	0	0	0	1	0	0
Pristimantis_karcharias	Tetradod	30.4	0	0	1	0	0	0	0	0	0	0	1	0	0	0	0	0	0	1	0	0	0	0	0	1	0	0	0	0	0	0	0	0	0	0	0	0	0	0	0	0	0	0	0	0	1	0	0
Pristimantis_katoptroides	Tetradod	33.02	0	1	0	1	0	0	0	0	0	0	1	0	1	0	0	0	0	1	1	0	1	0	1	0	0	0	0	0	0	0	0	0	0	0	0	0	0	0	1	0	0	0	0	0	0	0	0
Pristimantis_kichwarum	Tetradod	27	1	1	1	1	0	0	0	0	0	0	1	0	0	0	0	0	0	1	1	0	0	0	0	1	0	0	0	0	0	0	0	0	0	0	0	0	0	0	0	0	0	0	0	0	1	0	0
Pristimantis_kirklandi	Tetradod	23.9	0	0	1	0	0	0	0	0	0	0	0	1	1	0	0	0	0	0	0	0	0	0	0	0	0	0	0	0	0	0	0	0	0	0	0	0	0	0	0	0	0	0	0	0	0	0	0
Pristimantis_lacrimosus	Tetradod	32.5	0	1	0	1	0	0	0	0	1	0	1	0	0	1	0	0	0	1	1	0	1	0	1	0	0	0	0	0	0	0	0	0	0	0	0	0	0	0	1	0	0	0	0	0	0	0	0
Pristimantis_lanthanites	Tetradod	46	1	0	1	1	0	0	0	0	0	0	1	0	0	1	0	0	0	1	1	0	0	0	1	1	0	1	0	0	0	0	0	0	0	0	0	0	0	0	0	0	0	0	0	0	1	0	0
Pristimantis_leoni	Tetradod	25	0	1	1	0	0	0	0	0	0	0	1	1	0	0	0	0	0	1	1	0	1	0	1	0	0	0	0	0	0	0	0	0	0	0	0	0	0	0	0	0	0	0	0	0	1	0	0
Pristimantis_leucopus	Tetradod	44	0	1	1	0	0	0	0	0	0	0	1	0	0	0	0	0	0	1	1	0	0	0	1	0	0	0	0	0	0	0	0	0	0	0	0	0	0	0	0	0	0	0	0	0	1	0	0
Pristimantis_leucorrhinus	Tetradod	21	0	1	0	1	0	0	0	0	0	0	1	0	0	0	0	0	0	1	0	0	1	0	1	0	0	0	0	0	0	0	0	0	0	0	0	0	0	0	0	0	0	0	0	0	1	0	0
Pristimantis_librarius	Tetradod	30.7	0	1	1	1	0	0	0	0	0	0	0	0	1	1	0	0	0	1	1	0	0	0	0	0	0	0	0	0	0	0	0	0	0	0	0	0	0	0	0	0	0	0	0	0	1	0	0
Pristimantis_limoncochensis	Tetradod	30.79	0	1	0	1	0	0	0	0	0	0	1	0	0	0	0	0	0	1	1	0	0	0	0	0	0	0	0	0	0	0	0	0	0	0	0	0	0	0	1	0	0	0	0	0	0	0	0
Pristimantis_lindae	Tetradod	39.2	0	1	1	1	0	0	0	0	0	0	1	0	0	0	0	0	0	1	1	0	0	0	0	0	0	0	0	0	0	0	0	0	0	0	0	0	0	0	0	0	0	0	0	0	1	0	0
Pristimantis_lirellus	Tetradod	24.5	0	1	1	1	0	0	0	0	0	0	1	0	0	0	0	0	0	1	0	0	0	0	0	1	0	0	0	0	0	0	0	0	0	0	0	0	0	0	0	0	0	0	0	0	1	0	0
Pristimantis_lividus	Tetradod	35	0	1	1	1	0	0	0	0	0	0	1	0	0	0	0	0	0	1	1	0	0	0	1	0	0	0	0	0	0	0	0	0	0	0	0	0	0	0	0	0	0	0	0	0	1	0	0
Pristimantis_llojsintuta	Tetradod	21.2	0	1	0	1	0	0	0	0	1	0	1	0	0	0	0	0	0	1	0	0	0	0	1	0	0	0	0	0	0	0	0	0	0	0	0	0	0	0	1	0	0	0	0	1	0	0	0
Pristimantis_lucasi	Tetradod	23.3	0	1	1	1	0	0	0	0	0	0	1	0	0	0	0	0	0	1	1	0	1	0	1	0	0	0	0	0	0	0	0	0	0	0	0	0	0	0	0	0	0	0	0	0	1	0	0
Pristimantis_luscombei	Tetradod	26.1	0	1	1	1	0	0	0	0	0	0	1	0	0	0	0	0	0	1	1	0	0	0	1	1	0	0	0	0	0	0	0	0	0	0	0	0	0	0	0	0	0	0	0	0	1	0	0
Pristimantis_lymani	Tetradod	72.9	1	0	1	0	0	0	0	0	1	0	1	1	0	0	0	0	0	1	0	0	0	0	1	1	0	0	0	0	0	0	0	0	0	0	0	0	0	0	1	0	0	0	0	1	0	0	0
Pristimantis_lythrodes	Tetradod	25.8	0	0	0	0	0	0	0	0	0	0	0	0	0	1	0	0	0	1	0	0	0	0	0	1	0	0	0	0	0	0	0	0	0	0	0	0	0	0	0	0	0	0	0	0	1	0	0
Pristimantis_malkini	Tetradod	47.9	1	1	1	1	0	0	0	0	0	0	1	0	0	1	0	0	0	1	1	0	0	0	1	1	0	1	0	0	0	0	0	0	0	0	0	0	0	0	0	0	0	0	0	0	1	0	0
Pristimantis_mariaelenae	Tetradod	27.8	1	0	1	0	0	0	0	0	0	0	0	1	0	0	0	0	0	1	0	0	1	0	1	0	0	0	0	0	0	0	0	0	0	0	0	0	0	0	0	0	0	0	0	0	1	0	0
Pristimantis_marmoratus	Tetradod	27.9	0	1	1	1	0	0	0	0	1	0	1	1	1	0	0	0	0	1	1	0	0	0	0	0	0	0	0	0	0	0	0	0	0	0	0	0	0	0	1	0	0	0	0	0	0	0	0
Pristimantis_martiae	Tetradod	23	1	1	1	1	0	0	0	0	0	0	1	0	0	0	0	0	0	1	1	0	0	0	1	0	0	0	0	0	0	0	0	0	0	0	0	0	0	0	0	0	0	0	0	0	1	0	0
Pristimantis_medemi	Tetradod	43.1	1	1	1	1	0	0	0	0	0	0	1	0	1	0	0	0	0	1	1	0	0	0	0	0	0	0	0	0	0	0	0	0	0	0	0	0	0	0	0	0	0	0	0	0	1	0	0
Pristimantis_melanogaster	Tetradod	24.7	1	0	1	0	0	0	1	0	0	0	0	1	0	0	0	0	0	1	0	0	0	0	0	1	0	0	0	0	0	0	0	0	0	0	0	0	0	0	0	0	0	0	0	0	1	0	0
Pristimantis_memorans	Tetradod	32	1	1	1	0	0	0	0	0	0	0	1	0	0	0	0	0	0	1	1	1	0	0	0	1	0	0	0	0	0	0	0	0	0	0	0	0	0	0	0	0	0	0	0	0	1	0	0
Pristimantis_mendax	Tetradod	28	0	1	0	1	0	0	0	0	1	0	1	0	0	0	0	0	0	1	1	0	1	0	0	1	0	0	0	0	0	0	0	0	0	0	0	0	0	0	1	0	0	0	0	0	0	0	0
Pristimantis_metabates	Tetradod	51.4	1	1	1	0	0	0	0	0	0	0	1	0	0	0	0	0	0	1	0	0	0	0	0	1	0	0	0	0	0	0	0	0	0	0	0	0	0	0	0	0	0	0	0	0	1	0	0
Pristimantis_minutulus	Tetradod	20.1	0	1	1	0	0	0	0	0	0	0	1	0	0	0	0	0	0	1	1	0	1	0	1	0	0	0	0	0	0	0	0	0	0	0	0	0	0	0	0	0	0	0	0	0	1	0	0
Pristimantis_modipeplus	Tetradod	34.7	0	1	1	0	0	0	0	0	0	0	0	1	0	0	0	0	0	1	1	1	0	0	0	1	0	0	0	0	0	0	0	0	0	0	0	0	0	0	0	0	0	0	0	0	1	0	0
Pristimantis_muscosus	Tetradod	46.1	1	0	1	0	0	0	1	0	0	0	1	0	0	0	0	0	0	1	1	0	1	0	1	0	0	0	0	0	0	0	0	0	0	0	0	0	0	0	0	0	0	0	0	0	1	0	0
Pristimantis_myersi	Tetradod	23.2	0	1	1	0	0	0	0	0	0	0	0	1	1	0	0	0	0	1	0	0	1	0	1	0	0	0	0	0	0	0	0	0	0	0	0	0	0	0	0	0	0	0	0	0	1	0	0
Pristimantis_nebulosus	Tetradod	26.3	0	0	0	0	0	0	0	0	0	0	1	0	0	0	0	0	0	0	0	0	0	0	0	0	0	0	0	0	0	0	0	0	0	0	0	0	0	0	0	0	0	0	0	0	1	0	0
Pristimantis_nephophilus	Tetradod	34	0	1	1	1	0	0	0	0	0	0	1	0	0	0	0	0	0	1	1	0	0	0	0	1	0	0	0	0	0	0	0	0	0	0	0	0	0	0	0	0	0	0	0	0	1	0	0
Pristimantis_nigrogriseus	Tetradod	30.2	0	1	1	1	0	0	0	0	0	0	1	0	0	0	0	0	0	1	1	0	1	0	1	0	0	0	0	0	0	0	0	0	0	0	0	0	0	0	0	0	0	0	0	0	1	0	0
Pristimantis_ockendeni	Tetradod	31.5	1	1	1	1	0	0	0	0	0	0	1	0	0	0	0	0	0	1	1	1	0	0	0	1	0	1	0	0	0	0	0	0	0	0	0	0	0	0	0	0	0	0	0	0	1	0	0
Pristimantis_olivaceus	Tetradod	25.5	0	1	0	1	0	0	0	0	1	0	1	0	0	0	0	0	0	1	1	0	0	0	0	0	0	0	0	0	0	0	0	0	0	0	0	0	0	0	1	0	0	0	0	0	0	0	0
Pristimantis_omeviridis	Tetradod	30.91	0	1	1	1	0	0	0	0	1	0	1	0	0	0	0	0	0	1	1	0	0	0	1	0	0	0	0	0	0	0	0	0	0	0	0	0	0	0	1	0	0	0	0	1	0	0	0
Pristimantis_orcesi	Tetradod	36.1	1	0	1	0	0	0	0	0	1	0	0	1	0	0	0	0	0	1	1	0	0	0	1	0	0	0	0	0	0	0	0	0	0	0	0	0	0	0	1	0	0	0	0	1	0	0	0
Pristimantis_orcus	Tetradod	36.5	0	1	1	1	0	0	0	0	0	0	1	0	0	0	0	0	0	1	0	0	1	0	1	0	0	0	0	0	0	0	0	0	0	0	0	0	0	0	0	0	0	0	0	0	1	0	0
Pristimantis_orestes	Tetradod	27.2	0	1	1	0	0	0	0	0	1	0	0	1	0	0	0	0	0	1	1	0	1	0	1	0	0	0	0	0	0	0	0	0	0	0	0	0	0	0	1	0	0	0	0	1	0	0	0
Pristimantis_ornatus	Tetradod	27.3	0	1	1	1	0	0	0	0	0	0	1	0	0	0	0	0	0	1	0	0	0	0	1	0	0	0	0	0	0	0	0	0	0	0	0	0	0	0	0	0	0	0	0	0	1	0	0
Pristimantis_orphnolaimus	Tetradod	33.4	0	1	0	1	0	0	0	0	1	0	1	0	0	0	0	0	0	1	1	0	0	0	1	0	0	0	0	0	0	0	0	0	0	0	0	0	0	0	1	0	0	0	0	1	0	0	0
Pristimantis_padiali	Tetradod	33	0	1	0	1	0	0	0	0	1	0	1	0	0	1	0	0	0	1	1	0	1	0	1	0	0	0	0	0	0	0	0	0	0	0	0	0	0	0	1	0	0	0	0	0	0	0	0
Pristimantis_pardalinus	Tetradod	34.1	1	0	0	0	0	0	0	0	1	0	0	1	0	0	0	0	0	1	1	0	0	0	0	1	0	0	0	0	0	0	0	0	0	0	0	0	0	0	1	0	0	0	0	0	0	0	0
Pristimantis_pastazensis	Tetradod	31.7	0	0	1	0	0	0	0	0	0	0	0	0	1	0	0	0	0	1	0	0	0	0	1	0	0	0	0	0	0	0	0	0	0	0	0	0	0	0	0	0	0	0	0	0	1	0	0
Pristimantis_pataikos	Tetradod	21.6	1	0	1	0	0	0	0	0	0	0	1	0	0	0	0	0	0	1	1	0	0	0	0	0	0	0	0	0	0	0	0	0	0	0	0	0	0	0	0	0	0	0	0	0	0	0	0
Pristimantis_paululus	Tetradod	21	0	1	1	1	0	0	0	0	0	0	1	0	0	0	0	0	0	1	1	0	0	0	1	0	0	0	0	0	0	0	0	0	0	0	0	0	0	0	0	0	0	0	0	0	1	0	0
Pristimantis_pecki	Tetradod	25.2	0	1	1	1	0	0	0	0	0	0	1	0	0	0	0	0	0	1	1	0	0	0	1	0	0	0	0	0	0	0	0	0	0	0	0	0	0	0	0	0	0	0	0	0	1	0	0
Pristimantis_percnopterus	Tetradod	25.9	1	1	0	1	0	0	0	0	1	0	1	0	1	0	0	0	0	1	0	0	0	0	0	1	0	0	0	0	0	0	0	0	0	0	0	0	0	0	1	0	0	0	0	0	0	0	0
Pristimantis_percultus	Tetradod	38.2	1	1	1	0	0	0	0	0	0	0	0	1	0	0	0	0	0	1	1	0	1	0	1	0	0	0	0	0	0	0	0	0	0	0	0	0	0	0	0	0	0	0	0	0	1	0	0
Pristimantis_peruvianus	Tetradod	46.4	1	1	1	0	0	0	0	0	0	0	1	0	1	0	0	0	0	1	1	1	0	0	1	1	0	0	0	0	0	0	0	0	0	0	0	0	0	0	0	0	0	0	0	0	1	0	0
Pristimantis_petersi	Tetradod	23.5	0	1	0	1	0	0	0	0	1	0	1	0	0	0	0	0	0	1	1	0	0	0	1	1	0	0	0	0	0	0	0	0	0	0	0	0	0	0	1	0	0	0	0	0	0	0	0
Pristimantis_petrobardus	Tetradod	43	0	1	0	1	0	0	0	0	1	0	1	0	1	0	0	0	0	1	1	0	0	0	0	0	0	0	0	0	0	0	0	0	0	0	0	0	0	0	1	0	0	0	0	0	0	0	0
Pristimantis_pharangobates	Tetradod	29.5	0	1	1	0	0	0	0	0	0	0	1	0	0	0	0	0	0	1	1	0	0	0	1	1	0	0	0	0	0	0	0	0	0	0	0	0	0	0	0	0	0	0	0	0	1	0	0
Pristimantis_philipi	Tetradod	33.7	1	0	1	0	0	0	0	0	0	0	0	1	0	0	0	0	0	1	1	0	1	0	0	0	0	0	0	0	0	0	0	0	0	0	0	0	0	0	0	0	0	0	0	0	1	0	0
Pristimantis_phoxocephalus	Tetradod	39.9	1	1	1	1	0	0	0	0	1	0	0	1	1	0	0	0	0	1	1	0	1	0	1	0	0	0	0	0	0	0	0	0	0	0	0	0	0	0	1	0	0	0	0	0	0	0	0
Pristimantis_pinguis	Tetradod	29.8	1	0	1	0	0	0	0	0	0	0	0	1	0	0	0	0	0	1	1	0	0	0	0	0	0	0	0	0	0	0	0	0	0	0	0	0	0	0	0	0	0	0	0	0	1	0	0
Pristimantis_platydactylus	Tetradod	35.3	0	1	1	1	0	0	0	0	1	0	1	1	1	0	0	0	0	1	1	0	1	0	1	1	0	0	0	0	0	0	0	0	0	0	0	0	0	0	1	0	0	0	0	0	0	0	0
Pristimantis_pluvialis	Tetradod	28.8	0	1	0	1	0	0	0	0	0	0	1	0	0	0	0	0	0	1	1	0	0	0	0	0	0	0	0	0	0	0	0	0	0	0	0	0	0	0	1	0	0	0	0	0	0	0	0
Pristimantis_prolatus	Tetradod	24.1	0	1	1	1	0	0	0	0	0	0	1	0	0	0	0	0	0	1	1	0	0	0	1	0	0	0	0	0	0	0	0	0	0	0	0	0	0	0	0	0	0	0	0	0	1	0	0
Pristimantis_proserpens	Tetradod	23.5	0	1	0	1	0	0	0	0	1	0	1	0	0	0	0	0	0	1	0	0	0	0	1	0	0	0	0	0	0	0	0	0	0	0	0	0	0	0	1	0	0	0	0	0	0	0	0
Pristimantis_pseudoacuminatus	Tetradod	22.4	0	1	1	0	0	0	0	0	1	0	1	0	0	1	0	0	0	1	1	0	0	0	0	0	0	0	0	0	0	0	0	0	0	0	0	0	0	0	0	0	0	0	0	0	1	0	0
Pristimantis_pugnax	Tetradod	33.2	0	1	1	0	0	0	0	0	0	1	1	0	0	0	0	0	0	1	0	0	0	0	0	0	0	0	0	0	0	0	0	0	0	0	0	0	0	0	0	0	0	0	0	0	1	0	0
Pristimantis_puipui	Tetradod	22.4	1	1	1	0	0	0	1	0	0	0	0	1	0	0	0	0	0	1	1	0	0	0	1	0	0	0	0	0	0	0	0	0	0	0	0	0	0	0	0	0	0	0	0	0	1	0	0
Pristimantis_pulchridormientes	Tetradod	21.9	0	1	0	1	0	0	0	0	0	0	1	0	0	0	0	0	0	1	1	0	1	0	1	0	0	0	0	0	0	0	0	0	0	0	0	0	0	0	1	0	0	0	0	0	0	0	0
Pristimantis_pulvinatus	Tetradod	26.1	0	1	1	1	0	0	0	0	0	0	1	0	0	0	0	0	0	1	1	0	0	0	0	0	0	0	0	0	0	0	0	0	0	0	0	0	0	0	0	0	0	0	0	0	1	0	0
Pristimantis_pycnodermis	Tetradod	44.4	0	1	1	0	0	0	0	0	0	0	0	1	1	0	0	0	0	1	1	0	1	0	1	0	0	0	0	0	0	0	0	0	0	0	0	0	0	0	0	0	0	0	0	0	1	0	0
Pristimantis_quaquaversus	Tetradod	31.3	0	1	1	1	0	0	0	0	0	0	1	0	0	0	0	0	0	1	1	0	1	0	1	0	0	0	0	0	0	0	0	0	0	0	0	0	0	0	0	0	0	0	0	0	1	0	0
Pristimantis_repens	Tetradod	24.1	0	0	1	0	0	0	0	0	0	0	0	1	0	0	0	0	0	0	0	0	0	0	0	0	0	0	0	0	0	0	0	0	0	0	0	0	0	0	0	0	0	0	0	0	1	0	0
Pristimantis_rhabdocnemus	Tetradod	29.5	0	1	1	1	0	0	0	0	0	0	1	0	0	0	0	0	0	1	1	0	0	0	0	0	0	0	0	0	0	0	0	0	0	0	0	0	0	0	0	0	0	0	0	0	1	0	0
Pristimantis_rhabdolaemus	Tetradod	31.7	0	1	0	1	0	0	0	0	0	0	1	0	0	0	0	0	0	1	0	0	0	0	1	0	0	0	0	0	0	0	0	0	0	0	0	0	0	0	0	0	0	0	0	0	1	0	0
Pristimantis_rhodoplichus	Tetradod	34.2	0	1	1	1	0	0	0	0	0	0	1	0	0	0	0	0	0	1	1	0	1	0	1	0	0	0	0	0	0	0	0	0	0	0	0	0	0	0	0	0	0	0	0	0	1	0	0
Pristimantis_rhodostichus	Tetradod	19.7	0	1	0	1	0	0	0	0	1	0	1	0	0	0	0	0	0	1	0	0	1	0	1	0	0	0	0	0	0	0	0	0	0	0	0	0	0	0	1	0	0	0	0	0	0	0	0
Pristimantis_riveti	Tetradod	34.2	0	1	1	0	0	0	0	0	1	0	1	1	0	0	0	0	0	1	1	0	1	0	1	0	0	0	0	0	0	0	0	0	0	0	0	0	0	0	1	0	0	0	0	1	0	0	0
Pristimantis_royi	Tetradod	20.1	0	1	0	1	0	0	0	0	0	0	1	0	0	0	0	0	0	0	0	0	0	0	0	0	0	0	0	0	0	0	0	0	0	0	0	0	0	0	0	0	0	0	0	0	0	0	0
Pristimantis_rubicundus	Tetradod	51.2	0	1	1	1	0	0	0	0	0	0	1	0	0	0	0	0	0	1	1	0	0	0	1	0	0	0	0	0	0	0	0	0	0	0	0	0	0	0	0	0	0	0	0	0	1	0	0
Pristimantis_rufioculis	Tetradod	25.4	0	1	1	1	0	0	0	0	0	0	1	0	0	0	0	0	0	1	0	0	0	0	1	0	0	0	0	0	0	0	0	0	0	0	0	0	0	0	0	0	0	0	0	0	1	0	0
Pristimantis_sagittulus	Tetradod	29.9	0	1	1	1	0	0	0	0	0	0	1	0	0	0	0	0	0	1	0	0	1	0	0	0	0	0	0	0	0	0	0	0	0	0	0	0	0	0	0	0	0	0	0	0	1	0	0
Pristimantis_salaputium	Tetradod	23	0	1	0	1	0	0	0	0	0	0	1	0	0	0	0	0	0	1	1	0	0	0	1	0	0	0	0	0	0	0	0	0	0	0	0	0	0	0	0	0	0	0	0	0	0	0	0
Pristimantis_samaipatae	Tetradod	51.4	1	0	1	1	0	0	0	0	0	0	1	1	1	0	0	0	0	1	0	0	0	0	0	1	0	0	0	0	0	0	0	0	0	0	0	0	0	0	0	0	0	0	0	0	1	0	0
Pristimantis_schultei	Tetradod	34	1	1	0	1	0	0	0	0	1	0	1	0	0	0	0	0	0	1	1	0	1	0	1	0	0	0	0	0	0	0	0	0	0	0	0	0	0	0	1	0	0	0	0	0	0	0	0
Pristimantis_scitulus	Tetradod	24.6	0	0	0	0	0	0	0	0	0	0	1	0	0	0	0	0	0	0	0	0	0	0	0	0	0	0	0	0	0	0	0	0	0	0	0	0	0	0	0	0	0	0	0	0	0	0	0
Pristimantis_seorsus	Tetradod	20.9	0	0	0	0	0	0	0	0	0	0	0	1	0	0	0	0	0	0	0	0	0	0	0	0	0	0	0	0	0	0	0	0	0	0	0	0	0	0	0	0	0	0	0	0	0	0	0
Pristimantis_serendipitus	Tetradod	21.2	0	1	1	1	0	0	0	0	0	0	1	0	0	0	0	0	0	1	1	0	0	0	1	0	0	0	0	0	0	0	0	0	0	0	0	0	0	0	0	0	0	0	0	0	1	0	0
Pristimantis_simonsii	Tetradod	33.3	0	0	1	0	0	0	0	0	0	0	0	1	0	0	0	0	0	1	1	0	0	0	1	0	0	0	0	0	0	0	0	0	0	0	0	0	0	0	0	0	0	0	0	0	1	0	0
Pristimantis_skydmainos	Tetradod	32.4	1	1	1	1	0	0	0	0	0	0	1	0	0	1	0	0	0	1	0	0	0	0	1	1	0	0	0	0	0	0	0	0	0	0	0	0	0	0	0	0	0	0	0	0	1	0	0
Pristimantis_spectabilis	Tetradod	22.7	0	1	1	0	0	0	0	0	0	0	0	0	1	0	0	0	0	1	0	0	1	0	1	0	0	0	0	0	0	0	0	0	0	0	0	0	0	0	0	0	0	0	0	0	1	0	0
Pristimantis_spinosus	Tetradod	34.5	0	1	1	0	0	0	0	0	0	0	1	0	0	0	0	0	0	1	0	0	0	0	1	0	0	0	0	0	0	0	0	0	0	0	0	0	0	0	0	0	0	0	0	0	1	0	0
Pristimantis_sternothylax	Tetradod	36.7	0	1	1	1	0	0	0	0	0	0	1	0	1	0	0	0	0	1	0	0	1	0	0	0	0	0	0	0	0	0	0	0	0	0	0	0	0	0	0	0	0	0	0	0	1	0	0
Pristimantis_stictoboubonus	Tetradod	26	0	1	1	0	0	0	0	0	0	0	1	1	0	0	0	0	0	1	0	0	1	0	0	0	0	0	0	0	0	0	0	0	0	0	0	0	0	0	0	0	0	0	0	0	1	0	0
Pristimantis_stictogaster	Tetradod	23.9	0	1	1	0	0	0	0	0	0	0	1	0	0	0	0	0	0	1	0	0	1	0	0	0	0	0	0	0	0	0	0	0	0	0	0	0	0	0	0	0	0	0	0	0	1	0	0
Pristimantis_stipa	Tetradod	35.1	1	0	1	0	0	0	0	0	0	0	0	1	0	0	0	0	0	1	1	0	0	0	1	0	0	0	0	0	0	0	0	0	0	0	0	0	0	0	0	0	0	0	0	0	1	0	0
Pristimantis_supernatis	Tetradod	40.6	1	1	1	1	0	0	0	0	0	0	1	1	0	0	0	0	0	1	1	0	1	0	1	0	0	0	0	0	0	0	0	0	0	0	0	0	0	0	1	0	0	0	0	1	0	0	0
Pristimantis_tamsitti	Tetradod	54.7	0	1	1	0	0	0	0	0	0	0	1	0	0	0	0	0	0	1	0	0	0	0	0	0	0	0	0	0	0	0	0	0	0	0	0	0	0	0	0	0	0	0	0	0	1	0	0
Pristimantis_tantanti	Tetradod	21.9	0	1	0	1	0	0	0	0	0	0	1	0	0	0	0	0	0	1	1	0	1	0	1	0	0	0	0	0	0	0	0	0	0	0	0	0	0	0	1	0	0	0	0	0	0	0	0
Pristimantis_tanyrhynchus	Tetradod	31.4	0	1	0	0	0	0	0	0	0	0	1	0	0	0	0	0	0	0	0	0	0	0	0	0	0	0	0	0	0	0	0	0	0	0	0	0	0	0	0	0	0	0	0	0	0	0	0
Pristimantis_thymelensis	Tetradod	33.5	0	1	1	0	0	0	0	0	1	0	0	1	0	0	0	0	0	1	1	0	1	0	1	0	0	0	0	0	0	0	0	0	0	0	0	0	0	0	1	0	0	0	0	1	0	0	0
Pristimantis_toftae	Tetradod	27.4	1	1	1	1	0	0	0	0	0	0	1	0	0	0	0	0	0	1	1	0	1	0	1	1	0	0	0	0	0	0	0	0	0	0	0	0	0	0	0	0	0	0	0	0	1	0	0
Pristimantis_trachyblepharis	Tetradod	19.2	0	1	1	1	0	0	0	0	0	0	1	0	0	0	0	0	0	1	1	0	0	0	1	0	0	0	0	0	0	0	0	0	0	0	0	0	0	0	0	0	0	0	0	0	1	0	0
Pristimantis_truebae	Tetradod	45.8	1	0	1	0	0	0	0	0	0	0	1	1	1	0	0	0	0	1	1	0	1	0	1	0	0	0	0	0	0	0	0	0	0	0	0	0	0	0	0	0	0	0	0	0	1	0	0
Pristimantis_unistrigatus	Tetradod	38.5	1	1	1	1	0	0	0	0	1	0	1	1	1	0	0	0	0	1	1	0	0	0	1	0	0	0	0	0	0	0	0	0	0	0	0	0	0	0	1	0	0	0	0	1	0	0	0
Pristimantis_variabilis	Tetradod	26.8	1	1	1	1	0	0	0	0	0	0	1	0	1	0	0	0	0	1	1	0	1	0	1	0	0	0	0	0	0	0	0	0	0	0	0	0	0	0	1	0	0	0	0	1	0	0	0
Pristimantis_ventrimarmoratus	Tetradod	43.8	0	1	1	1	0	0	0	0	1	0	1	0	0	1	0	0	0	1	1	0	1	0	1	0	0	0	0	0	0	0	0	0	0	0	0	0	0	0	1	0	0	0	0	1	0	0	0
Pristimantis_versicolor	Tetradod	32.2	0	1	1	1	0	0	0	0	1	0	1	0	0	0	0	0	0	1	1	0	1	0	1	0	0	0	0	0	0	0	0	0	0	0	0	0	0	0	1	0	0	0	0	1	0	0	0
Pristimantis_vicarius	Tetradod	34.2	0	1	1	1	0	0	0	0	0	0	1	1	0	0	0	0	0	1	0	0	1	0	0	0	0	0	0	0	0	0	0	0	0	0	0	0	0	0	0	0	0	0	0	0	1	0	0
Pristimantis_vidua	Tetradod	26.8	1	1	1	1	0	0	0	0	0	0	0	1	0	0	0	0	0	1	1	0	1	0	1	0	0	0	0	0	0	0	0	0	0	0	0	0	0	0	0	0	0	0	0	0	1	0	0
Pristimantis_vilarsi	Tetradod	56.9	0	1	1	1	0	0	0	0	0	0	1	0	1	0	0	0	0	1	1	0	0	0	0	1	0	0	0	0	0	0	0	0	0	0	0	0	0	0	0	0	0	0	0	0	1	0	0
Pristimantis_vilcabambae	Tetradod	22.1	0	0	0	0	0	0	0	0	0	0	1	0	0	0	0	0	0	0	0	0	0	0	0	0	0	0	0	0	0	0	0	0	0	0	0	0	0	0	0	0	0	0	0	0	0	0	0
Pristimantis_wagteri	Tetradod	44	0	1	1	0	0	0	0	0	1	0	1	0	1	0	0	0	0	1	1	0	0	0	0	0	0	0	0	0	0	0	0	0	0	0	0	0	0	0	1	0	0	0	0	0	0	0	0
Pristimantis_waoranii	Tetradod	31.1	0	0	0	1	0	0	0	0	1	0	1	0	0	0	0	0	0	1	1	0	0	0	0	0	0	0	0	0	0	0	0	0	0	0	0	0	0	0	1	0	0	0	0	0	0	0	0
Pristimantis_w-nigrum	Tetradod	71.5	1	1	1	1	0	0	0	0	0	0	1	1	1	0	0	0	0	1	1	0	0	0	1	0	0	0	0	0	0	0	0	0	0	0	0	0	0	0	0	0	0	0	0	0	1	0	0
Pristimantis_zeuctotylus	Tetradod	43.3	0	1	1	1	0	0	0	0	0	0	1	0	0	0	0	0	0	1	1	0	0	0	0	1	0	0	0	0	0	0	0	0	0	0	0	0	0	0	0	0	0	0	0	0	1	0	0
Pristimantis_zimmermanae	Tetradod	25.8	0	1	1	1	0	0	0	0	0	0	1	0	0	1	0	0	0	1	1	0	1	0	0	0	0	0	0	0	0	0	0	0	0	0	0	0	0	0	0	0	0	0	0	0	1	0	0
Pristimantis_zoilae	Tetradod	26.8	0	1	1	1	0	0	0	0	1	0	1	0	1	0	0	0	1	1	1	0	1	0	1	1	0	0	1	0	0	0	0	0	0	0	0	0	0	0	1	0	0	0	0	1	0	0	0
Proceratophrys_concavitympanum	Tetradod	59	0	1	1	0	0	0	0	0	0	0	0	0	1	0	0	0	0	1	0	0	0	0	1	0	0	0	0	0	0	0	0	0	0	0	0	0	1	0	0	0	0	0	0	0	0	0	0
Pseudis_paradoxa	Tetradod	76.4	1	1	0	0	0	1	0	0	0	0	0	1	0	1	0	0	1	1	1	0	0	0	0	1	0	0	0	0	0	0	0	1	0	0	0	0	0	0	0	0	0	0	0	0	0	0	0
Pseudopaludicola_boliviana	Tetradod	13.52	1	1	1	0	0	1	0	0	0	0	1	1	1	1	1	0	0	1	0	0	0	0	0	1	0	0	0	0	0	1	0	0	0	0	0	0	0	0	0	0	0	0	0	0	0	0	0
Pseudopaludicola_canga	Tetradod	21.1	1	0	1	0	0	1	0	0	0	0	0	1	1	1	1	0	0	1	0	0	0	0	0	1	0	0	0	0	0	1	1	0	0	0	0	0	0	0	0	0	0	0	0	0	0	0	0
Pseudopaludicola_ceratophyes	Tetradod	13	1	0	1	0	0	1	0	0	0	0	0	1	1	1	1	0	0	1	0	0	0	0	0	1	0	0	0	0	0	1	0	0	0	0	0	0	0	0	0	0	0	0	0	0	0	0	0
Pseudopaludicola_mystacalis	Tetradod	18.9	1	1	1	0	0	1	0	0	0	0	0	1	1	1	1	0	0	1	0	0	0	0	1	0	0	0	0	0	0	1	1	0	0	0	0	0	0	0	0	0	0	0	0	0	0	0	0
Psychrophrynella_bagrecito	Tetradod	18.6	0	0	1	0	0	0	0	0	0	0	1	0	0	0	1	0	0	1	0	0	0	0	0	1	0	0	0	0	0	0	0	0	0	0	0	0	0	0	0	0	0	0	0	0	1	0	0
Psychrophrynella_chirihampatu	Tetradod	27.7	1	0	1	0	0	0	0	0	0	0	1	0	1	0	1	0	0	1	0	0	0	0	0	1	0	0	0	0	0	0	0	0	0	0	0	0	0	0	0	0	0	0	0	0	1	0	0
Psychrophrynella_usurpator	Tetradod	30.5	1	0	1	0	0	0	0	0	0	0	0	1	1	0	1	0	0	1	0	0	0	0	0	1	0	0	0	0	0	0	0	0	0	0	0	0	0	0	0	0	0	0	0	0	1	0	0
Ranitomeya_amazonica	Tetradod	19	1	0	1	0	0	0	0	0	1	0	1	0	0	0	0	1	0	0	0	0	1	0	0	1	0	0	0	0	0	0	0	0	0	0	0	0	0	0	0	0	0	0	1	0	0	0	0
Ranitomeya_benedicta	Tetradod	20.2	1	0	0	1	0	0	0	0	1	0	1	0	0	0	0	1	0	1	0	0	1	0	0	1	0	0	0	0	0	0	0	0	0	0	0	0	0	0	0	0	0	0	1	0	0	0	0
Ranitomeya_defleri	Tetradod	17.7	1	0	0	1	0	0	0	0	1	0	1	0	0	0	0	1	0	0	0	0	1	0	0	1	0	0	0	0	0	0	0	0	0	0	0	0	0	0	0	0	0	0	1	0	0	0	0
Ranitomeya_fantastica	Tetradod	23	1	0	1	1	0	0	0	0	1	0	1	0	0	0	0	1	0	0	0	0	1	0	0	1	0	0	0	0	0	0	0	0	0	0	0	0	0	0	0	0	0	0	1	0	0	0	0
Ranitomeya_flavovittata	Tetradod	17	1	0	1	0	0	0	0	0	1	0	1	0	0	0	0	1	0	1	0	0	1	0	0	1	0	0	0	0	0	0	0	0	0	0	0	0	0	0	0	0	0	0	1	0	0	0	0
Ranitomeya_imitator	Tetradod	18.2	1	0	1	0	0	0	0	0	1	0	1	0	0	0	0	1	0	0	0	0	1	0	0	1	0	0	0	0	0	0	0	0	0	0	0	0	0	0	0	0	0	0	1	0	0	0	0
Ranitomeya_reticulata	Tetradod	17	1	0	1	0	0	0	0	0	1	0	1	0	0	0	0	1	0	0	0	0	1	0	0	1	0	0	0	0	0	0	0	0	0	0	0	0	0	0	0	0	0	0	1	0	0	0	0
Ranitomeya_sirensis	Tetradod	19.9	1	0	0	1	0	0	0	0	1	0	1	0	0	0	0	1	0	0	0	0	1	0	0	1	0	0	0	0	0	0	0	0	0	0	0	0	0	0	0	0	0	0	1	0	0	0	0
Ranitomeya_summersi	Tetradod	20.4	1	0	1	0	0	0	0	0	1	0	1	0	0	0	0	1	0	0	0	0	1	0	0	1	0	0	0	0	0	0	0	0	0	0	0	0	0	0	0	0	0	0	1	0	0	0	0
Ranitomeya_uakarii	Tetradod	16.2	1	0	1	0	0	0	0	0	1	0	1	0	0	0	0	1	0	0	0	0	1	0	0	1	0	0	0	0	0	0	0	0	0	0	0	0	0	0	0	0	0	0	1	0	0	0	0
Ranitomeya_vanzolinii	Tetradod	19.9	1	0	0	1	0	0	0	0	1	0	1	0	0	0	0	1	0	0	0	0	1	0	0	1	0	0	0	0	0	0	0	0	0	0	0	0	0	0	0	0	0	0	1	0	0	0	0
Ranitomeya_variabilis	Tetradod	21	1	0	0	1	0	0	0	0	1	0	1	0	0	0	0	1	0	0	0	0	1	0	0	1	0	0	0	0	0	0	0	0	0	0	0	0	0	0	0	0	0	0	1	0	0	0	0
Ranitomeya_ventrimaculata	Tetradod	18	1	0	0	1	0	0	0	0	1	0	1	0	0	0	0	1	0	0	0	0	1	0	0	1	0	0	1	0	0	0	0	0	0	0	0	0	0	0	0	0	0	0	1	0	0	0	0
Ranitomeya_yavaricola	Tetradod	17.7	1	0	1	0	0	0	0	0	1	0	1	0	0	0	0	1	0	1	0	0	1	0	0	1	0	0	0	0	0	0	0	0	0	0	0	0	0	0	0	0	0	0	1	0	0	0	0
Rhaebo_glaberrimus	Tetradod	71.5	0	1	1	0	0	0	0	0	0	0	1	0	0	0	0	1	0	1	0	0	1	0	1	0	0	0	1	0	0	0	0	0	0	0	0	0	0	1	0	0	0	0	0	0	0	0	0
Rhaebo_guttatus	Tetradod	174.3	0	1	1	0	0	0	0	0	0	0	1	0	0	0	0	1	0	1	0	0	1	0	1	0	0	0	1	0	0	0	0	0	0	1	0	1	0	0	0	0	0	0	0	0	0	0	0
Rhaebo_nasicus	Tetradod	67	1	1	1	0	0	0	0	0	0	0	1	0	0	0	0	0	0	1	1	0	0	0	1	0	0	0	0	0	0	0	0	0	0	0	0	0	0	1	0	0	0	0	0	0	0	0	0
Rhinatrema_nigrum	Apodal	351	0	1	0	0	0	1	0	1	0	0	1	0	0	1	0	0	0	1	0	0	0	0	0	0	0	0	0	0	0	0	0	0	0	0	0	0	0	0	0	0	0	0	0	0	0	1	0
Rhinella_acutirostris	Tetradod	57	0	0	1	0	0	0	0	0	0	0	1	0	0	0	0	0	0	1	1	0	0	0	1	0	0	1	0	0	0	1	0	0	0	0	0	0	0	0	0	0	0	0	0	0	0	0	0
Rhinella_amabilis	Tetradod	85.3	0	1	1	0	0	0	0	0	0	0	0	1	1	0	0	1	0	1	1	0	0	0	1	0	0	0	0	0	0	1	0	0	0	0	0	0	0	0	0	0	0	0	0	0	0	0	0
Rhinella_amboroensis	Tetradod	38.5	0	1	1	0	1	0	0	0	0	0	1	0	0	0	0	0	0	1	0	0	0	0	0	1	0	1	0	0	0	0	0	0	0	0	0	0	0	1	0	0	0	0	0	0	0	0	0
Rhinella_arborescandens	Tetradod	38	1	0	1	1	0	0	0	0	0	0	1	0	0	0	0	0	0	1	0	0	0	0	1	0	0	1	0	0	0	0	0	0	0	0	0	0	0	0	0	0	0	0	0	0	0	0	0
Rhinella_arenarum	Tetradod	115.5	1	1	1	0	0	0	0	0	0	0	0	1	1	0	0	1	0	1	0	0	0	0	1	0	0	0	1	0	0	0	1	0	0	0	0	0	0	0	0	0	0	0	0	0	0	0	0
Rhinella_castaneotica	Tetradod	50.5	1	0	1	0	0	0	0	0	1	0	1	0	0	1	0	0	0	1	1	0	0	0	1	0	0	1	0	0	0	1	0	0	0	0	0	0	0	0	0	0	0	1	0	0	0	0	0
Rhinella_ceratophrys	Tetradod	106.6	1	1	1	0	0	0	0	0	0	0	1	0	0	0	0	0	0	1	1	0	0	0	1	0	0	1	0	0	0	0	0	0	0	0	0	0	0	1	0	0	0	0	0	0	0	0	0
Rhinella_chavin	Tetradod	64.9	1	0	1	1	0	0	0	0	0	0	1	0	0	0	0	1	0	1	0	0	0	0	0	1	0	0	0	0	0	0	0	0	0	0	0	0	0	0	0	0	0	0	0	0	1	0	0
Rhinella_cristinae	Tetradod	55.1	1	0	1	0	0	0	0	0	0	0	1	0	0	0	0	0	0	1	0	0	0	0	0	1	0	1	0	0	0	1	0	0	0	0	0	0	0	1	0	0	0	0	0	0	0	0	0
Rhinella_dapsilis	Tetradod	92.8	1	0	1	0	0	0	0	0	0	0	1	0	0	0	0	1	0	1	1	0	0	0	0	1	0	1	1	0	0	1	0	0	0	0	0	0	0	0	0	0	0	0	0	0	0	0	0
Rhinella_festae	Tetradod	40.5	0	1	1	1	0	0	0	0	0	0	1	0	0	0	0	0	0	1	1	0	0	0	1	0	0	1	0	0	0	0	0	0	0	0	0	0	0	0	0	0	0	0	0	0	1	0	0
Rhinella_fissipes	Tetradod	71.9	0	0	1	0	0	0	0	0	0	0	1	0	0	0	0	0	0	0	0	0	0	0	0	0	0	0	0	0	0	1	0	0	0	0	0	0	0	0	0	0	0	0	0	0	0	0	0
Rhinella_granulosa	Tetradod	90	0	1	1	0	0	0	0	0	0	0	1	1	1	0	0	1	0	1	1	0	0	0	1	1	0	0	1	0	1	0	1	0	0	0	0	0	0	0	0	0	0	0	0	0	0	0	0
Rhinella_inca	Tetradod	39	0	0	1	0	0	0	0	0	0	0	1	0	1	0	0	0	0	1	0	0	0	0	1	0	0	1	0	0	0	0	0	0	0	0	0	0	0	1	0	0	0	0	0	0	0	0	0
Rhinella_iserni	Tetradod	65.5	0	1	1	0	0	0	0	0	0	0	1	0	0	0	0	1	0	1	1	0	0	0	1	0	0	1	1	0	0	1	0	0	0	0	0	0	0	0	0	0	0	0	0	0	0	0	0
Rhinella_justinianoi	Tetradod	69.2	1	1	1	0	0	0	0	0	0	0	1	0	0	0	0	1	0	1	0	0	0	0	1	0	0	1	1	0	0	0	0	0	0	0	0	0	0	1	0	0	0	0	0	0	0	0	0
Rhinella_leptoscelis	Tetradod	85.5	0	0	1	0	0	0	0	0	0	0	1	0	0	0	0	1	0	1	1	0	0	0	0	0	0	1	1	0	0	0	0	0	0	0	0	0	0	1	0	0	0	0	0	0	0	0	0
Rhinella_lescurei	Tetradod	44.5	1	0	1	1	0	0	0	0	0	0	1	0	1	0	0	0	0	1	1	0	0	0	1	0	0	1	0	0	0	0	0	0	0	0	0	0	0	0	0	0	0	0	0	0	0	0	0
Rhinella_magnussoni	Tetradod	54	1	0	1	0	0	0	0	0	1	0	1	0	0	0	0	0	0	1	1	0	0	0	1	0	0	1	0	0	0	0	0	0	0	0	0	0	0	0	0	0	0	1	0	0	0	0	0
Rhinella_manu	Tetradod	41.8	0	1	1	1	0	0	0	0	0	0	1	0	0	0	0	0	0	1	1	0	1	0	1	0	0	0	0	0	0	0	0	0	0	0	0	0	0	0	0	0	0	0	0	0	1	0	0
Rhinella_margaritifera	Tetradod	78	1	1	1	1	0	0	0	0	0	0	1	1	1	1	0	1	0	1	1	0	0	0	1	1	0	1	1	0	0	1	0	0	0	0	0	0	0	1	0	0	0	0	0	0	0	0	0
Rhinella_marina	Tetradod	132.6	1	1	1	0	0	1	0	0	0	0	1	1	1	1	0	1	0	1	1	0	0	0	1	1	0	1	1	0	1	1	1	1	0	0	0	0	0	0	0	0	0	0	0	0	0	0	0
Rhinella_martyi	Tetradod	68.9	0	1	1	0	0	0	0	0	0	0	1	0	0	0	0	0	0	1	1	0	0	0	1	1	0	1	1	0	0	1	0	0	0	0	0	0	0	0	0	0	0	0	0	0	0	0	0
Rhinella_multiverrucosa	Tetradod	68.9	0	0	1	1	0	0	0	0	0	0	1	0	0	0	0	1	0	1	1	0	0	0	1	1	0	1	1	0	0	0	0	0	0	0	0	0	0	0	0	0	0	0	0	0	0	0	0
Rhinella_nesiotes	Tetradod	29	0	1	1	1	0	0	0	0	0	0	1	0	0	0	0	0	0	1	0	0	1	0	0	0	0	0	0	0	0	0	0	0	0	0	0	0	0	0	0	0	0	0	0	0	1	0	0
Rhinella_ocellata	Tetradod	53	0	1	1	0	0	0	0	0	0	0	0	1	1	0	0	1	0	1	1	0	0	0	1	0	0	1	1	0	0	1	0	0	0	0	0	0	0	0	0	0	0	0	0	0	0	0	0
Rhinella_poeppigii	Tetradod	132	0	1	1	0	0	1	0	0	0	0	1	0	1	0	0	1	0	1	0	0	0	0	1	0	0	1	0	0	0	0	0	1	0	0	0	0	0	0	0	0	0	0	0	0	0	0	0
Rhinella_proboscidea	Tetradod	55.5	1	1	1	0	0	0	0	0	1	0	1	0	0	0	0	0	0	1	0	0	0	0	1	1	0	1	0	0	0	1	0	0	0	0	0	0	0	0	0	0	0	1	0	0	0	0	0
Rhinella_quechua	Tetradod	62	1	1	1	1	0	0	0	0	0	0	1	0	0	0	0	1	0	1	0	0	0	0	1	0	0	1	1	0	0	0	0	0	0	0	0	0	0	1	0	0	0	0	0	0	0	0	0
Rhinella_roqueana	Tetradod	81	0	1	1	0	0	0	0	0	0	0	1	0	0	1	0	1	0	1	0	0	0	0	1	0	0	1	1	0	0	1	0	0	0	0	0	0	0	0	0	0	0	0	0	0	0	0	0
Rhinella_rubescens	Tetradod	130	0	1	1	0	0	0	0	0	0	0	0	1	1	0	0	1	0	1	0	0	0	0	1	0	0	0	1	0	0	0	1	0	0	0	0	0	0	1	0	0	0	0	0	0	0	0	0
Rhinella_spinulosa	Tetradod	100	0	1	1	0	0	0	0	0	0	0	0	1	1	0	0	1	0	1	0	0	0	0	1	0	0	1	1	0	0	0	1	0	0	0	0	0	0	1	0	0	0	0	0	0	0	0	0
Rhinella_stanlaii	Tetradod	59.4	1	1	1	0	0	0	0	0	0	0	1	0	1	0	0	1	0	1	1	0	0	0	1	1	0	1	1	0	0	1	0	0	0	0	0	0	0	0	0	0	0	0	0	0	0	0	0
Rhinella_tacana	Tetradod	34.2	0	1	1	1	0	0	0	0	0	0	1	0	0	0	0	1	0	1	0	0	1	0	1	0	0	0	1	0	0	0	0	0	0	0	0	0	0	0	0	0	0	0	0	0	1	0	0
Rhinella_vellardi	Tetradod	78	0	0	1	0	0	1	0	0	0	0	1	0	1	0	0	0	0	1	1	0	0	0	0	0	0	0	0	0	0	0	0	0	0	0	0	0	0	1	0	0	0	0	0	0	0	0	0
Rhinella_veraguensis	Tetradod	67.1	0	1	1	1	0	0	0	0	0	0	1	0	1	0	0	1	0	1	1	0	1	0	1	0	0	0	1	0	0	0	0	0	0	0	0	0	0	1	0	0	0	0	0	0	0	0	0
Rhinella_yanachaga	Tetradod	45.7	0	1	1	1	0	0	0	0	0	0	1	0	0	0	0	0	0	1	0	0	0	0	1	0	0	0	0	0	0	0	0	0	0	0	0	0	0	0	0	0	0	0	0	0	1	0	0
Rulyrana_flavopunctata	Tetradod	25.7	0	1	0	1	0	0	0	0	0	1	1	0	0	0	0	0	0	1	1	0	0	0	0	0	0	0	0	0	0	0	0	0	0	0	0	0	0	0	0	1	0	0	0	0	0	1	0
Rulyrana_mcdiarmidi	Tetradod	30.23	0	1	0	1	0	0	0	0	0	1	1	0	0	0	0	0	0	1	1	0	0	0	0	0	0	0	0	0	0	0	0	0	0	0	0	0	0	0	0	1	0	0	0	0	0	1	0
Rulyrana_saxiscandens	Tetradod	26.6	0	1	0	1	0	0	0	0	0	1	1	0	0	0	0	0	0	1	1	0	0	0	0	0	0	0	0	0	0	0	0	0	0	0	0	0	0	0	0	1	0	0	0	0	0	0	0
Rulyrana_spiculata	Tetradod	23.1	0	1	0	1	0	0	0	0	0	1	1	0	0	0	0	0	0	1	1	0	0	0	0	0	0	0	0	0	0	0	0	0	0	0	0	0	0	0	0	1	0	0	0	0	0	0	0
Scarthyla_goinorum	Tetradod	22.7	1	1	0	1	0	0	0	0	0	0	0	0	0	1	1	0	0	1	0	0	0	0	0	1	0	0	0	0	0	0	0	0	0	0	0	0	0	0	0	1	1	0	0	0	0	0	0
Scinax_baumgardneri	Tetradod	29	0	1	0	1	0	0	0	0	0	0	1	0	1	1	0	0	0	1	0	0	0	0	0	0	0	0	0	0	0	0	0	0	0	0	0	0	0	0	0	0	0	0	0	0	0	0	0
Scinax_blairi	Tetradod	32.5	0	1	0	1	0	0	0	0	0	0	0	1	1	0	0	0	0	1	0	0	0	0	0	0	0	0	0	0	0	0	0	1	0	0	0	0	0	0	0	0	0	0	0	0	0	0	0
Scinax_boesemani	Tetradod	40	0	1	0	1	0	0	0	0	0	0	1	0	0	1	1	0	0	1	1	0	0	0	0	0	0	0	0	0	0	1	0	0	0	0	0	0	0	0	0	0	0	0	0	0	0	0	0
Scinax_castroviejoi	Tetradod	48.7	0	1	1	1	0	0	0	0	0	0	0	1	0	0	0	0	0	1	0	0	1	0	0	0	0	0	0	0	0	0	0	0	0	0	0	0	0	0	0	0	0	0	0	0	0	0	0
Scinax_chiquitanus	Tetradod	36.2	0	1	0	1	0	0	0	0	0	0	1	0	0	1	0	0	0	1	1	0	1	0	0	1	0	0	0	0	0	0	0	0	0	0	0	0	0	0	0	0	0	0	0	0	0	0	0
Scinax_cruentommus	Tetradod	31	0	1	0	1	0	0	0	0	0	0	1	0	1	0	0	0	1	1	0	0	0	0	0	1	0	0	0	0	0	1	0	0	0	0	0	0	0	0	0	0	0	0	0	0	0	0	0
Scinax_funereus	Tetradod	38.6	0	1	0	1	0	0	0	0	0	0	1	0	1	1	0	0	1	1	0	0	0	0	0	1	0	0	0	0	0	1	0	0	0	0	0	0	0	0	0	0	0	0	0	0	0	0	0
Scinax_fuscomarginatus	Tetradod	26.7	0	1	0	1	0	0	0	0	0	0	0	1	0	0	0	0	0	1	1	0	0	0	1	1	0	0	0	0	0	0	1	0	0	0	0	0	0	0	0	0	0	0	0	0	0	0	0
Scinax_fuscovarius	Tetradod	55.5	0	1	0	1	0	0	0	0	0	0	0	1	1	0	0	0	1	1	1	0	0	0	1	1	0	1	1	1	0	0	1	0	0	0	0	0	0	0	0	0	0	0	0	0	0	0	0
Scinax_garbei	Tetradod	48	0	1	0	1	0	0	0	0	0	0	1	1	1	1	0	0	1	1	0	0	1	1	1	1	0	0	1	0	0	1	0	0	0	0	0	0	0	1	0	0	0	0	0	0	0	0	0
Scinax_ictericus	Tetradod	33.5	0	1	0	1	0	0	0	0	0	0	1	0	0	0	0	0	1	1	0	0	0	0	0	1	0	0	1	0	0	1	0	0	0	0	0	0	0	0	0	0	0	0	0	0	0	0	0
Scinax_iquitorum	Tetradod	38.5	0	1	0	1	0	0	0	0	0	0	1	0	0	0	0	0	0	1	0	0	1	0	0	0	0	0	0	0	0	0	0	0	0	0	0	0	0	0	0	0	0	0	0	0	0	0	0
Scinax_karenanneae	Tetradod	30.5	0	1	0	1	0	0	0	0	0	0	1	0	0	0	0	0	0	1	0	0	0	0	0	0	0	0	0	0	0	0	0	0	0	0	0	0	0	0	0	0	0	0	0	0	0	0	0
Scinax_lindsayi	Tetradod	27.7	0	1	0	1	0	0	0	0	0	0	1	0	0	0	0	0	0	1	0	0	0	0	0	1	0	0	0	0	0	1	0	0	0	0	0	0	0	0	0	0	0	0	0	0	0	0	0
Scinax_nasicus	Tetradod	39	0	1	0	1	0	0	0	0	0	0	0	1	0	0	0	0	0	1	0	0	0	0	0	1	0	0	0	0	0	0	0	1	0	0	0	0	0	0	0	0	0	0	0	0	0	0	0
Scinax_nebulosus	Tetradod	40	0	1	1	1	0	0	0	0	0	0	1	0	1	1	0	0	0	1	0	0	0	0	1	0	0	0	0	0	0	0	0	1	0	0	0	0	0	0	0	0	0	0	0	0	0	0	0
Scinax_oreites	Tetradod	39.3	0	1	0	1	0	0	0	0	0	0	1	1	1	0	0	0	0	1	0	0	1	0	0	1	0	0	0	0	0	0	0	1	0	0	0	0	0	1	0	0	0	0	0	0	0	0	0
Scinax_parkeri	Tetradod	23.9	0	0	0	1	0	0	0	0	0	0	0	1	1	1	0	0	0	1	0	0	0	0	0	0	0	0	0	0	0	0	1	0	0	0	0	0	0	0	0	0	0	0	0	0	0	0	0
Scinax_pedromedinae	Tetradod	31.5	1	1	1	1	0	0	0	0	0	0	1	0	0	1	0	0	0	1	1	0	0	0	0	0	0	0	0	0	0	0	0	1	0	0	0	0	0	0	0	0	0	0	0	0	0	0	0
Scinax_proboscideus	Tetradod	46	0	0	0	1	0	0	0	0	0	0	1	0	0	0	0	0	0	1	1	0	0	0	0	0	0	0	0	0	0	0	0	0	0	0	0	0	0	0	0	0	0	0	0	0	0	0	0
Scinax_rostratus	Tetradod	52.5	0	1	0	1	0	0	0	0	0	0	0	0	1	0	0	0	0	1	0	0	1	0	1	1	0	0	0	0	0	0	0	1	0	0	0	0	0	0	0	0	0	0	0	0	0	0	0
Scinax_ruber	Tetradod	43.8	0	1	0	1	0	0	0	0	0	0	1	1	1	1	0	0	1	1	0	0	1	0	1	1	0	0	1	0	0	0	0	1	0	0	0	0	0	0	0	0	0	0	0	0	0	0	0
Scinax_squalirostris	Tetradod	29	0	1	1	1	0	0	0	0	0	0	0	1	0	0	0	0	0	1	1	0	0	0	0	1	0	0	0	0	0	0	0	1	0	0	0	0	0	0	0	0	0	0	0	0	0	0	0
Scinax_trilineatus	Tetradod	25.1	0	1	0	1	0	0	0	0	0	0	0	1	0	0	0	0	0	1	0	0	0	0	0	0	0	0	0	0	0	0	1	0	0	0	0	0	0	0	0	0	0	0	0	0	0	0	0
Scinax_x-signatus	Tetradod	35	0	1	0	1	0	0	0	0	0	0	0	1	1	1	1	0	0	1	0	0	0	0	1	0	0	0	0	1	0	0	1	0	0	0	0	0	0	0	0	0	0	0	0	0	0	0	0
Siphonops_annulatus	Apodal	539	0	1	0	0	0	0	0	1	0	0	1	1	1	0	0	1	0	1	0	0	1	0	0	0	0	0	1	0	0	0	0	0	0	0	0	0	0	0	0	0	0	0	0	0	0	0	0
Siphonops_paulensis	Apodal	470	0	1	0	0	0	0	0	1	0	0	1	1	1	0	0	1	0	1	0	0	1	0	0	0	0	0	1	0	0	0	0	0	0	0	0	0	0	0	0	0	0	0	0	0	0	0	0
Sphaenorhynchus_carneus	Tetradod	23	0	1	0	0	0	1	0	0	0	0	1	0	1	1	0	0	1	1	1	1	0	0	0	1	0	0	0	0	0	1	0	1	0	0	0	0	0	1	0	0	0	0	0	0	0	0	0
Sphaenorhynchus_dorisae	Tetradod	40	0	1	0	0	0	1	0	0	0	0	0	1	1	1	0	0	1	1	1	1	0	0	0	0	0	0	0	0	0	1	0	1	0	0	0	0	0	1	0	0	0	0	0	0	0	0	0
Sphaenorhynchus_lacteus	Tetradod	46	0	1	0	0	0	1	0	0	0	0	0	1	1	1	0	0	1	1	1	1	0	0	1	1	0	0	0	0	0	1	0	1	0	0	0	0	0	1	0	0	0	0	0	0	0	0	0
Stefania_evansi	Tetradod	97.5	1	0	1	1	0	0	0	0	0	0	1	0	0	0	1	0	0	1	0	0	0	0	0	1	0	0	0	0	0	0	0	0	0	0	0	0	0	0	0	0	0	0	0	0	0	0	0
Stefania_roraimae	Tetradod	68	1	1	1	1	0	0	0	0	0	0	1	0	0	0	1	0	0	1	0	0	0	0	0	1	0	0	0	0	0	0	0	0	0	0	0	0	0	0	0	0	0	0	0	0	0	0	0
Stefania_scalae	Tetradod	63.1	1	1	1	1	0	0	0	0	0	0	1	0	0	0	1	0	0	1	0	0	0	0	0	1	0	0	0	0	0	0	0	0	0	0	0	0	0	0	0	0	0	0	0	0	0	0	0
Stefania_tamacuarina	Tetradod	50	0	1	1	1	0	0	0	0	0	0	1	0	0	0	1	0	0	1	0	0	0	0	0	1	0	0	0	0	0	0	0	0	0	0	0	0	0	0	0	0	0	0	0	0	0	0	0
Stefania_woodleyi	Tetradod	61	0	1	1	1	0	0	0	0	0	0	1	0	0	0	1	0	0	1	0	0	0	0	1	1	0	0	0	1	1	0	0	0	0	0	0	0	0	0	0	0	0	0	0	0	0	0	0
Strabomantis_cornutus	Tetradod	54	1	1	1	0	0	0	0	0	0	0	1	0	0	0	1	0	0	1	0	0	0	0	0	1	0	1	0	0	0	0	0	0	0	0	0	0	0	0	0	0	0	0	0	0	1	0	0
Strabomantis_sulcatus	Tetradod	59.7	1	1	1	0	0	0	0	0	0	0	1	0	0	0	1	0	0	1	0	0	0	0	0	1	0	1	0	0	0	0	0	0	0	0	0	0	0	0	0	0	0	0	0	0	1	0	0
Synapturanus_mirandaribeiroi	Tetradod	42	1	1	0	0	0	0	0	1	0	0	1	0	0	0	0	0	0	1	0	0	0	0	0	1	0	0	0	0	0	0	0	0	0	0	0	0	0	0	0	0	0	0	0	0	0	0	0
Synapturanus_rabus	Tetradod	18.9	0	1	0	0	0	0	0	1	0	0	1	0	0	0	0	0	0	1	0	1	0	0	0	1	0	0	0	0	0	0	0	0	0	0	0	0	0	0	0	0	0	0	0	0	0	0	0
Synapturanus_salseri	Tetradod	35	1	1	0	0	0	0	0	1	0	0	1	0	0	1	0	0	0	1	0	0	0	0	0	1	0	0	0	0	0	0	0	0	0	0	0	0	0	0	0	0	0	0	0	0	0	0	0
Telmatobius_atahualpai	Tetradod	64.8	1	1	0	0	0	1	0	0	0	1	1	1	1	0	0	0	0	1	0	0	1	0	0	0	0	0	0	0	0	0	0	0	0	0	0	0	0	1	0	0	0	0	0	0	0	0	0
Telmatobius_bolivianus	Tetradod	52.7	0	1	0	0	0	1	0	0	0	1	1	0	0	0	0	0	0	1	0	0	0	0	0	0	0	0	0	0	0	0	0	0	0	0	0	0	0	1	0	0	0	0	0	0	0	0	0
Telmatobius_brachydactylus	Tetradod	96	0	0	0	0	0	1	0	0	0	0	0	1	0	0	0	0	0	1	0	0	0	0	0	0	0	0	0	0	0	0	0	0	0	0	0	0	0	1	0	0	0	0	0	0	0	0	0
Telmatobius_brevipes	Tetradod	74.6	1	0	0	0	0	1	0	0	0	1	1	1	1	0	0	0	0	1	0	0	0	0	0	0	0	0	0	0	0	0	0	0	0	0	0	0	0	1	0	0	0	0	0	0	0	0	0
Telmatobius_brevirostris	Tetradod	61.1	0	0	0	0	0	1	0	0	0	0	1	1	1	0	0	0	0	1	0	0	0	0	0	0	0	0	0	0	0	0	0	0	0	0	0	0	0	1	0	0	0	0	0	0	0	0	0
Telmatobius_carrillae	Tetradod	60	0	1	0	0	0	1	0	0	0	1	0	1	0	0	0	0	0	1	0	0	0	0	0	0	0	0	0	0	0	0	0	0	0	0	0	0	0	1	0	0	0	0	0	0	0	0	0
Telmatobius_cirrhacelis	Tetradod	68.7	1	1	0	0	0	1	0	0	0	1	1	0	0	0	0	0	0	1	0	0	1	0	0	0	0	0	0	0	0	0	0	0	0	0	0	0	0	1	0	0	0	0	0	0	0	0	0
Telmatobius_colanensis	Tetradod	62.5	0	0	0	0	0	1	0	0	0	1	1	0	0	0	0	0	0	1	0	0	0	0	0	0	0	0	0	0	0	0	0	0	0	0	0	0	0	1	0	0	0	0	0	0	0	0	0
Telmatobius_edaphonastes	Tetradod	52.8	0	0	0	0	0	1	0	0	0	0	1	0	0	0	0	0	0	1	0	0	0	0	0	0	0	0	0	0	0	0	0	0	0	0	0	0	0	1	0	0	0	0	0	0	0	0	0
Telmatobius_espadai	Tetradod	52.8	0	0	0	0	1	0	0	0	0	0	1	0	0	0	0	0	0	1	0	0	0	0	0	0	0	0	0	0	0	0	0	0	0	0	0	0	0	1	0	0	0	0	0	0	0	0	0
Telmatobius_hintoni	Tetradod	80.6	0	0	0	0	1	0	0	0	0	0	0	1	0	0	0	0	0	1	0	0	0	0	0	0	0	0	0	0	0	0	0	0	0	0	0	0	0	1	0	0	0	0	0	0	0	0	0
Telmatobius_hockingi	Tetradod	64.8	1	0	0	0	0	1	0	0	0	1	1	0	0	0	0	0	0	1	0	0	0	0	0	0	0	0	0	0	0	0	0	0	0	0	0	0	0	1	0	0	0	0	0	0	0	0	0
Telmatobius_ignavus	Tetradod	78.9	1	1	0	0	0	1	0	0	0	1	1	1	1	0	0	0	0	1	0	0	0	0	0	0	0	0	0	0	0	0	0	0	0	0	0	0	0	1	0	0	0	0	0	0	0	0	0
Telmatobius_jelskii	Tetradod	84.7	0	1	0	0	0	1	0	0	0	0	0	1	0	0	0	0	0	1	0	0	0	0	0	0	0	0	0	0	0	0	0	0	0	0	0	0	0	1	0	0	0	0	0	0	0	0	0
Telmatobius_latirostris	Tetradod	83.6	0	1	0	0	0	1	0	0	0	0	1	0	0	0	0	0	0	1	0	0	0	0	0	0	0	0	0	0	0	0	0	0	0	0	0	0	0	1	0	0	0	0	0	0	0	0	0
Telmatobius_macrostomus	Tetradod	173	1	1	0	0	1	0	0	0	0	0	0	1	0	0	0	0	0	1	0	0	0	0	0	0	0	0	0	0	0	0	0	0	0	0	0	0	0	1	0	0	0	0	0	0	0	0	0
Telmatobius_marmoratus	Tetradod	74.6	0	1	0	0	0	1	0	0	0	0	0	1	0	0	0	0	0	1	0	0	0	0	0	0	0	0	0	0	0	0	0	0	0	0	0	0	0	1	0	0	0	0	0	0	0	0	0
Telmatobius_mendelsoni	Tetradod	79.5	1	1	0	0	0	1	0	0	0	0	1	0	0	0	0	0	0	1	0	0	0	0	0	0	0	0	0	0	0	0	0	0	0	0	0	0	0	1	0	0	0	0	0	0	0	0	0
Telmatobius_necopinus	Tetradod	72.9	0	1	0	0	0	1	0	0	0	1	1	0	0	0	0	0	0	1	0	0	0	0	0	0	0	0	0	0	0	0	0	0	0	0	0	0	0	1	0	0	0	0	0	0	0	0	0
Telmatobius_niger	Tetradod	77.6	1	0	0	0	0	1	0	0	0	1	1	1	1	0	0	0	0	1	0	0	1	0	0	0	0	0	0	0	0	0	0	0	0	0	0	0	0	1	0	0	0	0	0	0	0	0	0
Telmatobius_punctatus	Tetradod	64.9	0	0	0	0	0	1	0	0	0	0	1	1	1	0	0	0	0	1	0	0	0	0	0	0	0	0	0	0	0	0	0	0	0	0	0	0	0	1	0	0	0	0	0	0	0	0	0
Telmatobius_sanborni	Tetradod	79.5	0	0	0	0	0	1	0	0	0	1	1	0	1	0	0	0	0	1	0	0	0	0	0	0	0	0	0	0	0	0	0	0	0	0	0	0	0	1	0	0	0	0	0	0	0	0	0
Telmatobius_sibiricus	Tetradod	57.5	0	0	0	0	0	1	0	0	0	0	1	0	0	0	0	0	0	1	0	0	0	0	0	0	0	0	0	0	0	0	0	0	0	0	0	0	0	1	0	0	0	0	0	0	0	0	0
Telmatobius_simonsi	Tetradod	77.1	0	1	0	0	0	1	0	0	0	1	1	1	1	0	0	0	0	1	0	0	0	0	0	0	0	0	0	0	0	0	0	0	0	0	0	0	0	1	0	0	0	0	0	0	0	0	0
Telmatobius_timens	Tetradod	61	0	1	0	0	0	1	0	0	0	1	1	1	1	0	0	0	0	1	0	0	0	0	0	0	0	0	0	0	0	0	0	0	0	0	0	0	0	1	0	0	0	0	0	0	0	0	0
Telmatobius_truebae	Tetradod	82	1	1	0	0	0	1	0	0	0	1	1	1	1	0	0	0	0	1	0	0	0	0	0	0	0	0	0	0	0	0	0	0	0	0	0	0	0	1	0	0	0	0	0	0	0	0	0
Telmatobius_vellardi	Tetradod	78	1	0	0	0	0	1	0	0	0	1	1	1	1	0	0	0	0	1	0	0	0	0	0	0	0	0	0	0	0	0	0	0	0	0	0	0	0	1	0	0	0	0	0	0	0	0	0
Telmatobius_verrucosus	Tetradod	67.2	0	0	0	0	0	1	0	0	0	1	1	0	0	0	0	0	0	1	0	0	0	0	0	0	0	0	0	0	0	0	0	0	0	0	0	0	0	1	0	0	0	0	0	0	0	0	0
Telmatobius_yuracare	Tetradod	57.6	0	1	0	0	1	0	0	0	0	0	1	1	1	0	0	0	0	1	0	0	0	0	0	0	0	0	0	0	0	0	0	0	0	0	0	0	0	1	0	0	0	0	0	0	0	0	0
Tepuihyla_exophthalma	Tetradod	32.7	0	1	0	1	0	0	0	0	1	0	1	0	0	0	0	0	0	1	0	0	0	0	0	0	0	0	0	0	0	0	0	0	0	0	0	0	0	0	0	0	0	1	0	0	0	0	0
Tepuihyla_rodriguezi	Tetradod	50.3	0	1	0	1	0	0	0	0	1	0	0	0	1	0	0	0	0	1	0	0	0	0	0	0	0	0	0	0	0	1	0	0	0	0	0	0	0	0	0	0	0	0	0	0	0	0	0
Tepuihyla_shushupe	Tetradod	85.4	0	1	0	1	0	0	0	0	1	0	1	0	0	0	0	1	0	1	0	0	0	0	0	0	0	0	1	0	0	0	0	0	1	0	0	0	0	0	0	0	0	0	0	0	0	0	0
Tepuihyla_tuberculosa	Tetradod	86.2	0	1	0	1	0	0	0	0	1	0	1	0	0	0	0	1	0	1	0	0	0	0	0	0	0	0	1	0	0	0	0	0	1	0	0	0	0	0	0	0	0	0	0	0	0	0	0
Tepuihyla_warreni	Tetradod	42.1	0	1	0	1	0	0	0	0	1	0	1	0	0	0	0	0	0	1	0	0	0	0	0	0	0	0	0	0	0	0	0	0	0	0	0	0	0	0	0	0	0	0	0	0	0	0	0
Teratohyla_adenocheira	Tetradod	27.7	0	1	0	1	0	0	0	0	0	0	1	0	0	0	0	0	0	1	1	0	0	0	0	0	0	0	0	0	0	0	0	0	0	0	0	0	0	0	0	1	0	0	0	0	0	0	0
Teratohyla_amelie	Tetradod	18.3	0	1	0	1	0	0	0	0	0	0	1	0	1	0	0	0	0	1	1	0	0	0	0	0	0	0	0	0	0	0	0	0	0	0	0	0	0	0	0	1	0	0	0	0	0	0	0
Teratohyla_midas	Tetradod	27	0	1	0	1	0	0	0	0	0	0	1	0	0	1	0	0	0	1	1	0	0	0	0	0	0	0	0	0	0	0	0	0	0	0	0	0	0	0	0	1	0	0	0	0	0	0	0
Trachycephalus_coriaceus	Tetradod	63.9	0	1	0	1	0	0	0	0	1	0	1	0	1	0	0	1	0	1	1	0	1	0	1	1	0	1	0	0	0	1	0	0	1	1	0	0	0	0	0	0	0	0	0	0	0	0	0
Trachycephalus_hadroceps	Tetradod	53.9	0	0	0	1	0	0	0	0	1	0	1	0	0	0	0	1	0	1	0	0	0	0	1	0	0	0	1	0	0	0	0	0	1	0	0	0	0	0	0	0	0	0	0	0	0	0	0
Trachycephalus_resinifictrix	Tetradod	88	0	1	0	1	0	0	0	0	1	0	1	0	1	1	0	1	0	1	1	0	0	0	1	0	0	0	1	0	0	0	0	0	1	0	0	0	0	0	0	0	0	0	0	0	0	0	0
Trachycephalus_typhonius	Tetradod	114	1	1	0	1	0	0	0	0	1	0	1	1	1	0	0	1	0	1	0	0	1	0	1	1	0	1	1	0	1	1	0	0	0	0	0	0	0	0	0	0	0	0	0	0	0	0	0
Truebella_skoptes	Tetradod	30	0	0	1	0	0	0	0	0	0	0	0	1	0	0	0	0	0	0	0	0	0	0	0	0	0	0	0	0	0	0	0	0	0	0	0	0	0	0	0	0	0	0	0	0	0	0	0
Truebella_tothastes	Tetradod	36.5	0	0	1	0	0	0	0	0	0	0	1	0	0	0	0	0	0	0	0	0	0	0	0	0	0	0	0	0	0	0	0	0	0	0	0	0	0	0	0	0	0	0	0	0	0	0	0
Typhlonectes_compressicauda	Apodal	600	0	1	0	0	1	0	0	0	0	0	0	0	1	1	0	1	0	1	0	0	1	0	0	0	0	0	1	0	0	0	0	0	0	0	0	0	0	0	0	0	0	0	0	0	0	0	0
Vitreorana_gorzulae	Tetradod	22.5	0	1	0	1	0	0	0	0	0	0	1	0	0	0	0	0	0	1	1	0	0	0	0	0	0	0	0	0	0	0	0	0	0	0	0	0	0	0	0	1	0	0	0	0	0	0	0
Vitreorana_helenae	Tetradod	20.2	0	1	0	1	0	0	0	0	0	0	1	0	0	0	0	0	0	1	1	0	0	0	0	0	0	0	0	0	0	0	0	0	0	0	0	0	0	0	0	1	0	0	0	0	0	0	0
Vitreorana_ritae	Tetradod	24	0	1	0	1	0	0	0	0	0	0	1	0	0	0	0	0	0	1	1	0	0	0	0	0	0	0	0	0	0	0	0	0	0	0	0	0	0	0	0	1	0	0	0	0	0	0	0
Yunganastes_ashkapara	Tetradod	49.8	0	1	0	1	0	0	0	0	0	0	1	0	0	0	1	0	0	1	0	1	0	0	0	1	0	0	0	0	0	0	0	0	0	0	0	0	0	0	0	0	0	0	0	0	1	0	0
Yunganastes_bisignatus	Tetradod	47.1	1	1	1	0	0	0	0	0	0	0	1	0	0	0	1	0	0	1	0	1	0	0	0	1	0	1	0	0	0	0	0	0	0	0	0	0	0	0	0	0	0	0	0	0	1	0	0
Yunganastes_fraudator	Tetradod	48.4	1	1	1	0	0	0	0	0	0	0	1	0	0	0	1	0	0	1	0	1	0	0	0	1	0	0	0	0	0	0	0	0	0	0	0	0	0	0	0	0	0	0	0	0	1	0	0
Yunganastes_mercedesae	Tetradod	63.3	1	1	1	0	0	0	0	0	0	0	1	0	0	0	1	0	0	1	0	1	0	0	0	1	0	0	0	0	0	0	0	0	0	0	0	0	0	0	0	0	0	0	0	0	1	0	0
Yunganastes_pluvicanorus	Tetradod	46.6	1	1	1	0	0	0	0	0	0	0	1	0	0	0	1	0	0	1	0	1	0	0	0	1	0	0	0	0	0	0	0	0	0	0	0	0	0	0	0	0	0	0	0	0	1	0	0
[truncated: 22 more columns]

## Sheet: Supp. table S1.2
binomial	group	Female size at maturity	Relative Clutch Mass	Male maximum size	Bite Force (size standardised)	Skull (combined as single trait)		Nesting type		Comunal nesting		Terrestriality	Burrowing	Aestivation	Brumation	Salt	Habitat Generalism	Diet	Activity		References
		FS	RCM	MS	BF	Skull1	Skull2	Mound	Hole	Presence	Absence	Terrestriality	Burrowing	Aestivation	Brumation	Salt	Habitat	Diet	Noturna	Diurna
Caiman_crocodilus	Crocodylia	120	14.7	250	-0.0019907	-0.0602335	-0.0335622	1	0	0	1	2	2	1	0	3	7	4	1	0	Lourenço-de-Moraes, R., Campos, F. S., Cabral, P., Silva-Soares, T., Nobrega, Y. C., Covre, A. C., & França, F. G. R. (2023). Global conservation prioritization areas in three dimensions of crocodilian diversity. Scientific Reports, 13(1). https://doi.org/10.1038/s41598-023-28413-6; Griffith, P., Lang, J. W., Turvey, S. T., & Gumbs, R. (2022). Using functional traits to identify conservation prio…
Caiman_yacare	Crocodylia	130	16.95	250	-0.0687927	-0.0598566	-0.0135509	1	0	0	1	2	2	1	0	4	6	3	1	0	Lourenço-de-Moraes, R., Campos, F. S., Cabral, P., Silva-Soares, T., Nobrega, Y. C., Covre, A. C., & França, F. G. R. (2023). Global conservation prioritization areas in three dimensions of crocodilian diversity. Scientific Reports, 13(1). https://doi.org/10.1038/s41598-023-28413-6; Griffith, P., Lang, J. W., Turvey, S. T., & Gumbs, R. (2022). Using functional traits to identify conservation prio…
Crocodylus_acutus	Crocodylia	220	5.2	500	-0.0318754	0.0568192	0.0365386	1	1	1	0	3	2	1	0	1	7	3	1	0	Lourenço-de-Moraes, R., Campos, F. S., Cabral, P., Silva-Soares, T., Nobrega, Y. C., Covre, A. C., & França, F. G. R. (2023). Global conservation prioritization areas in three dimensions of crocodilian diversity. Scientific Reports, 13(1). https://doi.org/10.1038/s41598-023-28413-6; Griffith, P., Lang, J. W., Turvey, S. T., & Gumbs, R. (2022). Using functional traits to identify conservation prio…
Crocodylus_intermedius	Crocodylia	250	4.1	500	0.0707051	0.0700592	0.0421783	0	1	0	1	3	2	1	0	3	5	7	1	1	Lourenço-de-Moraes, R., Campos, F. S., Cabral, P., Silva-Soares, T., Nobrega, Y. C., Covre, A. C., & França, F. G. R. (2023). Global conservation prioritization areas in three dimensions of crocodilian diversity. Scientific Reports, 13(1). https://doi.org/10.1038/s41598-023-28413-6; Griffith, P., Lang, J. W., Turvey, S. T., & Gumbs, R. (2022). Using functional traits to identify conservation prio…
Melanosuchus_niger	Crocodylia	205	6.9	500	0.0304239	-0.0523257	-8.46e-05	1	0	0	1	3	2	1	0	4	5	5	1	0	Lourenço-de-Moraes, R., Campos, F. S., Cabral, P., Silva-Soares, T., Nobrega, Y. C., Covre, A. C., & França, F. G. R. (2023). Global conservation prioritization areas in three dimensions of crocodilian diversity. Scientific Reports, 13(1). https://doi.org/10.1038/s41598-023-28413-6; Griffith, P., Lang, J. W., Turvey, S. T., & Gumbs, R. (2022). Using functional traits to identify conservation prio…
Paleosuchus_palpebrosus	Crocodylia	104	15.5	210	-0.0073952	-0.0371806	-0.00601275	1	0	0	1	2	2	1	0	4	6	5	1	0	Lourenço-de-Moraes, R., Campos, F. S., Cabral, P., Silva-Soares, T., Nobrega, Y. C., Covre, A. C., & França, F. G. R. (2023). Global conservation prioritization areas in three dimensions of crocodilian diversity. Scientific Reports, 13(1). https://doi.org/10.1038/s41598-023-28413-6; Griffith, P., Lang, J. W., Turvey, S. T., & Gumbs, R. (2022). Using functional traits to identify conservation prio…
Paleosuchus_trigonatus	Crocodylia	110	13.5	230	-0.0799802	0.000987129	-0.00654303	1	0	0	1	1	2	1	0	4	6	4	1	0	Lourenço-de-Moraes, R., Campos, F. S., Cabral, P., Silva-Soares, T., Nobrega, Y. C., Covre, A. C., & França, F. G. R. (2023). Global conservation prioritization areas in three dimensions of crocodilian diversity. Scientific Reports, 13(1). https://doi.org/10.1038/s41598-023-28413-6; Griffith, P., Lang, J. W., Turvey, S. T., & Gumbs, R. (2022). Using functional traits to identify conservation prio…

## Sheet: Supp. table S1.3
binomial	group	Activity		Body Size(mm)			tail (mm)			Habit							Habitat			Reproduction		Diet													Reference
		Diurnal	Nocturnal	small < 100	medium 100-250	large > 250	small < 50%	medium 50 - 100%	large >100%	Terrestrial	Saxicolous	Arboreal	Aquatic	Cryptic	bromelícola	Fossorial	Open area	Florest	Forest edge	Oviparous	Viviparous	Insectivore	Crustaceans	molluscs	worms	piscivores	birds	reptiles	frogs	fungi	eggs	mammals	fruit	plants
Alopoglossus_angulatus	lizard	1	0	1	0	0	0	0	1	1	0	0	0	0	0	0	0	1	1	1	0	1	0	0	0	0	0	0	0	0	0	0	0	0	Meiri, S. 2008. Evolution and ecology of lizard body sizes. Global Ecology and Biogeography 17: 724-734.; Ribeiro-Júnior, M. A. 2018. A new species of Alopoglossus lizard (Squamata, Alopoglossidae) from the Southern Guiana Shield, northeastern Amazonia, with remarks on diagnostic characters to the genus. Zootaxa, v. 4422 (1), p. 025–040.; Ribeiro-Júnior, M. A.; Amaral, S. 2017. Catalogue of dist…
Alopoglossus_atriventris	lizard	1	0	1	0	0	0	0	1	1	0	0	0	0	0	0	0	1	1	1	0	1	0	0	0	0	0	0	0	0	0	0	0	0	Meiri, S. 2008. Evolution and ecology of lizard body sizes. Global Ecology and Biogeography 17: 724-734.; Duellman,W. E. 1973. Descriptions of new lizards from the upper Amazon Basin. Herpetologica, v. 29, p. 228-231.; Ribeiro-Júnior, M. A.; Amaral, S. 2017. Catalogue of distribution of lizards (Reptilia: Squamata) from the Brazilian Amazonia. IV. Alopoglossidae, Gymnophthalmidae. Zootaxa, v. 426…
Alopoglossus_buckleyi	lizard	1	0	1	0	0	0	0	1	1	0	0	0	0	0	0	0	1	1	1	0	1	0	0	0	0	0	0	0	0	0	0	0	0	Meiri, S. 2008. Evolution and ecology of lizard body sizes. Global Ecology and Biogeography 17: 724-734.; O'shaughnessy, A. W. E. 1881. An account of the collection of lizards made by Mr. Buckley in Ecuador, and now in the British Museum, with descritions of the new species. Proc. Zool. Soc. London 1881: 227-245.; Ribeiro-Júnior, M. A.; Amaral, S. 2017. Catalogue of distribution of lizards (Repti…
Alopoglossus_copii	lizard	1	0	1	0	0	0	0	1	1	0	0	0	0	0	0	1	1	0	1	0	1	0	0	0	0	0	0	0	0	0	0	0	0	Ribeiro-Júnior, M. A., Choueri, E., Lobos, S., Venegas, P., Torres-Carvajal, O., & Werneck, F. (2020). Eight in one: morphological and molecular analyses reveal cryptic diversity in Amazonian alopoglossid lizards (Squamata: Gymnophthalmoidea). Zoological Journal of the Linnean Society, 190(1), 227-270.
Alopoglossus_festae	lizard	1	0	1	0	0	0	0	1	1	0	0	0	0	0	0	1	1	0	1	0	1	0	0	0	0	0	0	0	0	0	0	0	0	Köhler, G.; Diethert, H. H.; Veselý, M. 2012. A Contribution To the Knowledge of the Lizard Genus Alopoglossus (Squamata: Gymnophthalmidae). Herpetological Monographs, 26(1), 173–188.; Medina-Rangel, G. F., & López-Perilla, Y. R. (2014). Ptychoglossus festae (Peracca’s largescale lizard). Nesting. Herpetological Review, 45, 504.
Alopoglossus_meloi	lizard	1	0	1	0	0	0	0	1	1	0	0	0	0	0	0	1	0	1	1	0	1	0	0	0	0	0	0	0	0	0	0	0	0	Ribeiro-Júnior, M. A. 2018. A new species of Alopoglossus lizard (Squamata, Alopoglossidae) from the Southern Guiana Shield, northeastern Amazonia, with remarks on diagnostic characters to the genus. Zootaxa, v. 4422 (1), p. 025–040.
Amapasaurus_tetradactylus	lizard	1	0	1	0	0	0	0	1	1	0	0	0	0	0	0	0	1	0	1	0	1	0	0	0	0	0	0	0	0	0	0	0	0	Meiri, S. 2008. Evolution and ecology of lizard body sizes. Global Ecology and Biogeography 17: 724-734.; Avila-Pires, T.C.S. (1995). Lizards of Brazilian Amazonia (Reptilia: Squamata). Zoologische Verhandelingen, 299(1), 1–706.; Ribeiro-Júnior, M. A.; Amaral, S. 2017. Catalogue of distribution of lizards (Reptilia: Squamata) from the Brazilian Amazonia. IV. Alopoglossidae, Gymnophthalmidae. Zoot…
Ameiva_aggerecusans	lizard	1	0	1	0	0	0	0	1	1	1	0	0	0	0	0	0	1	1	1	0	1	0	0	0	0	0	0	0	0	0	0	0	0	Koch, C., Venegas, P. J., Roedder, D., Flecks, M., & Boehme, W. (2013). Two new endemic species of Ameiva (Squamata: Teiidae) from the dry forest of northwestern Peru and additional information on Ameiva concolor Ruthven, 1924. Zootaxa, 3745(2), 263-295.
Ameiva_ameiva	lizard	1	0	1	0	0	0	0	1	1	0	0	0	0	0	0	1	0	1	1	0	1	1	1	1	0	0	0	0	0	1	0	1	0	Avila-Pires, T.C.S. (1995). Lizards of Brazilian Amazonia (Reptilia: Squamata). Zoologische Verhandelingen 299: 1-706
Ameiva_bifrontata	lizard	1	0	0	1	0	0	0	1	1	0	0	0	0	0	0	1	0	1	1	0	1	0	0	0	0	0	0	0	0	0	0	0	0	Ruthven, A. G. 1924. The subspecies of Ameiva bifrontata. Occasional papers of the Museum of Zoology 155: 1-8
Ameiva_concolor	lizard	1	0	0	1	0	0	0	1	1	1	0	0	0	0	0	1	0	1	1	0	1	0	0	0	0	0	0	0	0	0	0	0	0	Koch, C., Venegas, P. J., Roedder, D., Flecks, M., & Boehme, W. (2013). Two new endemic species of Ameiva (Squamata: Teiidae) from the dry forest of northwestern Peru and additional information on Ameiva concolor Ruthven, 1924. Zootaxa, 3745(2), 263-295.
Ameiva_nodam	lizard	1	0	0	1	0	0	0	1	1	1	0	0	0	0	0	0	1	1	1	0	1	0	0	0	0	0	0	0	0	0	0	0	0	Koch, C., Venegas, P. J., Roedder, D., Flecks, M., & Boehme, W. (2013). Two new endemic species of Ameiva (Squamata: Teiidae) from the dry forest of northwestern Peru and additional information on Ameiva concolor Ruthven, 1924. Zootaxa, 3745(2), 263-295.
Ameiva_parecis	lizard	1	0	1	0	0	0	0	1	1	0	0	0	0	0	0	1	0	0	1	0	1	0	0	0	0	0	0	0	0	0	0	0	0	Colli, G. R.; Costa, G. C.; Garda, A. A.; Kopp, K. A.; Mesquita, D. O.; Péres Jr, A. K.; Valdujo, O. H.; Vieira, G. H. C.; Wiederhecker, H. C. 2003. A Critically Endangered New Species of Cnemidophorus (Squamata, Teiidae) from a Cerrado Enclave in Southwestern Amazonia, Brazil. Herpetologica, v. 59(1), p. 76–88.
Ameiva_reticulata	lizard	1	0	0	1	0	0	0	1	1	1	0	0	0	0	0	1	0	1	1	0	1	0	0	0	0	0	0	0	0	0	0	0	0	Landauro, C. Z., Garcia-Bravo, A., & Venegas, P. J. (2015). An endemic new species of Ameiva (Squamata: Teiidae) from an isolated dry forest in southern Peru. Zootaxa, 3946(3), 387-400.
Ameivula_ocellifera	lizard	1	0	0	1	0	0	0	1	1	1	0	0	0	0	0	1	0	1	1	0	1	0	0	0	0	0	0	0	0	0	0	0	0	Albuquerque, R. L., Protázio, A. S.; Cavalcanti, L. B. Q.; Lopez, L. C. S., & Mesquita, D. O. 2018. Geographical Ecology of Tropidurus hispidus (Squamata: Tropiduridae) and Cnemidophorus ocellifer (Squamata: Teiidae) in a Neotropical Region: A Comparison among Atlantic Forest, Caatinga, and Coastal Populations. Journal of Herpetology 52 (2): 145–155
Anadia_escalerae	lizard	1	0	1	0	0	0	0	1	1	0	0	0	0	0	0	0	1	0	1	0	1	0	0	0	0	0	0	0	0	0	0	0	0	Myers, C. W.; Fuenmayor, G. R.; Jadin, R. C. 2009. New Species of Lizards from Auyantepui and La Escalera in the Venezuelan Guayana, with Notes on “Microteiid” Hemipenes (Squamata: Gymnophthalmidae). American Museum Novitates, 3660: 1–31
Anadia_petersi	lizard	1	0	1	0	0	0	0	1	1	1	0	0	0	0	0	0	1	0	1	0	1	0	0	0	0	0	0	0	0	0	0	0	0	Betancourta, R.; Reyes-Puiga, C.; Lobos, S. E.; Yánez-Muñoz, M. H.; Torres-Carvajal, O. 2018. Sistemática de los sauriosAnadiaGray, 1845 (Squamata: Gymnophthalmidae)de Ecuador: límite de especies, distribución geográfica y descripción de unaespecie nueva. Neotropical Biodiversity 4(1): 83–102
Anadia_rhombifera	lizard	1	0	1	0	0	0	0	1	1	1	0	0	0	0	0	0	1	0	1	0	1	0	0	0	0	0	0	0	0	0	0	0	0	Betancourta, R.; Reyes-Puiga, C.; Lobos, S. E.; Yánez-Muñoz, M. H.; Torres-Carvajal, O. 2018. Sistemática de los sauriosAnadiaGray, 1845 (Squamata: Gymnophthalmidae)de Ecuador: límite de especies, distribución geográfica y descripción de unaespecie nueva. Neotropical Biodiversity 4(1): 83–102
Andinosaura_hyposticta	lizard	1	0	1	0	0	0	1	0	1	0	1	0	0	0	0	0	1	0	1	0	1	0	0	0	0	0	0	0	0	0	0	0	0	Kizirian, D. A. 1996. A Review of Ecuadorian Proctoporus (Squamata: Gymnophthalmidae) with Descriptions of Nine New Species. Herpetological Monographs 10: 85–155.; Sánchez-Pacheco, S. J.; Kizirian, D. A.; Nunes, P. M. S. 2011. A New Species of Riama from Ecuador Previously Referred to as Riama hyposticta (Boulenger, 1902) (Squamata: Gymnophthalmidae). American Museum Novitates 3719(3719): 1–15
Andinosaura_kiziriani	lizard	1	0	1	0	0	0	1	0	1	1	0	0	0	0	0	0	1	0	1	0	1	0	0	0	0	0	0	0	0	0	0	0	0	Falcón, J. F.; Sánchez-Nivicela, J. C. 2020. Descripción de la hembra de Andinosaura kiziarani (Sauria: Gymnophthalmidae) topotípica del sector de Girón, Ecuador. ACI 12(20): 34-39
Andinosaura_petrorum	lizard	1	0	1	0	0	0	0	1	1	0	0	0	0	0	0	0	1	0	1	0	1	0	0	0	0	0	0	0	0	0	0	0	0	Kizirian, D. A. 1996. A Review of Ecuadorian Proctoporus (Squamata: Gymnophthalmidae) with Descriptions of Nine New Species. Herpetological Monographs 10: 85–155.
Andinosaura_vespertina	lizard	1	0	0	1	0	0	0	1	1	0	0	0	1	0	0	0	1	0	1	0	1	0	0	0	0	0	0	0	0	0	0	0	0	Kizirian, D. A. 1996. A Review of Ecuadorian Proctoporus (Squamata: Gymnophthalmidae) with Descriptions of Nine New Species. Herpetological Monographs 10: 85–155.
Anolis_auratus	lizard	1	0	1	0	0	0	0	1	1	0	1	0	0	0	0	0	1	1	1	0	1	0	0	0	0	0	0	0	0	0	0	0	0	Meiri, S. 2008. Evolution and ecology of lizard body sizes. Global Ecology and Biogeography 17: 724-734.; Nascimento, S. (1998). Ocorrência de Lagartos no “Lavrado” de Roraima (Sauria: Gekkonidae, Teiidae, Iguanidae, Polychridae, Tropiduridae, Scincidae e Amphisbaenidae). Boletim do Museu Integrado de Roraima (Online), 4(01), 39-49.; Avila-Pires, T.C.S. (1995). Lizards of Brazilian Amazonia (Rept…
Anolis_boettgeri	lizard	1	0	1	0	0	0	0	1	0	0	1	0	0	0	0	0	1	0	1	0	1	0	0	0	0	0	0	0	0	0	0	0	0	Poe, S.; Yañez-Miranda, C.; Lehr, E. 2008. "Notes on Variation in Anolis boettgeri Boulenger 1911, Assessment of the Status of Anolis albimaculatus Henle and Ehrl 1991, and Description of a New Species of Anolis (Squamata: Iguania) Similar to Anolis boettgeri,". Journal of Herpetology 42(2): 251-259.
Anolis_bombiceps	lizard	1	0	1	0	0	0	0	1	1	0	0	0	0	0	0	0	1	0	1	0	1	0	0	0	0	0	0	0	0	0	0	0	0	Meiri, S. 2008. Evolution and ecology of lizard body sizes. Global Ecology and Biogeography 17: 724-734.; Avila-Pires, T.C.S. (1995). Lizards of Brazilian Amazonia (Reptilia: Squamata). Zoologische Verhandelingen, 299(1), 1–706.
Anolis_brasiliensis	lizard	1	0	1	0	0	0	0	1	0	0	1	0	0	0	0	0	1	1	1	0	1	0	0	0	0	0	0	0	0	0	0	0	0	Avila-Pires, T.C.S. (1995). Lizards of Brazilian Amazonia (Reptilia: Squamata). Zoologische Verhandelingen, 299(1), 1–706.; D'angiolella, Annelise B.; Tony Gamble, Teresa C. S. Avila-Pires, Guarino R. Colli, Brice P. Noonan, and Laurie J. Vitt 2011. Anolis chrysolepis Duméril and Bibron, 1837 (Squamata: Iguanidae), Revisited: Molecular Phylogeny and Taxonomy of the Anolis chrysolepis Species Grou…
Anolis_caquetae	lizard	1	0	1	0	0	0	0	1	0	0	1	0	0	0	0	0	1	0	1	0	1	0	0	0	0	0	0	0	0	0	0	0	0	Williams, E. E. 1974. South American Anolis: Three new species related to Anolis nigrolineatus and A. dissimilis. Breviora (422): 1-15.
Anolis_chrysolepis	lizard	1	0	1	0	0	0	0	1	1	0	1	0	0	0	0	0	1	0	1	0	1	0	0	0	0	0	0	0	0	0	0	0	0	Meiri, S. 2008. Evolution and ecology of lizard body sizes. Global Ecology and Biogeography 17: 724-734.; Pinto, R. O., Costa-Campos, C. E. 2017. Norops chrysolepis (Goldenscale Anole). Defensive Display. Herpetological Review, v. 48: 197.; Avila-Pires, T.C.S. (1995). Lizards of Brazilian Amazonia (Reptilia: Squamata). Zoologische Verhandelingen, 299(1), 1–706.
Anolis_cuscoensis	lizard	1	0	1	0	0	0	0	1	0	0	1	0	0	0	0	0	1	0	1	0	1	0	0	0	0	0	0	0	0	0	0	0	0	Poe, S.; Yañez-Miranda, C.; Lehr, E. 2008. "Notes on Variation in Anolis boettgeri Boulenger 1911, Assessment of the Status of Anolis albimaculatus Henle and Ehrl 1991, and Description of a New Species of Anolis (Squamata: Iguania) Similar to Anolis boettgeri,". Journal of Herpetology 42(2): 251-259.
Anolis_dissimilis	lizard	1	0	1	0	0	0	0	1	0	0	1	0	0	0	0	0	1	0	1	0	1	0	0	0	0	0	0	0	0	0	0	0	0	Meiri, S. 2008. Evolution and ecology of lizard body sizes. Global Ecology and Biogeography 17: 724-734.; de Freitas, M. A., Machado, D. C., Venâncio, N. M., Pereira, D., de França, F., & Veríssimo, D. 2013. First record for Brazil of the Odd Anole lizard, Anolis dissimilis Williams, 1965 (Squamata: Polychrotidae) with notes on coloration. Herpetology Notes, v. 6, p. 383-385.
Anolis_fasciatus	lizard	1	0	0	0	0	0	0	1	0	0	1	0	0	0	0	0	1	0	1	0	1	0	0	0	0	0	0	0	0	0	0	0	0	Reyes-Puig, C.; Ríos-Alvear, G. 2016. Ampliación del rango altitudinal deAnolis fasciatus (Squamata: Dactyloidae) en Ecuador. ACI Avances en Ciencias e Ingenierías 8(14): 45–47.
Anolis_fitchi	lizard	1	0	1	0	0	0	0	1	0	0	1	0	0	0	0	0	1	0	1	0	1	0	0	0	0	0	0	0	0	0	0	0	0	Williams, E. E.; Duellman, W. E. 1984. Anolis fitchi, a new species of the Anolis aequatorialis group from Ecuador and Colombia. Univ. Kansas Publ. Mus. Nat. Hist. 10: 257-266.
Anolis_fraseri	lizard	1	0	0	1	0	0	0	1	0	0	1	0	0	0	0	0	1	0	1	0	1	0	0	0	0	0	0	0	0	0	0	0	0	Ayala-Varela, F., Valverde, S., Poe, S., Narvaez, A. E., Yanez-Munoz, M. H., & Torres-Carvajal, O. (2021). A new giant anole (Squamata: Iguanidae: Dactyloinae) from southwestern Ecuador. Zootaxa, 4991(2), 295-317.
Anolis_fuscoauratus	lizard	1	0	1	0	0	0	0	1	1	0	1	0	0	0	0	0	1	0	1	0	1	0	0	0	0	0	0	0	0	0	0	0	0	Avila-Pires, T.C.S. (1995). Lizards of Brazilian Amazonia (Reptilia: Squamata). Zoologische Verhandelingen, 299(1), 1–706.; Mendes, D.M.M., Barros, A.L., Pires, D.A. & Viana, P.F. 2017. Anolis fuscoauratus (Slender Anole) Predation. Herpetological Review 48 (3): 635-636
Anolis_gemmosus	lizard	1	0	1	0	0	0	0	1	0	0	1	0	0	0	0	0	1	0	1	0	1	0	0	0	0	0	0	0	0	0	0	0	0	Ayala-Varela, F. P.; MTroya-Rodríguez, D.; Talero-Rodríguez, X.; Torres-Carvajal, O. 2014. A new Andean anole species of the Dactyloa clade (Squamata: Iguanidae) from western Ecuador. Amphibian & Reptile Conservation 8(1): 8–24.
Anolis_heterodermus	lizard	1	0	1	0	0	0	0	0	0	0	1	0	0	0	0	0	1	0	1	0	1	0	0	0	0	0	0	0	0	0	0	0	0	Vargas-Ramírez, M.; Moreno-Arias, R. 2014. Unknown Evolutionary Lineages and Population Differentiation in Anolis heterodermus (Squamata: Dactyloidae) from the Eastern and Central Cordilleras of Colombia Revealed by DNA Sequence Data. South American Journal of Herpetology 9(2): 131–141.
Anolis_hyacinthogularis	lizard	1	0	1	0	0	0	0	1	0	0	1	0	0	0	0	0	1	0	1	0	1	0	0	0	0	0	0	0	0	0	0	0	0	Torres-Carvajal, O.; Ayala-Varela, F. P.; Lobos, S. E.; Poe, S.; Narváez, A. E. 2017. Two new Andean species of Anolis lizard (Iguanidae: Dactyloinae) from southern Ecuador. Journal of Natural History 1–23.
Anolis_laevis	lizard	1	0	1	0	0	0	0	1	0	0	1	0	0	0	0	0	1	0	1	0	1	0	0	0	0	0	0	0	0	0	0	0	0	Cope, E. D. 1875. Report on the Reptiles brought by Professor James Orton from the middle and upper Amazon and western Peru. Journal of the Academy of Natural Sciences of Philadelphia (2 8: 159-183.
Anolis_lososi	lizard	1	0	1	0	0	0	0	1	0	0	1	0	0	0	0	0	1	0	1	0	1	0	0	0	0	0	0	0	0	0	0	0	0	Torres-Carvajal, O.; Ayala-Varela, F. P.; Lobos, S. E.; Poe, S.; Narváez, A. E. 2017. Two new Andean species of Anolis lizard (Iguanidae: Dactyloinae) from southern Ecuador. Journal of Natural History 1–23.
Anolis_meridionalis	lizard	1	0	1	0	0	0	0	1	1	0	1	0	0	0	0	0	1	0	1	0	1	0	0	0	0	0	0	0	0	0	0	0	0	Meiri, S. 2008. Evolution and ecology of lizard body sizes. Global Ecology and Biogeography 17: 724-734.; Langstroth, R. P. (2006). Notas sobre Anolis meridionalis Boettger, 1885 (Squamata: Iguania: Polychrotidae) en Bolivia y comentarios sobre Anolis steinbachi. Kempffiana, 2(1), 154-172.
Anolis_neblininus	lizard	1	0	1	0	0	0	0	1	1	0	1	0	0	0	0	1	0	0	1	0	1	0	0	0	0	0	0	0	0	0	0	0	0	Myers, C.W.; Williams,E. E.; McDiarmid, R. W. 1993. A new anoline lizard (Phenacosaurus) from the highland of Cerro de la Neblina, Southern Venezuela. American Museum Novitates 3070: 1-15.
Anolis_orcesi	lizard	1	0	1	0	0	0	0	1	0	0	1	0	0	0	0	0	1	0	1	0	1	0	0	0	0	0	0	0	0	0	0	0	0	Ayala-Varela, F. 2004. Revisión taxonómica y de variación geográfica de las especies de Anolis (Sauria: Polychrotidae) del oriente ecuatoriano. Tesis de Licenciatura. Pontificia Universidad Católica del Ecuador. Escuela de Biología. Quito, Ecuador.
Anolis_ortonii	lizard	1	0	1	0	0	0	0	1	1	0	1	0	0	0	0	0	1	0	1	0	1	0	0	0	0	0	0	0	0	0	0	0	0	Avila-Pires, T.C.S. (1995). Lizards of Brazilian Amazonia (Reptilia: Squamata). Zoologische Verhandelingen, 299(1), 1–706
Anolis_peruensis	lizard	1	0	1	0	0	0	0	1	0	0	1	0	0	0	0	0	1	0	1	0	1	0	0	0	0	0	0	0	0	0	0	0	0	Poe, S.; Latella, I.; Ayala-Varela, F.; Yañez-Miranda, C.; Torres-Carvajal, O. 2015. A New Species of Phenacosaur Anolis (Squamata; Iguanidae) from Peru and a Comprehensive Phylogeny of Dactyloa-clade Anolis Based on New DNA Sequences and Morphology. Copeia 103(3): 639–650.
Anolis_phyllorhinus	lizard	1	0	1	0	0	0	0	1	0	0	1	0	0	0	0	0	0	1	1	0	1	0	0	0	0	0	0	0	0	0	0	0	0	Meiri, S. 2008. Evolution and ecology of lizard body sizes. Global Ecology and Biogeography 17: 724-734.; Avila-Pires, T.C.S. (1995). Lizards of Brazilian Amazonia (Reptilia: Squamata). Zoologische Verhandelingen, 299(1), 1–706.; Ribeiro-Júnior, M. A. 2015. Catalogue of distribution of lizards (Reptilia: Squamata) from the Brazilian Amazonia. I. Dactyloidae, Hoplocercidae, Iguanidae, Leiosauridae…
Anolis_planiceps	lizard	1	0	1	0	0	0	0	1	1	0	1	0	0	0	0	0	1	0	1	0	1	0	0	0	0	0	0	0	0	0	0	0	0	D'angiolella, Annelise B.; Tony Gamble, Teresa C. S. Avila-Pires, Guarino R. Colli, Brice P. Noonan, and Laurie J. Vitt 2011. Anolis chrysolepis Duméril and Bibron, 1837 (Squamata: Iguanidae), Revisited: Molecular Phylogeny and Taxonomy of the Anolis chrysolepis Species Group. Bull. Mus. Comp. Zool. Harvard 160 (2): 35-63.; Avila-Pires, T.C.S. (1995). Lizards of Brazilian Amazonia (Reptilia: Squa…
Anolis_podocarpus	lizard	1	0	1	0	0	0	0	1	0	0	1	0	0	0	0	0	1	0	1	0	1	0	0	0	0	0	0	0	0	0	0	0	0	Ayala-Varela, F. P.; Omar, T. C. 2010. A new species of dactyloid anole (Iguanidae, Polychrotinae, Anolis) from the southeastern slopes of the Andes of Ecuador. Zookeys 27(53): 59-73.
Anolis_punctatus	lizard	1	0	1	0	0	0	0	1	0	0	1	0	0	0	0	0	1	1	1	0	1	0	0	0	0	0	0	0	0	0	0	0	0	Avila-Pires, T.C.S. (1995). Lizards of Brazilian Amazonia (Reptilia: Squamata). Zoologische Verhandelingen, 299(1), 1–706.; Nicholson, K. E., Crother, B. I., Guyer, C., & Savage, J. M. (2012). It is time for a new classification of anoles (Squamata: Dactyloidae). Zootaxa, 3477(1), 1-108.
Anolis_scypheus	lizard	1	0	1	0	0	0	0	1	1	0	1	0	0	0	0	0	1	0	1	0	1	0	0	0	0	0	0	0	0	0	0	0	0	Avila-Pires, T.C.S. (1995). Lizards of Brazilian Amazonia (Reptilia: Squamata). Zoologische Verhandelingen, 299(1), 1–706.; Rojas-Runjaic, F., Quihua, D., Castellanos, M., La Marca, E. 2018. Anolis scypheus Cope, 1864 (Squamata, Dactyloidae) en Venezuela: confirmación de presencia y nuevos registros. Memoria de la Fundación La Salle de Ciencias Naturales, v.76, p. 93—101.
Anolis_soinii	lizard	1	0	1	0	0	0	0	1	0	0	1	0	0	0	0	0	1	1	1	0	1	0	0	0	0	0	0	0	0	0	0	0	0	Poe, S., & Yañez-Miranda, C. (2008). Another new species of green Anolis (Squamata: Iguania) from the Eastern Andes of Peru. Journal of Herpetology, 42(3), 564-571.
Anolis_tandai	lizard	1	0	1	0	0	0	0	1	1	0	1	0	0	0	0	0	1	0	1	0	1	0	0	0	0	0	0	0	0	0	0	0	0	Avila-Pires, T.C.S. (1995). Lizards of Brazilian Amazonia (Reptilia: Squamata). Zoologische Verhandelingen, 299(1), 1–706.; Ribeiro-Júnior, M. A. 2015. Catalogue of distribution of lizards (Reptilia: Squamata) from the Brazilian Amazonia. I. Dactyloidae, Hoplocercidae, Iguanidae, Leiosauridae, Polychrotidae, Tropiduridae. Zootaxa, 3983(1), p. 1-110.
Anolis_trachyderma	lizard	1	0	1	0	0	0	0	1	1	0	1	0	0	0	0	0	1	0	1	0	1	1	0	0	0	0	0	0	0	0	0	0	0	Meiri, S. 2008. Evolution and ecology of lizard body sizes. Global Ecology and Biogeography 17: 724-734.; Avila-Pires, T.C.S. (1995). Lizards of Brazilian Amazonia (Reptilia: Squamata). Zoologische Verhandelingen, 299(1), 1–706.; Vitt, L. J.; Avila-Pires, T. C. S.; Zani, P. A.; Espósito, M. C. 2002. Life in Shade: The Ecology of Anolis trachyderma (Squamata: Polychrotidae) in Amazonian Ecuador an…
Anolis_transversalis	lizard	1	0	1	0	0	0	0	1	0	0	1	0	0	0	0	0	1	0	1	0	1	0	0	0	0	0	0	0	0	0	0	0	0	Meiri, S. 2008. Evolution and ecology of lizard body sizes. Global Ecology and Biogeography 17: 724-734.; Avila-Pires, T.C.S. (1995). Lizards of Brazilian Amazonia (Reptilia: Squamata). Zoologische Verhandelingen, 299(1), 1–706.
Anolis_vanzolinii	lizard	1	0	0	1	0	0	0	1	0	0	1	0	0	0	0	0	1	1	1	0	1	0	0	0	0	0	0	0	0	0	0	0	0	Williams, E. E.; Gustavo Orces-V, G.; Matheus, J. C.; Bleiweiss, R. 1996. A new giant phenacosaur from Ecuador. Cambridge, Mass. 505: 1-32.
Anolis_vaupesianus	lizard	1	0	1	0	0	0	0	1	0	0	1	0	0	0	0	0	0	1	1	0	1	0	0	0	0	0	0	0	0	0	0	0	0	Williams, E. E. 1982. Three new species of the Anolis punctatus complex from Amazonian and inter-Audean Colombia, with comments on the eastern members of the punctatus species group. Breviora (467): 1-38.
Anolis_williamsmittermeierorum	lizard	1	0	1	0	0	0	0	1	0	0	1	0	0	0	0	0	1	0	1	0	1	0	0	0	0	0	0	0	0	0	0	0	0	Poe, S., & Yañez-Miranda, C. (2007). A new species of phenacosaur Anolis from Peru. Herpetologica, 63(2), 219-223.
Arthrosaura_kockii	lizard	1	0	1	0	0	0	0	1	1	0	0	0	0	0	0	0	1	1	1	0	1	0	0	0	0	0	0	0	0	0	0	0	0	Meiri, S. 2008. Evolution and ecology of lizard body sizes. Global Ecology and Biogeography 17: 724-734.; Avila-Pires, T.C.S. (1995). Lizards of Brazilian Amazonia (Reptilia: Squamata). Zoologische Verhandelingen, 299(1), 1–706.; Ribeiro-Júnior, M. A.; Amaral, S. 2017. Catalogue of distribution of lizards (Reptilia: Squamata) from the Brazilian Amazonia. IV. Alopoglossidae, Gymnophthalmidae. Zoot…
Arthrosaura_reticulata	lizard	1	0	1	0	0	0	0	1	1	0	0	0	0	0	0	0	1	0	1	0	1	0	0	0	0	0	0	0	0	0	0	0	0	Meiri, S. 2008. Evolution and ecology of lizard body sizes. Global Ecology and Biogeography 17: 724-734.; Avila-Pires, T.C.S. (1995). Lizards of Brazilian Amazonia (Reptilia: Squamata). Zoologische Verhandelingen, 299(1), 1–706.; Ribeiro-Júnior, M. A.; Amaral, S. 2017. Catalogue of distribution of lizards (Reptilia: Squamata) from the Brazilian Amazonia. IV. Alopoglossidae, Gymnophthalmidae. Zoot…
Arthrosaura_synaptolepis	lizard	1	0	1	0	0	0	0	1	1	1	0	0	0	0	0	1	0	0	1	0	1	0	0	0	0	0	0	0	0	0	0	0	0	Donnelly, M. A., McDiarmid, R. W., & Myers, C. W. (1992). A new lizard of the genus Arthrosaura (Teiidae) from southern Venezuela. Proceedings of the Biological Society of Washington, 105(4), 821-833.
Arthrosaura_versteegii	lizard	1	0	1	0	0	0	0	1	1	0	0	0	0	0	0	1	1	0	1	0	1	0	0	0	0	0	0	0	0	0	0	0	0	Avila-Pires, T. C. S.; Hoogmoed, M. S.; Silva, M. B. 2018. First records in Brazil for Arthrosaura versteegii van Lidth de Jeude, 1904 (Reptilia, Gymnophthalmidae), a possible species complex, and distribution extension for Arthrosaura montigena Myers & Donnelly, 2008, in Venezuela. Check List 14 (4): 569–577.
Aspronema_cochabambae	lizard	1	0	1	0	0	0	1	0	1	0	1	0	0	0	0	1	0	1	0	1	1	0	0	0	0	0	0	0	0	0	0	0	0	Burgos-Gallardo, F.; Harvey, M. 2019. Aspronema cochabambae (Squamata: Lacertilia: Scincidae): its discovery in Argentina, morphological variation and extent of suitable habitat. Salamandra 55(2): 135–139.
Aspronema_dorsivittatum	lizard	1	0	1	0	0	0	0	1	1	0	1	0	0	0	0	1	1	1	0	1	1	0	0	0	0	0	0	0	0	0	0	0	0	Vrcibradic, D. & Rocha, C. F. D. 2011. An overview of female reproductive traits in South American Mabuya (Squamata, Scincidae), whit emphasis on brood size and its correlates
Bachia_barbouri	lizard	1	0	1	0	0	0	0	1	1	0	0	0	0	0	0	1	0	0	1	0	1	0	0	0	0	0	0	0	0	0	0	0	0	Burt, C. E.; Burt, M. D. 1931. South American lizards in the collection of the American Museum of Natural History. Bull. Amer. Mus. nat. Hist. 61(7): 227-395.
Bachia_bresslaui	lizard	1	0	0	1	0	0	0	1	0	0	0	0	0	0	1	1	0	0	1	0	1	0	0	1	0	0	0	0	0	0	0	0	1	Meiri, S. 2008. Evolution and ecology of lizard body sizes. Global Ecology and Biogeography 17: 724-734.; Teixeira, M., Jr, Recoder, R. S., Camacho, A., De Sena, M. A., Navas, C. A., & Rodrigues, M. T. (2013). A new species of Bachia Gray, 1845 (Squamata: Gymnophthalmidae) from the Eastern Brazilian Cerrado, and data on its ecology, physiology and behavior. Zootaxa, 3616, 173–189. https://doi.org…
Bachia_didactyla	lizard	1	0	1	0	0	0	0	1	0	0	0	0	1	0	1	1	0	0	1	0	1	0	0	0	0	0	0	0	0	0	0	0	0	Freitas, J. L., Struessmann, C., Carvalho, M. A., Kawashita-Ribeiro, R. A., & Mott, T. (2011). A new species of Bachia Gray, 1845 (Squamata: Gymnophthalmidae) from the Cerrado of midwestern Brazil. Zootaxa, 2737(1), 61-68.; Ribeiro-Júnior, M. A.; Amaral, S. 2017. Catalogue of distribution of lizards (Reptilia: Squamata) from the Brazilian Amazonia. IV. Alopoglossidae, Gymnophthalmidae. Zootaxa, v…
Bachia_dorbignyi	lizard	1	0	1	0	0	0	0	1	0	0	0	0	1	0	1	1	0	0	1	0	1	0	0	0	0	0	0	0	0	0	0	0	0	Meiri, S. 2008. Evolution and ecology of lizard body sizes. Global Ecology and Biogeography 17: 724-734.; Avila-Pires, T.C.S. (1995). Lizards of Brazilian Amazonia (Reptilia: Squamata). Zoologische Verhandelingen, 299(1), 1–706.; Ribeiro-Júnior, M. A.; Amaral, S. 2017. Catalogue of distribution of lizards (Reptilia: Squamata) from the Brazilian Amazonia. IV. Alopoglossidae, Gymnophthalmidae. Zoot…
Bachia_flavescens	lizard	1	0	1	0	0	0	0	1	1	0	0	0	0	0	1	0	1	0	1	0	1	0	0	1	0	0	0	0	0	0	0	0	0	Meiri, S. 2008. Evolution and ecology of lizard body sizes. Global Ecology and Biogeography 17: 724-734.; Avila-Pires, T.C.S. (1995). Lizards of Brazilian Amazonia (Reptilia: Squamata). Zoologische Verhandelingen, 299(1), 1–706.; Ribeiro-Júnior, M. A.; Amaral, S. 2017. Catalogue of distribution of lizards (Reptilia: Squamata) from the Brazilian Amazonia. IV. Alopoglossidae, Gymnophthalmidae. Zoot…
Bachia_guianensis	lizard	1	0	1	0	0	0	0	1	1	0	0	0	0	0	0	0	1	0	1	0	1	0	0	0	0	0	0	0	0	0	0	0	0	Hoogmoed, M. S.; Dixon, J. R. 1977. A new species of Bachia (Teiidae, Sauria) from Estado Bolivar, Venezuela, with notes on the zoogeography of the genus. Zoologische Mededelingen 51: 25-31.
Bachia_heteropa	lizard	1	0	1	0	0	0	0	1	1	0	0	0	1	0	1	0	1	0	1	0	1	0	0	0	0	0	0	0	0	0	0	0	0	John, R. R.; Bentz, E. J.; Rodríguez, M. J. R.; Bauer, A. M.; Powell. R. 2012. Bachia heteropa. Reptilia: Squamata: Gymnophthalmidae. Catalogue of American Amphibians and Reptiles 894: 1-9.
Bachia_huallagana	lizard	1	0	1	0	0	0	1	0	1	0	0	0	1	0	0	0	1	0	1	0	1	0	0	0	0	0	0	0	0	0	0	0	0	Teixeira, M., Jr, Dal Vechio, F., Nunes, P. M., Mollo Neto, A., Lobo, L. M., Storti, L. F., Junqueira, R. A., Dias, P. H., & Rodorigues, M. T. (2013). A new species of Bachia Gray, 1845 (Squamata: Gymnophthalmidae) from the western Brazilian Amazonia. Zootaxa, 3636, 401–420
Bachia_intermedia	lizard	1	0	1	0	0	0	1	0	1	0	0	0	1	0	0	0	1	0	1	0	1	0	0	0	0	0	0	0	0	0	0	0	0	Teixeira, M., Jr, Dal Vechio, F., Nunes, P. M., Mollo Neto, A., Lobo, L. M., Storti, L. F., Junqueira, R. A., Dias, P. H., & Rodorigues, M. T. (2013). A new species of Bachia Gray, 1845 (Squamata: Gymnophthalmidae) from the western Brazilian Amazonia. Zootaxa, 3636, 401–420; Noble, G. K. 1921. Two new lizards from northwestern Peru. Ann New York Acad. Sci. 29: 141-143.
Bachia_panoplia	lizard	1	0	1	0	0	0	0	1	0	0	0	0	0	0	1	0	1	0	1	0	1	0	0	0	0	0	0	0	0	0	0	0	0	Meiri, S. 2008. Evolution and ecology of lizard body sizes. Global Ecology and Biogeography 17: 724-734.; Avila-Pires, T.C.S. (1995). Lizards of Brazilian Amazonia (Reptilia: Squamata). Zoologische Verhandelingen, 299(1), 1–706.; Ribeiro-Júnior, M. A.; Amaral, S. 2017. Catalogue of distribution of lizards (Reptilia: Squamata) from the Brazilian Amazonia. IV. Alopoglossidae, Gymnophthalmidae. Zoot…
Bachia_peruana	lizard	1	0	0	1	0	0	0	1	0	0	0	0	0	0	1	0	1	0	1	0	1	0	0	0	0	0	0	0	0	0	0	0	0	Meiri, S. 2008. Evolution and ecology of lizard body sizes. Global Ecology and Biogeography 17: 724-734.; Avila-Pires, T.C.S. (1995). Lizards of Brazilian Amazonia (Reptilia: Squamata). Zoologische Verhandelingen, 299(1), 1–706.; Ribeiro-Júnior, M. A.; Amaral, S. 2017. Catalogue of distribution of lizards (Reptilia: Squamata) from the Brazilian Amazonia. IV. Alopoglossidae, Gymnophthalmidae. Zoot…
Bachia_pyburni	lizard	1	0	1	0	0	0	0	1	0	0	0	0	0	0	1	0	1	0	1	0	1	0	0	0	0	0	0	0	0	0	0	0	0	Meiri, S. 2008. Evolution and ecology of lizard body sizes. Global Ecology and Biogeography 17: 724-734.; Ribeiro-Júnior, M. A.; Amaral, S. 2017. Catalogue of distribution of lizards (Reptilia: Squamata) from the Brazilian Amazonia. IV. Alopoglossidae, Gymnophthalmidae. Zootaxa, v. 4269 (2), p. 151–196.
Bachia_remota	lizard	1	0	1	0	0	0	0	1	1	0	0	0	0	0	1	0	1	0	1	0	1	0	0	0	0	0	0	0	0	0	0	0	0	Ribeiro-Júnior, M. A.; Silva, M. B.; Lima, J. D. 2016. A New Species of Bachia Gray 1845 (Squamata: Gymnophthalmidae) from the Eastern Guiana Shield. Herpetologica, v. 72 (2), p. 148-156.; Meiri, S., Bauer, A. M., Allison, A., Castro-Herrera, F., Chirio, L., Colli, G., Das, I., Doan, T. M., Glaw, F., Grismer, L. L., Hoogmoed, M., Kraus, F., LeBreton, M., Meirte, D., Nagy, Z. T., Nogueira, C. D. C…
Bachia_scaea	lizard	1	0	1	0	0	0	0	1	1	0	0	0	0	0	1	0	1	0	1	0	1	0	0	0	0	0	0	0	0	0	0	0	0	Teixeira, M., Jr, Dal Vechio, F., Nunes, P. M., Mollo Neto, A., Lobo, L. M., Storti, L. F., Junqueira, R. A., Dias, P. H., & Rodorigues, M. T. (2013). A new species of Bachia Gray, 1845 (Squamata: Gymnophthalmidae) from the western Brazilian Amazonia. Zootaxa, 3636, 401–420.
Bachia_scolecoides	lizard	1	0	1	0	0	0	0	1	0	0	0	0	0	0	1	0	1	0	1	0	1	0	0	0	0	0	0	0	0	0	0	0	0	Meiri, S. 2008. Evolution and ecology of lizard body sizes. Global Ecology and Biogeography 17: 724-734.; Ribeiro-Júnior, M. A.; Amaral, S. 2017. Catalogue of distribution of lizards (Reptilia: Squamata) from the Brazilian Amazonia. IV. Alopoglossidae, Gymnophthalmidae. Zootaxa, v. 4269 (2), p. 151–196.
Bachia_trisanale	lizard	1	0	1	0	0	0	0	1	1	0	0	0	0	0	1	0	1	0	1	0	1	0	0	0	0	0	0	0	0	0	0	0	0	Meiri, S. 2008. Evolution and ecology of lizard body sizes. Global Ecology and Biogeography 17: 724-734.; Ribeiro-Júnior, M. A.; Amaral, S. 2017. Catalogue of distribution of lizards (Reptilia: Squamata) from the Brazilian Amazonia. IV. Alopoglossidae, Gymnophthalmidae. Zootaxa, v. 4269 (2), p. 151–196.
Basiliscus_galeritus	lizard	1	0	0	0	1	0	0	1	1	0	1	1	0	0	0	0	1	0	1	0	1	0	0	0	0	0	0	0	0	0	0	0	0	Castro-Herrera, F.; Valencia, A.; Villaquirán, D. 2012. Diversidad de anfibios y reptiles del Parque Nacional Natural Isla Gorgona. Feriva Impresores S.A. Cali – Colombia 112 pp.
Callopistes_flavipunctatus	lizard	1	0	0	0	1	0	0	1	1	0	0	0	0	0	0	1	0	1	1	0	1	0	0	0	0	1	1	0	0	0	1	0	1	Crespo, S.; Koch, C. 2015. Notes on natural history and distribution of Callopistes flavipunctatus (Squamata: Teiidae) in northwestern Peru. Salamandra 51(1): 57–60.; Lemm, J., Cueva, E. (2016) Callopistes flavipunctatus (Yellow-spotted Tegu Monitor): diet and social behavior. Herpetological Review 47: 133–134.
Cercosaura_anordosquama	lizard	1	0	1	0	0	0	0	1	1	0	0	0	0	0	0	0	1	0	1	0	1	0	0	0	0	0	0	0	0	0	0	0	0	Sturaro, M. J., Rodrigues, M. T., Colli, G. R., Knowles, L. L., & Avila-Pires, T.C.S. 2018. Integrative taxonomy of the lizards Cercosaura ocellata species complex (Reptilia: Gymnophthalmidae). Zoologischer Anzeiger
Cercosaura_argulus	lizard	1	0	1	0	0	0	0	1	1	0	1	0	0	0	0	0	1	1	1	0	1	0	0	0	0	0	0	0	0	0	0	0	0	Meiri, S. 2008. Evolution and ecology of lizard body sizes. Global Ecology and Biogeography 17: 724-734.; Ribeiro-Júnior, M. A.; Amaral, S. 2017. Catalogue of distribution of lizards (Reptilia: Squamata) from the Brazilian Amazonia. IV. Alopoglossidae, Gymnophthalmidae. Zootaxa, v. 4269 (2), p. 151-196.
Cercosaura_bassleri	lizard	1	0	1	0	0	0	0	1	1	0	0	0	0	0	0	0	1	0	1	0	1	0	0	0	0	0	0	0	0	0	0	0	0	Avila-Pires, T.C.S. (1995). Lizards of Brazilian Amazonia (Reptilia: Squamata). Zoologische Verhandelingen, 299(1), 1–706.; Ribeiro-Júnior, M. A.; Amaral, S. 2017. Catalogue of distribution of lizards (Reptilia: Squamata) from the Brazilian Amazonia. IV. Alopoglossidae, Gymnophthalmidae. Zootaxa, v. 4269 (2), p. 151-196.
Cercosaura_doanae	lizard	1	0	1	0	0	0	0	1	1	0	0	0	1	0	0	0	1	0	1	0	1	0	0	0	0	0	0	0	0	0	0	0	0	Echevarría, L. Y.; Barboza, A. C.; Venegas, P. J. 2015. A new species of montane gymnophthalmid lizard, genus Cercosaura (Squamata: Gymnophthalmidae), from the Amazon slope of northern Peru. Amphibian & Reptile Conservation 9(1): 34–44.
Cercosaura_eigenmanni	lizard	1	0	1	0	0	0	0	1	1	0	0	0	0	0	0	0	1	0	1	0	1	0	0	0	0	0	0	0	0	0	0	0	0	Meiri, S. 2008. Evolution and ecology of lizard body sizes. Global Ecology and Biogeography 17: 724-734.; Ribeiro-Júnior, M. A.; Amaral, S. 2017. Catalogue of distribution of lizards (Reptilia: Squamata) from the Brazilian Amazonia. IV. Alopoglossidae, Gymnophthalmidae. Zootaxa, v. 4269 (2), p. 151-196.
Cercosaura_manicata	lizard	1	0	1	0	0	0	0	1	1	0	0	0	0	0	0	0	1	0	1	0	1	0	0	0	0	0	0	0	0	0	0	0	0	Quezada, A.; Arteaga, A. 2022. Long-sleeved Eyed-Lizard (Cercosaura manicata). In: Arteaga A, Bustamante L, Vieira J, Guayasamin JM (Eds) Reptiles of Ecuador: Life in the middle of the world.
Cercosaura_ocellata	lizard	1	0	1	0	0	0	0	1	1	0	1	0	0	0	0	0	1	0	1	0	1	0	0	0	0	0	0	0	0	0	0	0	0	Sturaro, M. J., Rodrigues, M. T., Colli, G. R., Knowles, L. L., & Avila-Pires, T.C.S. 2018. Integrative taxonomy of the lizards Cercosaura ocellata species complex (Reptilia: Gymnophthalmidae). Zoologischer Anzeiger, (), S004452311830041X–.; Avila-Pires, T.C.S. (1995). Lizards of Brazilian Amazonia (Reptilia: Squamata). Zoologische Verhandelingen, 299(1), 1–706.; Ribeiro-Júnior, M. A.; Amaral, S.…
Cercosaura_olivacea	lizard	1	0	1	0	0	0	0	1	1	0	0	0	0	0	0	1	0	0	1	0	1	0	0	0	0	0	0	0	0	0	0	0	0	Sturaro, M. J., Rodrigues, M. T., Colli, G. R., Knowles, L. L., & Avila-Pires, T.C.S. 2018. Integrative taxonomy of the lizards Cercosaura ocellata species complex (Reptilia: Gymnophthalmidae). Zoologischer Anzeiger, (), S004452311830041X–.; Avila-Pires, T.C.S. (1995). Lizards of Brazilian Amazonia (Reptilia: Squamata). Zoologische Verhandelingen, 299(1), 1–706.; Ribeiro-Júnior, M. A.; Amaral, S.…
Cercosaura_oshaughnessyi	lizard	1	0	1	0	0	0	0	1	1	0	1	0	0	0	0	0	1	0	1	0	1	0	0	0	0	0	0	0	0	0	0	0	0	Meiri, S. 2008. Evolution and ecology of lizard body sizes. Global Ecology and Biogeography 17: 724-734.; Ribeiro-Júnior, M. A.; Amaral, S. 2017. Catalogue of distribution of lizards (Reptilia: Squamata) from the Brazilian Amazonia. IV. Alopoglossidae, Gymnophthalmidae. Zootaxa, v. 4269 (2), p. 151-196.
Cercosaura_parkeri	lizard	1	0	1	0	0	0	0	1	1	0	0	0	0	0	0	1	1	0	1	0	1	0	0	0	0	0	0	0	0	0	0	0	0	Meiri, S. 2008. Evolution and ecology of lizard body sizes. Global Ecology and Biogeography 17: 724-734.; Ribeiro-Júnior, M. A.; Amaral, S. 2017. Catalogue of distribution of lizards (Reptilia: Squamata) from the Brazilian Amazonia. IV. Alopoglossidae, Gymnophthalmidae. Zootaxa, v. 4269 (2), p. 151-196.
Cercosaura_schreibersii	lizard	1	0	1	0	0	0	0	1	1	0	0	0	0	0	0	1	1	1	1	0	1	0	0	0	0	0	0	0	0	0	0	0	0	Bressan, Raissa Fries, Matias, Nathalia Rocha, Lang, Laura Fischer, Verrastro, Laura and Francisco, Rafael Carlo 2017. Cercosaura schreibersii (Schreibers’ Many-fingered Teiid) Predation. Herpetological Review 48 (1): 187-188.; Ribeiro-Júnior, M. A.; Amaral, S. 2017. Catalogue of distribution of lizards (Reptilia: Squamata) from the Brazilian Amazonia. IV. Alopoglossidae, Gymnophthalmidae. Zootax…
Chatogekko_amazonicus	lizard	1	0	1	0	0	0	1	0	1	0	0	0	0	0	0	0	1	1	1	0	1	0	0	0	0	0	0	0	0	0	0	0	0	Avila-Pires, T.C.S. (1995). Lizards of Brazilian Amazonia (Reptilia: Squamata). Zoologische Verhandelingen, 299(1), 1–706.
Cnemidophorus_cryptus	lizard	1	0	1	0	0	0	0	1	1	0	0	0	0	0	0	1	0	0	1	0	1	0	0	0	0	0	0	0	0	0	0	0	0	Cole, C. J.; Dessauer. H. C. 1993. Unisexual and bisexual whiptail lizards of the Cnemidophorus lemniscatus complex (Squamata: Teiidae) of the Guiana Region, South America, with descriptions of new species. American Museum Novitates 3081: 1-30
Cnemidophorus_gramivagus	lizard	1	0	0	1	0	0	0	1	1	0	0	0	0	0	0	1	0	0	1	0	1	0	0	0	0	0	0	0	0	0	0	0	0	Meiri, S. 2008. Evolution and ecology of lizard body sizes. Global Ecology and Biogeography 17: 724-734.; McCrystal, H. K.; Dixon, J. R. 1987. A new species of Cnemidophorus (Sauria Teiidae) from the llanos of Colombia and Venezuela. Journal of Herpetology, v. 21 (4), p. 245-254.
Cnemidophorus_lemniscatus	lizard	1	0	0	1	0	0	0	1	1	0	1	0	0	0	0	1	0	0	1	0	1	0	0	0	0	0	0	0	0	0	0	0	0	Meiri, S. 2008. Evolution and ecology of lizard body sizes. Global Ecology and Biogeography 17: 724-734.; Nascimento, S. (1998). Ocorrência de Lagartos no “Lavrado” de Roraima (Sauria: Gekkonidae, Teiidae, Iguanidae, Polychridae, Tropiduridae, Scincidae e Amphisbaenidae). Boletim do Museu Integrado de Roraima (Online), 4(01), 39-49.; Avila-Pires, T.C.S. (1995). Lizards of Brazilian Amazonia (Rept…
Coleodactylus_brachystoma	lizard	1	0	1	0	0	0	0	1	1	0	1	0	0	0	0	1	1	1	1	0	1	0	0	0	0	0	0	0	0	0	0	0	0	Strussmannn, C.; Carvalho, M. A. 1998. New herpetological records for the state of Mato Grosso, western Brazil. Herpetological Review, v. 29 (3), p. 183-185.; Brandão, R. A.; Motta, P. C. 2005. Circumstantial evidences for mimicry of scorpions by the neotropical gecko Coleodactylus brachystoma (Squamata, Gekkonidae) in the Cerrados of central Brazil. Phyllomedusa 4(2):139-145.
Coleodactylus_septentrionalis	lizard	1	0	1	0	0	0	1	0	1	0	0	0	0	1	0	0	1	1	1	1	1	0	0	0	0	0	0	0	0	0	0	0	0	Nascimento, S. (1998). Ocorrência de Lagartos no “Lavrado” de Roraima (Sauria: Gekkonidae, Teiidae, Iguanidae, Polychridae, Tropiduridae, Scincidae e Amphisbaenidae). Boletim do Museu Integrado de Roraima (Online), 4(01), 39-49; Avila-Pires, T.C.S. (1995). Lizards of Brazilian Amazonia (Reptilia: Squamata). Zoologische Verhandelingen, 299(1), 1–706.
Colobosaura_modesta	lizard	1	0	1	0	0	0	0	1	1	1	0	0	0	0	0	1	1	1	1	0	1	0	0	0	0	0	0	0	0	0	0	0	0	Meiri, S. 2008. Evolution and ecology of lizard body sizes. Global Ecology and Biogeography 17: 724-734.; Ribeiro-Júnior, M. A.; Amaral, S. 2017. Catalogue of distribution of lizards (Reptilia: Squamata) from the Brazilian Amazonia. IV. Alopoglossidae, Gymnophthalmidae. Zootaxa, v. 4269 (2), p. 151-196.; Avila-Pires, T.C.S. (1995). Lizards of Brazilian Amazonia (Reptilia: Squamata). Zoologische V…
Contomastix_lacertoides	lizard	1	0	1	0	0	0	0	1	1	0	0	0	0	0	0	1	0	0	1	0	1	0	0	0	0	0	0	0	0	0	0	0	0	Meiri, S. 2008. Evolution and ecology of lizard body sizes. Global Ecology and Biogeography 17: 724-734.; Feltrim, A. C. 2003. Dimorfismo sexual em Cnemidophorus lacertoides (Squamata, Teiidae) do sul da América do Sul. Phyllomedusa, v. 1 (2), p. 75-80.
Contomastix_vittata	lizard	1	0	1	0	0	0	0	1	1	0	0	0	0	0	0	1	0	1	1	0	1	0	0	0	0	0	0	0	0	0	0	0	0	Vance, T. 1978. The Identity of Cnemidophorus vittatus Boulenger (Reptilia, Lacertilia, Teiidae) with a Redescription of the Holotype. Journal of Herpetology, 12(1): 100–102.
Copeoglossum_nigropunctatum	lizard	1	0	0	1	0	0	0	1	1	0	0	0	0	0	0	1	1	1	0	1	1	0	0	0	0	0	0	0	0	0	0	0	0	Vrcibradic, D. & Rocha, C. F. D. 2011. An overview of female reproductive traits in South American Mabuya (Squamata, Scincidae), whit emphasis on brood size and its correlates.; Avila-Pires, T.C.S. (1995). Lizards of Brazilian Amazonia (Reptilia: Squamata). Zoologische Verhandelingen, 299(1), 1–706.;
Crocodilurus_amazonicus	lizard	1	0	0	0	1	0	0	1	1	0	0	1	0	0	0	0	1	1	1	0	1	0	0	0	1	0	1	1	0	0	0	0	0	Meiri, S. 2008. Evolution and ecology of lizard body sizes. Global Ecology and Biogeography 17: 724-734.; Avila-Pires, T.C.S. (1995). Lizards of Brazilian Amazonia (Reptilia: Squamata). Zoologische Verhandelingen, 299(1), 1–706.; Ribeiro-Júnior, M. A.; Amaral, S. 2016. Catalogue of distribution of lizards (Reptilia: Squamata) from the Brazilian Amazonia. III. Anguidae, Scincidae, Teiidae. Zootaxa…
Dendrosauridion_yanesha	lizard	1	0	1	0	0	0	0	1	0	0	1	0	0	1	0	0	1	0	0	0	1	0	0	0	0	0	0	0	0	0	0	0	0	Lehr, E.; Moravec, J.; Lundberg, M.; Köhler, G.; Catenazzi, A.; Šmíd, J. 2019. A new genus and species of arboreal lizard (Gymnophthalmidae: Cercosaurinae) from the eastern Andes of Peru. Salamandra 55 (1): 1–13.
Dicrodon_guttulatum	lizard	1	0	0	1	0	0	0	1	1	0	0	0	0	0	0	1	1	1	1	0	0	0	0	0	0	0	0	0	0	0	0	1	1	Pollack Velásquez, L. E. 2009. Estado actual de las poblaciones de Dicrodon guttulatum y Dicrodon holmbergi, en el Santuario Histórico Bosque Pómac y Pampa Tizal, 2007. Universidad Nacional de Trujillo.; García-Bravo, A.; Guzman, B. K.; Mendoza, J. E.; Guzmán, C. T.; Oliva, M.; Barboza, E.; Rámirez, J. Q.; Zabarburu-Veneros, J. L.; Venegas, P. J. 2022. Updating the distribution of Dicrodon gutt…
Dicrodon_holmbergi	lizard	1	0	0	1	0	0	0	1	1	0	0	0	0	0	0	1	1	1	1	0	0	0	0	0	0	0	0	0	0	0	0	1	1	Pollack Velásquez, L. E. 2009. Estado actual de las poblaciones de Dicrodon guttulatum y Dicrodon holmbergi, en el Santuario Histórico Bosque Pómac y Pampa Tizal, 2007. Universidad Nacional de Trujillo.; Goldberg, S. R. 2008. Notes on Reproduction of Dicrodon guttulatum, D. heterolepis and D. holmbergi (Squamata: Teiidae) from Peru. Bull. Maryland Herp. Soc. 44 (3): 103-106.
Diploglossus_fasciatus	lizard	1	0	0	1	0	0	1	0	1	0	0	0	1	0	1	0	1	0	1	0	1	0	0	0	0	0	0	0	0	0	0	0	0	Avila-Pires, T.C.S. (1995). Lizards of Brazilian Amazonia (Reptilia: Squamata). Zoologische Verhandelingen, 299(1), 1–706.; Ribeiro-Júnior, M. A.; Amaral, S. 2016. Catalogue of distribution of lizards (Reptilia. Squamata) from the Brazilian Amazonia. III. Anguidae, Scincidae, Teiidae. Zootaxa, v. 4205(5), p. 401-430.
Diploglossus_monotropis	lizard	1	0	0	1	0	0	1	0	1	0	0	0	0	0	0	0	1	1	1	0	1	0	0	0	0	0	0	0	0	0	0	0	0	Myers, C. W. (1973). Anguid lizards of the genus Diploglossus in Panama, with the description of a new species. American Museum novitates, 2523: 1-20.
Dracaena_guianensis	lizard	1	0	0	0	1	0	0	1	1	0	0	1	0	0	0	0	1	1	1	0	1	1	1	0	1	0	0	1	0	1	0	0	0	Meiri, S. 2008. Evolution and ecology of lizard body sizes. Global Ecology and Biogeography 17: 724-734.; Avila-Pires, T.C.S. (1995). Lizards of Brazilian Amazonia (Reptilia: Squamata). Zoologische Verhandelingen, 299(1), 1–706.; Ribeiro-Júnior, M. A.; Amaral, S. 2016. Catalogue of distribution of lizards (Reptilia: Squamata) from the Brazilian Amazonia. III. Anguidae, Scincidae, Teiidae. Zootaxa…
Dracaena_paraguayensis	lizard	1	0	0	0	1	0	0	1	1	0	0	1	0	0	0	1	0	0	1	0	0	0	1	0	0	0	0	0	0	0	0	0	0	Meiri, S. 2008. Evolution and ecology of lizard body sizes. Global Ecology and Biogeography 17: 724-734.; Amaral, A. 1950. Two new South American lizards. Copeia, v. (4), p. 281—284.; Ferreira, V. L. (2001). Dracaena paraguayensis (Paraguayan Caiman Lizard) reproduction. Herpetological Review, 32(4), 254-255.; Dalrymple, G. H. 1979. On the Jaw Mechanism of the Snail-Crushing Lizards, Dracaena Dau…
Enyalioides_anisolepis	lizard	1	0	0	1	0	0	0	1	0	0	1	0	0	0	0	0	1	0	1	0	1	0	0	0	0	0	0	0	0	0	0	0	0	Torres-Carvajal, O.; Venegas, P. J.; Queiroz, K. 2015. Three new species of woodlizards (Hoplocercinae, Enyalioides) from northwestern South America. ZooKeys, 494: 107–132.
Enyalioides_azulae	lizard	1	0	1	0	0	0	0	1	0	0	1	0	0	0	0	0	1	0	1	0	1	0	0	0	0	0	0	0	0	0	0	0	0	Venegas, P. J.; Torres-Carvajal, O.; Duran, V.; Queiroz, K. 2013. Two sympatric new species of woodlizards (Hoplocercinae, Enyalioides) from Cordillera Azul National Park in northeastern Peru. ZooKeys 277: 69–90.
Enyalioides_binzayedi	lizard	1	0	0	1	0	0	0	1	0	0	1	0	0	0	0	0	1	0	1	0	1	0	0	0	0	0	0	0	0	0	0	0	0	Venegas, P. J.; Torres-Carvajal, O.; Duran, V.; Queiroz, K. 2013. Two sympatric new species of woodlizards (Hoplocercinae, Enyalioides) from Cordillera Azul National Park in northeastern Peru. ZooKeys 277: 69–90.
Enyalioides_cofanorum	lizard	1	0	0	1	0	0	0	1	1	0	1	0	0	0	0	0	1	0	1	0	1	0	0	0	0	0	0	0	0	0	0	0	0	Duellman, W. E. 1973. Descriptions of New Lizards from the Upper Amazon Basin. Herpetologica, 29(3): 228–231.; Torres-Carvajal, O.; Etheridge, R.; Queiroz, K. 2011. A systematic revision of Neotropical lizards in the clade Hoplocercinae (Squamata: Iguania). Zootaxa 2752: 1–44.
Enyalioides_laticeps	lizard	1	0	0	1	0	0	0	1	1	0	1	0	0	0	0	0	1	0	1	0	1	0	0	0	0	0	0	0	0	0	0	0	0	Meiri, S. 2008. Evolution and ecology of lizard body sizes. Global Ecology and Biogeography 17: 724-734.; Avila-Pires, T.C.S. (1995). Lizards of Brazilian Amazonia (Reptilia: Squamata). Zoologische Verhandelingen, 299(1), 1–706.; Torres-Carvajal, O.; Etheridge, R.; Queiroz, K. 2011. A systematic revision of Neotropical lizards in the clade Hoplocercinae (Squamata: Iguania). Zootaxa 2752: 1–44.
Enyalioides_microlepis	lizard	1	0	0	1	0	0	0	1	0	0	1	0	0	0	0	0	1	0	1	0	1	0	0	0	0	0	0	0	0	0	0	0	0	O'shaughnessy, A. W. E. 1881. An account of the collection of lizards made by Mr. Buckley in Ecuador, and now in the British Museum, with descritions of the new species. Proc. Zool. Soc. London 1881: 227-245.; Torres-Carvajal, O.; Etheridge, R.; Queiroz, K. 2011. A systematic revision of Neotropical lizards in the clade Hoplocercinae (Squamata: Iguania). Zootaxa 2752: 1–44.
Enyalioides_palpebralis	lizard	1	0	0	1	0	0	0	1	1	0	1	0	0	0	0	0	1	1	1	0	1	0	0	0	0	0	0	0	0	0	0	0	0	Torres-Carvajal, O.; Etheridge, R.; Queiroz, K. 2011. A systematic revision of Neotropical lizards in the clade Hoplocercinae (Squamata: Iguania). Zootaxa 2752: 1–44.
Enyalioides_praestabilis	lizard	1	0	0	1	0	0	0	1	0	0	1	0	0	0	0	0	1	0	1	0	1	0	0	0	0	0	0	0	0	0	0	0	0	Torres-Carvajal, O.; Etheridge, R.; Queiroz, K. 2011. A systematic revision of Neotropical lizards in the clade Hoplocercinae (Squamata: Iguania). Zootaxa 2752: 1–44.
Enyalioides_rubrigularis	lizard	1	0	0	1	0	0	0	1	0	0	1	0	0	0	0	0	1	0	1	0	1	0	0	0	0	0	0	0	0	0	0	0	0	Torres-Carvajal, O.; Etheridge, R.; Queiroz, K. 2011. A systematic revision of Neotropical lizards in the clade Hoplocercinae (Squamata: Iguania). Zootaxa 2752: 1–44.
Enyalioides_rudolfarndti	lizard	1	0	0	1	0	0	0	1	0	0	1	0	0	0	0	0	1	0	1	0	1	0	0	0	0	0	0	0	0	0	0	0	0	Venegas, P. J., Duran, V., Landauro, C. Z., & Lujan, L. (2011). A distinctive new species of wood lizard (Hoplocercinae, Enyalioides) from the Yanachaga Chemillen National Park in central Peru. Zootaxa, 3109(1), 39-48.
Enyalioides_sophiarothschildae	lizard	1	0	0	1	0	0	0	1	0	0	1	0	0	0	0	0	1	0	1	0	1	0	0	0	0	0	0	0	0	0	0	0	0	Torres-Carvajal, O.; Venegas, P. J.; Queiroz, K. 2015. Three new species of woodlizards (Hoplocercinae, Enyalioides) from northwestern South America. ZooKeys, 494: 107–132.
Enyalius_leechii	lizard	1	0	0	1	0	0	0	1	1	0	1	0	0	0	0	0	1	0	1	0	1	0	0	0	0	0	0	0	0	0	0	0	0	Meiri, S. 2008. Evolution and ecology of lizard body sizes. Global Ecology and Biogeography 17: 724-734.; Avila-Pires, T.C.S. (1995). Lizards of Brazilian Amazonia (Reptilia: Squamata). Zoologische Verhandelingen, 299(1), 1–706.
Euspondylus_caideni	lizard	1	0	1	0	0	0	0	1	1	0	0	0	0	0	0	0	1	0	1	0	1	0	0	0	0	0	0	0	0	0	0	0	0	Köhler, G. 2003. Two new species of Euspondylus (Squamata: Gymnophthalmidae) from Peru. Salamandra 39 (1): 5-20.
Euspondylus_excelsum	lizard	1	0	1	0	0	0	0	1	1	0	1	0	0	0	0	0	1	0	1	0	1	0	0	0	0	0	0	0	0	0	0	0	0	Chavez, G., Catenazzi, A., & Venegas, P. J. (2017). A new species of arboreal microteiid lizard of the genus Euspondylus (Gymnophtalmidae: Cercosaurinae) from the Andean slopes of central Peru with comments on Peruvian Euspondylus. Zootaxa, 4350(2), 301-316.
Euspondylus_guentheri	lizard	1	0	1	0	0	0	0	1	1	0	0	0	0	0	0	0	1	0	1	0	1	0	0	0	0	0	0	0	0	0	0	0	0	O'shaughnessy, A. W. E. 1881. An account of the collection of lizards made by Mr. Buckley in Ecuador, and now in the British Museum, with descritions of the new species. Proc. Zool. Soc. London 1881: 227-245.
Euspondylus_josyi	lizard	1	0	1	0	0	0	0	1	1	0	0	0	0	0	0	0	1	0	1	0	1	0	0	0	0	0	0	0	0	0	0	0	0	Köhler, G. 2003. Two new species of Euspondylus (Squamata: Gymnophthalmidae) from Peru. Salamandra 39 (1): 5-20.
Euspondylus_maculatus	lizard	1	0	1	0	0	0	0	1	1	0	0	0	0	0	0	0	1	0	1	0	1	0	0	0	0	0	0	0	0	0	0	0	0	Chavez, G., Catenazzi, A., & Venegas, P. J. (2017). A new species of arboreal microteiid lizard of the genus Euspondylus (Gymnophtalmidae: Cercosaurinae) from the Andean slopes of central Peru with comments on Peruvian Euspondylus. Zootaxa, 4350(2), 301-316.
Euspondylus_nellycarrillae	lizard	1	0	1	0	0	0	0	1	1	0	0	0	0	0	0	0	1	0	1	0	1	0	0	0	0	0	0	0	0	0	0	0	0	Köhler, G., & Lehr, E. (2004). Comments on Euspondylus and Proctoporus (Squamata: Gymnophthalmidae) from Peru, with the description of three new species and a key to the Peruvian species. Herpetologica, 60(4), 501-518.
Euspondylus_paxcorpus	lizard	1	1	1	0	0	0	0	1	1	1	0	0	0	0	0	1	0	1	1	0	1	0	0	0	0	0	0	0	0	0	0	0	0	Doan, T. M.; Adams, G. 2015. A novel species of Euspondylus (Squamata: Gymnophthalmidae) from the Andes Mountains of central Peru. Zootaxa 4033 (1): 129–136.
Euspondylus_simonsii	lizard	1	0	1	0	0	0	0	1	1	0	0	0	0	0	0	0	1	0	1	0	1	0	0	0	0	0	0	0	0	0	0	0	0	Boulenger, G. A. 1901. Further descriptions of new reptiles collected by Mr. P. O. Simons in Peru and Bolivia. Ann. Mag. nat. Hist. (7) 7 (42): 546-549.
Exila_nigropalmata	lizard	1	0	1	0	0	0	0	1	1	0	1	0	0	0	0	0	1	1	0	1	1	0	0	0	0	0	0	0	0	0	0	0	0	Ribeiro-Junior, M. A., & Amaral, S. (2017). Catalogue of distribution of lizards (Reptilia: Squamata) from the Brazilian Amazonia. IV. Alopoglossidae, Gymnophthalmidae. Zootaxa, 4269(2), 151-196.; Aila-Pires, T.C.S. (1995). Lizards of Brazilian Amazonia (Reptilia: Squamata). Zoologische Verhandelingen, 299(1), 1–706.
Gelanesaurus_cochranae	lizard	1	0	1	0	0	0	0	1	1	0	1	0	0	0	0	0	1	1	1	0	1	0	0	0	0	0	0	0	0	0	0	0	0	Arteaga, A. 2022. Cochran’s Stream-Lizard (Gelanesaurus cochranae). In: Arteaga A, Bustamante L, Vieira J, Guayasamin JM (Eds) Reptiles of Ecuador: Life in the middle of the world. Available from: www.reptilesofecuador.com. DOI: 10.47051/UUMR3098
Gelanesaurus_flavogularis	lizard	1	0	1	0	0	0	0	1	1	0	1	0	0	0	0	0	1	0	1	0	1	0	0	0	0	0	0	0	0	0	0	0	0	Altamirano-Benavides, M., Zaher, H., Lobo, L., Grazziotin, F. G., Nunes, P. M., & Rodrigues, M. T. (2013). A new species of lizard genus Potamites from Ecuador (Squamata, Gymnophthalmidae). Zootaxa, 3717, 345–358. https://doi.org/10.11646/zootaxa.3717.3.4
Gonatodes_albogularis	lizard	1	0	1	0	0	0	1	0	1	0	1	0	0	0	0	1	1	0	1	0	1	0	0	0	0	0	0	0	0	0	0	0	0	Castro-Herrera, F.; Valencia, A.; Villaquirán, D. 2012. Diversidad de anfibios y reptiles del Parque Nacional Natural Isla Gorgona. Feriva Impresores S.A. Cali – Colombia 112 pp.
Gonatodes_alexandermendesi	lizard	1	0	1	0	0	0	1	0	0	1	1	0	0	0	0	0	1	0	1	0	1	0	0	0	0	0	0	0	0	0	0	0	0	Cole, C. J.; Kok, P. J. R. 2006. A New Species of Gekkonid Lizard (Sphaerodactylinae: Gonatodes) from Guyana, South America. American Museum Novitates, 3524(1): 1–13.
Gonatodes_annularis	lizard	1	0	1	0	0	0	1	0	1	1	0	0	0	0	0	0	1	1	1	0	1	0	0	0	0	0	0	0	0	0	0	0	0	Meiri, S. 2008. Evolution and ecology of lizard body sizes. Global Ecology and Biogeography 17: 724-734.; Anaissi, J. S. C.; Costa-Campos, C. E. 2021. Tail displays of the diurnal annulated gecko Gonatodes annularis (Boulenger, 1887). Herpetology Notes, v. 14: 475-477.; Avila-Pires, T.C.S. (1995). Lizards of Brazilian Amazonia (Reptilia: Squamata). Zoologische Verhandelingen, 299(1), 1–706.
Gonatodes_atricucullaris	lizard	1	0	1	0	0	0	0	1	1	1	0	0	0	0	0	1	0	0	1	0	1	0	0	0	0	0	0	0	0	0	0	0	0	Noble, G. K. 1920. Some New Lizards from Northwestern Peru. Annals of the New York Academy of Sciences, 29(1): 133–139.
Gonatodes_caudiscutatus	lizard	1	0	1	0	0	0	0	0	0	0	1	0	0	0	0	0	1	0	1	0	1	0	0	0	0	0	0	0	0	0	0	0	0	Sturaro, M. J.; Avila-Pires, T C. S. 2013. Redescription of the Gecko Gonatodes caudiscutatus (Günther, 1859) (Squamata: Sphaerodactylidae). South American Journal of Herpetology 8(2): 132–145.
Gonatodes_concinnatus	lizard	1	0	1	0	0	0	0	1	0	0	1	0	0	0	0	0	1	0	1	0	1	0	0	0	0	0	0	0	0	0	0	0	0	Sturaro, M. J.; Avila-Pires, T.C.S. 2011. Taxonomic revision of the geckos of the Gonatodes concinnatus complex (Squamata: Sphaerodactylidae), with description of two new species. Zootaxa 2869: 1–36.
Gonatodes_eladioi	lizard	1	0	1	0	0	0	0	1	0	0	1	0	0	0	0	0	1	1	1	0	1	0	0	0	0	0	0	0	0	0	0	0	0	Meiri, S. 2008. Evolution and ecology of lizard body sizes. Global Ecology and Biogeography 17: 724-734. Avila-Pires, T.C.S. (1995). Lizards of Brazilian Amazonia (Reptilia: Squamata). Zoologische Verhandelingen, 299(1), 1–706.; Ribeiro-Júnior, M. A. 2015. Catalogue of distribution of lizards (Reptilia. Squamata) from the Brazilian Amazonia. II. Gekkonidae, Phyllodactylidae, Sphaerodactylidae. Zo…
Gonatodes_hasemani	lizard	1	0	1	0	0	0	0	1	1	1	1	0	0	0	0	0	1	1	1	0	1	0	0	0	0	0	0	0	0	0	0	0	0	Meiri, S. 2008. Evolution and ecology of lizard body sizes. Global Ecology and Biogeography 17: 724-734.; Strussmann, C.; Carvalho, M. A. 1998. New herpetological records for the state of Mato Grosso, western Brazil. Herpetological Review, v. 29 (3), p. 183-185. Avila-Pires, T.C.S. (1995). Lizards of Brazilian Amazonia (Reptilia: Squamata). Zoologische Verhandelingen, 299(1), 1–706.; VITT, L. J.;…
Gonatodes_humeralis	lizard	1	0	1	0	0	0	0	1	0	1	1	0	0	0	0	0	1	1	1	0	1	0	0	0	0	0	0	0	0	0	0	0	0	Meiri, S. 2008. Evolution and ecology of lizard body sizes. Global Ecology and Biogeography 17: 724-734; Nascimento, S. (1998). Ocorrência de Lagartos no “Lavrado” de Roraima (Sauria: Gekkonidae, Teiidae, Iguanidae, Polychridae, Tropiduridae, Scincidae e Amphisbaenidae). Boletim do Museu Integrado de Roraima (Online), 4(01), 39-49.; Avila-Pires, T.C.S. (1995). Lizards of Brazilian Amazonia (Repti…
Gonatodes_nascimentoi	lizard	1	0	1	0	0	0	0	1	1	0	1	0	0	0	0	0	1	0	1	0	1	0	0	0	0	0	0	0	0	0	0	0	0	Sturaro, M. J.; Avila-Pires, T.C.S. 2011. Taxonomic revision of the geckos of the Gonatodes concinnatus complex (Squamata: Sphaerodactylidae), with description of two new species. Zootaxa 2869: 1–36.
Gonatodes_riveroi	lizard	1	0	1	0	0	0	0	1	0	0	1	0	0	0	0	0	1	0	1	0	1	0	0	0	0	0	0	0	0	0	0	0	0	Sturaro, M. J.; Avila-Pires, T.C.S. 2011. Taxonomic revision of the geckos of the Gonatodes concinnatus complex (Squamata: Sphaerodactylidae), with description of two new species. Zootaxa 2869: 1–36.
Gonatodes_tapajonicus	lizard	1	0	1	0	0	0	0	1	1	0	1	0	0	0	0	0	1	1	1	0	1	0	0	0	0	0	0	0	0	0	0	0	0	Meiri, S. 2008. Evolution and ecology of lizard body sizes. Global Ecology and Biogeography 17: 724-734.; Avila-Pires, T.C.S. (1995). Lizards of Brazilian Amazonia (Reptilia: Squamata). Zoologische Verhandelingen, 299(1), 1–706.
Gymnodactylus_Amarali	lizard	1	0	1	0	0	0	0	1	1	1	0	0	1	0	0	1	0	1	1	0	1	0	0	1	0	0	0	0	0	0	0	0	1	Colli, G. R.; Mesquita, D. O.; Rodrigues, P. V. V.; Kitayama, K. 2003. Ecology of the gecko Gymnodactylus geckoides Amarali in a Neotropical savanna. Journal of Herpetology 37: 694–706.
Gymnophthalmus_cryptus	lizard	1	0	1	0	0	0	1	0	1	1	0	0	0	0	0	0	1	1	1	0	1	0	0	0	0	0	0	0	0	0	0	0	0	Hoogmoed, M. S., Cole, C. J., & Ayarzaguena, J. (1992). A new cryptic species of lizard (Sauria: Teiidae: Gymnophthalmus) from Venezuela. Zoologische mededelingen, 66(1), 1-18.
Gymnophthalmus_leucomystax	lizard	1	0	1	0	0	0	0	1	1	0	0	0	0	0	0	0	1	0	1	0	1	0	0	0	0	0	0	0	0	0	0	0	0	Vanzolini, P. E.; Carvalho, C. M D. 1991. Two sibling and sympatric species of Gymnophthalmus in Roraima, Brazil (Sauria: Teiidae). Pap. Avul. Zool., Sao Paulo 37(12): 173-226
Gymnophthalmus_lineatus	lizard	1	0	1	0	0	0	0	1	1	1	0	0	0	0	0	1	0	1	1	0	1	0	0	0	0	0	0	0	0	0	0	0	0	Ugueto, G. N.; Velozo, P.; Sanchez, L. E.; Villapol, L. A. B.; Lasso-Alcalá, O.; Barros, T. R; Rivas, G. A. 2013. Noteworthy new records of squamate reptiles (Reptilia: Squamata) from various Venezuelan Caribbean islands,including a new addition to the herpetofauna of Venezuela. Check List 9(5): 1075–1080.
Gymnophthalmus_underwoodi	lizard	1	0	1	0	0	0	0	1	1	0	0	0	1	0	0	1	0	1	1	0	1	0	0	0	0	0	0	0	0	0	0	0	0	Meiri, S. 2008. Evolution and ecology of lizard body sizes. Global Ecology and Biogeography 17: 724-734.; Avila-Pires, T.C.S. (1995). Lizards of Brazilian Amazonia (Reptilia: Squamata). Zoologische Verhandelingen, 299(1), 1–706.;
Gymnophthalmus_vanzoi	lizard	1	0	1	0	0	0	0	1	1	0	0	0	0	0	0	1	0	0	1	0	1	0	0	0	0	0	0	0	0	0	0	0	0	Meiri, S. 2008. Evolution and ecology of lizard body sizes. Global Ecology and Biogeography 17: 724-734.; Ribeiro-Júnior, M. A.; Amaral, S. 2017. Catalogue of distribution of lizards (Reptilia: Squamata) from the Brazilian Amazonia. IV. Alopoglossidae, Gymnophthalmidae. Zootaxa, v. 4269 (2), p. 151–196.
Hemidactylus_palaichthus	lizard	0	1	1	0	0	0	1	0	1	1	1	0	0	0	0	1	0	1	1	0	1	0	0	0	0	0	0	0	0	0	0	0	0	Meiri, S. 2008. Evolution and ecology of lizard body sizes. Global Ecology and Biogeography 17: 724-734.; Rodrigues, K, J.; Moulaz, K. F.; Violi, T. M. S.; Costa, E. R. 2018. Levantamento da fauna de lagartos da Fazenda Tepequém, Amajari, Roraima. Bol. Mus. Int. de Roraima. v, 12(1): 24–29.; BULEY, K. R.; PRIOR, K. A.; GIBSON, R. C. 1997. In search of the St. Lucia Racer, Liophis ornatus, with fu…
Holcosus_septemlineatus	lizard	1	0	0	1	0	0	0	1	1	0	0	0	0	0	0	1	0	1	1	0	1	0	0	0	0	0	0	0	0	0	0	0	0	Ayala, A.; Salvador, M; Torres, L.; Tutivén, Y.; Marcillo, K; López, A.; Anzules, J. 2016. Lista anotada de saurios presentes en Estación Científica “Pedro Franco Dávila” (Los Ríos–Ecuador), durante mayo–septiembre del 2015. Rev. Cient. Cien. Nat. Ambien. 10(2): 61-68.
Homonota_horrida	lizard	0	1	1	0	0	0	0	1	1	1	1	1	0	0	0	0	1	0	1	0	1	0	0	0	0	0	0	0	0	0	0	0	0	Cacciali P, Morando M, Medina CD, Köhler G, Motte M, Avila LJ. 2017. Taxonomic analysis of Paraguayan samples of Homonota fasciata Duméril & Bibron (1836) with the revalidation of Homonota horrida Burmeister (1861) (Reptilia: Squamata: Phyllodactylidae) and the description of a new species. PeerJ 5:e3523.; Valdez, F.; Alés, R. G.; Acosta, J C.; Corrales, L.; Fernandez, R.; Acosta, R.; Martínez, T…
Hoplocercus_spinosus	lizard	1	0	0	1	0	1	0	0	1	1	0	0	0	0	1	1	1	1	1	0	1	0	0	0	0	0	0	0	0	0	0	0	0	Avila-Pires, T.C.S. (1995). Lizards of Brazilian Amazonia (Reptilia: Squamata). Zoologische Verhandelingen, 299(1), 1–706.; Torres-Carvajal, O., Etheridge, R., & De Queiroz, K. (2011). A systematic revision of Neotropical lizards in the clade Hoplocercinae (Squamata: Iguania). Zootaxa 2752: 1–44.
Iguana_iguana	lizard	1	0	0	0	1	0	0	1	1	0	1	0	0	0	0	1	1	1	1	0	1	0	0	0	0	0	0	0	0	0	0	1	1	Aximof, I. & Barreiros, P. 2017. Iguana iguana (Common Green Iguana) Predation. Herpetological Review 48 (3): 649.; Falcón, W.; Ackerman, J. D.; Recart, W.; Daehler, C. C. 2013. Biology and Impacts of Pacific Island Invasive Species. 10. Iguana iguana, the Green Iguana (Squamata: Iguanidae). Pacific Science 67 92): 157-186.; Meiri, S. 2008. Evolution and ecology of lizard body sizes. Global Ecolo…
Iphisa_elegans	lizard	1	0	1	0	0	0	0	1	1	0	0	0	0	0	0	0	1	0	1	0	1	0	0	0	0	0	0	0	0	0	0	0	0	Meiri, S. 2008. Evolution and ecology of lizard body sizes. Global Ecology and Biogeography 17: 724-734.; Dixon, J. R. 1974. Systematic Review of the Microteiid Genus Iphisa. Herpetologica, v. 30(2), p. 133–139.; Ribeiro-Júnior, M. A.; Amaral, S. 2017. Catalogue of distribution of lizards (Reptilia: Squamata) from the Brazilian Amazonia. IV. Alopoglossidae, Gymnophthalmidae. Zootaxa, v. 4269 (2),…
Kentropyx_altamazonica	lizard	1	0	0	1	0	0	0	1	1	0	1	1	0	0	0	0	1	1	1	0	1	0	0	0	0	0	0	0	0	0	0	0	0	Meiri, S. 2008. Evolution and ecology of lizard body sizes. Global Ecology and Biogeography 17: 724-734.; Avila-Pires, T.C.S. (1995). Lizards of Brazilian Amazonia (Reptilia: Squamata). Zoologische Verhandelingen, 299(1), 1–706.; Ribeiro-Júnior, M. A.; Amaral, S. 2016. Catalogue of distribution of lizards (Reptilia: Squamata) from the Brazilian Amazonia. III. Anguidae, Scincidae, Teiidae. Zootaxa…
Kentropyx_calcarata	lizard	1	0	0	1	0	0	0	1	1	0	1	0	0	0	0	0	1	1	1	0	1	0	0	0	0	0	1	0	0	0	0	0	0	Avila-Pires, T.C.S. (1995). Lizards of Brazilian Amazonia (Reptilia: Squamata). Zoologische Verhandelingen, 299(1), 1–706.; Franzini, L. D., Teixeira, A. A. M., Mesquita, D. O., de Araújo, J. A., & Teles, D. A. (2017). Predation of Norops fuscoauratus (Duméril & Bibron, 1837) by Kentropyx calcarata (Spix, 1825) in a remnant of Atlantic Forest. Herpetology Notes, 10, 249-250.
Kentropyx_paulensis	lizard	1	0	1	0	0	0	0	1	1	0	0	0	0	0	0	1	0	0	1	0	1	0	0	0	0	0	0	0	0	0	0	0	0	Oliveira-Drummond, L.; Cruz, A. J. R.; Costa, H. C.; Braga, C. A. C. 2014. New records of the teiid lizards Kentropyx paulensis (Boettger, 1893) and Tupinambis duseni Lönnberg, 1910 (Squamata: Teiidae) from the state of Minas Gerais, southeastern Brazil. Check List, v. 10 (6), p. 1549-1554.
Kentropyx_pelviceps	lizard	1	0	0	1	0	0	0	1	1	0	1	0	0	0	0	0	1	0	1	0	1	0	0	0	0	0	1	1	0	0	0	0	0	Meiri, S. 2008. Evolution and ecology of lizard body sizes. Global Ecology and Biogeography 17: 724-734.; Avila-Pires, T.C.S. (1995). Lizards of Brazilian Amazonia (Reptilia: Squamata). Zoologische Verhandelingen, 299(1), 1–706.; Ribeiro-Júnior, M. A.; Amaral, S. 2016. Catalogue of distribution of lizards (Reptilia: Squamata) from the Brazilian Amazonia. III. Anguidae, Scincidae, Teiidae. Zootaxa…
Kentropyx_striata	lizard	1	0	0	1	0	0	0	1	1	0	1	0	0	0	0	1	0	1	1	0	1	0	0	0	0	0	0	0	0	0	0	0	0	Meiri, S. 2008. Evolution and ecology of lizard body sizes. Global Ecology and Biogeography 17: 724-734.; Nascimento, S. (1998). Ocorrência de Lagartos no “Lavrado” de Roraima (Sauria: Gekkonidae, Teiidae, Iguanidae, Polychridae, Tropiduridae, Scincidae e Amphisbaenidae). Boletim do Museu Integrado de Roraima (Online), 4(01), 39-49.; Avila-Pires, T.C.S. (1995). Lizards of Brazilian Amazonia (Rept…
Kentropyx_vanzoi	lizard	1	0	1	0	0	0	0	1	1	0	0	0	0	0	0	1	0	0	1	0	1	0	0	0	0	0	0	0	0	0	0	0	0	Meiri, S. 2008. Evolution and ecology of lizard body sizes. Global Ecology and Biogeography 17: 724-734.; Ribeiro-Júnior, M. A.; Amaral, S. 2016. Catalogue of distribution of lizards (Reptilia: Squamata) from the Brazilian Amazonia. III. Anguidae, Scincidae, Teiidae. Zootaxa, v. 4205(5), p. 401-430.
Kentropyx_viridistriga	lizard	1	0	0	1	0	0	0	1	1	0	1	0	0	0	0	1	0	1	1	0	1	0	0	0	0	0	0	0	0	0	0	0	0	Meiri, S. 2008. Evolution and ecology of lizard body sizes. Global Ecology and Biogeography 17: 724-734.; Strussmann, C.; Carvalho, M. A. 1998. New herpetological records for the state of Mato Grosso, western Brazil. Herpetological Review, v. 29 (3), p. 183-185.; Ortiz, M. A.; Boretto, J. M.; Ibargüengoytía, N. R. 2016. Reproductive biology of the southernmost Kentropyx lizard from the Wet Chaco …
Lepidoblepharis_conolepis	lizard	1	0	1	0	0	0	0	1	1	0	0	0	1	0	0	0	1	0	1	0	1	0	0	0	0	0	0	0	0	0	0	0	0	Avila-Pires, T.C.S. 2001. A new species of Lepidoblepharis (Reptilia: Squamata: Gekkonidae) from Ecuador, with a redescription of Lepidoblepharis grandis Miyata, 1985. Occasional Paper of the Sam Noble Oklahoma Museum of Natural History, 11: 1-11.; Alvear, G. R.; Reyes-Puig, C. 2016. Reptilia, Sauria, Sphaerodactylidae, Lepidoblepharis conolepis Avila-Pires, 2001: distribution extension in northe…
Lepidoblepharis_festae	lizard	1	0	1	0	0	0	0	1	1	0	0	0	1	0	0	0	1	1	1	0	1	0	0	0	0	0	0	0	0	0	0	0	0	Arteaga, A. 2021. Mottled Dwarf-Gecko (Lepidoblepharis festae). In: Arteaga A, Bustamante L, Vieira J, Guayasamin JM (Eds) Reptiles of Ecuador: Life in the middle of the world. Available from: www.reptilesofecuador.com. DOI: 10.47051/MTHJ9841
Lepidoblepharis_heyerorum	lizard	1	1	1	0	0	0	0	1	1	0	1	0	1	0	0	0	1	1	1	0	1	0	0	0	0	0	0	0	0	0	0	0	0	Meiri, S. 2008. Evolution and ecology of lizard body sizes. Global Ecology and Biogeography 17: 724-734.; Avila-Pires, T.C.S. (1995). Lizards of Brazilian Amazonia (Reptilia: Squamata). Zoologische Verhandelingen, 299(1), 1–706.
Lepidoblepharis_hoogmoedi	lizard	1	0	1	0	0	0	0	1	1	0	1	0	1	0	0	0	1	1	1	0	1	0	0	0	0	0	0	0	0	0	0	0	0	Meiri, S. 2008. Evolution and ecology of lizard body sizes. Global Ecology and Biogeography 17: 724-734. Avila-Pires, T.C.S. (1995). Lizards of Brazilian Amazonia (Reptilia: Squamata). Zoologische Verhandelingen, 299(1), 1–706.
Lepidoblepharis_xanthostigma	lizard	1	0	1	0	0	0	0	1	1	0	0	0	1	0	0	0	1	0	1	0	1	0	0	0	0	0	0	0	0	0	0	0	0	Ayala, S. C.; Castro, F. 1983. Dos nuevos gecos (Sauria: Gekkonidae, Sphaerodactylinae) para Colombia: Lepidoblepharis xanthostigma (Noble) y descripcion de una nueva especie. Caldasia 13(65): 743-753.
Liolaemus_annectens	lizard	1	0	1	0	0	0	0	1	1	0	0	0	0	0	0	0	1	0	0	1	1	0	0	0	0	0	0	0	0	0	0	0	0	Boulenger, G. A. 1901. Further descriptions of new reptiles collected by Mr. P. O. Simons in Peru and Bolivia. Ann. Mag. nat. Hist. (7) 7 (42): 546-549.
Liolaemus_aparicioi	lizard	1	0	1	0	0	0	0	1	1	0	0	0	0	0	0	1	0	0	0	1	1	0	0	0	0	0	0	0	0	0	0	0	0	Ocampo, M.; Aguilar-Kirigin, A.; Quinteros, S. 2012. A New Species of Liolaemus (Iguania: Liolaemidae) of the Alticolor Group from La Paz, Bolivia. Herpetologica 68(3): 410-417.
Liolaemus_chavin	lizard	1	0	1	0	0	0	0	1	1	1	0	0	0	0	0	1	0	0	0	1	1	0	0	0	0	0	0	0	0	0	0	0	0	Aguilar, C.; Wood, P.; Cusi, J. C.; Guzman, A.; Huari, F; Lundberg, M.; Mortensen, E.; Ramirez, C.; Robles, D; Suarez, J.; Ticona, A; Vargas, V.; Venegas, P. J.; Sites, J. 2013. Integrative taxonomy and preliminary assessment of species limits in the Liolaemus walkeri complex (Squamata, Liolaemidae) with descriptions of three new species from Peru. ZooKeys 364: 47-91.
Liolaemus_cranwelli	lizard	1	0	1	0	0	0	0	1	1	1	0	0	0	0	0	1	0	0	0	1	1	0	0	0	0	0	0	0	0	0	0	0	0	Donoso-Barros, R. 1973. Un nuevo saurio de Bolivia (Lacertilia, Iguanidae). Neotropica 19: 132-134.
Liolaemus_fittkaui	lizard	1	0	1	0	0	0	0	1	1	1	0	0	0	0	0	1	0	0	0	1	1	0	0	0	0	0	0	0	0	0	0	0	0	Jiménez-Robles, O.; Butron-Galvez, P.; Carpio, R.; De la Riva, I. 2016. Revised distribution, phenotypic variation, and conservation status of Liolaemus fittkaui (Squamata: Liolaemidae), a lizard endemic to the Andes of Central Bolivia. Phyllomedusa 15(1): 7-20.
Liolaemus_forsteri	lizard	1	0	1	0	0	0	0	1	1	1	0	0	0	0	0	1	0	0	0	1	1	0	0	0	0	0	0	0	0	0	0	0	0	Laurent, R. F. 1982. Description de trois especes nouvelles du genre Liolaemus (Sauria, Iguanidae). Spixiana 5(2): 139-147.; Estrada-Groux, F.; Prada-Alba, C. B.; Miranda-Calle, A. B. 2021. Primer registro de cola bifurcada en Liolaemus forsteri Laurent 1982 (Squamata, Liolaemidae). Boletín Chileno de Herpetología 8: 90-91.
Liolaemus_incaicus	lizard	1	0	1	0	0	0	0	1	1	1	0	0	0	0	0	1	0	0	0	1	1	0	0	0	0	0	0	0	0	0	0	0	0	Lobo, F.; Quinteros, S.; Gómez, J. M. D. 2007. Description of a New Species of the Liolaemus alticolor Group (Iguania: Liolaemidae) from Cuzco, Perú. Herpetologica 63(4): 537–543.
Liolaemus_melanogaster	lizard	1	0	1	0	0	0	0	1	1	1	0	0	0	0	0	1	0	0	0	1	1	0	0	0	0	0	0	0	0	0	0	0	0	Laurent, R. F. 1998. New forms of lizards of the subgenus Eulaemus of the genus Liolaemus (Reptilia: Squamata: Tropiduridae) from Peru and Northern Chile. Acta Zoologica Lilloana 44 (1): 1-26.
Liolaemus_ortizii	lizard	1	0	1	0	0	0	0	1	1	1	0	0	0	0	0	1	0	0	0	1	1	0	0	0	0	0	0	0	0	0	0	0	0	Laurent, R. F. 1982. Description de trois especes nouvelles du genre Liolaemus (Sauria, Iguanidae). Spixiana 5(2): 139-147.
Liolaemus_pachacutec	lizard	1	0	1	0	0	0	0	1	1	1	0	0	0	0	0	1	0	0	0	1	1	0	0	0	0	0	0	0	0	0	0	0	0	Aguilar, C.; Wood, P.; Cusi, J. C.; Guzman, A.; Huari, F; Lundberg, M.; Mortensen, E.; Ramirez, C.; Robles, D; Suarez, J.; Ticona, A; Vargas, V.; Venegas, P. J.; Sites, J. 2013. Integrative taxonomy and preliminary assessment of species limits in the Liolaemus walkeri complex (Squamata, Liolaemidae) with descriptions of three new species from Peru. ZooKeys 364: 47-91.
Liolaemus_polystictus	lizard	1	0	1	0	0	0	0	1	1	1	0	0	0	0	0	1	0	0	0	1	1	0	0	0	0	0	0	0	0	0	0	0	1	Laurent, R. F. 1992. On some overlooked species of the genus Liolaemus Wiegmann (Reptilia Tropiduridae) from Peru. Breviora (494): 1-33.; Olivera, D. A.; Aguilar, C. A. 2020. Dieta de la lagartija neotropical Liolaemus polystictus (Squamata: Liolaemidae) de los andes centrales, Huancavelica, Perú. Revista peruana de biología 27(3): 339–348.
Liolaemus_puna	lizard	1	0	1	0	0	0	0	1	1	1	0	0	0	0	0	1	0	0	0	1	1	0	0	0	0	0	0	0	0	0	0	0	1	Lobo, F.; Espinoza, R. E. 2004. Two New Liolaemus from the Puna Region of Argentina and Chile: Further Resolution of Purported Reproductive Bimodality in Liolaemus alticolor (Iguania: Liolaemidae). Copeia (4): 850–867.
Liolaemus_robustus	lizard	1	0	1	0	0	0	0	1	1	1	0	0	0	0	0	1	0	0	0	1	1	0	0	0	0	0	0	0	0	0	0	0	10	Laurent, R. F. 1992. On some overlooked species of the genus Liolaemus Wiegmann (Reptilia Tropiduridae) from Peru. Breviora (494): 1-33.
Liolaemus_signifer	lizard	1	0	1	0	0	0	0	1	1	1	0	0	0	0	0	1	0	0	0	1	1	0	0	0	0	0	0	0	0	0	0	0	0	Langstroth, R. P. 2021. The identities of Liolaemus signifer (Duméril & Bibron 1837), L. pantherinus Pellegrin 1909, L. schmidti (Marx 1960), and L. erroneus (Núñez & Yáñez 1984 “1983-1984”) (Squamata: Liolaemidae). Cuadernos de Herpetología 35(S1): 111-168.
Liolaemus_thomasi	lizard	1	0	1	0	0	0	0	1	1	1	0	0	0	0	0	1	0	0	0	1	1	0	0	0	0	0	0	0	0	0	0	0	0	Laurent, R. F. 1998. New forms of lizards of the subgenus Eulaemus of the genus Liolaemus (Reptilia: Squamata: Tropiduridae) from Peru and Northern Chile. Acta Zoologica Lilloana 44 (1): 1-26
Liolaemus_variegatus	lizard	1	0	1	0	0	0	0	1	1	1	0	0	0	0	0	1	0	0	1	0	1	0	0	0	0	0	0	0	0	0	0	0	0	Laurent, R. F. 1984. Tres especies nuevas del genero Liolaemus (Reptilia, Iguanidae). Acta Zoologica Lilloana 37(2): 273-294.; Jiménez-Robles, O.; Miranda-Calle, A. B.; De la Riva, I. 2021. Lizard oviparity at high elevations? The case of the Bolivian endemic Liolaemus variegatus. South American Journal of Herpetology, 19(1): 76-84.
Liolaemus_walkeri	lizard	1	0	1	0	0	0	0	1	1	1	0	0	0	0	0	1	0	0	0	1	1	0	0	0	0	0	0	0	0	0	0	0	0	Shreve, B. 1938. A new Liolaemus and two new Syrrhopus from Peru. J. Washington Acad. Sci. 28: 404-407.
Liolaemus_wari	lizard	1	0	1	0	0	0	0	1	1	1	0	0	0	0	0	1	0	0	0	1	1	0	0	0	0	0	0	0	0	0	0	0	0	Aguilar, C.; Wood, P.; Cusi, J. C.; Guzman, A.; Huari, F; Lundberg, M.; Mortensen, E.; Ramirez, C.; Robles, D; Suarez, J.; Ticona, A; Vargas, V.; Venegas, P. J.; Sites, J. 2013. Integrative taxonomy and preliminary assessment of species limits in the Liolaemus walkeri complex (Squamata, Liolaemidae) with descriptions of three new species from Peru. ZooKeys 364: 47-91.
Loxopholis_ferreirai	lizard	1	0	1	0	0	0	0	1	1	0	0	0	0	0	0	0	1	0	1	0	1	0	0	0	0	0	0	0	0	0	0	0	0	Meiri, S. 2008. Evolution and ecology of lizard body sizes. Global Ecology and Biogeography 17: 724-734.; Ribeiro-Júnior, M. A.; Amaral, S. 2017. Catalogue of distribution of lizards (Reptilia: Squamata) from the Brazilian Amazonia. IV. Alopoglossidae, Gymnophthalmidae. Zootaxa, v. 4269 (2), p. 151–196.; Rodrigues, M. T.; Avila-Pires, T.C.S. 2005. New lizard of the genus Leposoma (Squamata, Gymno…
Loxopholis_guianense	lizard	1	1	1	0	0	0	0	1	1	0	0	0	0	0	0	0	1	0	1	0	1	0	0	0	0	0	0	0	0	0	0	0	0	Meiri, S. 2008. Evolution and ecology of lizard body sizes. Global Ecology and Biogeography 17: 724-734.; Avila-Pires, T.C.S. (1995). Lizards of Brazilian Amazonia (Reptilia: Squamata). Zoologische Verhandelingen, 299(1), 1–706.; Ribeiro-Júnior, M. A.; Amaral, S. 2017. Catalogue of distribution of lizards (Reptilia: Squamata) from the Brazilian Amazonia. IV. Alopoglossidae, Gymnophthalmidae. Zoot…
Loxopholis_hexalepis	lizard	1	0	1	0	0	0	0	1	1	0	0	0	0	0	0	0	1	0	1	0	1	0	0	0	0	0	0	0	0	0	0	0	0	Molina, C.; Señaris, J. C.; Ayarzagüena, J. 2002. Contribution to the knowledge of the taxonomy, distribution and natural history of Leposoma hexalepis (Reptilia: Gymnophthalmidae) in Venezuela. Herpetologica 58(4): 485-491.
Loxopholis_osvaldoi	lizard	1	0	1	0	0	0	0	1	1	0	0	0	0	0	0	0	1	0	1	0	1	0	0	0	0	0	0	0	0	0	0	0	0	Meiri, S. 2008. Evolution and ecology of lizard body sizes. Global Ecology and Biogeography 17: 724-734.; Avila-Pires, T.C.S. (1995). Lizards of Brazilian Amazonia (Reptilia: Squamata). Zoologische Verhandelingen, 299(1), 1–706.; Ribeiro-Júnior, M. A.; Amaral, S. 2017. Catalogue of distribution of lizards (Reptilia: Squamata) from the Brazilian Amazonia. IV. Alopoglossidae, Gymnophthalmidae. Zoot…
Loxopholis_parietalis	lizard	1	0	1	0	0	0	0	1	1	0	0	0	0	0	0	0	1	1	1	0	1	0	0	0	0	0	0	0	0	0	0	0	0	Quezada A (2022) Common Root Lizard (Loxopholis parietalis). In: Arteaga A, Bustamante L, Vieira J, Guayasamin JM (Eds) Reptiles of Ecuador: Life in the middle of the world. Available from: www.reptilesofecuador.com. DOI: 10.47051/DLVU2368
Loxopholis_percarinatum	lizard	1	0	1	0	0	0	0	1	1	0	0	1	0	0	0	0	1	0	1	0	1	0	0	0	0	0	0	0	0	0	0	0	0	Meiri, S. 2008. Evolution and ecology of lizard body sizes. Global Ecology and Biogeography 17: 724-734.; Avila-Pires, T.C.S. (1995). Lizards of Brazilian Amazonia (Reptilia: Squamata). Zoologische Verhandelingen, 299(1), 1–706.; Ribeiro-Júnior, M. A.; Amaral, S. 2017. Catalogue of distribution of lizards (Reptilia: Squamata) from the Brazilian Amazonia. IV. Alopoglossidae, Gymnophthalmidae. Zoot…
Loxopholis_snethlageae	lizard	1	0	1	0	0	0	0	1	1	0	0	0	0	0	0	0	1	0	1	0	1	0	0	0	0	0	0	0	0	0	0	0	0	Meiri, S. 2008. Evolution and ecology of lizard body sizes. Global Ecology and Biogeography 17: 724-734.; Avila-Pires, T.C.S. (1995). Lizards of Brazilian Amazonia (Reptilia: Squamata). Zoologische Verhandelingen, 299(1), 1–706.; Ribeiro-Júnior, M. A.; Amaral, S. 2017. Catalogue of distribution of lizards (Reptilia: Squamata) from the Brazilian Amazonia. IV. Alopoglossidae, Gymnophthalmidae. Zoot…
Lygodactylus_wetzeli	lizard	1	0	1	0	0	0	0	0	0	0	1	0	1	0	0	0	1	1	1	0	1	0	0	0	0	0	0	0	0	0	0	0	0	Meiri, S. 2008. Evolution and ecology of lizard body sizes. Global Ecology and Biogeography 17: 724-734.; Strussmann, C.; Carvalho, M. A. 1998. New herpetological records for the state of Mato Grosso, western Brazil. Herpetological Review, v. 29 (3), p. 183-185.
Macropholidus_annectens	lizard	1	0	1	0	0	0	0	1	1	0	0	0	0	0	0	1	0	0	1	0	1	0	0	0	0	0	0	0	0	0	0	0	0	Parker, H. W. 1930. Two new reptiles from southern Ecuador. Ann. Mag. nat. Hist. (10)5: 568-571.
Macropholidus_ruthveni	lizard	1	0	1	0	0	0	0	1	1	1	0	0	0	0	0	0	1	0	1	0	1	0	0	0	0	0	0	0	0	0	0	0	0	Noble, G. K. 1921. Some new lizards from northwestern Peru. Ann New York Acad. Sci. 29: 133-139.; Torres-Carvajal, Omar. 2015. First record of Macropholidus ruthveni Noble 1921 (Squamata: Gymnophthalmidae) from Ecuador. Herpetology Notes 8: 25-26.
Manciola_guaporicola	lizard	1	0	1	0	0	0	0	1	1	0	0	0	0	0	0	1	0	1	0	1	1	0	0	0	0	0	0	0	0	0	0	0	0	Avila-Pires, T.C.S. (1995). Lizards of Brazilian Amazonia (Reptilia: Squamata). Zoologische Verhandelingen, 299(1), 1–706.
Marinussaurus_curupira	lizard	1	0	1	0	0	0	0	1	1	0	0	0	1	0	0	0	1	0	1	0	1	0	0	0	0	0	0	0	0	0	0	0	0	Peloso, P. L. V.; Pellegrino, K. C. M.; Rodrigues, M. T.; Ávila-Pires, T. C. S. (2011). Description and Phylogenetic Relationships of a New Genus and Species of Lizard (Squamata, Gymnophthalmidae) from the Amazonian Rainforest of Northern Brazil. American Museum Novitates, v. 3713, p. 1–24.; Meiri, S., Bauer, A. M., Allison, A., Castro-Herrera, F., Chirio, L., Colli, G., Das, I., Doan, T. M., Gla…
Micrablepharus_atticolus	lizard	1	0	1	0	0	0	0	1	1	0	0	0	0	0	0	1	0	0	1	0	1	0	0	0	0	0	0	0	0	0	0	0	0	Meiri, S. 2008. Evolution and ecology of lizard body sizes. Global Ecology and Biogeography 17: 724-734.; Ribeiro-Júnior, M. A.; Amaral, S. 2017. Catalogue of distribution of lizards (Reptilia: Squamata) from the Brazilian Amazonia. IV. Alopoglossidae, Gymnophthalmidae. Zootaxa, v. 4269 (2), p. 151–196.
Micrablepharus_maximiliani	lizard	1	0	1	0	0	0	0	1	1	0	0	0	1	0	1	0	1	0	1	0	1	0	0	0	0	0	0	0	0	0	0	0	0	Avila-Pires, T.C.S. (1995). Lizards of Brazilian Amazonia (Reptilia: Squamata). Zoologische Verhandelingen, 299(1), 1–706.; Moura, Mário Ribeiro de; Jussara Santos Dayrell and Vinícius de Avelar São-Pedro 2010. Reptilia, Gymnophthalmidae, Micrablepharus maximiliani (Reinhardt and Lutken, 1861): Distribution extension, new state record and geographic distribution map. Check List 6 (3): 419-426
Microlophus_occipitalis	lizard	1	0	1	0	0	0	1	0	1	0	0	0	0	0	0	1	0	0	1	0	1	0	0	0	0	0	0	0	0	0	0	0	0	Watkins, G. G. 1998. Function of a secondary sexual ornament: the crest in the South American Iguanian lizard Microlophus occipitalis (Peters, Tropiduridae). Herpetologica 54(2): 161-169.; Rowe, J. W., Martin, C., Clark, D., Goerge, T., & Mulligan, W. (2021). Thermal ecology of the Pacific knobbed iguana (Microlophus occipitalisPeters, 1871) in a sand dune habitat of western Ecuador. Herpetology …
Microlophus_stolzmanni	lizard	1	0	1	0	0	0	1	0	1	0	0	0	0	0	0	1	0	0	1	0	1	0	0	0	0	0	0	0	0	0	0	0	0	Carvalho, A. L. G. 2021. Resolving the Obscure Identity of Steironotus arenarius Tschudi, 1845 and Tropidurus tschudii Roux, 1907 (Squamata: Tropiduridae). South American Journal of Herpetology 19(1), 40-53.
Morunasaurus_annularis	lizard	1	0	0	1	0	0	1	0	1	0	0	0	0	0	0	0	1	0	1	0	1	0	0	0	0	0	0	0	0	0	0	0	0	Torres-Carvajal, O.; Etheridge, R.; Queiroz, K. 2011. A systematic revision of Neotropical lizards in the clade Hoplocercinae (Squamata: Iguania). Zootaxa 2752: 1–44.
Morunasaurus_peruvianus	lizard	1	0	0	1	0	0	1	0	1	0	0	0	0	0	0	0	1	0	1	0	1	0	0	0	0	0	0	0	0	0	0	0	0	Torres-Carvajal, O.; Etheridge, R.; Queiroz, K. 2011. A systematic revision of Neotropical lizards in the clade Hoplocercinae (Squamata: Iguania). Zootaxa 2752: 1–44.
Neusticurus_arekuna	lizard	1	0	1	0	0	0	0	1	1	1	0	1	0	0	0	0	1	0	1	0	1	0	0	0	0	0	0	0	0	0	0	0	0	Kok, P J. R.; Bittenbinder, M A.; van den Berg, J K.; Marques-Souza, S.; Sales Nunes, P M.; Laking, A E.; Teixeira, M.; Fouquet, A.; Means, D. B.; MacCulloch, R. D.; Rodrigues, M T. 2018. Integrative taxonomy of the gymnophthalmid lizard Neusticurus rudis Boulenger, 1900 identifies a new species in the eastern Pantepui region, north-eastern South America. Journal of Natural History, 1–38.
Neusticurus_bicarinatus	lizard	1	0	0	1	0	0	0	1	1	0	0	1	0	0	0	0	1	0	1	0	1	0	1	0	1	0	0	0	0	0	0	0	0	Meiri, S. 2008. Evolution and ecology of lizard body sizes. Global Ecology and Biogeography 17: 724-734.; Avila-Pires, T.C.S. (1995). Lizards of Brazilian Amazonia (Reptilia: Squamata). Zoologische Verhandelingen, 299(1), 1–706.; Ribeiro-Júnior, M. A.; Amaral, S. 2017. Catalogue of distribution of lizards (Reptilia: Squamata) from the Brazilian Amazonia. IV. Alopoglossidae, Gymnophthalmidae. Zoot…
Neusticurus_medemi	lizard	1	0	0	1	0	0	0	1	1	0	1	1	0	0	0	0	1	0	1	0	1	0	0	0	0	0	0	0	0	0	0	0	0	Dixon, J. R.; Lamar, W. W. 1981. A new species of microteiid lizard (genus Neusticurus) from Colombia. Journal of Herpetology 15(3): 309-314.
Neusticurus_racenisi	lizard	1	0	0	1	0	0	0	1	1	0	0	1	0	0	0	0	1	0	1	0	1	0	0	0	0	0	0	0	0	0	0	0	0	Meiri, S. 2008. Evolution and ecology of lizard body sizes. Global Ecology and Biogeography 17: 724-734.; Avila-Pires, T.C.S. (1995). Lizards of Brazilian Amazonia (Reptilia: Squamata). Zoologische Verhandelingen, 299(1), 1–706.; Ribeiro-Júnior, M. A.; Amaral, S. 2017. Catalogue of distribution of lizards (Reptilia: Squamata) from the Brazilian Amazonia. IV. Alopoglossidae, Gymnophthalmidae. Zoot…
Neusticurus_rudis	lizard	1	0	1	0	0	0	0	1	1	0	0	1	0	0	0	0	1	0	1	0	1	0	0	0	0	0	0	0	0	0	0	0	0	Meiri, S. 2008. Evolution and ecology of lizard body sizes. Global Ecology and Biogeography 17: 724-734.; Avila-Pires, T.C.S. (1995). Lizards of Brazilian Amazonia (Reptilia: Squamata). Zoologische Verhandelingen, 299(1), 1–706.; Ribeiro-Júnior, M. A.; Amaral, S. 2017. Catalogue of distribution of lizards (Reptilia: Squamata) from the Brazilian Amazonia. IV. Alopoglossidae, Gymnophthalmidae. Zoot…
Neusticurus_surinamensis	lizard	1	0	1	0	0	0	0	1	1	0	0	1	0	0	0	0	1	0	1	0	1	0	0	0	0	0	0	0	0	0	0	0	0	Marques-Souza, S.; Prates, I.; Fouquet, A.; Camacho, A.; Kok, P. J. R.; Nunes, P. M. S.; Dal Vechio, F.; Recoder, R. S.; Mejia, N.; Teixeira Junior, M.; Barrio-Amorós, C.; Cassimiro, J.; Dias, L. J.; Aurélio, S. M.; Rodrigues, M. Trefaut. 2018. Reconquering the water: Evolution and systematics of South and Central American aquatic lizards (Gymnophthalmidae). Zoologica Scripta, 47(3), 255–265.
Neusticurus_tatei	lizard	1	0	1	0	0	0	0	1	1	0	0	1	0	0	0	0	1	0	1	0	1	0	0	0	0	0	0	0	0	0	0	0	0	Burt, C. E.; Burt, M. D. 1931. South American lizards in the collection of the American Museum of Natural History. Bull. Amer. Mus. nat. Hist. 61(7): 227-395.
Notomabuya_frenata	lizard	1	0	1	0	0	0	0	1	1	0	1	0	0	0	0	0	1	1	0	1	1	0	0	0	0	0	1	0	0	0	0	0	0	Vrcibradic, D. & Rocha, C. F. D. 2011. An overview of female reproductive traits in South American Mabuya (Squamata, Scincidae), whit emphasis on brood size and its correlates.; Vrcibradic, D.; Rocha, C.F.D. 1996. Natural history notes: Mabuya frenata (NCN). Cannibalism. Herpetological Review 27(4): 201-202.
Ophiodes_fragilis	lizard	1	0	0	1	0	0	0	1	1	0	0	0	1	0	1	1	0	1	0	1	1	0	0	0	0	0	0	0	0	0	0	0	0	Meiri, S. 2008. Evolution and ecology of lizard body sizes. Global Ecology and Biogeography 17: 724-734.; Pizzatto, L. 2005. Reproductive Biology of the "Glass Snake" Ophiodes fragilis (Squamata: Anguidae) in South-East Brazil. The Herpetological Journal 15: 9-13.
Ophiodes_striatus	lizard	1	0	0	1	0	0	0	1	1	0	0	0	1	0	1	0	1	1	0	1	1	0	0	0	0	0	1	0	0	0	0	0	0	Entiauspe-Neto, O M; Quintela, F M; Pino, S R & Loebmann, D. (2018). Ophiodes striatus (Brazilian Glass Lizard) Predation. Herpetological Review 49 (2): 331.; Montechiaro, L., Kaefer, I. L., Quadros, F. C., & Cechin, S. (2011). Feeding habits and reproductive biology of the glass lizard Ophiodes cf. striatus from subtropical Brazil. North-Western Journal of Zoology, 7(1): 63-71.;
Panopa_Carvalhoi	lizard	1	0	1	0	0	0	0	1	1	0	1	0	0	0	0	1	0	1	0	1	1	0	0	0	0	0	0	0	0	0	0	0	0	Avila-Pires, T.C.S. (1995). Lizards of Brazilian Amazonia (Reptilia: Squamata). Zoologische Verhandelingen, 299(1), 1–706.; Ribeiro-Júnior, M. A.; Amaral, S. (2016) Catalogue of distribution of lizards (Reptilia: Squamata) from the Brazilian Amazonia. III. Anguidae, Scincidae, Teiidae. Zootaxa, 4205(5), 401-430.
Petracola_angustisoma	lizard	1	0	1	0	0	0	0	1	1	0	0	0	0	0	0	0	1	0	1	0	1	0	0	0	0	0	0	0	0	0	0	0	0	Echevarría, L. Y.; Venegas, P. J. 2015. A new elusive species of Petracola (Squamata: Gymnophthalmidae) from the Utcubamba basin in the Andes of northern Peru. Amphibian & Reptile Conservation 9(1): 26–33
Petracola_labioocularis	lizard	1	0	1	0	0	0	0	1	1	0	0	0	0	0	0	0	1	0	1	0	1	0	0	0	0	0	0	0	0	0	0	0	0	Köhler, G.; Lehr, E. 2004. Comments on Euspondylus and Proctoporus (Squamata: Gymnophthalmidae) from Peru, with the description of three new species and a key to the Peruvian species. Herpetologica 60(4): 501-518.
Petracola_ventrimaculatus	lizard	1	0	1	0	0	0	1	0	1	1	0	0	0	0	0	0	1	1	1	0	1	0	0	0	0	0	0	0	0	0	0	0	0	Kizirian, D.; Bayefsky-Anand, S.; Eriksson, A.; Le, M.; Donnelly, M. A. 2008. A new Petracola and re-description of P. ventrimaculatus (Squamata: Gymnophthalmidae). Zootaxa 1700: 53-62.
Petracola_waka	lizard	1	0	1	0	0	0	0	1	1	1	0	0	0	0	0	1	0	0	1	0	1	0	0	0	0	0	0	0	0	0	0	0	0	Kizirian, D.; Bayefsky-Anand, S.; Eriksson, A.; Le, M.; Donnelly, M. A. 2008. A new Petracola and re-description of P. ventrimaculatus (Squamata: Gymnophthalmidae). Zootaxa 1700: 53-62.
Pholidobolus_affinis	lizard	1	0	1	0	0	0	0	1	1	0	0	0	0	0	0	0	1	0	1	0	1	0	0	0	0	0	0	0	0	0	0	0	0	Klein, W.; Reuter, C.; Böhme, W.; Perry, S. F. 2005. Lungs and mesopneumonia of scincomorph lizards (Reptilia: Squamata). Org. Divers. Evol. 5(1): 47-57.
Pholidobolus_anomalus	lizard	1	0	1	0	0	0	0	1	1	1	0	0	1	0	0	0	1	0	1	0	1	0	0	0	0	0	0	0	0	0	0	0	0	Mamani, L.; Chaparro, J. C.; Correa, C.; Alarcón, C.; Salas, C. Y.; Catenazzi, A. 2020. A New Species of Andean Gymnophthalmid Lizard (Squamata: Gymnophthalmidae) from the Peruvian Andes, and Resolution of Some Taxonomic Problems. Diversity, 12(9): 1-23. Mamani, Luis; Chaparro, Juan C.; Correa, Claudio; AlarcÃ³n, Consuelo; Salas, Cinthya Y.; Catenazzi, Alessandro (2020). A New Species of Andean G…
Pholidobolus_dicrus	lizard	1	0	1	0	0	0	0	1	1	0	0	0	1	0	0	0	1	1	1	0	1	0	0	0	0	0	0	0	0	0	0	0	0	Quezada, A.; Arteaga, A. 2021. Forked Sticklizard (Pholidobolus dicrus). In: Arteaga, A.; Bustamante, L.; Vieira, J.; Guayasamin, J. M. (Eds.) Reptiles of Ecuador: Life in the middle of the world. Available from: www.reptilesofecuador.com. DOI: 10.47051/VGIP2505
Pholidobolus_hillisi	lizard	1	0	1	0	0	0	0	1	1	1	0	0	0	0	0	0	1	0	1	0	1	0	0	0	0	0	0	0	0	0	0	0	0	Torres-Carvajal, O.; Venegas, P. J.; Lobos, S. E.; Mafla-Endara, P.; Sales-Nunes, P. M. 2014. A new species of Pholidobolus (Squamata: Gymnophthalmidae) from the Andes of southern Ecuador. Amphibian & Reptile Conservation 8 (1): 76–88.
Pholidobolus_macbrydei	lizard	1	0	1	0	0	0	0	1	1	0	0	0	0	0	0	0	1	0	1	0	1	0	0	0	0	0	0	0	0	0	0	0	0	Montanucci, R. R. 1973. Systematics and Evolution of the Andean Lizard Genus Pholidobolus (Sauria: Teiidae). Misc. Publ. Univ. Kans. Mus. Nat. Hist. 59: 1-52.
Pholidobolus_montium	lizard	1	0	1	0	0	0	0	1	1	0	0	0	0	0	0	0	1	0	1	0	1	0	0	0	0	0	0	0	0	0	0	0	0	Montanucci, R. R. 1973. Systematics and Evolution of the Andean Lizard Genus Pholidobolus (Sauria: Teiidae). Misc. Publ. Univ. Kans. Mus. Nat. Hist. 59: 1-52.
Pholidobolus_prefrontalis	lizard	1	0	1	0	0	0	0	1	1	0	0	0	0	0	0	0	1	0	1	0	1	0	0	0	0	0	0	0	0	0	0	0	0	Montanucci, R. R. 1973. Systematics and Evolution of the Andean Lizard Genus Pholidobolus (Sauria: Teiidae). Misc. Publ. Univ. Kans. Mus. Nat. Hist. 59: 1-52.
Pholidobolus_ulisesi	lizard	1	0	1	0	0	0	0	1	1	0	0	0	0	0	0	1	1	1	1	0	1	0	0	0	0	0	0	0	0	0	0	0	0	Venegas, P. J.; Echevarría, L. Y.; Lobos, S. E.; Sales-Nunes, P. M.; Torres-Carvajal, O. 2016. A new species of Andean microteiid lizard (Gymnophthalmidae: Cercosaurinae: Pholidobolus) from Peru, with comments on P. vertebralis. Amphibian & Reptile Conservation 10(1): 21–33.
Pholidobolus_vertebralis	lizard	1	0	1	0	0	0	0	1	1	0	0	0	0	0	0	0	1	1	1	0	1	0	0	0	0	0	0	0	0	0	0	0	0	Hernández Ruz, E. J.; González, C. A. B. 2011. Variación morfológica en Cercosaura vertebralis (Sauria: Gymnophthalmidae) em Colombia. Ingenierías & Amazonia 4: 48–57.; Averill-Murray, R. C.; Averill-Murray, A. 2017. Notes on activity and habitat use of Pholidobolus vertebralis (Squamata: Gymnophthalmidae) at a cloud forest reserve in Ecuador. Herpetological Review 48(4): 728-730.
Phyllodactylus_delsolari	lizard	0	1	1	0	0	0	0	1	0	1	1	0	0	0	0	0	1	0	1	0	1	0	0	0	0	0	0	0	0	0	0	0	0	Venegas, P. J.; Townsend, J. H.; Koch, C.; Böhme, W. 2008. Two New Sympatric Species of Leaf-Toed Geckos (Gekkonidae: Phyllodactylus) from the Balsas Region of the Upper Marañon Valley, Peru. Journal of Herpetology 42(2): 386–396.
Phyllodactylus_interandinus	lizard	0	1	1	0	0	0	0	1	1	0	1	0	0	0	0	1	0	0	1	0	1	0	0	0	0	0	0	0	0	0	0	0	0	Dixon, J. R.; Huey, R. B. 1970. Systematics of the lizards of the Gekkonid genus Phyllodactylus on mainland South America. Contributions in Science, Los Angeles County Museum (192): 1-78.
Phyllodactylus_johnwrighti	lizard	0	1	1	0	0	0	1	0	0	1	1	0	0	0	0	1	0	0	1	0	1	0	0	0	0	0	0	0	0	0	0	0	0	Dixon, J. R.; Huey, R. B. 1970. Systematics of the lizards of the Gekkonid genus Phyllodactylus on mainland South America. Contributions in Science, Los Angeles County Museum (192): 1-78.
Phyllodactylus_magister	lizard	0	1	1	0	0	0	0	1	1	1	0	0	0	0	0	0	1	0	1	0	1	0	0	0	0	0	0	0	0	0	0	0	0	Koch, C., Flecks, M., Venegas, P. J., Bialke, P., Valverde, S., & Roedder, D. (2016). Applying n-dimensional hypervolumes for species delimitation: unexpected molecular, morphological, and ecological diversity in the Leaf-Toed Gecko Phyllodactylus reissii Peters, 1862 (Squamata: Phyllodactylidae) from northern Peru. Zootaxa, 4161(1), 41-80.
Phyllodactylus_pachamama	lizard	0	1	1	0	0	0	0	1	1	1	0	0	0	0	0	1	0	0	1	0	1	0	0	0	0	0	0	0	0	0	0	0	0	Koch, C., Flecks, M., Venegas, P. J., Bialke, P., Valverde, S., & Roedder, D. (2016). Applying n-dimensional hypervolumes for species delimitation: unexpected molecular, morphological, and ecological diversity in the Leaf-Toed Gecko Phyllodactylus reissii Peters, 1862 (Squamata: Phyllodactylidae) from northern Peru. Zootaxa, 4161(1), 41-80.
Phyllodactylus_reissii	lizard	0	1	1	0	0	0	1	0	0	0	1	0	0	0	0	0	1	0	1	0	1	0	0	0	0	0	0	0	0	0	0	0	0	Dixon, J. R.; Huey, R. B. 1970. Systematics of the lizards of the Gekkonid genus Phyllodactylus on mainland South America. Contributions in Science, Los Angeles County Museum (192): 1-78.
Phyllodactylus_thompsoni	lizard	0	1	1	0	0	0	1	0	0	1	1	0	0	0	0	0	1	0	1	0	1	0	0	0	0	0	0	0	0	0	0	0	0	Venegas, P. J.; Townsend, J. H.; Koch, C.; Böhme, W. 2008. Two New Sympatric Species of Leaf-Toed Geckos (Gekkonidae: Phyllodactylus) from the Balsas Region of the Upper Marañon Valley, Peru. Journal of Herpetology 42(2): 386–396.
Phyllopezus_maranjonensis	lizard	0	1	0	1	0	0	0	1	0	1	1	0	0	0	0	0	1	1	1	0	1	0	0	0	0	0	0	0	0	0	0	0	0	Koch, C.; Venegas, P. J.; Böhme, W. 2006. A remarkable discovery: description of a big-growing new gecko (Squamata: Gekkonidae: Phyllopezus) from northwestern Peru. Salamandra 42 (2-3): 145-150.
Phyllopezus_pollicaris	lizard	1	1	0	1	0	0	0	1	1	1	1	0	0	0	0	1	0	1	1	0	1	0	0	0	0	0	0	0	0	0	0	0	0	Vitt, L. J. 1986. Reproductive tactics of sympatric gekkonid lizards with a comment on the evolutionary and ecological consequences of invariant clutch size. Copeia 1986: 773-786.; Amora, T. D., de Oliveira Silva, A., da Conceição, B. M., Hirakuri, V. L., Santana, D. O., & Ferrari, S. F. (2014). Predation of Phyllopezus pollicaris by the common marmoset Callithrix jacchus in the Caatinga scrub of…
Phyllopezus_przewalskii	lizard	0	1	0	1	0	0	0	1	1	1	1	0	0	0	0	1	0	1	1	0	1	0	0	0	0	0	0	0	0	0	0	0	0	Koslowsky, J. 1895. Un nuevo geco de Matto Grosso. Revista del Museo de La Plata, v. 6, p. 371-373.; Cacciali, P., Lotzkat, S., Gamble, T., & Köhler, G. (2018). Cryptic diversity in the Neotropical gecko genus Phyllopezus Peters, 1878 (Reptilia: Squamata: Phyllodactylidae): a new species from Paraguay. International Journal of Zoology, 2018: 1-14.
Plica_medemi	lizard	1	0	0	1	0	0	0	1	0	0	1	0	0	0	0	0	1	0	1	0	1	0	0	0	0	0	0	0	0	0	0	0	0	Murphy, J. C.; Jowers, M. J. 2013. Treerunners, cryptic lizards of the Plica plica group (Squamata, Sauria,Tropiduridae) of northern South America. ZooKeys 355: 49–77
Plica_plica	lizard	1	0	0	1	0	0	0	1	0	1	1	0	0	0	0	0	1	0	1	0	1	0	0	0	0	0	0	0	0	0	0	0	0	Meiri, S. 2008. Evolution and ecology of lizard body sizes. Global Ecology and Biogeography 17: 724-734.; Avila-Pires, T.C.S. (1995). Lizards of Brazilian Amazonia (Reptilia: Squamata). Zoologische Verhandelingen, 299(1), 1–706.; Ribeiro-Júnior, M. A. 2015. Catalogue of distribution of lizards (Reptilia: Squamata) from the Brazilian Amazonia. I. Dactyloidae, Hoplocercidae, Iguanidae, Leiosauridae…
Plica_umbra	lizard	1	0	0	1	0	0	0	1	0	0	1	0	0	0	0	0	1	0	1	0	1	0	0	0	0	0	0	0	0	0	0	0	0	Meiri, S. 2008. Evolution and ecology of lizard body sizes. Global Ecology and Biogeography 17: 724-734.; Avila-Pires, T.C.S. (1995). Lizards of Brazilian Amazonia (Reptilia: Squamata). Zoologische Verhandelingen, 299(1), 1–706.; Ribeiro-Júnior, M. A. 2015. Catalogue of distribution of lizards (Reptilia: Squamata) from the Brazilian Amazonia. I. Dactyloidae, Hoplocercidae, Iguanidae, Leiosauridae…
Polychrus_acutirostris	lizard	1	0	0	1	0	0	0	1	0	0	1	0	0	0	0	0	1	0	1	0	1	0	0	0	0	0	0	0	0	0	0	0	0	Avila-Pires, T.C.S. (1995). Lizards of Brazilian Amazonia (Reptilia: Squamata). Zoologische Verhandelingen, 299(1), 1–706.; Vitt, L. J.; Lacher jr, T. E. 1981. Behavior, Habitat, Diet, and Reproduction of the Iguanid Lizard Polychrus acutirostris in the Caatinga of Northeastern Brazil. Herpetologica, 37(1, 53-63.
Polychrus_femoralis	lizard	1	0	0	0	0	0	0	0	0	0	1	0	0	0	0	0	1	0	1	0	1	0	0	0	0	0	0	0	0	0	0	0	0	Torres-Carvajal, O.; Koch, C.; Venegas, P. J.; Poe, S. 2017. Phylogeny and diversity of neotropical monkey lizards (Iguanidae: Polychrus Cuvier, 1817). PLoS One 12 (6): e0178139
Polychrus_jacquelinae	lizard	1	0	0	1	0	0	0	1	0	0	1	0	0	0	0	0	1	0	1	0	1	0	0	0	0	0	0	0	0	0	0	0	0	Koch, C.; Venegas, P. J.; Garcia-Bravo, A.; Böhme, W. 2011. A new bush anole (Iguanidae, Polychrotinae, Polychrus) from the upper Marañon basin, Peru, with a redescription of Polychrus peruvianus (Noble, 1924) and additional information on P. gutturosus Berthold, 1845. ZooKeys 141: 79–107.
Polychrus_liogaster	lizard	1	0	0	1	0	0	0	1	0	0	1	0	0	0	0	0	1	1	1	0	1	0	0	0	0	0	0	0	0	0	0	0	0	Meiri, S. 2008. Evolution and ecology of lizard body sizes. Global Ecology and Biogeography 17: 724-734.; Avila-Pires, T.C.S. (1995). Lizards of Brazilian Amazonia (Reptilia: Squamata). Zoologische Verhandelingen, 299(1), 1–706.
Polychrus_marmoratus	lizard	1	0	0	1	0	0	0	1	1	0	1	0	0	0	0	0	1	0	1	0	1	0	0	0	0	0	0	0	0	0	0	0	0	Avila-Pires, T.C.S. (1995). Lizards of Brazilian Amazonia (Reptilia: Squamata). Zoologische Verhandelingen, 299(1), 1–706
Polychrus_peruvianus	lizard	1	0	0	1	0	0	0	1	0	0	1	0	0	0	0	0	1	0	1	0	1	0	0	0	0	0	0	0	0	0	0	0	0	Koch, C.; Venegas, P. J.; Garcia-Bravo, A.; Böhme, W. 2011. A new bush anole (Iguanidae, Polychrotinae, Polychrus) from the upper Marañon basin, Peru, with a redescription of Polychrus peruvianus (Noble, 1924) and additional information on P. gutturosus Berthold, 1845. ZooKeys 141: 79–107.
Potamites_ecpleopus	lizard	1	0	1	0	0	0	0	1	1	0	0	1	0	0	0	0	1	0	1	0	1	0	0	0	0	0	0	0	0	0	0	0	0	Meiri, S. 2008. Evolution and ecology of lizard body sizes. Global Ecology and Biogeography 17: 724-734.; Avila-Pires, T.C.S. (1995). Lizards of Brazilian Amazonia (Reptilia: Squamata). Zoologische Verhandelingen, 299(1), 1–706.; Ribeiro-Júnior, M. A.; Amaral, S. 2017. Catalogue of distribution of lizards (Reptilia: Squamata) from the Brazilian Amazonia. IV. Alopoglossidae, Gymnophthalmidae. Zoot…
Potamites_erythrocularis	lizard	1	0	1	0	0	0	0	1	1	1	0	1	0	0	0	0	1	0	1	0	1	0	0	0	0	0	0	0	0	0	0	0	0	Chávez, G.; Catenazzi, A. 2014. A new Andean lizard of the genus Potamites (Sauria, Gymnophthalmidae) from Manu National Park, southeastern Peru. Zootaxa 3774 (1): 045–056.
Potamites_juruazensis	lizard	1	0	1	0	0	0	0	1	1	0	0	0	0	0	0	0	1	0	1	0	1	0	0	0	0	0	0	0	0	0	0	0	0	Meiri, S. 2008. Evolution and ecology of lizard body sizes. Global Ecology and Biogeography 17: 724-734.; Ribeiro-Júnior, M. A.; Amaral, S. 2017. Catalogue of distribution of lizards (Reptilia: Squamata) from the Brazilian Amazonia. IV. Alopoglossidae, Gymnophthalmidae. Zootaxa, v. 4269 (2), p. 151–196.
Potamites_montanicola	lizard	1	0	1	0	0	0	0	1	1	1	0	1	0	0	0	0	1	0	1	0	1	0	0	0	0	0	0	0	0	0	0	0	0	Chávez, G.; Vásquez,D. 2012. A new species of Andean semiaquatic lizard of the genus Potamites (Sauria, Gymnophtalmidae) from southern Peru. ZooKeys 168: 31–43
Potamites_ocellatus	lizard	1	0	1	0	0	0	1	0	1	0	0	1	0	0	0	0	1	0	1	0	1	0	0	0	0	0	0	0	0	0	0	0	0	Vanzolini, P. E. 1995. Neusticurus ocellatus, 1930: A valid species of teiid lizard from Bolivia. American Museum Novitates 3123: 1-7.
Potamites_strangulatus	lizard	1	0	1	0	0	0	0	1	1	0	0	1	0	0	0	0	1	0	1	0	1	0	0	0	0	0	0	0	0	0	0	0	0	Uzzell, T. M. 1961. Status of the Teiid Lizards Euspondylus strangulatus Cope and Euspondylus festae Peracca. Copeia 1961 (2): 139-144.
Proctoporus_bolivianus	lizard	1	0	1	0	0	0	0	1	1	0	0	1	0	0	1	0	1	0	1	0	1	0	0	0	0	0	0	0	0	0	0	0	0	Goicoechea, N.; Padial, J. M.; Chaparro, J. C.; Castroviejo-Fisher, S.; Riva, I. 2013. A Taxonomic Revision of Proctoporus Bolivianus Werner (Squamata: Gymnophthalmidae) With the Description of Three New Species and Resurrection of Proctoporus lacertus Stejneger. American Museum Novitates, 3786(3786), 1–32.; Doan, T. M. 2008. Dietary Variation within the Andean Lizard Clade Proctoporus (Squamata:…
Proctoporus_carabaya	lizard	1	0	1	0	0	0	0	1	1	1	0	1	0	0	1	0	1	0	1	0	1	0	0	0	0	0	0	0	0	0	0	0	0	Goicoechea, N.; Padial, J. M.; Chaparro, J. C.; Castroviejo-Fisher, S.; Riva, I. 2013. A Taxonomic Revision of Proctoporus Bolivianus Werner (Squamata: Gymnophthalmidae) With the Description of Three New Species and Resurrection of Proctoporus lacertus Stejneger. American Museum Novitates, 3786(3786), 1–32.
Proctoporus_chasqui	lizard	1	0	1	0	0	0	0	1	1	1	0	0	0	0	1	0	1	0	1	0	1	0	0	0	0	0	0	0	0	0	0	0	0	Chávez, G.; Siu-Ting, K.; Duran, V.; Venegas, P. J. 2011. Two new species of Andean gymnophthalmid lizards of the genus Euspondylus (Reptilia, Squamata) from central and southern Peru. ZooKeys 109: 1–17.
Proctoporus_guentheri	lizard	1	0	1	0	0	0	0	1	1	0	0	0	0	0	1	0	1	0	1	0	1	0	0	0	0	0	0	0	0	0	0	0	0	Mamani, L.; Cruz, R.; Mallqui, S.; Catenazzi, A. 2022. Molecular Phylogenetics and Comparative Examination of Voucher Museums Reveal Two New Species of Gymnophthalmid Lizards (Squamata, Gymnophthalmidae) from the Peruvian Andes, with Comments on Proctoporus guentheri (Boettger, 1891). Diversity 14: 215.; Doan, T. M. 2008. Dietary Variation within the Andean Lizard Clade Proctoporus (Squamata: Gym…
Proctoporus_iridescens	lizard	1	0	1	0	0	0	0	1	1	1	0	1	0	0	1	0	1	0	1	0	1	0	0	0	0	0	0	0	0	0	0	0	0	Goicoechea, N.; Padial, J. M.; Chaparro, J. C.; Castroviejo-Fisher, S.; Riva, I. 2013. A Taxonomic Revision of Proctoporus Bolivianus Werner (Squamata: Gymnophthalmidae) With the Description of Three New Species and Resurrection of Proctoporus lacertus Stejneger. American Museum Novitates, 3786(3786), 1–32.
Proctoporus_kiziriani	lizard	1	0	1	0	0	0	1	0	1	1	0	0	0	0	1	0	1	0	1	0	1	0	0	0	0	0	0	0	0	0	0	0	0	Falcón, J. F.; Sánchez-Nivicela, J. C. 2020. Descripción de la hembra de Andinosaura kiziarani (Sauria: Gymnophthalmidae) topotípica del sector de Girón, Ecuador. ACI 12(20): 34-39.; Goicoechea, N.; Padial, J. M.; Chaparro, J. C.; Castroviejo-Fisher, S.; Riva, I. 2013. A Taxonomic Revision of Proctoporus Bolivianus Werner (Squamata: Gymnophthalmidae) With the Description of Three New Species and …
Proctoporus_lacertus	lizard	1	0	1	0	0	0	0	1	1	1	0	1	0	0	1	0	1	0	1	0	1	0	0	0	0	0	0	0	0	0	0	0	0	Goicoechea, N.; Padial, J. M.; Chaparro, J. C.; Castroviejo-Fisher, S.; Riva, I. 2013. A Taxonomic Revision of Proctoporus Bolivianus Werner (Squamata: Gymnophthalmidae) With the Description of Three New Species and Resurrection of Proctoporus lacertus Stejneger. American Museum Novitates, 3786(3786), 1–32.
Proctoporus_laudahnae	lizard	1	0	1	0	0	0	0	1	1	0	0	0	0	0	1	0	1	0	1	0	1	0	0	0	0	0	0	0	0	0	0	0	0	Köhler, G.; Lehr, E. 2004. Comments on Euspondylus and Proctoporus (Squamata: Gymnophthalmidae) from Peru, with the description of three new species and a key to the Peruvian species. Herpetologica 60 (4): 501-518.
Proctoporus_machupicchu	lizard	1	0	1	0	0	0	0	1	1	1	0	0	0	0	1	0	1	0	1	0	1	0	0	0	0	0	0	0	0	0	0	0	0	Mamani, L.; Goicoechea, N.; Chaparro, J. C. 2015. A new species of Andean lizard Proctoporus (Squamata: Gymnophthalmidae) from montane forest of the Historic Sanctuary of Machu Picchu, Peru. Amphibian & Reptile Conservation 9(1): 1–11.
Proctoporus_oreades	lizard	1	0	1	0	0	0	0	1	1	1	0	0	0	0	1	0	1	0	1	0	1	0	0	0	0	0	0	0	0	0	0	0	0	Chávez, G.; Siu-Ting, K.; Duran, V.; Venegas, P. J. 2011. Two new species of Andean gymnophthalmid lizards of the genus Euspondylus (Reptilia, Squamata) from central and southern Peru. ZooKeys 109: 1–17.
Proctoporus_pachyurus	lizard	1	0	1	0	0	0	0	1	1	1	0	0	0	0	1	0	1	0	1	0	1	0	0	0	0	0	0	0	0	0	0	0	0	Doan, T. M. 2008. Dietary Variation within the Andean Lizard Clade Proctoporus (Squamata: Gymnophthalmidae). Journal of Herpetology, 42(1): 16–21.
Proctoporus_rahmi	lizard	1	0	1	0	0	0	0	1	1	0	0	0	0	0	1	0	1	0	1	0	1	0	0	0	0	0	0	0	0	0	0	0	0	Köhler, G.; Lehr, E. 2004. Comments on Euspondylus and Proctoporus (Squamata: Gymnophthalmidae) from Peru, with the description of three new species and a key to the Peruvian species. Herpetologica 60 (4):501-518.
Proctoporus_spinalis	lizard	1	0	1	0	0	0	0	1	1	0	0	0	0	0	1	0	1	0	1	0	1	0	0	0	0	0	0	0	0	0	0	0	0	Boulenger, G. A. 1911. Descriptions of new reptiles from the Andes of South America, preserved in the British Museum. Ann. Mag. nat. Hist. (8) 7 (37): 19-25.; Köhler, G.; Lehr, E. 2004. Comments on Euspondylus and Proctoporus (Squamata: Gymnophthalmidae) from Peru, with the description of three new species and a key to the Peruvian species. Herpetologica 60 (4):501-518.
Proctoporus_sucullucu	lizard	1	0	1	0	0	0	0	1	1	0	0	0	0	0	1	1	0	0	1	0	1	0	0	0	0	0	0	0	0	0	0	0	0	Doan, T. M.; Castoe, T. A. 2003. Using morphological and molecular evidence to infer species boundaries within Proctoporus bolivianus Werner (Squamata: Gymnopthalmidae). Herpetologica 59 (3): 432–449.
Proctoporus_unsaacae	lizard	1	0	1	0	0	0	0	1	1	1	0	0	0	0	1	1	0	0	1	0	1	0	0	0	0	0	0	0	0	0	0	0	0	Doan, T. M.; Castoe, T. A. 2003. Using morphological and molecular evidence to infer species boundaries within Proctoporus bolivianus Werner (Squamata: Gymnopthalmidae). Herpetologica 59 (3): 432–449.; Doan, T. M. 2008. Dietary Variation within the Andean Lizard Clade Proctoporus (Squamata: Gymnophthalmidae). Journal of Herpetology, 42(1): 16–21.
Proctoporus_xestus	lizard	1	0	1	0	0	0	0	1	1	0	0	0	0	0	1	0	1	0	1	0	1	0	0	0	0	0	0	0	0	0	0	0	0	Uzzell, T. 1969. A new genus and species of Teiid lizard from Bolivia. Postilla (129): 1-15.; Köhler, G.; Lehr, E. 2004. Comments on Euspondylus and Proctoporus (Squamata: Gymnophthalmidae) from Peru, with the description of three new species and a key to the Peruvian species. Herpetologica 60 (4):501-518.
Pseudogonatodes_barbouri	lizard	1	0	1	0	0	0	1	0	1	0	0	0	0	0	0	0	1	0	1	0	1	0	0	0	0	0	0	0	0	0	0	0	0	Noble, G. K. 1921. Some new lizards from northwestern Peru. Ann New York Acad. Sci. 29: 133-139.; Torres-Carvajal, Omar. 2015. First record of Macropholidus ruthveni Noble 1921 (Squamata: Gymnophthalmidae) from Ecuador. Herpetology Notes 8: 25-26.; Bauer, A. M.; Beach-Mehrotra, M.; Bermudez, Y.; Clark, G. E.; Daza, J. D.; Glynne, E.; Hagyari, D.; Harnden, J. M.; Holovacs, N.; Kanasiro, A.; Lofthu…
Pseudogonatodes_gasconi	lizard	1	0	1	0	0	0	1	0	1	0	1	0	0	0	0	0	1	0	1	0	1	0	0	0	0	0	0	0	0	0	0	0	0	Meiri, S. 2008. Evolution and ecology of lizard body sizes. Global Ecology and Biogeography 17: 724-734.; AVILA-PIRES, T. C. S.; HOOGMOED, M. S. 2000. On two new species of Pseudogonatodes Ruthven, 1915 (Reptilia: Squamata: Gekkonidae), with remarks on the distribution of some other sphaerodactyl lizards. Zoologische Mededelingen 73 (12): 209-223.; Meiri, S., Bauer, A. M., Allison, A., Castro-Her…
Pseudogonatodes_guianensis	lizard	1	0	1	0	0	0	1	0	1	0	0	0	0	0	0	0	1	0	1	0	1	0	0	0	0	0	0	0	0	0	0	0	0	Meiri, S. 2008. Evolution and ecology of lizard body sizes. Global Ecology and Biogeography 17: 724-734.; Avila-Pires, T.C.S. (1995). Lizards of Brazilian Amazonia (Reptilia: Squamata). Zoologische Verhandelingen, 299(1), 1–706.
Pseudogonatodes_peruvianus	lizard	1	0	1	0	0	0	1	0	1	0	0	0	0	0	0	0	1	0	1	0	1	0	0	0	0	0	0	0	0	0	0	0	0	Huey, R. B.; Dixon, J. R. 1970. A New Pseudogonatodes from Peru with Remarks on Other Species of the Genus. Copeia, 1970(3), 538–542.
Ptychoglossus_brevifrontalis	lizard	1	0	1	0	0	0	0	1	1	0	0	0	0	0	0	0	1	0	1	0	1	0	0	0	0	0	0	0	0	0	0	0	0	Dewynter, M.; Godé, L.; Girardot, T.; Courtois, E. A. 2020. First record of Ptychoglossus brevifrontalis Boulenger, 1912 (Squamata, Alopoglossidae) in French Guiana. Check List 16(1): 155-161.
Riama_anatoloros	lizard	1	0	1	0	0	0	1	0	1	0	1	0	0	0	0	0	1	0	1	0	1	0	0	0	0	0	0	0	0	0	0	0	0	Kizirian, D. A. 1996. A Review of Ecuadorian Proctoporus (Squamata: Gymnophthalmidae) with Descriptions of Nine New Species. Herpetological Monographs 10: 85–155.
Riama_balneator	lizard	1	0	1	0	0	0	0	1	1	0	0	0	0	0	0	0	1	0	1	0	1	0	0	0	0	0	0	0	0	0	0	0	0	Kizirian, D. A. 1996. A Review of Ecuadorian Proctoporus (Squamata: Gymnophthalmidae) with Descriptions of Nine New Species. Herpetological Monographs 10: 85–155.
Riama_meleagris	lizard	1	0	1	0	0	0	0	1	1	0	0	0	0	0	0	0	1	0	1	0	1	0	0	0	0	0	0	0	0	0	0	0	0	Kizirian, D. A. 1996. A Review of Ecuadorian Proctoporus (Squamata: Gymnophthalmidae) with Descriptions of Nine New Species. Herpetological Monographs 10: 85–155.
Riama_orcesi	lizard	1	0	1	0	0	0	0	1	1	1	0	0	0	0	0	1	0	0	1	0	1	0	0	0	0	0	0	0	0	0	0	0	0	Kizirian, D. A. 1995. A new species of Proctoporus (Squamata: Gymnophthalmidae) from the Andean Cordillera Oriental of northeastern Ecuador. Journal of Herpetology 29(1): 66-72
Riama_raneyi	lizard	1	0	1	0	0	0	0	1	1	0	0	0	0	0	0	1	0	1	1	0	1	0	0	0	0	0	0	0	0	0	0	0	0	Kizirian, D. A. 1996. A Review of Ecuadorian Proctoporus (Squamata: Gymnophthalmidae) with Descriptions of Nine New Species. Herpetological Monographs 10: 85–155.
Riama_simotera	lizard	1	0	1	0	0	0	1	0	1	0	0	0	0	0	0	0	1	0	1	0	1	0	0	0	0	0	0	0	0	0	0	0	0	Kizirian, D. A. 1996. A Review of Ecuadorian Proctoporus (Squamata: Gymnophthalmidae) with Descriptions of Nine New Species. Herpetological Monographs 10: 85–155.
Riama_stigmatoral	lizard	1	0	1	0	0	0	0	1	1	0	0	0	0	0	0	0	1	0	1	0	1	0	0	0	0	0	0	0	0	0	0	0	0	Kizirian, D. A. 1996. A Review of Ecuadorian Proctoporus (Squamata: Gymnophthalmidae) with Descriptions of Nine New Species. Herpetological Monographs 10: 85–155.
Riama_striata	lizard	1	0	1	0	0	0	0	1	1	1	0	0	0	0	0	1	0	1	1	0	1	0	0	0	0	0	0	0	0	0	0	0	0	Méndez-Galeano, M. A. 2020. Use of microhabitat, shelter preference, activity patterns, population structure and sexual dimorphism of the Andean lizard Riama striata (Squamata: Gymnophthalmidae) in a high-altitude urban area of Colombia. Cuad. herpetol. 34 (1): 43-51
Riama_unicolor	lizard	1	0	1	0	0	0	0	1	1	0	0	0	0	0	0	0	1	0	1	0	1	0	0	0	0	0	0	0	0	0	0	0	0	Kizirian, D. A. 1996. A Review of Ecuadorian Proctoporus (Squamata: Gymnophthalmidae) with Descriptions of Nine New Species. Herpetological Monographs 10: 85–155.
Riolama_leucosticta	lizard	1	0	1	0	0	0	0	1	1	0	0	0	0	0	0	0	1	0	1	0	1	0	0	0	0	0	0	0	0	0	0	0	0	Boulenger, G. A. 1900. Reptiles and Batrachians. In: E.R. Lankester, Report on a collection made by Messrs. F.V. McConnell and J.J. Quelch at Mount Roraima in British Guiana. Reptiles. Trans. Linnaean Soc. London (2)8: 53-56.; Recoder, R., Prates, I., Marques-Souza, S., Camacho, A., Nunes, P. M. S., Dal Vechio, F., ... & Rodrigues, M. T. (2020). Lizards from the Lost World: two new species and ev…
Rondonops_biscutatus	lizard	1	0	1	0	0	0	0	1	1	0	0	0	0	0	0	0	1	0	1	0	1	0	0	0	0	0	0	0	0	0	0	0	0	Colli, G. R.; Hoogmoed, M. S.; Cannatella, D. C.; Cassimiro, J.; Gomes, J. O.; Ghellere, J. M.; Gomes, J. O.; Ghellere, J. M.; Nunes, P. M. S.; Pellegrino, K. C. M.; Salerno, P.; Souza, S. M.; Rodrigues, M. T. 2015. Description and phylogenetic relationships of a new genus and two new species of lizards from Brazilian Amazonia, with nomenclatural comments on the taxonomy of Gymnophthalmidae (Rept…
Rondonops_xanthomystax	lizard	1	0	1	0	0	0	0	1	1	0	0	0	0	0	0	0	1	0	1	0	1	0	0	0	0	0	0	0	0	0	0	0	0	Colli, G. R.; Hoogmoed, M. S.; Cannatella, D. C.; Cassimiro, J.; Gomes, J. O.; Ghellere, J. M.; Gomes, J. O.; Ghellere, J. M.; Nunes, P. M. S.; Pellegrino, K. C. M.; Salerno, P.; Souza, S. M.; Rodrigues, M. T. 2015. Description and phylogenetic relationships of a new genus and two new species of lizards from Brazilian Amazonia, with nomenclatural comments on the taxonomy of Gymnophthalmidae (Rept…
Salvator_merianae	lizard	1	0	0	0	1	0	0	1	1	0	0	0	0	1	0	1	1	1	1	0	1	1	1	1	1	1	1	1	1	1	1	1	1	Abrahão, C.R.; J.C. Russell, J.C.R. Silva, F. Ferreira and R.A. Dias 2019. Population assessment of a novel island invasive: tegu (Salvator merianae) of Fernando de Noronha. In: Veitch et al., eds. Island invasives, IUCN, pp. 317–325.; Avila-Pires, T.C.S. (1995). Lizards of Brazilian Amazonia (Reptilia: Squamata). Zoologische Verhandelingen, 299(1), 1–706.; Ribeiro-Júnior, M. A.; Amaral, S. 2016…
Salvator_rufescens	lizard	1	0	0	0	1	0	0	1	1	0	0	0	0	0	0	1	0	0	1	0	1	1	1	1	0	1	1	1	0	1	1	1	1	Péres Jr., A. K., Colli, G. R. 2004. The Taxonomic Status of Tupinambis Rufescens and T. Duseni (Squamata: Teiidae), with a Redescription of the Two Species. Occasional Papers of the Sam Noble Oklahoma Museum of Natural History 15: 1-12.; Castillo, G.; Gonzalez, C. J.; Acosta, J. C. 2018. Salvator rufescens (Argentine Red Tegu) Diet. Herpetological Review 49(3): 539-540.; Montaño, R. R.; Cuéllar,…
Selvasaura_brava	lizard	1	0	1	0	0	0	0	1	1	0	1	0	0	0	0	0	1	0	1	0	1	0	0	0	0	0	0	0	0	0	0	0	0	Moravec, J.; Šmíd, J.; Štundl, J.; Lehr, E. 2018. Systematics of Neotropical microteiid lizards (Gymnophthalmidae, Cercosaurinae), with the description of a new genus and species from the Andean montane forests. ZooKeys 774: 105-139.
Stenocercus_aculeatus	lizard	1	0	0	1	0	0	0	1	1	0	0	0	0	0	0	0	1	1	1	0	1	0	0	0	0	0	0	0	0	0	0	0	0	Torres-Carvajal, O. 2007. A taxonomic revision of South American Stenocercus (Squamata: Iguania) lizards. Herpetological Monographs 21(1): 76-178.
Stenocercus_albolineatus	lizard	1	0	1	0	0	0	0	1	1	0	0	0	0	0	0	0	1	1	1	0	1	0	0	0	0	0	0	0	0	0	0	0	0	Teixeira Jr, M., Prates, I., Nisa, C., Silva-Martins, N. S. C., Strüssmann, C., & Rodrigues, M. T. (2016). Molecular data reveal spatial and temporal patterns of diversification and a cryptic new species of lowland Stenocercus Duméril & Bibron, 1837 (Squamata: Tropiduridae). Molecular Phylogenetics and Evolution, 94, 410-423.
Stenocercus_angel	lizard	1	0	1	0	0	0	0	1	1	0	0	0	0	1	0	1	0	0	1	0	1	0	0	0	0	0	0	0	0	0	0	0	0	Torres-Carvajal, O. 2007. A taxonomic revision of South American Stenocercus (Squamata: Iguania) lizards. Herpetological Monographs 21(1): 76-178.
Stenocercus_angulifer	lizard	1	0	1	0	0	0	0	1	1	0	0	0	0	0	0	1	0	0	1	0	1	0	0	0	0	0	0	0	0	0	0	0	0	Torres-Carvajal, O. 2007. A taxonomic revision of South American Stenocercus (Squamata: Iguania) lizards. Herpetological Monographs 21(1): 76-178.
Stenocercus_apurimacus	lizard	1	0	1	0	0	0	0	1	1	1	0	0	0	1	0	1	0	0	1	0	1	0	0	0	0	0	0	0	0	0	0	0	0	Torres-Carvajal, O. 2007. A taxonomic revision of South American Stenocercus (Squamata: Iguania) lizards. Herpetological Monographs 21(1): 76-178.
Stenocercus_arndti	lizard	1	0	0	1	0	0	0	1	1	1	0	0	0	0	0	1	0	1	1	0	1	0	0	0	0	0	0	0	0	0	0	0	0	VENEGAS, P. J.; ECHEVARRIA, L. Y.; ALVAREZ, S. C. 2014. A new species of spiny-tailed iguanid lizard (Iguania: Stenocercus) from northwestern Peru. Zootaxa 3753(1): 47–58.
Stenocercus_boettgeri	lizard	1	0	0	1	0	0	0	1	1	1	0	0	0	0	0	1	0	0	1	0	1	0	0	0	0	0	0	0	0	0	0	0	0	Boulenger, G. A. 1911. Descriptions of new reptiles from the Andes of South America, preserved in the British Museum. Ann. Mag. nat. Hist. (8) 7 (37): 19-25.; Torres-Carvajal, O. 2007. A taxonomic revision of South American Stenocercus (Squamata: Iguania) lizards. Herpetological Monographs 21(1): 76-178.
Stenocercus_cadlei	lizard	1	0	1	0	0	0	0	1	1	1	0	0	0	0	0	1	0	0	1	0	1	0	0	0	0	0	0	0	0	0	0	0	0	Torres-Carvajal, O.; Mafla-Endara, P. 2013. A New Cryptic Species of Stenocercus (Squamata: Iguanidae) from the Andes of Ecuador. Journal of Herpetology 47(1): 184-190.
Stenocercus_caducus	lizard	1	0	1	0	0	0	0	1	1	0	0	0	0	0	0	0	1	0	1	0	1	0	0	0	0	0	0	0	0	0	0	0	0	Torres-Carvajal, O. 2007. A taxonomic revision of South American Stenocercus (Squamata: Iguania) lizards. Herpetological Monographs 21(1): 76-178.
Stenocercus_chinchaoensis	lizard	1	0	1	0	0	0	0	1	0	0	1	0	0	0	0	0	1	0	1	0	1	0	0	0	0	0	0	0	0	0	0	0	0	Venegas, P. J., Duran, V., & Garcia-Burneo, K. (2013). A new species of arboreal iguanid lizard, genus Stenocercus (Squamata: Iguania), from central Peru. Zootaxa, 3609(3), 291-301.
Stenocercus_chlorostictus	lizard	1	0	1	0	0	0	0	1	0	0	1	0	0	0	0	0	1	0	1	0	1	0	0	0	0	0	0	0	0	0	0	0	0	Torres-Carvajal, O. 2007. A taxonomic revision of South American Stenocercus (Squamata: Iguania) lizards. Herpetological Monographs 21(1): 76-178.
Stenocercus_chrysopygus	lizard	1	0	1	0	0	0	0	1	1	0	0	0	0	0	0	0	1	0	1	0	1	0	0	0	0	0	0	0	0	0	0	0	0	Torres-Carvajal, O. 2007. A taxonomic revision of South American Stenocercus (Squamata: Iguania) lizards. Herpetological Monographs 21(1): 76-178.
Stenocercus_crassicaudatus	lizard	1	0	1	0	0	0	0	1	1	1	0	0	0	0	0	1	0	0	1	0	1	0	0	0	0	0	0	0	0	0	0	0	0	Torres-Carvajal, O. 2007. A taxonomic revision of South American Stenocercus (Squamata: Iguania) lizards. Herpetological Monographs 21(1): 76-178.
Stenocercus_cupreus	lizard	1	0	1	0	0	0	0	1	1	1	0	0	0	0	0	1	0	0	1	0	1	0	0	0	0	0	0	0	0	0	0	0	0	Torres-Carvajal, O. 2007. A taxonomic revision of South American Stenocercus (Squamata: Iguania) lizards. Herpetological Monographs 21(1): 76-178.
Stenocercus_empetrus	lizard	1	0	0	1	0	0	0	1	1	1	0	0	0	0	0	1	0	0	1	0	1	0	0	0	0	0	0	0	0	0	0	0	0	Torres-Carvajal, O. 2007. A taxonomic revision of South American Stenocercus (Squamata: Iguania) lizards. Herpetological Monographs 21(1): 76-178.
Stenocercus_festae	lizard	1	0	0	1	0	0	0	1	1	0	0	0	0	0	0	1	0	0	1	0	1	0	0	0	0	0	0	0	0	0	0	0	0	Torres-Carvajal, O. 2007. A taxonomic revision of South American Stenocercus (Squamata: Iguania) lizards. Herpetological Monographs 21(1): 76-178.
Stenocercus_fimbriatus	lizard	1	0	1	0	0	0	0	1	1	0	1	0	0	0	0	1	0	1	1	0	1	0	0	0	0	0	0	0	0	0	0	0	0	Meiri, S. 2008. Evolution and ecology of lizard body sizes. Global Ecology and Biogeography 17: 724-734.; Avila-Pires, T.C.S. (1995). Lizards of Brazilian Amazonia (Reptilia: Squamata). Zoologische Verhandelingen, 299(1), 1–706.; Ribeiro-Júnior, M. A. 2015. Catalogue of distribution of lizards (Reptilia: Squamata) from the Brazilian Amazonia. I. Dactyloidae, Hoplocercidae, Iguanidae, Leiosauridae…
Stenocercus_formosus	lizard	1	0	1	0	0	0	0	1	1	0	0	0	0	0	0	1	0	1	1	0	1	0	0	0	0	0	0	0	0	0	0	0	0	Boulenger, G. A. 1901. Further descriptions of new reptiles collected by Mr. P. O. Simons in Peru and Bolivia. Ann. Mag. nat. Hist. (7) 7 (42): 546-549.
Stenocercus_frittsi	lizard	1	0	1	0	0	0	0	1	1	0	0	0	0	0	0	1	0	0	1	0	1	0	0	0	0	0	0	0	0	0	0	0	0	Torres-Carvajal, O. 2007. A taxonomic revision of South American Stenocercus (Squamata: Iguania) lizards. Herpetological Monographs 21(1): 76-178.; Torres-Carvajal, O. 2005. New species of Stenocercus (Squamata: Iguania) from the Andes of Central Peru with a redescription of Stenocercus variabilis. Journal of Herpetology 39(3): 471-477.
Stenocercus_guentheri	lizard	1	0	1	0	0	0	0	1	1	1	0	0	0	0	0	1	0	0	1	0	1	0	0	0	0	0	0	0	0	0	0	0	0	Torres-Carvajal, O. 2007. A taxonomic revision of South American Stenocercus (Squamata: Iguania) lizards. Herpetological Monographs 21(1): 76-178.
Stenocercus_huancabambae	lizard	1	0	1	0	0	0	0	1	1	0	0	0	0	0	0	1	0	0	1	0	1	0	0	0	0	0	0	0	0	0	0	0	0	Torres-Carvajal, O. 2007. A taxonomic revision of South American Stenocercus (Squamata: Iguania) lizards. Herpetological Monographs 21(1): 76-178.
Stenocercus_humeralis	lizard	1	0	0	1	0	0	0	0	1	0	1	0	0	0	0	0	1	0	1	0	1	0	0	0	0	0	0	0	0	0	0	0	0	Torres-Carvajal, O. 2007. A taxonomic revision of South American Stenocercus (Squamata: Iguania) lizards. Herpetological Monographs 21(1): 76-178.
Stenocercus_imitator	lizard	1	0	0	1	0	0	0	1	1	0	0	0	0	0	0	1	1	1	1	0	1	0	0	0	0	0	0	0	0	0	0	0	0	Torres-Carvajal, O. 2007. A taxonomic revision of South American Stenocercus (Squamata: Iguania) lizards. Herpetological Monographs 21(1): 76-178.
Stenocercus_iridescens	lizard	1	0	1	0	0	0	0	0	1	0	1	0	0	0	0	0	1	0	1	0	1	0	0	0	0	0	0	0	0	0	0	0	0	Torres-Carvajal, O. 2007. A taxonomic revision of South American Stenocercus (Squamata: Iguania) lizards. Herpetological Monographs 21(1): 76-178.
Stenocercus_ivitus	lizard	1	0	1	0	0	0	0	1	1	0	1	0	0	0	0	0	1	0	1	0	1	0	0	0	0	0	0	0	0	0	0	0	0	Torres-Carvajal, O. 2007. A taxonomic revision of South American Stenocercus (Squamata: Iguania) lizards. Herpetological Monographs 21(1): 76-178.
Stenocercus_latebrosus	lizard	1	0	1	0	0	0	0	1	1	0	0	0	0	0	0	1	0	0	1	0	1	0	0	0	0	0	0	0	0	0	0	0	0	Torres-Carvajal, O. 2007. A taxonomic revision of South American Stenocercus (Squamata: Iguania) lizards. Herpetological Monographs 21(1): 76-178.
Stenocercus_marmoratus	lizard	1	0	1	0	0	0	0	1	1	1	0	0	0	0	0	1	0	0	1	0	1	0	0	0	0	0	0	0	0	0	0	0	0	Torres-Carvajal, O. 2007. A taxonomic revision of South American Stenocercus (Squamata: Iguania) lizards. Herpetological Monographs 21(1): 76-178.
Stenocercus_melanopygus	lizard	1	0	1	0	0	0	0	1	1	1	0	0	0	0	0	1	0	0	1	0	1	0	0	0	0	0	0	0	0	0	0	0	0	Torres-Carvajal, O. 2007. A taxonomic revision of South American Stenocercus (Squamata: Iguania) lizards. Herpetological Monographs 21(1): 76-178.
Stenocercus_nigromaculatus	lizard	1	0	1	0	0	0	0	1	1	1	0	0	0	0	0	1	0	0	1	0	1	0	0	0	0	0	0	0	0	0	0	0	0	Torres-Carvajal, O. 2007. A taxonomic revision of South American Stenocercus (Squamata: Iguania) lizards. Herpetological Monographs 21(1): 76-178.
Stenocercus_nubicola	lizard	1	0	1	0	0	0	0	1	1	0	1	0	0	0	0	0	1	0	1	0	1	0	0	0	0	0	0	0	0	0	0	0	0	Torres-Carvajal, O. 2007. A taxonomic revision of South American Stenocercus (Squamata: Iguania) lizards. Herpetological Monographs 21(1): 76-178.
Stenocercus_ochoai	lizard	1	0	1	0	0	0	0	1	1	1	0	0	0	0	0	1	0	0	1	0	1	0	0	0	0	0	0	0	0	0	0	0	0	Torres-Carvajal, O. 2007. A taxonomic revision of South American Stenocercus (Squamata: Iguania) lizards. Herpetological Monographs 21(1): 76-178.
Stenocercus_omari	lizard	1	0	1	0	0	0	0	1	1	1	1	0	0	0	0	0	1	1	1	0	1	0	0	0	0	0	0	0	0	0	0	0	0	Venegas, P. J., Echevarria, L. Y., Garcia-Burneo, K., & Koch, C. (2016). A new species of iguanid lizard, genus Stenocercus (Squamata, Iguania), from the Central Andes in Peru. Zootaxa, 4205(1): 52–64.
Stenocercus_orientalis	lizard	1	0	1	0	0	0	0	1	1	0	0	0	0	0	0	1	0	0	1	0	1	0	0	0	0	0	0	0	0	0	0	0	0	Torres-Carvajal, O. 2007. A taxonomic revision of South American Stenocercus (Squamata: Iguania) lizards. Herpetological Monographs 21(1): 76-178.
Stenocercus_ornatus	lizard	1	0	1	0	0	0	0	1	1	0	0	0	0	0	0	1	0	0	1	0	1	0	0	0	0	0	0	0	0	0	0	0	0	Torres-Carvajal, O. 2007. A taxonomic revision of South American Stenocercus (Squamata: Iguania) lizards. Herpetological Monographs 21(1): 76-178.
Stenocercus_percultus	lizard	1	0	0	1	0	0	0	1	1	0	0	0	0	0	0	0	1	1	1	0	1	0	0	0	0	0	0	0	0	0	0	0	0	Torres-Carvajal, O. 2007. A taxonomic revision of South American Stenocercus (Squamata: Iguania) lizards. Herpetological Monographs 21(1): 76-178.
Stenocercus_praeornatus	lizard	1	0	0	1	0	0	0	1	1	1	0	0	0	0	0	1	0	0	1	0	1	0	0	0	0	0	0	0	0	0	0	0	0	Torres-Carvajal, O. 2007. A taxonomic revision of South American Stenocercus (Squamata: Iguania) lizards. Herpetological Monographs 21(1): 76-178.
Stenocercus_prionotus	lizard	1	0	1	0	0	0	0	1	1	1	0	0	0	0	0	1	0	1	1	0	1	0	0	0	0	0	0	0	0	0	0	0	0	Torres-Carvajal, O. 2007. A taxonomic revision of South American Stenocercus (Squamata: Iguania) lizards. Herpetological Monographs 21(1): 76-178.
Stenocercus_puyango	lizard	1	0	0	1	0	0	0	1	1	1	1	0	0	0	0	0	1	0	1	0	1	0	0	0	0	0	0	0	0	0	0	0	0	Torres-Carvajal, O. 2007. A taxonomic revision of South American Stenocercus (Squamata: Iguania) lizards. Herpetological Monographs 21(1): 76-178.
Stenocercus_rhodomelas	lizard	1	0	1	0	0	0	0	1	1	1	0	0	0	0	0	1	0	0	1	0	1	0	0	0	0	0	0	0	0	0	0	0	0	Torres-Carvajal, O. 2007. A taxonomic revision of South American Stenocercus (Squamata: Iguania) lizards. Herpetological Monographs 21(1): 76-178.
Stenocercus_roseiventris	lizard	1	0	0	1	0	0	0	1	1	1	1	0	0	0	0	1	0	1	1	0	1	0	0	0	0	0	0	0	0	0	0	0	0	Meiri, S. 2008. Evolution and ecology of lizard body sizes. Global Ecology and Biogeography 17: 724-734.; Avila-Pires, T.C.S. (1995). Lizards of Brazilian Amazonia (Reptilia: Squamata). Zoologische Verhandelingen, 299(1), 1–706.; Ribeiro-Júnior, M. A. 2015. Catalogue of distribution of lizards (Reptilia: Squamata) from the Brazilian Amazonia. I. Dactyloidae, Hoplocercidae, Iguanidae, Leiosauridae…
Stenocercus_scapularis	lizard	1	0	1	0	0	0	0	1	1	0	0	0	0	0	0	1	0	0	1	0	1	0	0	0	0	0	0	0	0	0	0	0	0	Boulenger, G. A. 1901. Further descriptions of new reptiles collected by Mr. P. O. Simons in Peru and Bolivia. Ann. Mag. nat. Hist. (7) 7 (42): 546-549.
Stenocercus_simonsii	lizard	1	0	1	0	0	0	0	0	1	1	0	0	0	0	0	1	0	0	1	0	1	0	0	0	0	0	0	0	0	0	0	0	0	Torres-Carvajal, O. 2007. A taxonomic revision of South American Stenocercus (Squamata: Iguania) lizards. Herpetological Monographs 21(1): 76-178.
Stenocercus_sinesaccus	lizard	1	0	1	0	0	0	0	1	1	0	1	0	0	0	0	0	1	1	1	0	1	0	0	0	0	0	0	0	0	0	0	0	0	Meiri, S. 2008. Evolution and ecology of lizard body sizes. Global Ecology and Biogeography 17: 724-734.; Avila-Pires, T.C.S. (1995). Lizards of Brazilian Amazonia (Reptilia: Squamata). Zoologische Verhandelingen, 299(1), 1–706.; Ribeiro-Júnior, M. A. 2015. Catalogue of distribution of lizards (Reptilia: Squamata) from the Brazilian Amazonia. I. Dactyloidae, Hoplocercidae, Iguanidae, Leiosauridae…
Stenocercus_stigmosus	lizard	1	0	1	0	0	0	0	1	1	0	0	0	0	0	0	0	1	1	1	0	1	0	0	0	0	0	0	0	0	0	0	0	0	Torres-Carvajal, O. 2007. A taxonomic revision of South American Stenocercus (Squamata: Iguania) lizards. Herpetological Monographs 21(1): 76-178.
Stenocercus_torquatus	lizard	1	0	1	0	0	0	0	1	0	0	1	0	0	0	0	0	1	0	1	0	1	0	0	0	0	0	0	0	0	0	0	0	0	Torres-Carvajal, O. 2007. A taxonomic revision of South American Stenocercus (Squamata: Iguania) lizards. Herpetological Monographs 21(1): 76-178.
Stenocercus_variabilis	lizard	1	0	1	0	0	0	0	1	1	1	0	0	0	0	0	1	0	0	1	0	1	0	0	0	0	0	0	0	0	0	0	0	0	Boulenger, G. A. 1901. Further descriptions of new reptiles collected by Mr. P. O. Simons in Peru and Bolivia. Ann. Mag. nat. Hist. (7) 7 (42): 546-549.; Torres-Carvajal, O. 2005. New species of Stenocercus (Squamata: Iguania) from the Andes of Central Peru with a redescription of Stenocercus variabilis. Journal of Herpetology 39(3): 471-477.
Teius_teyou	lizard	1	0	0	1	0	0	0	1	1	0	0	0	0	0	0	1	0	0	1	0	1	0	1	0	0	0	1	1	0	0	0	1	0	Meiri, S. 2008. Evolution and ecology of lizard body sizes. Global Ecology and Biogeography 17: 724-734.; Cacciali, P., Köhler, G., & Maneyro, R. (2016). Observations on the escape behaviour in Teius oculatus and T. teyou (Reptilia: Squamata: Teiidae). North-western journal of zoology, 2016, 12 (1): 151-158.; Casas, M. H.; Aráoz, E.; Montero, R. 2016. Prevalence of Autotomy and Tail Regeneration …
Thecadactylus_rapicauda	lizard	0	1	0	1	0	0	1	0	1	0	1	0	0	0	0	1	1	1	1	0	1	1	1	0	0	0	0	0	0	0	0	0	0	Meiri, S. 2008. Evolution and ecology of lizard body sizes. Global Ecology and Biogeography 17: 724-734.; Avila-Pires, T.C.S. (1995). Lizards of Brazilian Amazonia (Reptilia: Squamata). Zoologische Verhandelingen, 299(1), 1–706.
Thecadactylus_solimoensis	lizard	0	1	0	1	0	0	1	0	0	0	1	0	0	0	0	0	1	1	1	0	1	0	0	0	0	0	0	0	0	0	0	0	0	Meiri, S. 2008. Evolution and ecology of lizard body sizes. Global Ecology and Biogeography 17: 724-734.; Ribeiro-Júnior, M. A. 2015. Catalogue of distribution of lizards (Reptilia. Squamata) from the Brazilian Amazonia. II. Gekkonidae, Phyllodactylidae, Sphaerodactylidae. Zootaxa 3981 (1), p. 001–055.; Venegas, P. J.; Chávez-Arribasplata, J. C.; Almora, E.; Grilli, P.; Duran, V. 2019. New observ…
Tretioscincus_agilis	lizard	1	0	1	0	0	0	0	1	1	0	1	0	0	0	0	1	0	1	1	0	1	0	0	0	0	0	0	0	0	0	0	0	0	Meiri, S. 2008. Evolution and ecology of lizard body sizes. Global Ecology and Biogeography 17: 724-734.; Avila-Pires, T.C.S. (1995). Lizards of Brazilian Amazonia (Reptilia: Squamata). Zoologische Verhandelingen, 299(1), 1–706.; Ribeiro-Júnior, M. A.; Amaral, S. 2017. Catalogue of distribution of lizards (Reptilia: Squamata) from the Brazilian Amazonia. IV. Alopoglossidae, Gymnophthalmidae. Zoot…
Tretioscincus_oriximinensis	lizard	1	0	1	0	0	0	0	1	1	0	0	0	0	0	0	1	0	0	1	0	1	0	0	0	0	0	0	0	0	0	0	0	0	Meiri, S. 2008. Evolution and ecology of lizard body sizes. Global Ecology and Biogeography 17: 724-734.; Avila-Pires, T.C.S. (1995). Lizards of Brazilian Amazonia (Reptilia: Squamata). Zoologische Verhandelingen, 299(1), 1–706.; Ribeiro-Júnior, M. A.; Amaral, S. 2017. Catalogue of distribution of lizards (Reptilia: Squamata) from the Brazilian Amazonia. IV. Alopoglossidae, Gymnophthalmidae. Zoot…
Microlophus_arenarius	lizard	1	0	0	1	0	0	0	1	1	0	1	0	0	0	0	0	1	1	0	1	1	0	0	0	0	0	0	0	0	0	0	0	0	Carvalho, A. L. G. 2021. Resolving the Obscure Identity of Steironotus arenarius Tschudi, 1845 and Tropidurus tschudii Roux, 1907 (Squamata: Tropiduridae). South American Journal of Herpetology 19(1): 40-53.
Tropidurus_azurduyae	lizard	1	0	1	0	0	0	0	1	1	1	0	0	0	0	0	1	0	0	1	0	1	0	0	0	0	0	0	0	0	0	0	0	0	Carvalho, A. L. G.; Rivas, L. R.; Céspedes, R.; Rodrigues, M. T. 2018. A New Collared Lizard (Tropidurus: Tropiduridae) Endemic to the Western Bolivian Andes and Its Implications for Seasonally Dry Tropical Forests. American Museum Novitates (3896): 1-56.
Tropidurus_callathelys	lizard	1	0	1	0	0	0	0	1	1	1	0	0	0	0	0	1	0	1	1	0	1	0	0	0	0	0	0	0	0	0	0	0	0	Meiri, S. 2008. Evolution and ecology of lizard body sizes. Global Ecology and Biogeography 17: 724-734.; Michael B. H.; Ronald L. G. Jr. 1998. Lizards of the Genus Tropidurus (Iguania: Tropiduridae) from the Serranía de Huanchaca, Bolivia: New Species, Natural History, and a Key to the Genus. Herpetologica, 54(4), 493–520.
Tropidurus_catalanensis	lizard	1	0	0	1	0	0	0	1	1	1	0	0	0	0	0	1	0	0	1	0	1	1	0	1	0	0	1	1	0	1	0	1	0	Kunz, T. S. & Borgues-Martins, M. 2013. A new microendemic species of Tropidurus (Squamata: Tropiduridae) from southern Brazil and revalidation of Tropidurus catalanensis Gudynas & Skuk, 1983. Zootaxa 3681: 413–439.; Carvalho, A. L. G.; Sena, M. A.; Peloso, P. L. V.; Machado, F. A.; Montesinos, R.; Silva, H. R.; Campbell, G.; Rodrigues, M. T. 2016. A New Tropidurus (Tropiduridae) from the Semiari…
Tropidurus_chromatops	lizard	1	0	0	1	0	0	0	1	0	1	0	0	0	0	0	1	0	1	1	0	1	0	0	0	0	0	0	0	0	0	0	0	0	Meiri, S. 2008. Evolution and ecology of lizard body sizes. Global Ecology and Biogeography 17: 724-734.; Michael B. H.; Ronald L. G. Jr. 1998. Lizards of the Genus Tropidurus (Iguania: Tropiduridae) from the Serranía de Huanchaca, Bolivia: New Species, Natural History, and a Key to the Genus. Herpetologica, 54(4), 493–520.; Carvalho, A. L. G.; Sena, M. A.; Peloso, P. L. V.; Machado, F. A.; Monte…
Tropidurus_etheridgei	lizard	1	0	0	1	0	0	0	1	1	0	1	0	0	0	0	1	0	1	1	0	1	0	0	0	0	0	0	0	0	0	0	0	0	Meiri, S. 2008. Evolution and ecology of lizard body sizes. Global Ecology and Biogeography 17: 724-734.; Rodrigues, M. T. 1987. Sistemática, ecologia e zoogeografia dos Tropidurus do grupo torquatus ao sul do rio Amazonas (Sauria, Iguanidae). Arquivos de Zoologia, 31(3): 105-230.; Carvalho, A. L. G.; Sena, M. A.; Peloso, P. L. V.; Machado, F. A.; Montesinos, R.; Silva, H. R.; Campbell, G.; Rodri…
Tropidurus_guarani	lizard	1	0	1	0	0	0	0	1	1	1	1	0	0	0	0	1	0	1	1	0	1	0	0	0	0	0	0	0	0	0	0	0	0	Alvarez, B. B.; Cei, J. M.; Scolaro, J. A. 1994. A new subspecies of Tropidurus spinulosus (Cope 1862) from the subtropical wet mesic Paraguayan region (Reptilia Squamata Tropiduridae). Tropical Zoology 7(1): 161-179.
Tropidurus_hispidus	lizard	1	0	0	1	0	0	0	1	1	1	1	0	0	0	0	1	0	1	1	0	1	1	1	1	0	0	1	1	0	1	0	1	0	Avila-Pires, T.C.S. (1995). Lizards of Brazilian Amazonia (Reptilia: Squamata). Zoologische Verhandelingen, 299(1), 1–706.; Rodrigues, M. T. 1987. Sistemática, ecologia e zoogeografia dos Tropidurus do grupo torquatus ao sul do rio Amazonas (Sauria, Iguanidae). Arquivos de Zoologia, 31(3): 105-230.
Tropidurus_insulanus	lizard	1	0	1	0	0	0	0	1	1	1	0	0	0	0	0	1	0	1	1	0	1	0	0	0	0	0	0	0	0	0	0	0	0	Meiri, S. 2008. Evolution and ecology of lizard body sizes. Global Ecology and Biogeography 17: 724-734.; Rodrigues, M. T. 1987. Sistemática, ecologia e zoogeografia dos Tropidurus do grupo torquatus ao sul do rio Amazonas (Sauria, Iguanidae). Arquivos de Zoologia, 31(3): 105-230.; Carvalho, A. L. G.; Sena, M. A.; Peloso, P. L. V.; Machado, F. A.; Montesinos, R.; Silva, H. R.; Campbell, G.; Rodri…
Tropidurus_itambere	lizard	1	0	1	0	0	0	0	1	1	1	1	0	0	0	0	1	0	0	1	0	1	1	1	1	0	0	1	1	1	1	0	1	0	Nunes, J. Vaz.; Thiago, E.; Sousa, B. M. 2012. Anti-predator behaviour in the Brazilian lizard Tropidurus itambere (Tropiduridae) on a rocky outcrop. Herpetological Bulletin. 120: 22-28.; Rodrigues, M. T. 1987. Sistemática, ecologia e zoogeografia dos Tropidurus do grupo torquatus ao sul do rio Amazonas (Sauria, Iguanidae). Arquivos de Zoologia, 31(3): 105-230.; Carvalho, A. L. G.; Sena, M. A.; P…
Tropidurus_lagunablanca	lizard	1	0	0	1	0	0	0	1	0	0	1	0	0	0	0	1	0	0	1	0	1	0	0	0	0	0	0	0	0	0	0	0	0	Carvalho, A.L.G. 2016. Three New Species of the Tropidurus spinulosus Group (Squamata: Tropiduridae) from Eastern Paraguay. American Museum Novitates, v. 3853, p. 1–44.
Tropidurus_melanopleurus	lizard	1	0	0	1	0	0	0	1	1	1	0	0	0	0	0	1	0	0	1	0	1	0	0	0	0	0	0	0	0	0	0	0	0	Boulenger, G. A. 1902. Descriptions of new batrachians and reptiles from the Andes of Peru and Bolivia. Ann. Mag. nat. Hist. (7) 10(59): 394-402.
Tropidurus_oreadicus	lizard	1	0	0	1	0	0	0	1	1	1	1	0	0	0	0	1	0	1	1	0	1	0	0	0	0	0	0	0	0	0	0	0	0	Meiri, S. 2008. Evolution and ecology of lizard body sizes. Global Ecology and Biogeography 17: 724-734.; Rodrigues, M. T. 1987. Sistemática, ecologia e zoogeografia dos Tropidurus do grupo torquatus ao sul do rio Amazonas (Sauria, Iguanidae). Arquivos de Zoologia, 31(3): 105-230.; Carvalho, A. L. G.; Sena, M. A.; Peloso, P. L. V.; Machado, F. A.; Montesinos, R.; Silva, H. R.; Campbell, G.; Rodri…
Tropidurus_spinulosus	lizard	1	0	0	1	0	0	0	1	0	1	1	0	1	0	0	1	0	1	1	0	1	0	0	1	0	0	0	0	0	0	0	1	0	Meiri, S. 2008. Evolution and ecology of lizard body sizes. Global Ecology and Biogeography 17: 724-734.; Cruz, F. B. 1998. Natural history of Tropidurus spinulosus (Squamata: Tropiduridae) from the dry Chaco of Salta, Argentina. The Herpetological Journal 8 (2): 107-110.
Tropidurus_torquatus	lizard	1	0	0	1	0	0	0	1	1	1	1	0	0	0	0	1	0	1	1	0	1	1	1	1	0	0	1	1	1	1	0	1	0	Kunz, T. S. & Borgues-Martins, M. 2013. A new microendemic species of Tropidurus (Squamata: Tropiduridae) from southern Brazil and revalidation of Tropidurus catalanensis Gudynas & Skuk, 1983. Zootaxa 3681: 413–439
Tropidurus_xanthochilus	lizard	1	0	0	1	0	0	0	1	0	0	1	0	0	0	0	0	1	1	1	0	1	0	0	0	0	0	0	0	0	0	0	0	0	Harvey, M. B.; Gutberlet, R. L. J. 1998. Lizards of the genus Tropidurus (Iguania: Tropiduridae) from the Serrania de Huanchaca, Bolivia: new species, natural history, and a key to the genus. Herpetologica 54(4): 493-520.
Tupinambis_cryptus	lizard	1	0	0	0	1	0	0	1	1	0	0	0	0	0	0	0	1	1	1	0	1	0	0	0	0	1	0	0	0	1	0	0	0	Murphy, J. C.; Jowers, M. J.; Lehtinen, R. M.; Charles, S. P.; Colli, G. R.; Peres Jr, A. K.; Hendry, C. R.; Pyron, R. A. 2016. Cryptic, Sympatric Diversity in Tegu Lizards of the Tupinambis teguixin Group (Squamata, Sauria, Teiidae) and the Description of Three New Species. PLoS One 11 (8): e0158542.
Tupinambis_cuzcoensis	lizard	1	0	0	1	0	0	0	1	1	0	0	0	0	0	0	0	1	1	1	0	1	0	0	0	0	0	0	0	0	0	0	0	0	Meiri, S. 2008. Evolution and ecology of lizard body sizes. Global Ecology and Biogeography 17: 724-734.; Murphy, J. C.; Jowers, M. J.; Lehtinen, R. M.; Charles, S. P.; Colli, G. R.; Peres Jr, A. K.; Hendry, C. R.; Pyron, R. A. 2016. Cryptic, Sympatric Diversity in Tegu Lizards of the Tupinambis teguixin Group (Squamata, Sauria, Teiidae) and the Description of Three New Species. PLoS One 11 (8): …
Tupinambis_longilineus	lizard	1	0	0	1	0	0	0	1	1	0	0	0	0	0	0	0	1	1	1	0	1	0	0	0	0	0	0	0	0	0	0	0	0	Meiri, S. 2008. Evolution and ecology of lizard body sizes. Global Ecology and Biogeography 17: 724-734.; Avila-Pires, T.C.S. (1995). Lizards of Brazilian Amazonia (Reptilia: Squamata). Zoologische Verhandelingen, 299(1), 1–706.; Ribeiro-Júnior, M. A.; Amaral, S. 2016. Catalogue of distribution of lizards (Reptilia: Squamata) from the Brazilian Amazonia. III. Anguidae, Scincidae, Teiidae. Zootaxa…
Tupinambis_matipu	lizard	1	0	0	0	1	0	0	1	1	0	0	0	0	0	0	0	1	0	1	0	1	0	0	0	0	0	0	0	0	0	0	0	0	Silva, M. B.; Ribeiro-Júnior, M. A.; Ávila-Pires, T. C. S. 2018. A New Species of Tupinambis Daudin, 1802 (Squamata: Teiidae) from Central South America. Journal of Herpetology, v. 52(1), p. 94–110.
Tupinambis_quadrilineatus	lizard	1	0	0	0	1	0	0	1	1	0	0	0	0	0	0	1	0	0	1	0	1	0	0	0	0	0	0	0	0	0	0	0	0	Meiri, S. 2008. Evolution and ecology of lizard body sizes. Global Ecology and Biogeography 17: 724-734.; Ribeiro-Júnior, M. A.; Amaral, S. 2016. Catalogue of distribution of lizards (Reptilia: Squamata) from the Brazilian Amazonia. III. Anguidae, Scincidae, Teiidae. Zootaxa, v. 4205(5), p. 401-430.
Tupinambis_teguixin	lizard	1	0	0	0	1	0	0	1	1	0	0	0	0	0	0	1	1	1	1	0	1	0	0	0	1	1	1	1	0	1	1	1	1	Meiri, S. 2008. Evolution and ecology of lizard body sizes. Global Ecology and Biogeography 17: 724-734.; Nascimento, S. (1998). Ocorrência de Lagartos no “Lavrado” de Roraima (Sauria: Gekkonidae, Teiidae, Iguanidae, Polychridae, Tropiduridae, Scincidae e Amphisbaenidae). Boletim do Museu Integrado de Roraima (Online), 4(01), 39-49.; Martuscelli, P.; Olmos, F. 1996. Tupinambis teguixin (Common Te…
Uracentron_azureum	lizard	1	0	1	0	0	0	1	0	0	0	1	0	0	0	0	0	1	0	1	0	1	0	0	0	0	0	0	0	0	0	0	0	0	Meiri, S. 2008. Evolution and ecology of lizard body sizes. Global Ecology and Biogeography 17: 724-734.; Avila-Pires, T.C.S. (1995). Lizards of Brazilian Amazonia (Reptilia: Squamata). Zoologische Verhandelingen, 299(1), 1–706.; Ribeiro-Júnior, M. A. 2015. Catalogue of distribution of lizards (Reptilia: Squamata) from the Brazilian Amazonia. I. Dactyloidae, Hoplocercidae, Iguanidae, Leiosauridae…
Uracentron_flaviceps	lizard	1	0	0	1	0	0	1	0	0	0	1	0	0	0	0	0	1	0	1	0	1	0	0	0	0	0	0	0	0	0	0	0	0	Meiri, S. 2008. Evolution and ecology of lizard body sizes. Global Ecology and Biogeography 17: 724-734.; Avila-Pires, T.C.S. (1995). Lizards of Brazilian Amazonia (Reptilia: Squamata). Zoologische Verhandelingen, 299(1), 1–706.; Ribeiro-Júnior, M. A. 2015. Catalogue of distribution of lizards (Reptilia: Squamata) from the Brazilian Amazonia. I. Dactyloidae, Hoplocercidae, Iguanidae, Leiosauridae…
Uranoscodon_superciliosus	lizard	1	0	0	1	0	0	0	1	1	0	1	1	0	0	0	0	1	0	1	0	1	0	0	0	0	0	0	0	0	0	0	0	0	Meiri, S. 2008. Evolution and ecology of lizard body sizes. Global Ecology and Biogeography 17: 724-734.; Avila-Pires, T.C.S. (1995). Lizards of Brazilian Amazonia (Reptilia: Squamata). Zoologische Verhandelingen, 299(1), 1–706.; Ribeiro-Júnior, M. A. 2015. Catalogue of distribution of lizards (Reptilia: Squamata) from the Brazilian Amazonia. I. Dactyloidae, Hoplocercidae, Iguanidae, Leiosauridae…
Urostrophus_gallardoi	lizard	1	0	1	0	0	0	0	1	0	0	1	0	0	0	0	0	1	0	1	0	1	0	0	0	0	0	0	0	0	0	0	0	0	Etheridge, R.; Williams, E. E. 1991. A review of the South American lizard genera Urostrophus and Anisolepis (Squamata: Iguania: Polychridae). Bull. Mus. Comp. Zool Harvard 152(5): 317-361.
Vanzosaura_rubricauda	lizard	1	0	1	0	0	0	0	1	1	0	0	0	0	0	1	1	0	0	1	0	1	0	0	0	0	0	0	0	0	0	0	0	0	Meiri, S. 2008. Evolution and ecology of lizard body sizes. Global Ecology and Biogeography 17: 724-734.; Recoder, R. S., De Pinho Werneck, F., Teixeira Jr, M., Colli, G. R., Sites Jr, J. W., & Rodrigues, M. T. (2014). Geographic variation and systematic review of the lizard genus Vanzosaura (Squamata, Gymnophthalmidae), with the description of a new species. Zoological Journal of the Linnean Soc…
Varzea_altamazonica	lizard	1	0	1	0	0	0	0	1	1	0	1	0	0	0	0	0	1	1	0	1	1	0	0	0	0	0	0	0	0	0	0	0	0	Ribeiro-Júnior, M. A.; Amaral, S. 2016. Catalogue of distribution of lizards (Reptilia: Squamata) from the Brazilian Amazonia. III. Anguidae, Scincidae, Teiidae. Zootaxa, 4205(5), 401-430.; Miralles, A.; Barrio-Amorós, C. L.; Rivas, G.; Chaparro-Auza, J.C. (2006). Speciation in the “Várzéa” flooded forest: a new Mabuya (Squamata, Scincidae) from Western Amazonia. Zootaxa, 1188: 1–22.
Varzea_bistriata	lizard	1	0	1	0	0	0	0	1	1	0	1	0	0	0	0	0	1	1	0	1	1	0	0	0	0	0	0	0	0	0	0	0	0	Avila-Pires, T.C.S. (1995). Lizards of Brazilian Amazonia (Reptilia: Squamata). Zoologische Verhandelingen, 299(1), 1–706.
Yanomamia_guianensis	lizard	1	0	1	0	0	0	0	1	1	0	0	0	0	0	0	1	0	0	1	0	1	0	0	0	0	0	0	0	0	0	0	0	0	Macculloch, R.; LATHROP, A. 2001. A New Species of Arthrosaura (Sauria: Teiidae) from the Highlands of Guyana. Carib. J. Sci. 37 (3-4): 174-181 .
Amphisbaena_crisae	amphisbaenian	1	0	0	0	1	1	0	0	0	0	0	0	0	0	1	1	1	0	1	0	1	0	0	0	0	0	0	0	0	0	0	0	0	Vanzolini, P. E. (1997). The silvestrii species group of Amphisbaena, with the description of two new Brasilian species (Reptilia: Amphisbaenia). Papeis Avulsos de Zoologia (São Paulo), v.4, n.3, p. 65-85.
Amphisbaena_vanzolinii	amphisbaenian	1	0	0	1	0	1	0	0	0	0	0	0	0	0	1	0	1	0	1	0	1	0	0	0	0	0	0	0	0	0	0	0	0	Gans, C. 1963. Notes on amphisbaenids (Amphisbaenia, Reptilia). 8. A redescription of Amphisbaena stejnegeri and the description of a new species of Amphisbaena from British Guiana. American Museum Novitates, v. (2128), p. 1-18.
Amphisbaena_leeseri	amphisbaenian	1	0	0	1	0	1	0	0	0	0	0	0	0	0	1	1	0	1	1	0	1	0	0	0	0	0	0	0	0	0	0	0	0	Gans, C. 1964. New records of Amphisbaena silvestrii Boulenger, and the description of a new two-pored species from the northern Chaco (Amphisbaenia: Reptilia). Copeia, v. (3), p. 553-561.; Pinna, P. H.; Mendonça, A. F.; Bocchiglieri, A.; Fernandes, D. S. 2014. A New Species of Amphisbaena Linnaeus, 1758 from a Cerrado Region in Bahia, Northeastern Brazil (Squamata: Amphisbaenidae). Herpetologica…
Amphisbaena_occidentalis	amphisbaenian	0	0	0	0	1	1	0	0	0	0	0	0	0	0	1	1	0	0	1	0	1	0	0	0	0	0	0	0	0	0	0	0	0	Gans, C. 1961. Notes on Amphisbaenids (Amphisbaenia: Reptilia) 2. Amphisbaena occidentalis Cope from the Central Plain of Northern Peru. Postilla (56): 1-17
Amphisbaena_brasiliana	amphisbaenian	1	0	0	0	1	1	0	0	0	0	0	0	0	0	1	1	1	1	1	0	1	0	0	0	0	0	0	0	0	0	0	0	0	Dorado-Rodrigues, T. F.; Strüssmann, C.; Lima, F. A. N. S.; Valadão, R. M.; Mott, T. 2013. Reptilia, Squamata, Amphisbaenidae, Amphisbaena brasiliana (Gray, 1865): range extension. Herpetology Notes, v. 6, p. 331-333.; Oliveira, A. S. Q. A.; Gomes, F. B. R. 2017. Amphisbaena brasiliana Reproduction. Herpetological Review, v. 48 (2), p. 432-433.; Castro-Mello, C. 2003. Nova espécie de bronia gray,…
Amphisbaena_slateri	amphisbaenian	0	0	0	1	0	1	0	0	0	0	0	0	0	0	1	0	1	0	1	0	1	0	0	0	0	0	0	0	0	0	0	0	0	Costa, H. C.; Welton, L. J.; Hallermann, J. 2018. An updated diagnosis of the rare Amphisbaena slateri Boulenger, 1907, based on additional specimens (Squamata, Amphisbaenia, Amphisbaenidae). Evolutionary Systematics 2(2): 125-135
Amphisbaena_steindachneri	amphisbaenian	0	0	0	0	1	1	0	0	0	0	0	0	0	0	1	1	0	0	1	0	1	0	0	0	0	0	0	0	0	0	0	0	0	Colli, G. R.; Fenker, J. A.;Tedeschi, L. G.;Bataus, Y. S. L; Uhlig, V. M.; Silveira, A. L.; Rocha, C. F. D.;Nogueira, C. C.;Werneck, F. P.;Moura, G. J. B.;Winck, G. R.;Kiefer, M. C.; Freitas, M. A.; Ribeiro Júnior, M. A.; Hoogmoed, M. S.; Tinoco, M. S.; Valadão, R. M.; Vieira, R. C.; Maciel, R. P.; Faria, R. G.; Recoder, R.; Ávila, R. W.; Silva, S. T.; Ribeiro, S L. B & Avila-Pires, T. C. S.. 201…
Amphisbaena_mitchelli	amphisbaenian	1	0	0	1	0	1	0	0	0	0	0	0	0	0	1	0	1	0	1	0	1	0	0	0	0	0	0	0	0	0	0	0	0	Gans, C. 1964. Amphisbaena mitchelli Procter recorded from Belém, Pará, Brazil. Herpetologica, v. 20 (3), p. 192-194.; Ribeiro, S.; Santos-Jr, A. P.; Chagas, L. C.; Menezes, H. Chalkidis. 2014. Range extension and geographic distribution of Amphisbaena mitchelli Procter, 1923 in the state of Pará, Brazil. Check List, v. 10 (5), p. 1229-1230
Amphisbaena_alba	amphisbaenian	1	1	0	0	1	1	0	0	1	0	0	0	0	0	1	0	1	0	1	0	1	0	0	0	0	0	0	0	0	0	0	0	0	Roberto, I. J., Brito, L. B., & Avila, R. W. (2014). A new six-pored Amphisbaena (Squamata: Amphisbaenidae) from the coastal zone of northeast Brazil. Zootaxa, 3753(2), 167-176.; Andrade, D., Nascimento, L., & Abe, A. (2006). Habits hidden underground: a review on the reproduction of the Amphisbaenia with notes on four neotropical species. Amphibia-Reptilia, 27(2), 207-217.; Cumha, O. R. II. Lace…
Amphisbaena_polygrammica	amphisbaenian	0	0	0	0	0	0	0	0	0	0	0	0	0	0	1	0	1	0	1	0	1	0	0	0	0	0	0	0	0	0	0	0	0	Vanzolini, P. E. (2002). An aid to the identification of the South American species of Amphisbaena (Squamata, Amphisbaenidae). Papéis Avulsos de Zoologia, 42, 351-362.
Amphisbaena_fuliginosa	amphisbaenian	1	0	0	0	1	1	0	0	0	0	0	0	0	0	1	0	1	1	1	0	1	0	0	0	0	0	0	0	0	0	0	0	0	Nascimento, S. (1998). Ocorrência de Lagartos no “Lavrado” de Roraima (Sauria: Gekkonidae, Teiidae, Iguanidae, Polychridae, Tropiduridae, Scincidae e Amphisbaenidae). Boletim do Museu Integrado de Roraima (Online), 4(01), 39-49.; Cisneros-Heredia, D. F. (2005). Predation upon Amphisbaena fuliginosa LINNAEUS, 1758 by Micrurus ancoralis (JAN, 1872). Herpetozoa, 18(1/2), 93-94.; Navega-Gonçalves, M.…
Amphisbaena_slevini	amphisbaenian	1	0	0	1	0	1	0	0	0	0	0	0	0	0	1	0	1	0	1	0	1	0	0	0	0	0	0	0	0	0	0	0	0	Schmidt, K. P. 1936. Notes on Brasilian amphisbaenians. Herpetologica, v. 1 (1), p. 28-32.
Leposternon_microcephalum	amphisbaenian	1	0	0	0	1	1	0	0	0	0	0	0	0	0	1	0	1	1	1	0	1	0	0	0	0	0	0	0	0	0	0	0	0	Abegg, A. D.; Azevedo, W. S.; Ribeiro-Duarte, M. 2019. Noteworthy insular records of burrowing reptiles in Southeastern Brazil. Herpetology Notes, v. 12, p. 221-224.
Amphisbaena_caiari	amphisbaenian	1	0	0	1	0	1	0	0	0	0	0	0	0	0	1	0	1	0	1	0	1	0	0	0	0	0	0	0	0	0	0	0	0	Teixeira Jr, M.; Vechio, F. D.; Neto, A. M.; Rodrigues, M. T. 2014. A New Two-Pored Amphisbaena Linnaeus, 1758, from Western Amazonia, Brazil (Amphisbaenia: Reptilia). South American J. Herp. v. 9 (1), p. 62-74.
Amphisbaena_cunhai	amphisbaenian	1	0	0	1	0	1	0	0	0	0	0	0	0	0	1	0	1	0	1	0	1	0	0	0	0	0	0	0	0	0	0	0	0	Hoogmoed, M. S.; Avila-Pires, T.C.S. 1991. A new species of small Amphisbaena (Reptilia. Amphisbaenia. Amphisbaenidae) from western Amazonian Brazil. Boletim do Museu Paraense Emilio Goeldi, série Zoologia, 7 (1): 77-94.
Mesobaena_rhachicephala	amphisbaenian	1	0	0	0	1	1	0	0	0	0	0	0	0	0	1	0	1	0	1	0	1	0	0	0	0	0	0	0	0	0	0	0	0	Hoogmoed, M. S., Pinto, R. R., da Rocha, W. A., & Pereira, E. G. (2009). A new species of Mesobaena Mertens, 1925 (Squamata: Amphisbaenidae) from Brazilian Guiana, with a key to the Amphisbaenidae of the Guianan region. Herpetologica, 65(4), 436-448.
Amphisbaena_borelli	amphisbaenian	0	0	0	0	0	0	0	0	0	0	0	0	0	0	1	0	0	0	1	0	1	0	0	0	0	0	0	0	0	0	0	0	0	Gans, Carl 1964. The South American species of Amphisbaena with a vertically keeled tail (Reptilia, Amphisbaenidae). Senckenbergiana biologica 45 (3/5): 387-416
Amphisbaena_angustifrons	amphisbaenian	0	0	0	0	1	1	0	0	0	0	0	0	0	0	1	1	0	0	1	0	1	0	0	0	0	0	0	0	0	0	0	0	0	Gans, C., & Diefenbach, C. O. D. C. (1972). Description and geographical variation of the South American Amphisbaena angustifrons: the southernmost amphisbaenian in the world (Reptilia, Amphisbaenia). American Museum novitates; no. 2494: 1-20
Amphisbaena_tragorrhectes	amphisbaenian	0	0	0	1	0	1	0	0	0	0	0	0	0	0	1	0	1	0	1	0	1	0	0	0	0	0	0	0	0	0	0	0	0	Meiri, S., Bauer, A. M., Allison, A., Castro-Herrera, F., Chirio, L., Colli, G., Das, I., Doan, T. M., Glaw, F., Grismer, L. L., Hoogmoed, M., Kraus, F., LeBreton, M., Meirte, D., Nagy, Z. T., Nogueira, C. D. C., Oliver, P., Pauwels, O. S. G., Pincheira-Donoso, D., ... Roll, U. (2018). Extinct, obscure or imaginary: The lizard species with the smallest ranges. Diversity and Distributions, 24(2), …
Amphisbaena_silvestrii	amphisbaenian	1	0	0	1	0	1	0	0	0	0	0	0	0	0	1	1	0	1	1	0	1	0	0	0	0	0	0	0	0	0	0	0	0	Gans, C. 1964. New records of Amphisbaena silvestrii Boulenger, and the description of a new two-pored species from the northern Chaco (Amphisbaenia: Reptilia). Copeia, v. (3), p. 553-561.
Amphisbaena_camura	amphisbaenian	1	0	0	0	1	1	0	0	0	0	0	0	0	0	1	0	1	0	1	0	1	0	0	0	0	0	0	0	0	0	0	0	0	Gans, C. 1965. Notes on Amphisbaenids (Amphisbaenia, Reptilia). 17 A Redescription and Discussion of Amphisbaena angustifrons Cope and Amphisbaena camura Cope of Southern South America. American Museum Novitates, 2225: 1-32.
Amphisbaena_neglecta	amphisbaenian	1	0	0	1	0	1	0	0	0	0	0	0	0	0	1	1	0	0	1	0	1	0	0	0	0	0	0	0	0	0	0	0	0	Gans, C. 1962. Redefinition and description of the Brazilian reptiles Amphisbaena silvestrii Boulenger and A. neglecta Dunn and Piatt. Copeia, v. 1962 (1), p. 164-170.
Mesobaena_huebneri	amphisbaenian	1	1	0	0	1	1	0	0	0	0	0	0	0	0	1	1	0	0	1	0	1	0	0	0	0	0	0	0	0	0	0	0	0	Gans, C. 1974. New Records of Small Amphisbaenians from Northern South America. 8(3): 273–275
Amphisbaena_darwinii	amphisbaenian	1	1	0	1	0	1	0	0	0	0	0	0	0	0	1	1	0	0	1	0	1	0	0	0	0	0	0	0	0	0	0	0	0	Gands, C. Studies on Amphisbaenids (Amphisbaenia, Reptilia). 3. The small species from southern South America commonly identified as Amphisbaena darwini. Bulletin of the American Museum of Natural History, v.134, p. 185-260. 1966.; Borteiro, C.; Kolenc, F.; Verdes, J. M. 2013. Aggregative behaviour in the fossorial lizard Amphisbaena darwinii (Squamata, Amphisbaenidae). Cuadernos de Herpetología,…
Amphisbaena_cegei	amphisbaenian	0	0	0	1	0	1	0	0	0	0	0	0	0	0	1	0	1	0	1	0	1	0	0	0	0	0	0	0	0	0	0	0	0	Montero, R., Sáfadez, I. F., & Álvarez, L. G. (1997). A new species of Amphisbaena from Bolivia. Journal of Herpetology, 31(2): 218-220
Amphisbaena_bolivica	amphisbaenian	0	0	0	0	1	1	0	0	0	0	0	0	0	0	1	1	0	0	1	0	1	0	0	0	0	0	0	0	0	0	0	0	0	Montero, R. 1996. Amphisbaena bolivica Mertens 1929, nueva combinacion (Squamata: Amphisbaenia). Cuadernos de Herpetologia 9(2): 75-84
Amphisbaena_pericensis	amphisbaenian	0	0	0	1	0	1	0	0	0	0	0	0	0	0	1	1	0	0	1	0	1	0	0	0	0	0	0	0	0	0	0	0	0	Gans, C. 1963. "Notes on amphisbaenids (Amphisbaenia; Reptilia). 10. Redescription and redefinition of Amphisbaena pericensis Noble from the mountains of northwestern Peru." Breviora 189, 1–15
Amphisbaena_bilabialata	amphisbaenian	1	0	0	0	1	1	0	0	0	0	0	0	0	0	1	0	1	0	1	0	1	0	0	0	0	0	0	0	0	0	0	0	0	Stimson 1972. A new species of Anops from Mato Grosso, Brazil (Reptilia: Amphisbaenia). Bull. British Mus. Nat. Hist. (Zool.), v. 24, p. 205-212.; Mott, T.; Morais, D. H.; Kawashita-Ribeiro, R. A. 2008. Reptilia, Squamata, Amphisbaenidae, Anops bilabialatus: Distribution extension, meristic data, and conservation. Check List, v. 4 (2), p. 146-150.
Leposternon_polystegum	amphisbaenian	1	0	0	0	1	1	0	0	0	0	0	0	0	0	1	0	1	0	1	0	1	0	0	0	0	0	0	0	0	0	0	0	0	Gomes, J. O.; Maciel, A. O.; Costa, J. C. L.; & Gilda V. Andrade, G. V. 2009. Diet composition in two sympatric Amphisbaenian species (Amphisbaena ibijara and Leposternon polystegum) from the Brazilian Cerrado. Journal of Herpetology, v. 43, n. 3, p. 377-384.
Amphisbaena_vermicularis	amphisbaenian	1	0	0	1	1	1	0	0	0	0	0	0	0	0	1	1	0	0	1	0	1	0	0	1	0	0	0	0	0	0	0	0	0	Miguel, T. R. 1996. Lizards, Snakes, and Amphisbaenians from the Quaternary Sand Dunes of the Middle Rio São Francisco, Bahia, Brazil. Journal of Herpetology, 30(4), 513–523.;
Leposternon_infraorbitale	amphisbaenian	1	0	0	0	1	1	0	0	0	0	0	0	0	0	1	1	1	1	1	0	1	0	0	0	0	0	0	0	0	0	0	0	0	Strussmannn, C.; Mott, T. 2009. Sympatric amphisbaenids from Manso Dam region, Mato Grosso State, western Brazil, with the description of a new two-pored species of Amphisbaena (Squamata, Amphisbaenidae). Studies on Neotropical Fauna and Environment, v.44, n.1, p. 37-46. 2009.
Amphisbaena_hoogmoedi	amphisbaenian	1	0	0	0	1	1	0	0	0	0	0	0	0	0	1	0	1	0	1	0	1	0	0	0	0	0	0	0	0	0	0	0	0	Oliveira, E. C., Vaz-Silva, W., Santos-Jr, A. P., Graboski, R., Teixeira, M. J., Vechio, F. D., & Ribeiro, S. Í. R. I. A. (2018). A new four-pored Amphisbaena Linnaeus, 1758 (Amphisbaenia, Amphisbaenidae) from Brazilian Amazon. Zootaxa, 4420(4), 451-474.
Amphisbaena_cuiabana	amphisbaenian	1	0	0	1	0	1	0	0	0	0	0	0	0	0	1	1	0	0	1	0	1	0	0	0	0	0	0	0	0	0	0	0	0	Strussmannn. C.; Carvalho, M. A. 2001. Two new species of Cercolophia Vanzolini 1992 from the state of Mato Grosso, western Brazil (Reptilia, Amphisbaenia, Amphisbaenidae). Boll. Mus. Reg. Sci. Nat. Torino, v. 18, p. 487-505.

## Sheet: Supp. table S1.4
binomial	group	Activity		Length (mm)			Tail (%)			Reproduction		Teeth				Habitat		Habit				Diet												References
		Diurnal	Nocturnal	Small < 500	medium 500 - 1000	large > 1000	Short < 15%	medium 15 - 30%	large >30%	Oviparous	Viviparous	Aglyphous	Opistoglyphous	Proterogliphous	Solenoglyphous	Open area	Forest	Terrestrial	Arboreal	Aquatic	Fossorial	Mammals	Birds	Lizards	Snakes	Frogs	Fishes	Molusks	Earthworms	eggs	Arthopods	caecilians	Amphisbaenians
Amerotyphlops_brongersmianus	snake	0	1	1	0	0	1	0	0	1	0	1	0	0	0	1	1	0	0	0	1	0	0	0	0	0	0	0	0	0	1	0	0	Marques, O.A.V., Eterovic, A., Sazima, I. 2019: Serpentes da Mata Atlântica: guia ilustrado para as regiões costeiras do Brasil - Cotia: Ponto A., Marques, O.A.V., Eterovic, A., Strussmann, C., Sazima, I. 2005: Serpentes do Pantanal. Guia Ilustrado. - Ribeirão Preto: Holos., Marques, O.A.V., Eterovic, A., Guedes, T.B., Sazima, I. 2017: Serpentes da Caatinga. Guia ilustrado - Cotia: Ponto A
Amerotyphlops_minuisquamus	snake	0	1	1	0	0	1	0	0	1	0	1	0	0	0	0	1	0	0	0	1	0	0	0	0	0	0	0	0	0	1	0	0	Hedges, S. B.; Marion, A. B.; Lipp, K. M.; Marin, J.; Vidal, N. 2014. A taxonomic framework for typhlopid snakes from the Caribbean and other regions (Reptilia, Squamata). Caribbean Herpetology, v. 49, p. 1-61.
Amerotyphlops_reticulatus	snake	0	1	1	0	0	1	0	0	1	0	1	0	0	0	1	1	0	0	0	1	0	0	0	0	0	0	0	0	0	1	0	0	Marques, O.A.V., Eterovic, A., Guedes, T.B., Sazima, I. 2017: Serpentes da Caatinga. Guia ilustrado - Cotia: Ponto A
Anilius_scytale	snake	0	1	0	0	1	1	0	0	0	1	1	0	0	0	1	1	1	0	1	0	0	0	0	1	0	1	0	0	0	0	0	1	Marques, O.A.V., Eterovic, A., Guedes, T.B., Sazima, I. 2017: Serpentes da Caatinga. Guia ilustrado - Cotia: Ponto A.; Fraga, R.; Lima, A. P.; Prudente, A. L. C.; Magnusson, W. E. Guia de cobras da região de Manaus - Amazônia Central. Manaus : Editora Inpa, 2013.; Fraga, R.; Lima, A. P.; Prudente, A. L. C.; Magnusson, W. E. Guia de cobras da região de Manaus - Amazônia Central. Manaus : Editora I…
Anomalepis_aspinosus	snake	0	1	1	0	0	1	0	0	1	0	1	0	0	0	0	1	0	0	0	1	0	0	0	0	0	0	0	0	0	1	0	0	Taylor ,E. H. 1939. Two new species of the genus Anomalepis Jan, with a proposal of a new family of snakes. Proc. New England zool. Club 17: 87-96.; Kofron, C. 1988. The central and south-american blindsnakes of the genus Anomalepis. Amphibia-Reptilia 9: 7-14.; González, J.; Medina-Rangel, G. F.; Rojas-Murcia, L. E. 2018. The first country record of the Mexican Blind Snake, Anomalepis mexicanus J…
Anomalepis_mexicanus	snake	0	1	1	0	0	1	0	0	1	0	1	0	0	0	0	1	0	0	0	1	0	0	0	0	0	0	0	0	0	1	0	0	Kofron, C. 1988. The central and south-american blindsnakes of the genus Anomalepis. Amphibia-Reptilia 9: 7-14.; González, J.; Medina-Rangel, G. F.; Rojas-Murcia, L. E. 2018. The first country record of the Mexican Blind Snake, Anomalepis mexicanus Jan, 1860 (Serpentes, Anomalepididae), in Colombia. Check List 14(6): 1047-1052.
Apostolepis_ambiniger	snake	0	0	0	1	0	1	0	0	1	0	0	1	0	0	1	1	0	0	0	1	0	0	0	1	0	0	0	0	0	0	0	0	Entiauspe-Neto, O. M.; Koch, C.; Harvey, M. B.; Colli, G. R.; Guedes, T. B. 2021. Redescription of Apostolepis ambiniger (Peters, 1869) (Serpentes: Dipsadidae: Elapomorphini). Vertebrate Zoology, v. 71, p. 231-251.; Lema, T.; Martins, L. A. 2016. THE COMPLEXITY OF THE Apostolepis dimidiata GROUP, WITH PARTITION IN TWO GROUPS (SERPENTES: DIPSADIDAE: XENODONTINAE: ELAPOMORPHINI). Caderno de Pesquis…
Apostolepis_ammodites	snake	1	1	1	0	0	1	0	0	1	0	0	1	0	0	1	1	1	0	0	0	0	0	0	1	0	0	0	0	0	0	0	0	Marques, O.A.V., Eterovic, A., Guedes, T.B., Sazima, I. 2017: Serpentes da Caatinga. Guia ilustrado - Cotia: Ponto A
Apostolepis_assimilis	snake	1	1	0	1	0	1	0	0	1	0	0	1	0	0	1	1	0	0	0	1	0	0	0	1	0	0	0	0	0	0	0	0	Marques, O.A.V., Eterovic, A., Sazima, I. 2019: Serpentes da Mata Atlântica: guia ilustrado para as regiões costeiras do Brasil - Cotia: Ponto A., Marques, O.A.V., Eterovic, A., Guedes, T.B., Sazima, I. 2017: Serpentes da Caatinga. Guia ilustrado - Cotia: Ponto A.; Lema, T.; Renner, M. F. 2011. A new species of Apostolepis (Serpentes, Colubridae, Elapomorphini), belonging to assimilis group, foun…
Apostolepis_christineae	snake	0	0	1	0	0	1	0	0	1	0	0	1	0	0	1	0	0	0	0	1	0	0	0	1	0	0	0	0	0	0	0	0	Lema, T., & Martins, L. A. (2016). The complexity of the Apostolepis dimidiata group, with partition in two groups (Serpentes: Dipsadidae: Xenodontinae: Elapomorphini). Caderno de Pesquisa, Série Biologia, 28(2), 20-29.
Apostolepis_flavotorquata	snake	1	1	1	0	0	1	0	0	1	0	0	1	0	0	1	1	1	0	0	1	0	0	0	1	0	0	0	0	0	0	0	1	Marques, O. A. V.; Eterovic, A.; Nogueira, C. C.; Sazima, I. 2015. Serpentes do Cerrado. Guia ilustrado. Ribeirão Preto, SP. Holos.; Freitas, M. A. 2003. Serpentes Brasileiras. Malha de sapo. Feira de Santana, BA. p. 160.
Apostolepis_multicincta	snake	1	1	1	0	0	1	0	0	1	0	0	1	0	0	1	0	1	0	0	1	0	0	0	1	0	0	0	0	0	0	0	1	Harvey, M. B. 1999. Revision of Bolivian Apostolepis (Squamata: Colubridae). Copeia (2): 388–409.
Apostolepis_niceforoi	snake	1	0	1	0	0	0	1	0	1	0	0	1	0	0	0	1	1	0	0	1	0	0	0	1	0	0	0	0	0	0	0	0	Entiauspe-Neto, O. M.; Rangel, G. F. M.; Guedes, T. B.; Tiutenko, A. 2020. Raising of Lazarus: Rediscovery and redescription of Apostolepis niceforoi Amaral, 1935 (Serpentes: Dipsadidae: Elapomorphini). Holotipus I (2): 21-35.
Apostolepis_nigrolineata	snake	0	0	0	1	0	1	0	0	1	0	0	1	0	0	0	1	0	0	0	1	0	0	0	1	0	0	0	0	0	0	0	0	Lema, T.; Queiroz, A, N.; Martins, L. A. 2017. Color variation observed in Apostolepis nigrolineata (Peters 1869) (Serpentes, Colubridae: Dipsadinae: Elapomorphini). Cuadernos de herpetologia, v. 32 (2), p. 93-101.; Lema, T. 1997. Redescription of the tropical Brazilian serpent Apostolepis nigrolineata (Peters, 1869), (Colubridae: Elapomorphinae), synonomus with A. pymi Boulenger 1903. Studies of…
Apostolepis_nigroterminata	snake	1	0	1	0	0	1	0	0	1	0	0	1	0	0	1	1	0	0	0	1	0	0	0	1	0	0	0	0	0	0	0	0	Santos-Costa, M. C.; Maschio, G. F.; Prudente, A. L. C. 2015. Natural history of snakes from Floresta Nacional de Caxiuanã, eastern Amazonia, Brazil. Herpetology Notes, v. 8, p. 69-98.; Lema, T.; Renner, M. F.; 2016. Status of Apostolepis borellii Peracca 1904 (Serpentes, Xenodontinae), with restriction of the A. nigroterminata concept. Neotropical Biology and Conservation, v. 11(2), p. 62-71.
Apostolepis_phillipsae	snake	0	0	1	0	0	1	0	0	1	0	0	1	0	0	1	0	0	0	0	1	0	0	0	1	0	0	0	0	0	0	0	0	Harvey, M. B. 1999. Revision of Bolivian Apostolepis (Squamata: Colubridae). Copeia 1999, v. (2), p. 388-409.
Apostolepis_pymi	snake	0	0	1	0	0	1	0	0	1	0	0	1	0	0	1	1	0	0	0	1	0	0	0	1	0	0	0	0	0	0	0	0	Boulenger, G. A. 1903. Descriptions of new snakes in the collection of the British Museum. Ann. Mag. Nat. Hist. V. (7) 12, p. 350-354.
Apostolepis_striata	snake	0	0	1	0	0	1	0	0	1	0	0	1	0	0	1	0	0	0	0	1	0	0	0	1	0	0	0	0	0	0	0	0	Lema, T.; Campbell, P. 2017. New Species of Apostolepis (Serpentes, Dipsadinae, Elapomorphini) from Bolivia, from the Apostolepis borellii Group. Research & Reviews: Journal of Zoological Sciences, v. 5, p. 19-28.
Apostolepis_tenuis	snake	1	1	1	0	0	1	0	0	1	0	0	1	0	0	1	0	1	0	0	1	0	0	0	1	0	0	0	0	0	0	0	1	Harvey, M. B. 1999. Revision of Bolivian Apostolepis (Squamata: Colubridae). Copeia (2): 388–409.
Apostolepis_underwoodi	snake	1	0	1	0	0	0	1	0	1	0	0	1	0	0	1	0	1	0	0	1	0	0	0	1	0	0	0	0	0	0	0	0	Lema, T.; Campbell, P. 2017. New Species of Apostolepis (Serpentes, Dipsadinae, Elapomorphini) from Bolivia, from the Apostolepis borellii Group. Research & Reviews: Journal of Zoological Sciences 5(1): 19-28.
Apostolepis_vittata	snake	0	0	1	0	0	1	0	0	1	0	0	1	0	0	1	0	0	0	0	1	0	0	0	1	0	0	0	0	0	0	0	0	Lema, T., & Martins, L. A. (2016). The complexity of the Apostolepis dimidiata group, with partition in two groups (Serpentes: Dipsadidae: Xenodontinae: Elapomorphini). Caderno de Pesquisa, Série Biologia, 28(2), 20-29; Harvey, M. B. 1999. Revision of Bolivian Apostolepis (Squamata: Colubridae). Copeia 1999, v. (2), p. 388-409.
Atractus_albuquerquei	snake	1	1	1	0	0	1	0	0	1	0	1	0	0	0	1	1	0	0	0	1	0	0	0	0	0	0	0	1	0	0	0	0	Marques, O. A. V.; Eterovic, A.; Nogueira, C. C.; Sazima, I. 2015. Serpentes do Cerrado. Guia ilustrado. Ribeirão Preto, SP. Holos.; Bernarde, P. S.; Abe, A. S. 2006. A SNAKE COMMUNITY AT ESPIGÃO DO OESTE, RONDÔNIA, SOUTHWESTERN AMAZON, BRAZIL. South American Journal of Herpetology, v. 1(2), p. 102-113.
Atractus_alphonsehogei	snake	0	0	1	0	0	1	0	0	1	0	1	0	0	0	0	1	0	0	0	1	0	0	0	0	0	0	0	1	0	0	0	0	Passos, P., Prudente, A. L., Ramos, L. O., Caicedo-Portilla, J. R., & Lynch, J. D. (2018). Species delimitations in the Atractus collaris complex (Serpentes: Dipsadidae). Zootaxa, 4392(3), 491-520.
Atractus_altagratiae	snake	0	0	1	0	0	1	0	0	1	0	1	0	0	0	0	1	0	0	0	1	0	0	0	0	0	0	0	1	0	0	0	0	Passos, P.; Fernandes, R. 2008. A new species of the colubrid snake genus Atractus (Reptilia: Serpentes) from the central Amazon of Brazil. Zootaxa, v. 1849, p. 59-66.
Atractus_apophis	snake	0	0	1	0	0	1	0	0	1	0	1	0	0	0	0	1	0	0	0	1	0	0	0	0	0	0	0	1	0	0	0	0	Passos, P.; Lynch, J. D. (2010. Revision of Atractus (Serpentes: Dipsadidae) from Middle and Upper Magdalena Drainage of Colombia. Herpetological Monographs 24(1),: 149–173
Atractus_arangoi	snake	0	0	1	0	0	1	0	0	1	0	1	0	0	0	0	1	0	0	0	1	0	0	0	0	0	0	0	1	0	0	0	0	Arteaga, A.; Quezada, A.; Vieira, J.; Guayasamin, J. M. 2022. Leaving no stone unturned: three additional new species of Atractus ground snakes (Serpentes, Colubridae) from Ecuador discovered using a biogeographical approach. ZooKeys 1121: 175–210.
Atractus_atlas	snake	1	0	0	1	0	0	1	0	1	0	1	0	0	0	0	1	0	0	0	1	0	0	0	0	0	0	0	1	0	0	0	0	Passos, P., Scanferla, A., Melo-Sampaio, P. R., Brito, J., & Almendariz, A. (2018). A giant on the ground: another large-bodied Atractus (Serpentes: Dipsadinae) from Ecuadorian Andes, with comments on the dietary specializations of the goo-eaters snakes. Anais da Academia Brasileira de Ciências, 91(1): 1-14
Atractus_avernus	snake	0	0	1	0	0	1	0	0	1	0	1	0	0	0	0	1	0	0	0	1	0	0	0	0	0	0	0	1	0	0	0	0	Passos, P., Chiesse, A., Torres-Carvajal, O., & Savage, J. M. (2009). Testing species boundaries within the Atractus occipitoalbus complex (Serpentes: Dipsadidae). Herpetologica, 65(4), 384-403.
Atractus_badius	snake	0	0	1	0	0	1	0	0	1	0	1	0	0	0	0	1	0	0	0	1	0	0	0	0	0	0	0	1	0	0	0	0	Pérez-Santos, C.; Moreno, A. G. 1990. Anotaciones biométricas y alimenticias de la serpiente neotropical Atractus badius (Boie, 1827) de la colección del Museo Nacional de Ciencias Naturales de Madrid. Revista Española de Herpetología, v. 4, p. 9-15.
Atractus_balzani	snake	1	0	1	0	0	1	0	0	1	0	1	0	0	0	0	1	0	0	0	1	0	0	0	0	0	0	0	1	0	0	0	0	Passos, P.; Azevedo, J. A. R.; Nogueira, C. C.; Fernandes, R.; Sawaya, R. J. 2019. An Integrated Approach to Delimit Species in the Puzzling Atractus emmeli Complex (Serpentes: Dipsadidae). Herpetological Monographs 33(1): 1-25.
Atractus_bocki	snake	1	0	1	0	0	0	1	0	1	0	1	0	0	0	0	1	0	0	0	1	0	0	0	0	0	0	0	1	0	0	0	0	Passos, P.; Aguayo, R.; Scrocchi, G. 2009. Rediscovery of the Rare Atractus bocki, with Assessment of the Taxonomic Status of Atractus canedii (Serpentes: Colubridae: Dipsadinae). Journal of Herpetology 43(4): 710–715.
Atractus_bocourti	snake	0	0	1	0	0	1	0	0	1	0	1	0	0	0	0	1	0	0	0	1	0	0	0	0	0	0	0	1	0	0	0	0	Boulenger, G. A. 1894. Catalogue of the snakes in the British Museum (Natural History). Volume II., Containing the Conclusion of the Colubridæ Aglyphæ. British Mus. (Nat. Hist.), London, xi, 382 pp.
Atractus_boettgeri	snake	1	0	1	0	0	1	0	0	1	0	1	0	0	0	0	1	0	0	0	1	0	0	0	0	0	0	0	1	0	0	0	0	Passos, P.; Azevedo, J. A. R.; Nogueira, C. C.; Fernandes, R.; Sawaya, R. J. 2019. An Integrated Approach to Delimit Species in the Puzzling Atractus emmeli Complex (Serpentes: Dipsadidae). Herpetological Monographs 33(1): 1-25.
Atractus_boimirim	snake	0	0	1	0	0	1	0	0	1	0	1	0	0	0	0	1	0	0	0	1	0	0	0	0	0	0	0	1	0	0	0	0	Passos, P.; Prudente, A. L. C.; Lynch, J. D. 2016. Redescription of Atractus punctiventris and Description of Two New Atractus (Serpentes: Dipsadidae) from Brazilian Amazonia. Herp. Monographs, v. 30 (1), p. 1-20.
Atractus_carrioni	snake	1	0	1	0	0	0	1	0	1	0	1	0	0	0	0	1	0	0	0	1	0	0	0	0	0	0	0	1	0	0	0	0	Cisneros-Heredia, D. F. 2005. Report of molluscivory in Atractus carrioni Parker, 1930. Herpetozoa 18: 185–186.; Passos, P.; Echevarría, L. Y.; Venegas, P. J. 2013. Morphological Variation of Atractus carrioni (Serpentes: Dipsadidae). South American J. Herp. 8(2): 109-120.
Atractus_caxiuana	snake	0	0	1	0	0	1	0	0	1	0	1	0	0	0	0	1	0	0	0	1	0	0	0	0	0	0	0	1	0	0	0	0	Passos, P., Ramos, L. O., Pinna, P. H., & Prudente, A. L. (2013). Morphological variation and affinities of the poorly known snake Atractus caxiuana (Serpentes: Dipsadidae). Zootaxa, 3745(1), 35-48.
Atractus_charitoae	snake	1	1	1	0	0	1	0	0	1	0	1	0	0	0	0	1	0	0	0	1	0	0	0	0	0	0	0	1	0	0	0	0	Haad, J. J. S. 2004. Las serpientes del género Atractus Wagler, 1828 (Colubridae; Xenodontinae) en la Amazonia colombiana. Revista de la Academia Colombiana de Ciencias Exactas, Físicas y Naturales (108): 409-446.
Atractus_chthonius	snake	0	0	1	0	0	1	0	0	1	0	1	0	0	0	0	1	0	0	0	1	0	0	0	0	0	0	0	1	0	0	0	0	Passos, P.; Lynch, J. D. (2010. Revision of Atractus (Serpentes: Dipsadidae) from Middle and Upper Magdalena Drainage of Colombia. Herpetological Monographs 24(1),: 149–173
Atractus_collaris	snake	1	1	1	0	0	1	0	0	1	0	1	0	0	0	0	1	0	0	0	1	0	0	0	0	0	0	0	1	0	0	0	0	Passos, P., Prudente, A. L., Ramos, L. O., Caicedo-Portilla, J. R., & Lynch, J. D. (2018). Species delimitations in the Atractus collaris complex (Serpentes: Dipsadidae). Zootaxa, 4392(3), 491-520.
Atractus_dapsilis	snake	0	0	1	0	0	1	0	0	1	0	1	0	0	0	0	1	0	0	0	1	0	0	0	0	0	0	0	1	0	0	0	0	Melo-Sampaio, P. R.; Passos, P.; Fouquet, A.; Prudente, A. L. C.; Torres-Carvajal, O. 2019. Systematic review of Atractus schach (Serpentes: Dipsadidae) species complex from the Guiana Shield with description of three new species. Systematics and Biodiversity, v. 17:3, p. 207-229.
Atractus_duboisi	snake	0	0	1	0	0	0	1	0	1	0	1	0	0	0	0	1	0	0	0	1	0	0	0	0	0	0	0	1	0	0	0	0	Passos, P., Chiesse, A., Torres-Carvajal, O., & Savage, J. M. (2009). Testing species boundaries within the Atractus occipitoalbus complex (Serpentes: Dipsadidae). Herpetologica, 65(4), 384-403.
Atractus_duidensis	snake	0	0	1	0	0	1	0	0	1	0	1	0	0	0	0	1	0	0	0	1	0	0	0	0	0	0	0	1	0	0	0	0	Passos, P.; Kok, P. J. R.; Albuquerque, N. R.; Rivas, G. A. 2013. Groundsnakes of the Lost World: A Review of Atractus (Serpentes: Dipsadidae) from the Pantepui Region, Northern South America. Herpetological Monographs 27(1): 52-86.
Atractus_dunni	snake	0	0	1	0	0	1	0	0	1	0	1	0	0	0	0	1	0	0	0	1	0	0	0	0	0	0	0	1	0	0	0	0	Savage, J. M. 1955. Descriptions of new colubrid snakes, genus Atractus, from Ecuador. Proc. Biol. Soc. Washington 68: 11-20.
Atractus_ecuadorensis	snake	0	0	1	0	0	1	0	0	1	0	1	0	0	0	0	1	0	0	0	1	0	0	0	0	0	0	0	1	0	0	0	0	Savage, J. M. 1955. Descriptions of new colubrid snakes, genus Atractus, from Ecuador. Proc. Biol. Soc. Washington 68: 11-20.
Atractus_elaps	snake	0	0	1	0	0	1	0	0	1	0	1	0	0	0	0	1	0	0	0	1	0	0	0	0	0	0	0	1	0	0	0	0	Silva, J. J. 2004. Las serpientes del género Atractus Wagler, 1828 (Colubridae; Xenodontinae) en la Amazonia colombiana. Rev. Acad. Colomb. Cienc. v. 28 (108), p. 409-446.
Atractus_emmeli	snake	1	0	1	0	0	1	0	0	1	0	1	0	0	0	0	1	0	0	0	1	0	0	0	0	0	0	0	1	0	0	0	0	Passos, P.; Azevedo, J. A. R.; Nogueira, C. C.; Fernandes, R.; Sawaya, R. J. 2019. An Integrated Approach to Delimit Species in the Puzzling Atractus emmeli Complex (Serpentes: Dipsadidae). Herpetological Monographs 33(1): 1-25.
Atractus_favae	snake	0	0	1	0	0	0	1	0	1	0	1	0	0	0	0	1	0	0	0	1	0	0	0	0	0	0	0	1	0	0	0	0	Hoogmoed, M. S. 1980. Revision of the genus Atractus in Surinam, with the ressurection of two species (Colubridae, Reptilia). Notes on the Herpetofauna of Surinam VII. Zoologische Verhandelingen (175): 1-47.
Atractus_flammigerus	snake	0	0	1	0	0	0	1	0	1	0	1	0	0	0	0	1	0	0	0	1	0	0	0	0	0	0	0	1	0	0	0	0	Passos, P., Ramos, L. O., Fouquet, A., & Prudente, A. L. (2017). Taxonomy, Morphology, and Distribution of Atractus flammigerus (Serpentes: Dipsadidae). Herpetologica, 73(4), 349-363.
Atractus_franciscopaivai	snake	1	1	1	0	0	1	0	0	1	0	1	0	0	0	0	1	0	0	0	1	0	0	0	0	0	0	0	1	0	0	0	0	Haad, J. J. S. 2004. Las serpientes del género Atractus Wagler, 1828 (Colubridae; Xenodontinae) en la Amazonia colombiana. Revista de la Academia Colombiana de Ciencias Exactas, Físicas y Naturales (108): 409-446.
Atractus_gaigeae	snake	1	1	1	0	0	0	1	0	1	0	1	0	0	0	0	1	0	0	0	1	0	0	0	0	0	0	0	1	0	0	0	0	Passos, P., Prudente, A. L., Ramos, L. O., Caicedo-Portilla, J. R., & Lynch, J. D. (2018). Species delimitations in the Atractus collaris complex (Serpentes: Dipsadidae). Zootaxa, 4392(3), 491-520.
Atractus_gigas	snake	0	0	0	0	1	1	0	0	1	0	1	0	0	0	0	1	0	0	0	1	0	0	0	0	0	0	0	1	0	0	0	0	Myers, C. W. S.; Walter E. 2006. Morphological extremes - two new snakes of the genus Atractus from northwestern South America (Colubridae: Dipsadinae). American Museum Novitates (3532): 1-13.
Atractus_heliobelluomini	snake	1	0	1	0	0	1	0	0	1	0	1	0	0	0	1	0	0	0	0	1	0	0	0	0	0	0	0	1	0	0	0	0	Haad, J. J. S. 2004. Las serpientes del género Atractus Wagler, 1828 (Colubridae; Xenodontinae) en la Amazonia colombiana. Revista de la Academia Colombiana de Ciencias Exactas, Físicas y Naturales (108): 409-446.
Atractus_insipidus	snake	0	0	1	0	0	1	0	0	1	0	1	0	0	0	1	0	0	0	0	1	0	0	0	0	0	0	0	1	0	0	0	0	Passos, P.; Kok, P. J. R.; Albuquerque, N. R.; Rivas, G. A. 2013. Groundsnakes of the Lost World. A Review of Atractus (Serpentes. Dipsadidae) from the Pantepui Region, Northern South America. Herpetological Monographs, v.27(1), p. 52-86.
Atractus_latifrons	snake	1	1	0	1	0	0	1	0	1	0	1	0	0	0	1	1	0	0	0	1	0	0	0	0	0	0	0	1	0	0	0	0	Fraga, R.; Lima, A. P.; Prudente, A. L. C.; Magnusson, W. E. Guia de cobras da região de Manaus - Amazônia Central. Manaus : Editora Inpa, 2013.; Silva, J. J. 2004. Las serpientes del género Atractus Wagler, 1828 (Colubridae; Xenodontinae) en la Amazonia colombiana. Rev. Acad. Colomb. Cienc. v. 28 (108), p. 409-446.; Martins, M.; Oliveira, M. E. 1993. The snakes of the genus Atractus Wagler (Rept…
Atractus_lehmanni	snake	0	0	1	0	0	1	0	0	1	0	1	0	0	0	0	1	0	0	0	1	0	0	0	0	0	0	0	1	0	0	0	0	Savage, J. M. 1960. A revision of the Ecuadorian snakes of the colubrid genus Atractus. Misc. Publ. Zool. Univ. Michigan 112: 1-86.
Atractus_major	snake	1	1	0	1	0	0	1	0	1	0	1	0	0	0	0	1	0	0	0	1	0	0	0	0	0	0	0	1	0	0	0	0	Fraga, R.; Lima, A. P.; Prudente, A. L. C.; Magnusson, W. E. Guia de cobras da região de Manaus - Amazônia Central. Manaus : Editora Inpa, 2013.; Silva, J. J. 2004. Las serpientes del género Atractus Wagler, 1828 (Colubridae; Xenodontinae) en la Amazonia colombiana. Rev. Acad. Colomb. Cienc. v. 28 (108), p. 409-446.; Martins, M.; Oliveira, M. E. 1993. The snakes of the genus Atractus Wagler (Rept…
Atractus_modestus	snake	0	0	1	0	0	1	0	0	1	0	1	0	0	0	0	1	0	0	0	1	0	0	0	0	0	0	0	1	0	0	0	0	Savage, J. M. 1960. A revision of the Ecuadorian snakes of the colubrid genus Atractus. Misc. Publ. Zool. Univ. Michigan 112: 1-86.
Atractus_natans	snake	0	0	1	0	0	1	0	0	1	0	1	0	0	0	0	1	0	0	0	1	0	0	0	0	0	0	0	1	0	0	0	0	Hoogmoed, M. S.; Prudente, A. L. C. 2003. A new species of Atractus (Reptilia: Ophidia: Colubridae: Dipsadinae) from the Amazon forest region in Brazil. Zoologische Mededelingen, v. 77, p. 425-440.
Atractus_nigricaudus	snake	0	0	1	0	0	1	0	0	1	0	1	0	0	0	0	1	0	0	0	1	0	0	0	0	0	0	0	1	0	0	0	0	Schmidt, K. P.; Walker Jr., W. F. 1943. Three new snakes from the Peruvian Andes. Field Museum of Natural History, Chicago - Zoological Series 24(28): 325-329.
Atractus_occipitoalbus	snake	0	0	1	0	0	1	0	0	1	0	1	0	0	0	0	1	0	0	0	1	0	0	0	0	0	0	0	1	0	0	0	0	Passos, P., Chiesse, A., Torres-Carvajal, O., & Savage, J. M. (2009). Testing species boundaries within the Atractus occipitoalbus complex (Serpentes: Dipsadidae). Herpetologica, 65(4), 384-403.
Atractus_orcesi	snake	0	0	1	0	0	0	1	0	1	0	1	0	0	0	0	1	0	0	0	1	0	0	0	0	0	0	0	1	0	0	0	0	Passos, P., Chiesse, A., Torres-Carvajal, O., & Savage, J. M. (2009). Testing species boundaries within the Atractus occipitoalbus complex (Serpentes: Dipsadidae). Herpetologica, 65(4), 384-403.
Atractus_pantostictus	snake	1	1	1	0	0	0	1	0	1	0	1	0	0	0	1	1	0	0	0	1	0	0	1	0	0	0	0	1	0	0	0	0	Marques, O. A. V., Eterovic, A., Sazima, I. 2019: Serpentes da Mata Atlântica: guia ilustrado para as regiões costeiras do Brasil - Cotia: Ponto A.; Passos, P.; Fernandes, R.; Bernils, R. S.; Moura-Leite, J. C. 2010. Taxonomic revision of the Brazilian Atlantic Forest Atractus (Reptilia: Serpentes: Dipsadidae). Zootaxa, v. 2364, p. 1-63.; Sawaya, R. J.; Marques, O. A. V.; Martins, B. 2008. Compos…
Atractus_paravertebralis	snake	1	0	1	0	0	1	0	0	1	0	1	0	0	0	0	1	0	0	0	1	0	0	0	0	0	0	0	1	0	0	0	0	Passos, P.; Azevedo, J. A. R.; Nogueira, C. C.; Fernandes, R.; Sawaya, R. J. 2019. An Integrated Approach to Delimit Species in the Puzzling Atractus emmeli Complex (Serpentes: Dipsadidae). Herpetological Monographs 33(1): 1-25.
Atractus_pauciscutatus	snake	0	0	1	0	0	1	0	0	1	0	1	0	0	0	0	1	0	0	0	1	0	0	0	0	0	0	0	1	0	0	0	0	Schmidt, K. P.; Walker Jr., W. F. 1943. Three new snakes from the Peruvian Andes. Field Museum of Natural History, Chicago - Zoological Series 24(28): 325-329.
Atractus_peruvianus	snake	0	0	1	0	0	1	0	0	1	0	1	0	0	0	0	1	0	0	0	1	0	0	0	0	0	0	0	1	0	0	0	0	Jan, G. 1862. Enumerazione sistematico delle specie d'ofidi del gruppo Calamaridae. Arch. Zool., Anat. Fisiol., 2: 1-76.
Atractus_poeppigi	snake	1	1	1	0	0	1	0	0	1	0	1	0	0	0	0	1	0	0	0	1	0	0	0	0	0	0	0	1	0	0	0	0	Dixon, J. R.; Thomas, R. A.; Greene, H. W. 1976. Status of the Neotropical Snake Rhabdosoma poeppigi Jan, with Notes on Variation in Atractus elaps (Günther). Herpetologica, v. 32(2), p. 221-227.; Martins, M.; Oliveira, M. E. 1993. The snakes of the genus Atractus Wagler (Reptilia: Squamata: Colubridae) from the Manaus region, central Amazonia, Brazil. ZOOLOGISCHE MEDEDELINGEN, v. 67, p. 21-40.; …
Atractus_resplendens	snake	0	0	1	0	0	1	0	0	1	0	1	0	0	0	0	1	0	0	0	1	0	0	0	0	0	0	0	1	0	0	0	0	Savage, J. M. 1960. A revision of the Ecuadorian snakes of the colubrid genus Atractus. Misc. Publ. Zool. Univ. Michigan 112: 1-86.
Atractus_riveroi	snake	0	0	1	0	0	0	1	0	1	0	1	0	0	0	0	1	0	0	0	1	0	0	0	0	0	0	0	1	0	0	0	0	Passos, P.; Kok, P. J. R.; Albuquerque, N. R.; Rivas, G. A. 2013. Groundsnakes of the Lost World. A Review of Atractus (Serpentes. Dipsadidae) from the Pantepui Region, Northern South America. Herpetological Monographs 27(1): 52-86.
Atractus_roulei	snake	0	0	1	0	0	1	0	0	1	0	1	0	0	0	0	1	0	0	0	1	0	0	0	0	0	0	0	1	0	0	0	0	Savage, J. M. 1960. A revision of the Ecuadorian snakes of the colubrid genus Atractus. Misc. Publ. Zool. Univ. Michigan 112: 1-86.
Atractus_schach	snake	0	0	1	0	0	1	0	0	1	0	1	0	0	0	0	1	0	0	0	1	0	0	0	0	0	0	0	1	0	0	0	0	Hoogmoed, M. S. 1980. Revision of the genus Atractus in Surinam, with the ressurection of two species (Colubridae, Reptilia). Notes on the Herpetofauna of Surinam VII. Zoologische Verhandelingen (175): 1-47.
Atractus_snethlageae	snake	1	1	1	0	0	1	0	0	1	0	1	0	0	0	1	1	0	0	0	1	0	0	0	0	0	0	0	1	0	0	0	0	Fraga, R.; Lima, A. P.; Prudente, A. L. C.; Magnusson, W. E. Guia de cobras da região de Manaus - Amazônia Central. Manaus : Editora Inpa, 2013.; Santos-Costa, M. C.; Maschio, G. F.; Prudente, A. L. C. 2015. Natural history of snakes from Floresta Nacional de Caxiuanã, eastern Amazonia, Brazil. Herpetology Notes, v. 8, p. 69-98.; Giraudo, A. R.; Scrocchi, G. J.2000. The genus Atractus (Serpentes:…
Atractus_steyermarki	snake	0	0	1	0	0	0	1	0	1	0	1	0	0	0	1	0	0	0	0	1	0	0	0	0	0	0	0	1	0	0	0	0	Passos, P.; Kok, P. J. R.; Albuquerque, N. R.; Rivas, G. A. 2013. Groundsnakes of the Lost World. A Review of Atractus (Serpentes. Dipsadidae) from the Pantepui Region, Northern South America. Herpetological Monographs 27(1): 52-86.
Atractus_surucucu	snake	0	0	1	0	0	1	0	0	1	0	1	0	0	0	0	1	0	0	0	1	0	0	0	0	0	0	0	1	0	0	0	0	Prudente, A. L. C.; Passos, P. 2008. New Species of Atractus Wagler, 1828 (Serpentes. Dipsadinae) from Guyana Plateau in Northern Brazil. Journal of Herpetology, v. 42 (4), p. 723-732.; Passos, P.; Kok, P. J. R.; Albuquerque, N. R.; Rivas, G. A. 2013. Groundsnakes of the Lost World. A Review of Atractus (Serpentes. Dipsadidae) from the Pantepui Region, Northern South America. Herpetological Monog…
Atractus_taeniatus	snake	1	0	1	0	0	1	0	0	1	0	1	0	0	0	0	1	0	0	0	1	0	0	0	0	0	0	0	1	0	0	0	0	Passos, P.; Azevedo, J. A. R.; Nogueira, C. C.; Fernandes, R.; Sawaya, R. J. 2019. An Integrated Approach to Delimit Species in the Puzzling Atractus emmeli Complex (Serpentes: Dipsadidae). Herpetological Monographs 33(1): 1-25.
Atractus_tamessari	snake	0	0	1	0	0	0	1	0	1	0	1	0	0	0	0	1	0	0	0	1	0	0	0	0	0	0	0	1	0	0	0	0	Passos, P.; Kok, P. J. R.; Albuquerque, N. R.; Rivas, G. A. 2013. Groundsnakes of the Lost World. A Review of Atractus (Serpentes. Dipsadidae) from the Pantepui Region, Northern South America. Herpetological Monographs 27(1): 52-86.
Atractus_tartarus	snake	0	0	1	0	0	0	1	0	1	0	1	0	0	0	0	1	0	0	0	1	0	0	0	0	0	0	0	1	0	0	0	0	Passos, P.; Prudente, A. L. C.; Lynch, J. D. 2016. Redescription of Atractus punctiventris and Description of Two New Atractus (Serpentes: Dipsadidae) from Brazilian Amazonia. Herp. Monographs, v. 30 (1), p. 1-20.
Atractus_torquatus	snake	1	1	0	1	0	0	1	0	1	0	1	0	0	0	0	1	0	0	0	1	0	0	0	0	0	0	0	1	0	0	0	0	Fraga, R.; Lima, A. P.; Prudente, A. L. C.; Magnusson, W. E. Guia de cobras da região de Manaus - Amazônia Central. Manaus : Editora Inpa, 2013.; Silva, J. J. 2004. Las serpientes del género Atractus Wagler, 1828 (Colubridae; Xenodontinae) en la Amazonia colombiana. Rev. Acad. Colomb. Cienc. v. 28 (108), p. 409-446.; Martins, M.; Oliveira, M. E. 1993. The snakes of the genus Atractus Wagler (Rept…
Atractus_touzeti	snake	1	0	0	0	1	1	0	0	1	0	1	0	0	0	0	1	0	0	0	1	0	0	0	0	0	0	0	1	0	0	0	0	Schargel, W. E., Lamar, W. W., Passos, P., Valencia, J. H., Cisneros-Heredia, D. F., & Campbell, J. A. (2013). A new giant Atractus (Serpentes: Dipsadidae) from Ecuador, with notes on some other large Amazonian congeners. Zootaxa, 3721(5), 455-474.
Atractus_trefauti	snake	0	0	1	0	0	1	0	0	1	0	1	0	0	0	0	1	0	0	0	1	0	0	0	0	0	0	0	1	0	0	0	0	Melo-Sampaio, P. R.; Passos, P.; Fouquet, A.; Prudente, A. L. C.; Torres-Carvajal, O. 2019. Systematic review of Atractus schach (Serpentes: Dipsadidae) species complex from the Guiana Shield with description of three new species. Systematics and Biodiversity, v. 17:3, p. 207-229.
Atractus_trilineatus	snake	0	0	1	0	0	1	0	0	1	0	1	0	0	0	0	1	0	0	0	1	0	0	0	0	0	0	0	1	0	0	0	0	Martins, M.; Oliveira, M. E. 1993. The snakes of the genus Atractus Wagler (Reptilia: Squamata: Colubridae) from the Manaus region, central Amazonia, Brazil. ZOOLOGISCHE MEDEDELINGEN, v. 67, p. 21-40.
Atractus_vertebralis	snake	0	0	1	0	0	1	0	0	1	0	1	0	0	0	0	1	0	0	0	1	0	0	0	0	0	0	0	1	0	0	0	0	Boulenger, G. A. 1904. Descriptions of three new snakes. Ann. Mag. Nat. Hist. (7) 13 (78): 450-452.
Atractus_zidoki	snake	0	0	1	0	0	1	0	0	1	0	1	0	0	0	0	1	0	0	0	1	0	0	0	0	0	0	0	1	0	0	0	0	Silva, J. J. 2004. Las serpientes del género Atractus Wagler, 1828 (Colubridae; Xenodontinae) en la Amazonia colombiana. Rev. Acad. Colomb. Cienc. v. 28 (108), p. 409-446.
Boa_constrictor	snake	1	1	0	0	1	1	0	0	0	1	1	0	0	0	1	1	1	1	0	0	1	1	1	0	0	0	0	0	0	0	0	0	Marques, O. A. V., Eterovic, A., Sazima, I. 2019: Serpentes da Mata Atlântica: guia ilustrado para as regiões costeiras do Brasil - Cotia: Ponto A., Marques, O. A. V., Eterovic, A., Strussmann, C., Sazima, I. 2005: Serpentes do Pantanal. Guia Ilustrado. - Ribeirão Preto: Holos., Marques, O. A. V., Eterovic, A., Guedes, T.B., Sazima, I. 2017: Serpentes da Caatinga. Guia ilustrado - Cotia: Ponto A.…
Boiruna_maculata	snake	1	1	0	0	1	0	1	0	1	0	0	1	0	0	1	1	1	0	0	0	1	1	1	1	0	1	0	0	0	0	0	0	Marques, O. A. V., Eterovic, A., Sazima, I. 2019: Serpentes da Mata Atlântica: guia ilustrado para as regiões costeiras do Brasil - Cotia: Ponto A., Marques, O. A. V., Eterovic, A., Strussmann, C., Sazima, I. 2005: Serpentes do Pantanal. Guia Ilustrado. - Ribeirão Preto: Holos.; Alencar, L. R. V.; Gaiarsa, M. P.; Martins, M. 2013. The Evolution of Diet and Microhabitat Use in Pseudoboine Snakes. …
Bothriechis_schlegelii	snake	0	1	0	1	0	0	1	0	0	1	0	0	0	1	0	1	0	1	0	0	1	1	1	0	1	0	0	0	0	0	0	0	Gómez, C.; Buitrago-González, W. 2017. Bothriechis schlegelii (Berthold 1846). Cabeza de candado, Víbora de pestanas. Catálogo de Anfibios y Reptiles de Colombia 3 (1): 1-11
Bothrocophias_andianus	snake	0	1	0	1	0	1	0	0	0	1	0	0	0	1	0	1	1	0	0	0	1	0	0	0	0	0	0	0	0	0	0	0	Amaral, A. 1923. New genera and species of snakes. Proc. New England Zool. Club 8: 85-105.; Harvey, M. B.; James, A. E.; Lucindo, G. A. 2005. REVISION OF THE VENOMOUS SNAKES OF BOLIVIA. II: THE PITVIPERS (SERPENTES: VIPERIDAE). Annals of Carnegie Museum, 74(1): 1–37.
Bothrocophias_hyoprora	snake	0	1	1	0	0	1	0	0	0	1	0	0	0	1	0	1	1	0	0	0	1	0	1	0	1	0	0	0	0	1	0	0	Freitas, M. A. 2003. Serpentes Brasileiras. Malha de sapo. Feira de Santana, BA. p. 160.
Bothrocophias_microphthalmus	snake	0	1	0	1	0	1	0	0	0	1	0	0	0	1	0	1	1	0	0	0	1	0	1	0	1	0	0	0	0	0	0	0	Kuch, U.; Freire, A. 1995. Notes on morphology, reproduction and medical importance of the poorly known Small-eyed Lancehead, Bothrops microphthalmus COPE, 1876 in Ecuador. Herpetozoa, v. 8, p. 81-83.; Dueñas, M. R.; Valencia, J. H. 2018. Bothrocophias microphthalmus (Small-eyed Toad-headed Pitviper) Habitat use and diet. Herpetological Review, v. 49 (3), p. 542.
Bothrops_asper	snake	0	1	0	0	1	1	0	0	0	1	0	0	0	1	0	1	1	0	0	0	1	0	1	1	1	0	0	0	0	0	0	0	Castro-Herrera, F.; Valencia, A.; Villaquirán, D. 2012. Diversidad de anfibios y reptiles del Parque Nacional Natural Isla Gorgona. Feriva Impresores S.A. Cali – Colombia 112 pp.
Bothrops_atrox	snake	0	1	0	0	1	1	0	0	0	1	0	0	0	1	0	1	1	1	0	0	1	1	1	1	1	0	0	0	0	1	0	0	Marques, O. A. V., Eterovic, A., Guedes, T.B., Sazima, I. 2017: Serpentes da Caatinga. Guia ilustrado - Cotia: Ponto A.; Fraga, R.; Lima, A. P.; Prudente, A. L. C.; Magnusson, W. E. Guia de cobras da região de Manaus - Amazônia Central. Manaus : Editora Inpa, 2013.; Santos-Costa, M. C.; Maschio, G. F.; Prudente, A. L. C. 2015. Natural history of snakes from Floresta Nacional de Caxiuanã, eastern …
Bothrops_ayerbei	snake	0	1	0	0	1	1	0	0	0	1	0	0	0	1	0	1	1	0	0	0	1	0	0	0	0	0	0	0	0	0	0	0	Folleco-Fernández, A. J. 2010. TAXONOMÍA DEL COMPLEJO Bothrops asper (SERPENTES: VIPERIDÆ) EN EL SUDOESTE DE COLOMBIA. REVALIDACIÓN DE LA ESPECIE Bothrops rhombeatus (GARCÍA 1896) Y DESCRIPCIÓN DE UNA NUEVA ESPECIE. Revista Novedades Colombianas, 10(1): 33-70.
Bothrops_barnetti	snake	0	1	0	1	0	1	0	0	0	1	0	0	0	1	1	0	1	0	0	0	1	0	0	0	0	0	0	0	0	0	0	0	Parker, H. W. 1938. The vertical distribution of some reptiles and amphibians in southern Ecuador. Ann. Mag. nat. Hist. (11)2: 438-450.
Bothrops_bilineatus	snake	0	1	0	1	0	1	0	0	0	1	0	0	0	1	0	1	0	1	0	0	1	0	1	1	1	0	0	0	0	0	0	0	Marques, O. A. V., Eterovic, A., Sazima, I. 2019: Serpentes da Mata Atlântica: guia ilustrado para as regiões costeiras do Brasil - Cotia: Ponto A.; MARTINS, M.; MARQUES, O. A. V.; SAZIMA, I. 2002. Ecological and phylogenetics correlates of feeding Habits in neotropical pitvipers of the Genus Bothrops. In Biology of the Vipers (Schuett, G. W.; Hoggren, M.; Douglas, M. E. eds). Eagle Mountain Publ…
Bothrops_brazili	snake	1	1	0	0	1	1	0	0	0	1	0	0	0	1	0	1	1	0	0	0	1	0	1	0	1	0	0	0	0	1	0	0	Santos-Costa, M. C.; Maschio, G. F.; Prudente, A. L. C. 2015. Natural history of snakes from Floresta Nacional de Caxiuanã, eastern Amazonia, Brazil. Herpetology Notes, v. 8, p. 69-98.; MARTINS, M.; MARQUES, O. A. V.; SAZIMA, I. 2002. Ecological and phylogenetics correlates of feeding Habits in neotropical pitvipers of the Genus Bothrops. In Biology of the Vipers (Schuett, G. W.; Hoggren, M.; Dou…
Bothrops_chloromelas	snake	0	1	0	1	0	0	1	0	0	1	0	0	0	1	0	1	0	1	0	0	1	1	0	0	0	0	0	0	0	0	0	0	Harvey, M. B.; James, A. E.; Lucindo, G. A. 2005. REVISION OF THE VENOMOUS SNAKES OF BOLIVIA. II: THE PITVIPERS (SERPENTES: VIPERIDAE). Annals of Carnegie Museum, 74(1): 1–37.
Bothrops_itapetiningae	snake	1	1	0	0	1	1	0	0	0	1	0	0	0	1	1	1	1	0	0	0	1	0	1	0	1	0	0	0	0	0	0	0	Marques, O. A. V.; Eterovic, A.; Nogueira, C. C.; Sazima, I. 2015. Serpentes do Cerrado. Guia ilustrado. Ribeirão Preto, SP. Holos.; Freitas, M. A. 2003. Serpentes Brasileiras. Malha de sapo. Feira de Santana, BA. p. 160.; Sawaya, R. J.; Marques, O. A. V.; Martins, B. 2008. Composição e história natural das serpentes de Cerrado de Itirapina, São Paulo, sudeste do Brasil. Biota Neotropica, v. 8, P…
Bothrops_jonathani	snake	0	1	0	1	0	0	1	0	0	1	0	0	0	1	0	1	1	0	0	0	1	0	0	0	0	0	0	0	0	0	0	0	Harvey, M. B.; James, A. E.; Lucindo, G. A. 2005. REVISION OF THE VENOMOUS SNAKES OF BOLIVIA. II: THE PITVIPERS (SERPENTES: VIPERIDAE). Annals of Carnegie Museum, 74(1): 1–37.
Bothrops_lojanus	snake	0	1	0	1	0	1	0	0	0	1	0	0	0	1	1	1	1	0	0	0	1	0	0	0	0	0	0	0	0	0	0	0	Carrasco, P. A.; Venegas, P. J.; Valencia, J. H. 2016. First confirmed records of the endangered Andean pitviper Bothrops lojanus Parker, 1930 (Viperidae: Crotalinae) from Peru. Herpetology Notes 9: 297-301.
Bothrops_marajoensis	snake	0	1	0	1	0	0	1	0	0	1	0	0	0	1	0	1	1	0	0	0	1	0	0	0	0	0	0	0	0	0	0	0	Hoge, A. R. 1965. Preliminary account on Neotropical Crotalinae (Serpentes: Viperidae). Mem. Inst. Butantan, v. 32, p. 109-184.;
Bothrops_matogrossensis	snake	0	1	0	1	0	1	0	0	0	1	0	0	0	1	1	1	1	0	0	0	1	0	1	0	1	0	0	0	0	0	0	0	Marques, O. A. V., Eterovic, A., Strussmann, C., Sazima, I. 2005: Serpentes do Pantanal. Guia Ilustrado. - Ribeirão Preto: Holos.; MARTINS, M.; MARQUES, O. A. V.; SAZIMA, I. 2002. Ecological and phylogenetics correlates of feeding Habits in neotropical pitvipers of the Genus Bothrops. In Biology of the Vipers (Schuett, G. W.; Hoggren, M.; Douglas, M. E. eds). Eagle Mountain Publishing, Utah, p. 3…
Bothrops_moojeni	snake	1	1	0	0	1	1	0	0	0	1	0	0	0	1	1	1	1	1	0	0	1	1	1	1	1	0	0	0	0	1	0	0	Marques, O. A. V., Eterovic, A., Strussmann, C., Sazima, I. 2005: Serpentes do Pantanal. Guia Ilustrado. - Ribeirão Preto: Holos., Marques, O. A. V., Eterovic, A., Guedes, T.B., Sazima, I. 2017: Serpentes da Caatinga. Guia ilustrado - Cotia: Ponto A.; MARTINS, M.; MARQUES, O. A. V.; SAZIMA, I. 2002. Ecological and phylogenetics correlates of feeding Habits in neotropical pitvipers of the Genus Bo…
Bothrops_oligolepis	snake	0	1	0	1	0	0	1	0	0	1	0	0	0	1	0	1	1	0	0	0	1	0	0	0	0	0	0	0	0	0	0	0	Harvey, M. B.; James, A. E.; Lucindo, G. A. 2005. REVISION OF THE VENOMOUS SNAKES OF BOLIVIA. II: THE PITVIPERS (SERPENTES: VIPERIDAE). Annals of Carnegie Museum, 74(1): 1–37.
Bothrops_osbornei	snake	0	1	0	0	1	0	1	0	0	1	0	0	0	1	0	1	1	0	0	0	1	0	0	0	0	0	0	0	0	0	0	0	Rodríguez-Guerra, A. 2020. Bothrops osbornei En: Torres-Carvajal, O.; Pazmiño-Otamendi, G.; Ayala-Varela, F.; Salazar-Valenzuela, D. 2021. Reptiles del Ecuador. Version 2022.0. Museo de Zoología, Pontificia Universidad Católica del Ecuador. https://bioweb.bio/faunaweb/reptiliaweb/FichaEspecie/Bothrops%20osbornei, acceso Martes, 18 de Julio de 2023.
Bothrops_pauloensis	snake	1	1	0	1	0	1	0	0	0	1	0	0	0	1	1	1	1	0	0	0	1	1	1	1	1	0	0	0	0	1	0	0	Marques, O. A. V.; Eterovic, A.; Nogueira, C. C.; Sazima, I. 2015. Serpentes do Cerrado. Guia ilustrado. Ribeirão Preto, SP. Holos.; MARTINS, M.; MARQUES, O. A. V.; SAZIMA, I. 2002. Ecological and phylogenetics correlates of feeding Habits in neotropical pitvipers of the Genus Bothrops. In Biology of the Vipers (Schuett, G. W.; Hoggren, M.; Douglas, M. E. eds). Eagle Mountain Publishing, Utah, p.…
Bothrops_pictus	snake	0	1	0	1	0	0	1	0	0	1	0	0	0	1	1	0	1	0	0	0	1	0	0	0	0	0	0	0	0	0	0	0	Vivas-Ruiz, D. E.; Sandoval, G. A.; Gonzalez-Kozlova, E.; Zarria-Romero, J.; Lazo, F.; Rodríguez, E.; Magalhães, H. P. B.; Chávez-Olortegui, C.; Oliveira, L. S.; Alvarenga, V. G.; Urra, F. A.; Toledo, J.; Yarlequé, A.; Eble, J. A.; Sanchez, E. F. 2020. Fibrinogen-clotting enzyme, pictobin, from Bothrops pictus snake venom. Structural and functional characterization. International Journal of Biolo…
Bothrops_pulcher	snake	0	1	1	0	0	0	1	0	0	1	0	0	0	1	0	1	0	1	0	0	1	0	0	0	0	0	0	0	0	0	0	0	Rodríguez-Guerra, A. 2019. Bothrops pulcher En: Torres-Carvajal, O.; Pazmiño-Otamendi, G.; Ayala-Varela, F.; Salazar-Valenzuela, D. 2021. Reptiles del Ecuador. Version 2022.0. Museo de Zoología, Pontificia Universidad Católica del Ecuador. https://bioweb.bio/faunaweb/reptiliaweb/FichaEspecie/Bothrops%20pulcher, acceso Martes, 18 de Julio de 2023.
Bothrops_sanctaecrucis	snake	0	1	0	0	1	0	1	0	0	1	0	0	0	1	0	1	1	0	0	0	1	0	0	0	0	0	0	0	0	0	0	0	Harvey, M. B.; James, A. E.; Lucindo, G. A. 2005. REVISION OF THE VENOMOUS SNAKES OF BOLIVIA. II: THE PITVIPERS (SERPENTES: VIPERIDAE). Annals of Carnegie Museum, 74(1): 1–37.
Bothrops_sonene	snake	1	0	0	1	0	0	1	0	0	1	0	0	0	1	1	0	1	0	0	0	1	0	0	0	0	0	0	0	0	0	0	0	Carrasco, P. A., Grazziotin, F. G., Farfán, R. S. C., Koch, C., Ochoa, J. A., Scrocchi, G. J., Leynaud, G. C., & Chaparro, J. C. (2019). A new species of Bothrops (Serpentes: Viperidae: Crotalinae) from Pampas del Heath, southeastern Peru, with comments on the systematics of the Bothrops neuwiedi species group. Zootaxa, 4565(3), zootaxa.4565.3.1. https://doi.org/10.11646/zootaxa.4565.3.1
Bothrops_taeniatus	snake	0	1	0	0	1	1	0	0	0	1	0	0	0	1	0	1	1	1	0	0	1	1	1	0	1	0	0	0	0	1	0	0	Freitas, M. A. 2003. Serpentes Brasileiras. Malha de sapo. Feira de Santana, BA. p. 160.; Martins, M.; Marques, O. A. V.; Sazima, I. 2002. Ecological and phylogenetics correlates of feeding Habits in neotropical pitvipers of the Genus Bothrops. In Biology of the Vipers (Schuett, G. W.; Hoggren, M.; Douglas, M. E. eds). Eagle Mountain Publishing, Utah, p. 307-328.
Chironius_carinatus	snake	1	0	0	0	1	0	0	1	1	0	1	0	0	0	1	1	1	1	0	0	1	1	1	0	1	0	0	0	0	0	0	0	Marques, O. A. V., Eterovic, A., Sazima, I. 2019: Serpentes da Mata Atlântica: guia ilustrado para as regiões costeiras do Brasil - Cotia: Ponto A., Marques, O. A. V., Eterovic, A., Guedes, T.B., Sazima, I. 2017: Serpentes da Caatinga. Guia ilustrado - Cotia: Ponto A.; Roberto, I. J.; Souza, A. R. 2020. Review of prey items recorded for snakes of the genus Chironius (Squamata, Colubridae), includ…
Chironius_exoletus	snake	1	0	0	1	0	0	0	1	1	0	1	0	0	0	1	1	1	1	0	0	0	0	1	0	1	0	0	0	0	0	0	0	Marques, O. A. V., Eterovic, A., Sazima, I. 2019: Serpentes da Mata Atlântica: guia ilustrado para as regiões costeiras do Brasil - Cotia: Ponto A., Marques, O. A. V., Eterovic, A., Strussmann, C., Sazima, I. 2005: Serpentes do Pantanal. Guia Ilustrado. - Ribeirão Preto: Holos., Marques, O. A. V., Eterovic, A., Guedes, T.B., Sazima, I. 2017: Serpentes da Caatinga. Guia ilustrado - Cotia: Ponto A.…
Chironius_flavolineatus	snake	1	0	0	1	0	0	0	1	1	0	1	0	0	0	1	1	1	1	0	0	0	0	1	0	1	0	0	0	0	0	0	0	Marques, O. A. V., Eterovic, A., Sazima, I. 2019: Serpentes da Mata Atlântica: guia ilustrado para as regiões costeiras do Brasil - Cotia: Ponto A., Marques, O. A. V., Eterovic, A., Strussmann, C., Sazima, I. 2005: Serpentes do Pantanal. Guia Ilustrado. - Ribeirão Preto: Holos., Marques, O. A. V., Eterovic, A., Guedes, T.B., Sazima, I. 2017: Serpentes da Caatinga. Guia ilustrado - Cotia: Ponto A.…
Chironius_fuscus	snake	1	0	0	1	0	0	0	1	1	0	1	0	0	0	0	1	1	1	0	0	1	1	1	0	1	0	0	0	0	0	0	0	Marques, O. A. V., Eterovic, A., Sazima, I. 2019: Serpentes da Mata Atlântica: guia ilustrado para as regiões costeiras do Brasil - Cotia: Ponto A.; Fraga, R.; Lima, A. P.; Prudente, A. L. C.; Magnusson, W. E. Guia de cobras da região de Manaus - Amazônia Central. Manaus : Editora Inpa, 2013.; Santos-Costa, M. C.; Maschio, G. F.; Prudente, A. L. C. 2015. Natural history of snakes from Floresta Na…
Chironius_grandisquamis	snake	1	0	0	0	1	0	0	1	1	0	1	0	0	0	1	0	1	0	0	0	0	0	1	0	1	0	0	0	0	0	0	0	Castro-Herrera, F.; Valencia, A.; Villaquirán, D. 2012. Diversidad de anfibios y reptiles del Parque Nacional Natural Isla Gorgona. Feriva Impresores S.A. Cali – Colombia 112 pp.
Chironius_laurenti	snake	1	0	0	1	0	0	0	1	1	0	1	0	0	0	1	0	1	1	0	0	0	0	0	0	1	0	0	0	0	0	0	0	Marques, O. A. V., Eterovic, A., Sazima, I. 2019: Serpentes da Mata Atlântica: guia ilustrado para as regiões costeiras do Brasil - Cotia: Ponto A., Marques, O. A. V., Eterovic, A., Strussmann, C., Sazima, I. 2005: Serpentes do Pantanal. Guia Ilustrado. - Ribeirão Preto: Holos.; Roberto, I. J.; Souza, A. R. 2020. Review of prey items recorded for snakes of the genus Chironius (Squamata, Colubrida…
Chironius_leucometapus	snake	1	0	0	0	1	0	0	1	1	0	1	0	0	0	0	1	1	1	0	0	0	0	0	0	1	0	0	0	0	0	0	0	Torres-Carvajal, O.; Koch, C.; Valencia, J. H.; Venegas, P. J.; Echevarría, L. Y. 2019. Morphology and distribution of the South American snake Chironius leucometapus (Serpentes: Colubridae). Phyllomedusa 18(2): 241–254.
Chironius_maculoventris	snake	1	0	0	0	1	0	0	1	1	0	1	0	0	0	0	1	1	1	0	0	0	0	0	0	1	0	0	0	0	0	0	0	Roberto, I. J.; Souza, A. R. 2020. Review of prey items recorded for snakes of the genus Chironius (Squamata, Colubridae), including the first record of Osteocephalus as prey. Herpetology Notes, v. 13, p. 1-5.; Santos, F. J. M.; Repenning, M.; Beier, C.; Pontes, G. M. F. .2015. First record of Chironius maculoventris Dixon, Wiest & Cei, 1993 (Squamata: Serpentes: Colubridae) in Brazil. Herpetolog…
Chironius_monticola	snake	1	0	0	1	0	0	0	1	1	0	1	0	0	0	0	1	1	1	0	0	0	0	0	0	1	0	0	0	0	0	0	0	Rojas-Morales, J. A. 2012. Snakes of an urban-rural landscape in the central Andes of Colombia: species composition, distribution, and natural history. Phyllomedusa 11 (2): 135.
Chironius_multiventris	snake	1	0	0	0	1	0	0	1	1	0	1	0	0	0	0	1	1	1	0	0	0	0	1	0	1	0	0	0	0	0	0	0	Fraga, R.; Lima, A. P.; Prudente, A. L. C.; Magnusson, W. E. Guia de cobras da região de Manaus - Amazônia Central. Manaus : Editora Inpa, 2013.; Santos-Costa, M. C.; Maschio, G. F.; Prudente, A. L. C. 2015. Natural history of snakes from Floresta Nacional de Caxiuanã, eastern Amazonia, Brazil. Herpetology Notes, v. 8, p. 69-98.; Roberto, I. J.; Souza, A. R. 2020. Review of prey items recorded fo…
Chironius_quadricarinatus	snake	1	0	0	1	0	0	0	1	1	0	1	0	0	0	1	1	1	1	0	0	0	0	1	0	1	0	0	0	0	0	0	0	Marques, O. A. V., Eterovic, A., Sazima, I. 2019: Serpentes da Mata Atlântica: guia ilustrado para as regiões costeiras do Brasil - Cotia: Ponto A., Marques, O. A. V., Eterovic, A., Strussmann, C., Sazima, I. 2005: Serpentes do Pantanal. Guia Ilustrado. - Ribeirão Preto: Holos., Marques, O. A. V., Eterovic, A., Guedes, T.B., Sazima, I. 2017: Serpentes da Caatinga. Guia ilustrado - Cotia: Ponto A.…
Chironius_scurrulus	snake	1	0	0	0	1	0	0	1	1	0	1	0	0	0	1	1	1	1	0	0	0	0	1	0	1	0	0	0	0	0	0	0	Fraga, R.; Lima, A. P.; Prudente, A. L. C.; Magnusson, W. E. Guia de cobras da região de Manaus - Amazônia Central. Manaus : Editora Inpa, 2013.; Santos-Costa, M. C.; Maschio, G. F.; Prudente, A. L. C. 2015. Natural history of snakes from Floresta Nacional de Caxiuanã, eastern Amazonia, Brazil. Herpetology Notes, v. 8, p. 69-98.; Roberto, I. J.; Souza, A. R. 2020. Review of prey items recorded fo…
Chironius_septentrionalis	snake	1	0	0	0	1	0	0	1	1	0	1	0	0	0	0	1	1	1	0	0	0	0	0	0	1	0	0	0	0	0	0	0	Hollis, J. L. 2006. Phylogenetics of the genus Chironius Fitzinger 1826 (Serpenes, Colubridae) based on morphology. Herpetologica 62 (4): 435-452.; Torres-Carvajal, O.; Echevarría, L. Y.; Lobos, S. E.; Venegas, P. J.; Kok, P. J. R. 2018. Phylogeny, diversity and biogeography of Neotropical sipo snakes (Serpentes: Colubrinae: Chironius). Molecular Phylogenetics and Evolution 130: 315-329.; Grundl…
Clelia_clelia	snake	1	1	0	0	1	0	1	0	1	0	0	1	0	0	1	1	1	0	1	0	1	1	1	1	0	0	0	0	0	0	0	0	Marques, O. A. V., Eterovic, A., Sazima, I. 2019: Serpentes da Mata Atlântica: guia ilustrado para as regiões costeiras do Brasil - Cotia: Ponto A., Marques, O. A. V., Eterovic, A., Strussmann, C., Sazima, I. 2005: Serpentes do Pantanal. Guia Ilustrado. - Ribeirão Preto: Holos.; Fraga, R.; Lima, A. P.; Prudente, A. L. C.; Magnusson, W. E. Guia de cobras da região de Manaus - Amazônia Central. Man…
Clelia_equatoriana	snake	0	1	0	0	1	0	1	0	1	0	0	1	0	0	0	1	1	0	0	0	0	0	0	1	0	0	0	0	0	0	0	0	Chávez-Arribasplata, J. C.; Vásquez, D.; Torres, C.; Echevarría, L. Y.; Venegas, P. J. 2016. Confirming the presence of Clelia equatoriana Amaral, 1924 (Squamata: Dipsadidae) in Peru. Amphibian & Reptile Conservation 10(1): 1–4.; Rojas-Morales, J. A. 2013. Description of ophiophagy in Clelia equatoriana (Amaral, 1924) (Serpentes: Dipsadidae) in captivity. Herpetology Notes 6: 425-426.
Clelia_langeri	snake	0	1	0	0	1	0	1	0	1	0	0	1	0	0	0	1	1	0	0	0	1	0	0	1	0	0	0	0	0	0	0	0	Reichle, S.; Embert, D. 2005. New species of Clelia (Colubridae) from the Inter-Andean dry valleys of Bolivia. Journal of Herpetology 39(3):379-383.; Sosa, R.; Braga, L.; Schalk, C. M.; Pinto-Ledezma, J. N. 2012. Clelia langeri diet. Herpetological Review 43: 657.
Coniophanes_dromiciformis	snake	0	1	1	0	0	0	0	0	1	0	0	1	0	0	0	1	1	0	0	0	0	0	0	0	1	0	0	0	0	0	0	0	Myers, C. W. 1969. Snakes of the genus Coniophanes in Pantamá. American Museum Novitates 2372: 1- 28.
Corallus_annulatus	snake	0	1	0	0	1	0	1	0	1	1	1	0	0	0	0	1	0	1	0	0	1	1	0	0	0	0	0	0	0	0	0	0	Henderson, R. W.; Höggren, M.; Lamar, W. W.; Porras, L. W. 2001. Distribution and Variation in the Treeboa Corallus annulatus (Serpentes: Boidae). Studies on Neotropical Fauna and Environment, 36:(1) 39-47.; Henderson, R. W.; Pauers, M. J. 2012. On the Diets of Neotropical Treeboas (Squamata: Boidae: Corallus). South American J. Herp. 7(2): 172-180.
Corallus_batesii	snake	0	1	0	0	1	0	1	0	0	1	1	0	0	0	1	1	0	1	0	0	1	1	1	0	1	0	0	0	0	0	0	0	Santos-Costa, M. C.; Maschio, G. F.; Prudente, A. L. C. 2015. Natural history of snakes from Floresta Nacional de Caxiuanã, eastern Amazonia, Brazil. Herpetology Notes, v. 8, p. 69-98.; Henderson, R. W.; Pauers, M. J.; Colston, T. J. 2013. On the congruence of morphology, trophic ecology, and phylogeny in Neotropical treeboas (Squamata: Boidae: Corallus). Biological Journal of the Linnean Society…
Corallus_caninus	snake	0	1	0	0	1	0	1	0	0	1	1	0	0	0	0	1	0	1	0	0	1	1	1	0	0	0	0	0	0	0	0	0	Fraga, R.; Lima, A. P.; Prudente, A. L. C.; Magnusson, W. E. Guia de cobras da região de Manaus - Amazônia Central. Manaus : Editora Inpa, 2013.; Pizzatto, L.; Marques, O. A. V.; Facure, K. 2009. Food habits of Brazilian boid snakes: overview and new data, with special reference to Corallus hortulanus. Amphibia-Reptilia, v. 30, p. 533-544.
Corallus_hortulanus	snake	0	1	0	0	1	0	1	0	0	1	1	0	0	0	1	1	0	1	0	0	1	1	1	0	1	0	0	0	0	0	0	0	Marques, O. A. V., Eterovic, A., Sazima, I. 2019: Serpentes da Mata Atlântica: guia ilustrado para as regiões costeiras do Brasil - Cotia: Ponto A., Marques, O. A. V., Eterovic, A., Strussmann, C., Sazima, I. 2005: Serpentes do Pantanal. Guia Ilustrado. - Ribeirão Preto: Holos., Marques, O. A. V., Eterovic, A., Guedes, T.B., Sazima, I. 2017: Serpentes da Caatinga. Guia ilustrado - Cotia: Ponto A.…
Crotalus_durissus	snake	1	1	0	0	1	1	0	0	0	1	0	0	0	1	1	1	1	0	0	0	1	1	1	0	0	0	0	0	0	0	0	0	Marques, O. A. V., Eterovic, A., Sazima, I. 2019: Serpentes da Mata Atlântica: guia ilustrado para as regiões costeiras do Brasil - Cotia: Ponto A., Marques, O. A. V., Eterovic, A., Strussmann, C., Sazima, I. 2005: Serpentes do Pantanal. Guia Ilustrado. - Ribeirão Preto: Holos., Marques, O. A. V., Eterovic, A., Guedes, T.B., Sazima, I. 2017: Serpentes da Caatinga. Guia ilustrado - Cotia: Ponto A.…
Dendrophidion_bivittatus	snake	1	0	1	0	0	0	0	1	1	0	1	0	0	0	0	1	1	1	0	0	0	0	1	0	1	0	0	0	0	0	0	0	Valencia, J. H.; Garzon, K. 2007. First record of the snake Dendrophidion bivittatus (Duméril, Bibron & Dumeril, 1854) and taxonomic remarks of the genus in Ecuador. Herpetozoa 20 (1/2): 86-88.; Pedroza-Banda, R.; Angarita-Sierra, T. 2011. HERPETOFAUNA DE LOS HUMEDALES LA BOLSA Y CHARCO DE ORO, ANDALUCÍA, VALLE DEL CAUCA, COLOMBIA. REV. ACAD. COLOMB. CIENC. 35(135): 243-260.
Dendrophidion_brunneum	snake	1	0	0	0	1	0	0	1	1	0	1	0	0	0	0	1	1	0	0	0	0	0	1	0	1	0	0	0	0	0	0	0	Cadle, J.E. 2010. Systematics, natural history, and hemipenial morphology of Dendrophidion brunneum (Günther) (Serpentes: Colubridae), a poorly known snake from the Andes of Ecuador and Peru. Zootaxa 2433: 1–24.
Dendrophidion_clarkii	snake	1	0	0	0	1	0	0	1	1	0	1	0	0	0	0	1	1	0	0	0	0	0	1	0	1	0	0	0	0	0	0	0	Cadle, J. E., & Savage, J. M. (2012). Systematics of the Dendrophidion nuchale complex (Serpentes: Colubridae) with the description of a new species from Central America. Zootaxa, 3513(1), 1-50.
Dendrophidion_dendrophis	snake	1	0	0	1	0	0	0	1	1	0	1	0	0	0	0	1	1	0	0	0	0	0	1	0	1	0	0	0	0	0	0	0	Fraga, R.; Lima, A. P.; Prudente, A. L. C.; Magnusson, W. E. Guia de cobras da região de Manaus - Amazônia Central. Manaus : Editora Inpa, 2013.; Santos-Costa, M. C.; Maschio, G. F.; Prudente, A. L. C. 2015. Natural history of snakes from Floresta Nacional de Caxiuanã, eastern Amazonia, Brazil. Herpetology Notes, v. 8, p. 69-98.; Bernarde, P. S.; Abe, A. S. 2010. Hábitos alimentares de serpentes …
Dipsas_bucephala	snake	0	1	1	0	0	0	1	0	1	0	1	0	0	0	1	1	1	1	0	0	0	0	0	0	0	0	1	0	0	0	0	0	Marques, O. A. V., Eterovic, A., Sazima, I. 2019: Serpentes da Mata Atlântica: guia ilustrado para as regiões costeiras do Brasil - Cotia: Ponto A.
Dipsas_catesbyi	snake	0	1	1	0	0	0	1	0	1	0	1	0	0	0	1	1	1	1	0	0	0	0	1	0	0	0	1	0	0	0	0	0	Marques, O. A. V., Eterovic, A., Sazima, I. 2019: Serpentes da Mata Atlântica: guia ilustrado para as regiões costeiras do Brasil - Cotia: Ponto A.; Santos-Costa, M. C.; Maschio, G. F.; Prudente, A. L. C. 2015. Natural history of snakes from Floresta Nacional de Caxiuanã, eastern Amazonia, Brazil. Herpetology Notes, v. 8, p. 69-98.
Dipsas_chaparensis	snake	0	1	0	1	0	0	1	0	1	0	1	0	0	0	0	1	1	1	0	0	0	0	0	0	0	0	1	0	0	0	0	0	Harvey, M. B.; Embert, D. 2008. Review of Bolivian Dipsas (Serpentes: Colubridae), with Comments on Other South American Species. Herpetological Monographs 22 (1): 54-105.
Dipsas_cisticeps	snake	0	1	0	1	0	0	1	0	1	0	1	0	0	0	0	1	1	1	0	0	0	0	0	0	0	0	1	0	0	0	0	0	Harvey, M. B.; Embert, D. 2008. Review of Bolivian Dipsas (Serpentes: Colubridae), with Comments on Other South American Species. Herpetological Monographs 22 (1): 54-105.
Dipsas_copei	snake	0	1	0	1	0	0	1	0	1	0	1	0	0	0	0	1	1	1	0	0	0	0	0	0	0	0	1	0	0	0	0	0	Harvey, M. B. 2008. New and Poorly Known Dipsas (Serpentes: Colubridae) from Northern South America. Herpetologica 64(4): 422-451.
Dipsas_gracilis	snake	0	1	0	1	0	0	0	1	1	0	1	0	0	0	0	1	1	1	0	0	0	0	0	0	0	0	1	0	0	0	0	0	Cadle, J. E. (2005). Systematics of snakes of the Dipsas oreas complex (Colubridae: Dipsadinae) in western Ecuador and Peru, with revalidation of D. elegans (Boulenger) and D. ellipsifera (Boulenger). Bulletin of the Museum of Comparative Zoology, 158(3), 67-136.
Dipsas_incerta	snake	0	1	0	0	1	0	0	1	1	0	1	0	0	0	0	1	1	1	0	0	0	0	0	0	0	0	1	0	0	0	0	0	Fernandes, D.; Caramaschi, U.; Passos, P. 2004. The taxonomic status of Leptognathus incertus Jan, 1863, with revalidation of Dipsas alternans (Fischer, 1885) (Serpentes: Colubridae: Dipsadinae). Amphibia-Reptilia, v. 25(4), p. 381-393.
Dipsas_indica	snake	0	1	1	0	0	0	1	0	1	0	1	0	0	0	0	1	1	1	0	0	0	0	0	0	0	0	1	0	0	0	0	0	Marques, O. A. V., Eterovic, A., Sazima, I. 2019: Serpentes da Mata Atlântica: guia ilustrado para as regiões costeiras do Brasil - Cotia: Ponto A.; Martins, M.; Marques, O. A. V.; Sazima, I. 2008. How to be arboreal and diurnal and still stay alive: microhabitat use, time of activity, and defense in Neotropical forest snakes. South American Journal of Herpetology, v. 3, p. 58-67.
Dipsas_jamespetersi	snake	1	1	0	1	0	0	1	0	1	0	1	0	0	0	0	1	1	1	0	0	0	0	0	0	0	0	1	0	0	0	0	0	Cadle, J. E. 2007. The snake genus Sibynomorphus (Colubridae: Dipsadinae: Dipsadini) in Peru and Ecuador, with comments on the systematics of Dipsadini. Bull. Mus. Comp. Zool. Harvard 158(5): 183-283.
Dipsas_klebbai	snake	0	1	0	1	0	0	0	1	1	0	1	0	0	0	0	1	0	1	0	0	0	0	0	0	0	0	1	0	0	0	0	0	Arteaga. A.; Salazar-Valenzuela, D.; Mebert, K.; Peñafiel, N.; Aguiar, G.; Sánchez-Nivicela, J. C.; Pyron, R. A.; Colston, T. J.; Cisneros-Heredia, D. F.; Yánez-Muñoz, M. H.; Venegas, P. J.; Guayasamin, J. M.; Torres-Carvajal, O. 2018. Systematics of South American snail-eating snakes (Serpentes, Dipsadini), with the description of five new species from Ecuador and Peru. ZooKeys 766: 79-147.
Dipsas_lavillai	snake	0	1	1	0	0	0	1	0	1	0	1	0	0	0	1	0	1	1	0	0	0	0	0	0	0	0	1	0	0	0	0	0	Scrocchi G.; Porto M.; Rey L. 1993. Descripcion de una especie nueva y situacion del genero Sibynomorphus (Serpentes: Colubridae) en la Argentina. REVISTA BRASILEIRA DE BIOLOGIA, v. 53 (2), p. 197-208.; Ávila, R. W.; Kawashita-Ribeiro, R. A.; Ferreira, V. L.; Strüssmann, C. 2010. Natural history of the coral snake Micrurus pyrrhocryptus Cope 1862 (Elapidae) from semideciduous forests of western B…
Dipsas_mikanii	snake	1	1	1	0	0	0	1	0	1	0	1	0	0	0	1	1	1	0	0	0	0	0	0	0	0	0	1	0	0	0	0	0	Marques, O. A. V., Eterovic, A., Sazima, I. 2019: Serpentes da Mata Atlântica: guia ilustrado para as regiões costeiras do Brasil - Cotia: Ponto A., Marques, O. A. V., Eterovic, A., Strussmann, C., Sazima, I. 2005: Serpentes do Pantanal. Guia Ilustrado. - Ribeirão Preto: Holos., Marques, O. A. V., Eterovic, A., Guedes, T.B., Sazima, I. 2017: Serpentes da Caatinga. Guia ilustrado - Cotia: Ponto A.…
Dipsas_oligozonata	snake	0	1	0	1	0	0	1	0	1	0	1	0	0	0	1	0	1	1	0	0	0	0	0	0	0	0	1	0	0	0	0	0	Cadle, J. E. 2007. The snake genus Sibynomorphus (Colubridae: Dipsadinae: Dipsadini) in Peru and Ecuador, with comments on the systematics of Dipsadini. Bull. Mus. Comp. Zool. Harvard 158(5): 183-283.
Dipsas_oneilli	snake	0	1	0	1	0	0	1	0	1	0	1	0	0	0	1	1	1	1	0	0	0	0	0	0	0	0	1	0	0	0	0	0	Cadle, J. E. 2007. The snake genus Sibynomorphus (Colubridae: Dipsadinae: Dipsadini) in Peru and Ecuador, with comments on the systematics of Dipsadini. Bull. Mus. Comp. Zool. Harvard 158(5): 183-283.
Dipsas_oreas	snake	0	1	0	1	0	0	1	0	1	0	1	0	0	0	0	1	0	1	0	0	0	0	0	0	0	0	1	0	0	0	0	0	Cadle, J. E. (2005). Systematics of snakes of the Dipsas oreas complex (Colubridae: Dipsadinae) in western Ecuador and Peru, with revalidation of D. elegans (Boulenger) and D. ellipsifera (Boulenger). Bulletin of the Museum of Comparative Zoology, 158(3), 67-136.
Dipsas_palmeri	snake	0	1	0	0	1	0	1	0	1	0	1	0	0	0	0	1	0	1	0	0	0	0	0	0	0	0	1	0	0	0	0	0	Arteaga, A.; Salazar-Valenzuela, D.; Mebert, K.; Peñafiel, N.; Aguiar, G.; Sánchez-Nivicela, J. C.; Pyron, R. A.; Colston, T. J.; Cisneros-Heredia, D. F.; Yánez-Muñoz, M. H.; Venegas, P. J.; Guayasamin, J. M.; Torres-Carvajal, O. 2018. Systematics of South American snail-eating snakes (Serpentes, Dipsadini), with the description of five new species from Ecuador and Peru. ZooKeys 766: 79-147.
Dipsas_pavonina	snake	0	1	0	1	0	0	1	0	1	0	1	0	0	0	0	1	1	1	0	0	0	0	0	0	0	0	1	0	0	0	0	0	Freitas, M. A. 2003. Serpentes Brasileiras. Malha de sapo. Feira de Santana, BA. p. 160.; Martins, M.; Marques, O. A. V.; Sazima, I. 2008. How to be arboreal and diurnal and still stay alive: microhabitat use, time of activity, and defense in Neotropical forest snakes. South American Journal of Herpetology, v. 3, p. 58-67.
Dipsas_peruana	snake	0	1	0	0	1	0	0	1	1	0	1	0	0	0	0	1	1	1	0	0	0	0	0	0	0	0	1	0	0	0	0	0	Harvey, M. B.; Embert, D. 2008. Review of Bolivian Dipsas (Serpentes: Colubridae), with Comments on Other South American Species. Herpetological Monographs 22 (1): 54-105.
Dipsas_schunkii	snake	0	1	0	1	0	0	1	0	1	0	1	0	0	0	0	1	0	1	0	0	0	0	0	0	0	0	1	0	0	0	0	0	Boulenger, G. A. 1908. Descriptions of new South-American reptiles. Ann. Mag. Nat. Hist. (8)1: 111-115.; Harrington, S. M.; Haan, J. M.; Shapiro, L.; Ruane, S. 2018. Habits and characteristics of arboreal snakes worldwide: arboreality constrains body size but does not affect lineage diversification. Biological Journal of the Linnean Society 125(1): 61–71.
Dipsas_temporalis	snake	0	1	0	1	0	0	1	0	1	0	1	0	0	0	0	1	1	1	0	0	0	0	0	0	0	0	1	0	0	0	0	0	Harvey, M. B. 2008. New and Poorly Known Dipsas (Serpentes: Colubridae) from Northern South America. Herpetologica 64(4): 422-451.
Dipsas_turgidus	snake	0	1	1	0	0	0	1	0	1	0	1	0	0	0	1	1	1	0	0	0	0	0	0	0	0	0	1	0	0	0	0	0	Marques, O. A. V., Eterovic, A., Strussmann, C., Sazima, I. 2005: Serpentes do Pantanal. Guia Ilustrado. - Ribeirão Preto: Holos.
Dipsas_vagrans	snake	0	1	0	1	0	0	1	0	1	0	1	0	0	0	0	1	1	1	0	0	0	0	0	0	0	0	1	0	0	0	0	0	Cadle, J. E. 2007. The snake genus Sibynomorphus (Colubridae: Dipsadinae: Dipsadini) in Peru and Ecuador, with comments on the systematics of Dipsadini. Bull. Mus. Comp. Zool. Harvard 158(5): 183-283.
Dipsas_vagus	snake	0	1	1	0	0	0	1	0	1	0	1	0	0	0	0	1	1	1	0	0	0	0	0	0	0	0	1	0	0	0	0	0	Cadle, J. E. 2007. The snake genus Sibynomorphus (Colubridae: Dipsadinae: Dipsadini) in Peru and Ecuador, with comments on the systematics of Dipsadini. Bull. Mus. Comp. Zool. Harvard 158(5): 183-283.
Dipsas_variegata	snake	0	1	1	0	0	0	1	0	1	0	1	0	0	0	0	1	1	1	0	0	0	0	0	0	0	0	1	0	0	0	0	0	Marques, O. A. V., Eterovic, A., Sazima, I. 2019: Serpentes da Mata Atlântica: guia ilustrado para as regiões costeiras do Brasil - Cotia: Ponto A., Marques, O. A. V., Eterovic, A., Guedes, T.B., Sazima, I. 2017: Serpentes da Caatinga. Guia ilustrado - Cotia: Ponto A
Dipsas_vermiculata	snake	0	1	0	1	0	0	1	0	1	0	1	0	0	0	0	1	0	1	0	0	0	0	0	0	0	0	1	0	0	0	0	0	Vera-Pérez, L. E. 2020. Dipsas vermiculata Peters, 1960 (Squamata, Colubridae): first country record from Colombia, with description of its hemipenial morphology and comments on its distribution and diagnosis. Check List 16(3): 527-533.
Drepanoides_anomalus	snake	0	1	0	1	0	0	1	0	1	0	0	1	0	0	0	1	1	1	0	0	0	0	1	0	0	0	0	0	1	0	0	0	Fraga, R.; Lima, A. P.; Prudente, A. L. C.; Magnusson, W. E. Guia de cobras da região de Manaus - Amazônia Central. Manaus : Editora Inpa, 2013.; Santos-Costa, M. C.; Maschio, G. F.; Prudente, A. L. C. 2015. Natural history of snakes from Floresta Nacional de Caxiuanã, eastern Amazonia, Brazil. Herpetology Notes, v. 8, p. 69-98.; Guedes, T. B.; Queiroz, A.; Sousa, P.; Hamdan, B. 2020. Updated dis…
Drymarchon_corais	snake	1	0	0	0	1	0	1	0	1	0	1	0	0	0	1	1	1	0	0	0	1	0	1	1	1	0	0	0	1	0	0	0	Marques, O. A. V., Eterovic, A., Sazima, I. 2019: Serpentes da Mata Atlântica: guia ilustrado para as regiões costeiras do Brasil - Cotia: Ponto A., Marques, O. A. V., Eterovic, A., Strussmann, C., Sazima, I. 2005: Serpentes do Pantanal. Guia Ilustrado. - Ribeirão Preto: Holos., Marques, O. A. V., Eterovic, A., Guedes, T.B., Sazima, I. 2017: Serpentes da Caatinga. Guia ilustrado - Cotia: Ponto A.…
Drymarchon_melanurus	snake	1	0	0	0	1	0	1	0	1	0	1	0	0	0	1	0	1	0	0	0	1	1	1	1	1	1	0	0	1	0	0	0	Brown, T.; Murcia, F. 2021. Snakes on the menu: A predation attempt by a Central American Indigo Snake (Drymarchon melanurus) on a Central American Boa (Boa imperator) and remains of a Mexican Parrot Snake (Leptophis mexicanus) identified in feces on Utila Island, Honduras. Reptiles & Amphibians 28(2): 229-233.
Drymobius_rhombifer	snake	1	0	0	1	0	0	1	0	1	0	1	0	0	0	0	1	1	0	0	0	0	0	1	0	0	0	0	0	0	0	0	0	Bernarde, P. S.; Abe, A. S. 2006. A SNAKE COMMUNITY AT ESPIGÃO DO OESTE, RONDÔNIA, SOUTHWESTERN AMAZON, BRAZIL. South American Journal of Herpetology, v. 1(2), p. 102-113.; Perez, D. P.; Murrillo-Monsalve, J.; Rincon-Baron, E.; Daza, J. M. 2015. Non-specialized caudal pseudoautotomy in the Emerald Racer snake Drymobius rhombifer (Günther, 1860). Herpetology Notes, v. 8, p. 567-569.; O'Shea, M. T.…
Drymoluber_apurimacensis	snake	1	0	0	1	0	0	1	0	1	0	1	0	0	0	1	1	1	0	0	0	0	0	1	0	0	0	0	0	0	0	0	0	Lehr, E.; Carrillo, N.; Hocking, P. 2004. New species of Drymoluber (Reptilia: Squamata: Colubridae) from Southeastern Peru. Copeia 2004(1): 46-52.
Drymoluber_brazili	snake	1	0	0	1	0	0	1	0	1	0	1	0	0	0	1	1	1	0	0	0	0	0	1	0	1	0	0	0	0	0	0	0	Marques, O. A. V., Eterovic, A., Guedes, T.B., Sazima, I. 2017: Serpentes da Caatinga. Guia ilustrado - Cotia: Ponto A
Drymoluber_dichrous	snake	1	0	0	0	1	0	1	0	1	0	1	0	0	0	1	1	1	0	0	0	0	0	1	0	1	0	0	0	1	0	0	0	Fraga, R.; Lima, A. P.; Prudente, A. L. C.; Magnusson, W. E. Guia de cobras da região de Manaus - Amazônia Central. Manaus : Editora Inpa, 2013.; Santos-Costa, M. C.; Maschio, G. F.; Prudente, A. L. C. 2015. Natural history of snakes from Floresta Nacional de Caxiuanã, eastern Amazonia, Brazil. Herpetology Notes, v. 8, p. 69-98.; Martins, M.; Marques, O. A. V.; Sazima, I. 2008. How to be arboreal…
Epicrates_alvarezi	snake	0	1	0	0	1	1	0	0	0	1	1	0	0	0	1	0	1	1	0	0	1	1	1	0	0	0	0	0	0	0	0	0	Passos, P.; Fernandes, R. 2008. Revision of the Epicrates cenchria Complex (Serpentes: Boidae). Herpetological Monographs 22(1): 1-30.
Epicrates_cenchria	snake	1	1	0	0	1	1	0	0	0	1	1	0	0	0	1	1	1	1	0	0	1	1	1	0	1	0	0	0	1	0	0	0	Marques, O. A. V., Eterovic, A., Sazima, I. 2019: Serpentes da Mata Atlântica: guia ilustrado para as regiões costeiras do Brasil - Cotia: Ponto A., Marques, O. A. V., Eterovic, A., Strussmann, C., Sazima, I. 2005: Serpentes do Pantanal. Guia Ilustrado. - Ribeirão Preto: Holos.; Fraga, R.; Lima, A. P.; Prudente, A. L. C.; Magnusson, W. E. Guia de cobras da região de Manaus - Amazônia Central. Man…
Epicrates_crassus	snake	0	1	0	0	1	1	0	0	0	1	1	0	0	0	1	1	1	1	0	0	1	1	0	0	0	0	0	0	0	0	0	0	Marques, O. A. V., Eterovic, A., Guedes, T.B., Sazima, I. 2017: Serpentes da Caatinga. Guia ilustrado - Cotia: Ponto A.; Pizzatto, L.; Marques, O. A. V.; Facure, K. 2009. Food habits of Brazilian boid snakes: overview and new data, with special reference to Corallus hortulanus. Amphibia-Reptilia, v. 30, p. 533-544.
Epicrates_maurus	snake	0	1	0	0	1	1	0	0	0	1	1	0	0	0	0	1	1	1	0	0	1	1	1	0	1	0	0	0	0	0	0	0	Pizzatto, L.; Marques, O. A. V.; Facure, K. 2009. Food habits of Brazilian boid snakes: overview and new data, with special reference to Corallus hortulanus. Amphibia-Reptilia, v. 30, p. 533-544.; Aya-Cuero, C. A.; Cáceres-Martínez, C. H.; Esquivel, D. A. 2019. First record of predation on Greater sac-winged bat, Saccopteryx bilineata (Chiroptera: Emballonuridae), by the Colombian rainbow boa, Ep…
Epictia_albipuncta	snake	0	0	1	0	0	1	0	0	1	0	1	0	0	0	0	1	0	0	0	1	0	0	0	0	0	0	0	0	0	1	0	0	Kretzschmar, S. 2006. Revisión histórica y redescripción de Leptotyphlops albipunctus (Serpentes: Leptotyphlopidae). Cuadernos de Herpetologia 19 (2): 43-56.
Epictia_antoniogarciai	snake	0	1	1	0	0	1	0	0	1	0	1	0	0	0	0	1	0	0	0	1	0	0	0	0	0	0	0	0	0	1	0	0	Koch, C., Venegas, P. J., & Böhme, W. (2015). Three new endemic species of Epictia Gray, 1845 (Serpentes: leptotyphlopidae). Zootaxa, 3964(2), 228-244.
Epictia_diaplocia	snake	0	0	1	0	0	1	0	0	1	0	1	0	0	0	0	1	0	0	0	1	0	0	0	0	0	0	0	0	0	1	0	0	Orejas-Miranda, B. R. 1969. Tres nuevos Leptotyphlops (Reptilia: Serpentes). Comun. Zool. Mus. hist. nat. Montevideo, 10 (124): 11 pp.
Epictia_goudotii	snake	1	1	1	0	0	1	0	0	1	0	1	0	0	0	1	1	0	0	0	1	0	0	0	0	0	0	0	0	0	1	0	0	Wallach, V. 2016. Morphological review and taxonomic status of the Epictia phenops species group of Mesoamerica, with description of six new species and discussion of South American Epictia albifrons, E. goudotii, and E. tenella (Serpentes: Leptotyphlopidae: Epictinae). Mesoamerican Herpetology 3(2): 216-374.
Epictia_peruviana	snake	0	0	1	0	0	1	0	0	1	0	1	0	0	0	0	1	0	0	0	1	0	0	0	0	0	0	0	0	0	1	0	0	Orejas-Miranda, B. R. 1969. Tres nuevos Leptotyphlops (Reptilia: Serpentes). Comun. Zool. Mus. hist. nat. Montevideo, 10 (124): 11 pp.
Epictia_septemlineata	snake	0	1	1	0	0	1	0	0	1	0	1	0	0	0	0	1	0	0	0	1	0	0	0	0	0	0	0	0	0	1	0	0	Koch, C., Venegas, P. J., & Böhme, W. (2015). Three new endemic species of Epictia Gray, 1845 (Serpentes: leptotyphlopidae). Zootaxa, 3964(2), 228-244.
Epictia_striatula	snake	0	1	1	0	0	1	0	0	1	0	1	0	0	0	0	1	0	0	0	1	0	0	0	0	0	0	0	0	0	1	0	0	Smith, H. M.; Laufe, L. E. 1945. A new South American Leptotyphlops. Proc. Biol. Soc. Washington, v. 58, p. 29-32.
Epictia_tenella	snake	1	0	1	0	0	1	0	0	1	0	1	0	0	0	1	0	0	0	0	1	0	0	0	0	0	0	0	0	0	1	0	0	Fraga, R.; Lima, A. P.; Prudente, A. L. C.; Magnusson, W. E. Guia de cobras da região de Manaus - Amazônia Central. Manaus : Editora Inpa, 2013.
Epictia_tricolor	snake	0	0	1	0	0	1	0	0	1	0	1	0	0	0	0	1	0	0	0	1	0	0	0	0	0	0	0	0	0	1	0	0	Orejas-Miranda, B. R.; Zug, G. R. 1974. A new tricolor Leptotyphlops (Reptilia: Serpentes) from Peru. Proc. Biol. Soc. Washington, 87 (16): 167 - 174
Epictia_undecimstriata	snake	0	0	1	0	0	1	0	0	1	0	1	0	0	0	0	1	0	0	0	1	0	0	0	0	0	0	0	0	0	1	0	0	Adalsteinsson, S. A.; Branch, W. R.; Trapé, S.; Vitt, L. J.; Hedges, S. B. 2009. Molecular phylogeny, classification, and biogeography of snakes of the Family Leptotyphlopidae (Reptilia, Squamata). Zootaxa 2244: 1-50.
Epictia_vanwallachi	snake	0	1	1	0	0	1	0	0	1	0	1	0	0	0	0	1	0	0	0	1	0	0	0	0	0	0	0	0	0	1	0	0	Koch, C., Venegas, P. J., & Böhme, W. (2015). Three new endemic species of Epictia Gray, 1845 (Serpentes: leptotyphlopidae). Zootaxa, 3964(2), 228-244.
Epictia_vonmayi	snake	0	0	1	0	0	1	0	0	1	0	1	0	0	0	0	1	0	0	0	1	0	0	0	0	0	0	0	0	0	1	0	0	Koch, C., Cruz, R. S., & Cárdenas, H. (2016). Two new endemic species of Epictia Gray, 1845 (Serpentes: Leptotyphlopidae) from Northern Peru. Zootaxa, 4150(2), 101-122.
Erythrolamprus_aesculapii	snake	1	1	0	1	0	0	1	0	1	0	0	1	0	0	1	1	1	0	0	0	0	0	0	1	1	1	0	0	0	0	0	1	Marques, O. A. V., Eterovic, A., Sazima, I. 2019: Serpentes da Mata Atlântica: guia ilustrado para as regiões costeiras do Brasil - Cotia: Ponto A., Marques, O. A. V., Eterovic, A., Strussmann, C., Sazima, I. 2005: Serpentes do Pantanal. Guia Ilustrado. - Ribeirão Preto: Holos., Marques, O. A. V., Eterovic, A., Guedes, T.B., Sazima, I. 2017: Serpentes da Caatinga. Guia ilustrado - Cotia: Ponto A.…
Erythrolamprus_albertguentheri	snake	1	0	1	0	0	0	1	0	1	0	1	0	0	0	1	0	1	0	0	0	0	0	0	0	0	0	0	0	0	0	0	0	Cacciali, P. (2021). Extensión del rango de distribución para Erythrolamprus albertguentheri (Reptilia: Squamata: Colubridae) y observaciones sobre su historia natural. Paraquaria Natural, 8: 19–21.
Erythrolamprus_almadensis	snake	1	0	1	0	0	0	1	0	1	0	1	0	0	0	1	1	1	0	1	0	0	0	0	0	1	0	0	0	0	0	0	0	Marques, O. A. V., Eterovic, A., Sazima, I. 2019: Serpentes da Mata Atlântica: guia ilustrado para as regiões costeiras do Brasil - Cotia: Ponto A., Marques, O. A. V., Eterovic, A., Strussmann, C., Sazima, I. 2005: Serpentes do Pantanal. Guia Ilustrado. - Ribeirão Preto: Holos., Marques, O. A. V., Eterovic, A., Guedes, T.B., Sazima, I. 2017: Serpentes da Caatinga. Guia ilustrado - Cotia: Ponto A.…
Erythrolamprus_andinus	snake	1	0	1	0	0	0	1	0	1	0	1	0	0	0	0	1	1	0	0	0	0	0	0	0	0	0	0	0	0	0	0	0	Dixon, J. R. 1983. Systematics of Liophis reginae and L. williamsi (Serpentes, Colubridae), with a description of a new species. Annals of the Carnegie Museum 52 (6): 113-138.; Quinteros-Muñoz, O.; Gómez-Murillo, P.; Ochoa, A.; Espinoza-Echeverría, J. 2022. Signs of life: rediscovery of Erythrolamprus andinus (Dixon, 1983) (Serpentes: Dipsadidae) in Bolivia. Graellsia, 78(1): e166.
Erythrolamprus_bizona	snake	1	1	0	1	0	0	1	0	1	0	0	1	0	0	0	1	1	0	0	0	0	0	1	1	0	0	0	0	0	0	0	0	Curcio, F. F.; Scali, S.; Rodrigues, M. T. 2015. Taxonomic Status of Erythrolamprus bizona Jan (1863) (Serpentes, Xenodontinae): Assembling a Puzzle with Many Missing Pieces. Herpetological Monographs 29(1): 40-64.; Ramírez-Fernández, J. D. 2016. Predation of Stenorrhina freminvillei (Duméril, Bibron & Duméril, 1854) by Erythrolamprus bizona Jan, 1863. Mesoamerican Herpetology 3(4): 1022–1024.
Erythrolamprus_breviceps	snake	1	0	0	1	0	0	1	0	1	0	1	0	0	0	0	1	1	0	1	0	0	0	0	0	1	1	0	1	0	1	0	0	Fraga, R.; Lima, A. P.; Prudente, A. L. C.; Magnusson, W. E. Guia de cobras da região de Manaus - Amazônia Central. Manaus : Editora Inpa, 2013.; Martins, M.; Marques, O. A. V.; Sazima, I. 2008. How to be arboreal and diurnal and still stay alive: microhabitat use, time of activity, and defense in Neotropical forest snakes. South American Journal of Herpetology, v. 3, p. 58-67.
Erythrolamprus_ceii	snake	0	0	0	1	0	0	1	0	1	0	1	0	0	0	0	1	1	0	0	0	0	0	1	0	0	0	0	0	0	0	0	0	Dixon, J. R. 1991. Geographic variation and taxonomy of Liophis almadensis (Wagler) (Serpentes: Colubridae), and description of a new species of Liophis from Argentina and Bolivia. Texas Journal of Science 43(3): 225-236.;
Erythrolamprus_cobella	snake	1	1	0	1	0	0	1	0	1	0	1	0	0	0	0	1	1	0	0	0	0	0	1	0	1	0	0	0	0	0	0	0	Argôlo, A, J. S. 2004. As serpentes dos cacauais do sudeste da Bahia. Ilhéus, BA: Editus, p. 260.
Erythrolamprus_dorsocorallinus	snake	1	0	0	1	0	0	1	0	1	0	1	0	0	0	0	1	1	0	0	0	0	0	0	0	1	0	0	0	0	0	0	0	Ascenso, A. C., Costa, J. C., & Prudente, A. L. (2019). Taxonomic revision of the Erythrolamprus reginae species group, with description of a new species from Guiana Shield (Serpentes: Xenodontinae). Zootaxa, 4586(1), 065-097; Esqueda, L. F.; Natera, M.; la Marca, E.; Ilija-Fistar, M. 2007. Nueva especie de serpiente (Reptilia: Colubridae: Liophis) de un bosque tropical relictual en el estado Bar…
Erythrolamprus_epinephalus	snake	1	0	0	1	0	0	1	0	1	0	1	0	0	0	1	0	1	0	0	0	0	0	0	0	1	0	0	0	0	0	0	0	Acevedo, A. A.; Cuesta, M. M.; Pacheco, J. C. 2016. Erythrolamprus epinephelus (Golden-bellied Snakelet) Diet. Herpetological Review 47 (2): 310-311.; Dixon, J. R. 1983. Systematics of the Latin American snake Liophis epinephalus (Serpentes: Colubridae). in: Rhodin, A. G. J., & Miyamata, K., eds., Advances in Herpetology and Evolutionary Biology. Mus. Comp. Zool.: 132-149.
Erythrolamprus_festae	snake	0	0	1	0	0	0	1	0	1	0	1	0	0	0	0	1	1	0	0	0	0	0	0	0	1	0	0	0	0	0	0	0	Dixon, J. R. 2000. Ecuadorian, Peruvian, and Bolivian snakes of the Liophis taeniurus complex with descriptions of two new species. Copeia 2000 (2): 482-490.
Erythrolamprus_guentheri	snake	1	0	1	0	0	0	1	0	1	0	1	0	0	0	1	0	1	0	0	0	0	0	0	0	1	0	0	0	0	0	0	0	Cacciali, P. (2021). Extensión del rango de distribución para Erythrolamprus albertguentheri (Reptilia: Squamata: Colubridae) y observaciones sobre su historia natural. Paraquaria Natural, 8: 19–21.
Erythrolamprus_ingeri	snake	0	0	0	1	0	0	1	0	1	0	1	0	0	0	1	0	1	0	0	0	0	0	0	0	1	0	0	0	0	0	0	0	Donnelly, M. A.; Myers, C. W. 1991. Herpetological results of the 1990 Venezuelan Expedition to the summit of Cerro Guaiquinima, with new tepui reptiles. American Museum Novitates (3017): 1-54.
Erythrolamprus_jaegeri	snake	1	1	1	0	0	0	1	0	1	0	1	0	0	0	1	1	1	0	0	0	0	0	0	0	1	0	0	0	0	0	0	0	Marques, O. A. V., Eterovic, A., Sazima, I. 2019: Serpentes da Mata Atlântica: guia ilustrado para as regiões costeiras do Brasil - Cotia: Ponto A., Marques, O. A. V., Eterovic, A., Strussmann, C., Sazima, I. 2005: Serpentes do Pantanal. Guia Ilustrado. - Ribeirão Preto: Holos.; Sawaya, R. J.; Marques, O. A. V.; Martins, B. 2008. Composição e história natural das serpentes de Cerrado de Itirapina…
Erythrolamprus_janaleeae	snake	0	0	1	0	0	0	1	0	1	0	1	0	0	0	0	1	1	0	0	0	0	0	0	0	1	0	0	0	0	0	0	0	Dixon, J. R. 2000. Ecuadorian, Peruvian, and Bolivian snakes of the Liophis taeniurus complex with descriptions of two new species. Copeia 2000 (2): 482-490.
Erythrolamprus_maryellenae	snake	1	1	1	0	0	0	1	0	1	0	1	0	0	0	1	0	1	0	1	0	0	0	0	0	1	1	0	0	0	0	0	0	Marques, O. A. V., Eterovic, A., Guedes, T.B., Sazima, I. 2017: Serpentes da Caatinga. Guia ilustrado - Cotia: Ponto A
Erythrolamprus_melanotus	snake	0	0	0	1	0	0	1	0	1	0	1	0	0	0	0	1	1	0	0	0	0	0	1	0	1	1	0	0	0	0	0	0	Dixon, J. R.; Michaud, E. J. 1992. Shaw's black-backed snake (Liophis melanotus) (Serpentes: Colubridae) of Northern South America. Journal of Herpetology 26(3): 250-259.; Murphy, J. C.; Braswell, A. L.; Charles, S. P.; Auguste, R. J.; Rivas, G. A.; Borzée, A.; Lehtinen, R. M.; Jowers, M. J. 2019. A new species of Erythrolamprus from the oceanic island of Tobago (Squamata, Dipsadidae). ZooKeys 81…
Erythrolamprus_miliaris	snake	1	1	0	1	0	0	1	0	1	0	1	0	0	0	1	1	1	0	1	0	0	0	1	1	1	1	0	0	0	0	1	1	Marques, O. A. V., Eterovic, A., Sazima, I. 2019: Serpentes da Mata Atlântica: guia ilustrado para as regiões costeiras do Brasil - Cotia: Ponto A., Marques, O. A. V., Eterovic, A., Guedes, T.B., Sazima, I. 2017: Serpentes da Caatinga. Guia ilustrado - Cotia: Ponto A.; Marques, R.; Mebert, K.; Fonseca, E.; Rödder, D.; Solé, M.; Tinôco, M. S. 2016. Composition and natural history notes of the coas…
Erythrolamprus_mimus	snake	0	0	0	1	0	0	1	0	1	0	1	0	0	0	0	1	1	0	0	0	0	0	0	1	1	0	0	0	0	0	0	0	Kalki, Y.; Schramer, T. D. 2018. Erythrolamprus mimus micrurus (Mimic False Coral Snake) Diet / ophiophagy. Herpetological Review 49 (4): 753.; Goldberg, Stephen R. 2004. Notes on reproduction in the false coral snakes, Erythrolamprus bizona and Erythrolamprus mimus (Serpentes: Colubridae) from Costa Rica. The Texas Journal of Science 56(2): 171.
Erythrolamprus_oligolepis	snake	1	0	1	0	0	0	1	0	1	0	1	0	0	0	1	1	1	0	1	0	0	0	1	0	1	1	0	0	0	0	0	0	Cunha, O. R.; Nascimento, F. P.; Avila-Pires, T. C. S. 1985. Os repteis da area de Carajas, Para, Brasil (Testudines e Squamata). 1. Museu Paraense Emilio Goeldi PUBLICACOES AVULSAS, v. 40, p. 9-92.; ASCENSO, A. C.; COSTA, J. C. L.; PRUDENTE, A. L. C. 2019. Taxonomic revision of the Erythrolamprus reginae species group, with description of a new species from Guiana Shield (Serpentes: Xenodontinae…
Erythrolamprus_poecilogyrus	snake	1	1	0	1	0	0	1	0	1	0	1	0	0	0	1	1	1	0	1	0	0	0	1	0	1	0	0	0	0	0	0	0	Marques, O. A. V., Eterovic, A., Sazima, I. 2019: Serpentes da Mata Atlântica: guia ilustrado para as regiões costeiras do Brasil - Cotia: Ponto A., Marques, O. A. V., Eterovic, A., Strussmann, C., Sazima, I. 2005: Serpentes do Pantanal. Guia Ilustrado. - Ribeirão Preto: Holos., Marques, O. A. V., Eterovic, A., Guedes, T.B., Sazima, I. 2017: Serpentes da Caatinga. Guia ilustrado - Cotia: Ponto A.…
Erythrolamprus_problematicus	snake	1	0	1	0	0	0	1	0	1	0	1	0	0	0	0	1	1	0	0	0	0	0	0	0	1	0	0	0	0	0	0	0	Myers, C. W. 1986. An enigmatic new snake from the Peruvian Andes, with notes on the Xenodontini (Colubridae: Xenodontinae). American Museum Novitates (2853): 1-12.; SMAGA, C. R.; TTITO, A.; CATENAZZI, A. 2019. Arcanumophis, a new genus and generic allocation for Erythrolamprus problematicus (Myers 1986), Xenodontinae (Colubridae) from the Cordillera de Carabaya, southern Peru. Zootaxa 4671 (1): …
Erythrolamprus_pygmaeus	snake	1	0	1	0	0	0	1	0	1	0	1	0	0	0	0	1	1	0	0	0	0	0	0	0	1	0	0	0	0	0	0	0	Fraga, R.; Lima, A. P.; Prudente, A. L. C.; Magnusson, W. E. Guia de cobras da região de Manaus - Amazônia Central. Manaus : Editora Inpa, 2013.
Erythrolamprus_reginae	snake	1	0	0	1	0	0	1	0	1	0	1	0	0	0	1	1	1	0	1	0	0	0	1	0	1	1	0	0	0	0	0	0	Marques, O. A. V., Eterovic, A., Sazima, I. 2019: Serpentes da Mata Atlântica: guia ilustrado para as regiões costeiras do Brasil - Cotia: Ponto A., Marques, O. A. V., Eterovic, A., Strussmann, C., Sazima, I. 2005: Serpentes do Pantanal. Guia Ilustrado. - Ribeirão Preto: Holos., Marques, O. A. V., Eterovic, A., Guedes, T.B., Sazima, I. 2017: Serpentes da Caatinga. Guia ilustrado - Cotia: Ponto A.…
Erythrolamprus_sagittifer	snake	0	0	0	0	1	0	1	0	1	0	1	0	0	0	0	1	1	0	0	0	0	0	0	0	1	0	0	0	0	0	0	0	Dixon, J. R.; Thomas, R. A. 1982. The status of the Argentine colubrid snakes Liophis sagittifer and L. trifasciatus. Herpetologica 38 (3): 389-395.; Avila, L. J. 2009. Reptilia, Squamata, Colubridae, Liophis sagittifer sagittifer: Distribution extension. Check List 5(3): 712–713.
Erythrolamprus_taeniogaster	snake	1	0	1	0	0	0	1	0	1	0	1	0	0	0	1	1	1	0	1	0	0	0	0	0	1	1	0	0	0	0	0	0	Marques, O. A. V., Eterovic, A., Sazima, I. 2019: Serpentes da Mata Atlântica: guia ilustrado para as regiões costeiras do Brasil - Cotia: Ponto A., Marques, O. A. V., Eterovic, A., Strussmann, C., Sazima, I. 2005: Serpentes do Pantanal. Guia Ilustrado. - Ribeirão Preto: Holos., Marques, O. A. V., Eterovic, A., Guedes, T.B., Sazima, I. 2017: Serpentes da Caatinga. Guia ilustrado - Cotia: Ponto A
Erythrolamprus_taeniurus	snake	0	0	1	0	0	0	1	0	1	0	1	0	0	0	0	1	1	0	0	0	0	0	0	0	1	0	0	0	0	0	0	0	Dixon, J. R. 2000. Ecuadorian, Peruvian, and Bolivian snakes of the Liophis taeniurus complex with descriptions of two new species. Copeia 2000 (2): 482-490.
Erythrolamprus_torrenicola	snake	1	0	1	0	0	0	1	0	1	0	1	0	0	0	1	0	1	0	0	0	0	0	0	0	0	1	0	0	0	0	0	0	Donnelly, M. A.; Myers, C. W. 1991. Herpetological results of the 1990 Venezuelan Expedition to the summit of Cerro Guaiquinima, with new tepui reptiles. American Museum Novitates (3017): 1-54.
Erythrolamprus_typhlus	snake	1	1	0	1	0	0	1	0	1	0	1	0	0	0	1	1	1	0	0	1	0	0	0	0	1	1	0	0	0	0	0	0	Marques, O. A. V., Eterovic, A., Sazima, I. 2019: Serpentes da Mata Atlântica: guia ilustrado para as regiões costeiras do Brasil - Cotia: Ponto A., Marques, O. A. V., Eterovic, A., Strussmann, C., Sazima, I. 2005: Serpentes do Pantanal. Guia Ilustrado. - Ribeirão Preto: Holos.; Fraga, R.; Lima, A. P.; Prudente, A. L. C.; Magnusson, W. E. Guia de cobras da região de Manaus - Amazônia Central. Man…
Erythrolamprus_zweifeli	snake	0	0	0	1	0	0	1	0	1	0	1	0	0	0	0	1	1	0	0	0	0	1	1	0	1	0	0	0	0	0	0	0	Murphy, J. C.; Braswell, A. L.; Charles, S. P.; Auguste, R. J.; Rivas, G. A.; Borzée, A.; Lehtinen, R. M.; Jowers, M. J. 2019. A new species of Erythrolamprus from the oceanic island of Tobago (Squamata, Dipsadidae). ZooKeys 817: 131-157.; ASCENSO, A. C.; COSTA, J. C. L.; PRUDENTE, A. L. C. 2019. Taxonomic revision of the Erythrolamprus reginae species group, with description of a new species fro…
Eunectes_beniensis	snake	1	1	0	0	1	1	0	0	0	1	1	0	0	0	1	1	1	0	1	0	1	0	0	1	0	0	0	0	0	0	0	0	Quintana, P.; Rivas, J. A.; Valdivia, F.; Pacheco, L. F. 2017. Home range and habitat use of Beni anacondas (Eunectes beniensis) in Bolivia. Amphibia-Reptilia 38: 547-553.; Dirksen, L.; Böhme, W. 2005. Studies on anacondas III. A reappraisal of Eunectes beniensis Dirksen, 2002, from Bolivia, and a key to the species of the genus Eunectes Wagler, 1830 (Serpentes: Boidae). Russ. J. Herpetol. 12 (3)…
Eunectes_deschauenseei	snake	0	1	0	0	1	1	0	0	0	1	1	0	0	0	0	1	1	0	1	0	1	1	1	0	0	0	0	0	0	0	0	0	Reynolds, R. G.; Henderson, R. W. 2018. Boas of the World (Superfamily Booidae): A Checklist With Systematic, Taxonomic, and Conservation Assessments. Bulletin of the Museum of Comparative Zoology Sep 2018, v. 162, p. 1-58.; Pizzatto, L.; Marques, O. A. V.; Facure, K. 2009. Food habits of Brazilian boid snakes: overview and new data, with special reference to Corallus hortulanus. Amphibia-Reptili…
Eunectes_murinus	snake	1	1	0	0	1	1	0	0	0	1	1	0	0	0	1	1	1	0	1	0	1	1	1	1	1	1	0	0	0	0	0	0	Marques, O. A. V., Eterovic, A., Sazima, I. 2019: Serpentes da Mata Atlântica: guia ilustrado para as regiões costeiras do Brasil - Cotia: Ponto A., Marques, O. A. V., Eterovic, A., Strussmann, C., Sazima, I. 2005: Serpentes do Pantanal. Guia Ilustrado. - Ribeirão Preto: Holos., Marques, O. A. V., Eterovic, A., Guedes, T.B., Sazima, I. 2017: Serpentes da Caatinga. Guia ilustrado - Cotia: Ponto A.…
Eunectes_notaeus	snake	1	1	0	0	1	1	0	0	0	1	1	0	0	0	1	1	1	0	1	0	0	1	0	0	0	1	0	0	0	0	0	0	Marques, O. A. V., Eterovic, A., Strussmann, C., Sazima, I. 2005: Serpentes do Pantanal. Guia Ilustrado. - Ribeirão Preto: Holos.; Dirksen, L.; Buongermini, E.; Strussrnann, C.; Waller, T. 1998. PROTECTIVE BALLING-POSTURE BEHAVIOR IN THE GENUS EUNECTES WAGLER, 1830 (SERPENTES: BOIDAE). Herpetological Natural History, v. 6(2), p. 151-155.
Eutrachelophis_bassleri	snake	0	0	1	0	0	0	1	0	1	0	0	1	0	0	0	1	1	0	0	0	0	0	0	0	0	0	0	0	0	0	0	0	Myers, C. W.; McDowell, S. B. 2014. New Taxa and Cryptic Species of Neotropical Snakes (Xenodontinae), with Commentary on Hemipenes as Generic and Specific Characters. Bulletin of the American Museum of Natural History 385(1) : 1-112.
Eutrachelophis_steinbachi	snake	0	0	0	1	0	0	0	1	1	0	0	1	0	0	0	1	1	0	0	0	0	0	0	0	0	0	0	0	0	0	0	0	Myers, C. W.; McDowell, S. B. 2014. New Taxa and Cryptic Species of Neotropical Snakes (Xenodontinae), with Commentary on Hemipenes as Generic and Specific Characters. Bulletin of the American Museum of Natural History 385(1) : 1-112.
Helicops_angulatus	snake	0	1	0	1	0	0	1	0	0	1	1	0	0	0	1	1	0	0	1	0	0	0	0	0	1	1	0	0	0	0	0	0	Marques, O. A. V., Eterovic, A., Sazima, I. 2019: Serpentes da Mata Atlântica: guia ilustrado para as regiões costeiras do Brasil - Cotia: Ponto A., Marques, O. A. V., Eterovic, A., Strussmann, C., Sazima, I. 2005: Serpentes do Pantanal. Guia Ilustrado. - Ribeirão Preto: Holos., Marques, O. A. V., Eterovic, A., Guedes, T.B., Sazima, I. 2017: Serpentes da Caatinga. Guia ilustrado - Cotia: Ponto A.…
Helicops_apiaka	snake	0	1	0	1	0	0	0	1	0	1	1	0	0	0	0	1	0	0	1	0	0	0	0	0	1	1	0	0	0	0	0	0	Kawashita-Ribeiro, R. A.; Ávila, R. W.; Morais, D. H. 2013. A New Snake of the Genus Helicops Wagler, 1830 (Dipsadidae, Xenodontinae) from Brazil. Herpetologica, v. 69 (1), p. 80-90.
Helicops_hagmanni	snake	0	1	0	1	0	0	1	0	0	1	1	0	0	0	0	1	0	0	1	0	0	0	0	0	1	1	0	0	0	0	0	0	Fraga, R.; Lima, A. P.; Prudente, A. L. C.; Magnusson, W. E. Guia de cobras da região de Manaus - Amazônia Central. Manaus : Editora Inpa, 2013.
Helicops_leopardinus	snake	0	1	0	1	0	0	1	0	0	1	1	0	0	0	1	1	0	0	1	0	0	0	0	0	1	1	0	0	0	0	0	0	Marques, O. A. V., Eterovic, A., Sazima, I. 2019: Serpentes da Mata Atlântica: guia ilustrado para as regiões costeiras do Brasil - Cotia: Ponto A., Marques, O. A. V., Eterovic, A., Strussmann, C., Sazima, I. 2005: Serpentes do Pantanal. Guia Ilustrado. - Ribeirão Preto: Holos., Marques, O. A. V., Eterovic, A., Guedes, T.B., Sazima, I. 2017: Serpentes da Caatinga. Guia ilustrado - Cotia: Ponto A
Helicops_pastazae	snake	0	1	0	1	0	0	0	1	1	0	1	0	0	0	1	0	0	0	1	0	0	0	0	0	0	1	0	0	0	0	0	0	García-Cobos, D.; Gómez-Sánchez, D. A. 2019. Reproductive mode and defensive behaviour of the South American aquatic snake Helicops pastazae (Serpentes: Dipsadidae). Herpetology Notes 12: 447-451.; Almendáriz, A. C.; Barriga, R.; Rivadeneira, D. 2017. Feeding behavior of Helicops pastazae Shreve 1934 (Serpentes, Colubridae, Dipsadinae) in the Ecuadorian Amazon. Herpetology Notes 10: 449-451.; Ros…
Helicops_petersi	snake	0	1	0	1	0	0	0	1	0	1	1	0	0	0	1	0	0	0	1	0	0	0	0	0	0	1	0	0	0	0	0	0	Rossman, D. A. 1976. Revision of the South American colubrid snakes of the Helicops pastazae complex. Occasional papers of the Museum of Zoology, Louisiana State University (50): 1-15.
Helicops_polylepis	snake	0	1	0	1	0	0	1	0	0	1	1	0	0	0	1	1	0	0	1	0	0	0	0	0	1	1	0	0	0	0	0	0	Marques, O. A. V., Eterovic, A., Strussmann, C., Sazima, I. 2005: Serpentes do Pantanal. Guia Ilustrado. - Ribeirão Preto: Holos.; Santos-Costa, M. C.; Maschio, G. F.; Prudente, A. L. C. 2015. Natural history of snakes from Floresta Nacional de Caxiuanã, eastern Amazonia, Brazil. Herpetology Notes, v. 8, p. 69-98.
Helicops_tapajonicus	snake	0	1	1	0	0	0	1	0	0	1	1	0	0	0	0	1	0	0	1	0	0	0	0	0	1	1	0	0	0	0	0	0	Frota, J. G. 2005. Nova espécie de Helicops Wagler, 1830 (Serpentes, Colubridae) do rio Tapajós, Amazonia, Brasil. Phyllomedusa, v. 4 (1), p. 61-68.
Helicops_trivittatus	snake	0	1	0	1	0	0	1	0	0	1	1	0	0	0	1	1	0	0	1	0	0	0	0	0	1	1	0	0	0	0	0	0	Marques, O. A. V.; Eterovic, A.; Nogueira, C. C.; Sazima, I. 2015. Serpentes do Cerrado. Guia ilustrado. Ribeirão Preto, SP. Holos.; Freitas, M. A. 2003. Serpentes Brasileiras. Malha de sapo. Feira de Santana, BA. p. 160.; Santos-Costa, M. C.; Maschio, G. F.; Prudente, A. L. C. 2015. Natural history of snakes from Floresta Nacional de Caxiuanã, eastern Amazonia, Brazil. Herpetology Notes, v. 8, p…
Helicops_yacu	snake	0	1	0	1	0	0	1	0	0	1	1	0	0	0	0	1	0	0	1	0	0	0	0	0	1	1	0	0	0	0	0	0	Rossman, D. A.; Dixon, J. R. 1975. A new colubrid snake of the genus Helicops from Peru. Herpetologica, v. 31 (4), p. 412-414.
Hydrodynastes_bicinctus	snake	1	0	0	0	1	0	1	0	1	0	1	0	0	0	1	1	1	0	1	0	0	0	0	0	1	1	0	0	0	0	0	0	Marques, O. A. V.; Eterovic, A.; Nogueira, C. C.; Sazima, I. 2015. Serpentes do Cerrado. Guia ilustrado. Ribeirão Preto, SP. Holos.; Freitas, M. A. 2003. Serpentes Brasileiras. Malha de sapo. Feira de Santana, BA. p. 160.
Hydrodynastes_gigas	snake	1	0	0	0	1	0	1	0	1	0	1	0	0	0	1	1	1	0	1	0	0	0	0	0	1	1	0	0	0	0	0	0	Marques, O. A. V., Eterovic, A., Sazima, I. 2019: Serpentes da Mata Atlântica: guia ilustrado para as regiões costeiras do Brasil - Cotia: Ponto A., Marques, O. A. V., Eterovic, A., Strussmann, C., Sazima, I. 2005: Serpentes do Pantanal. Guia Ilustrado. - Ribeirão Preto: Holos.; Fraga, R.; Lima, A. P.; Prudente, A. L. C.; Magnusson, W. E. Guia de cobras da região de Manaus - Amazônia Central. Man…
Hydrops_martii	snake	0	1	0	1	0	0	1	0	1	0	1	0	0	0	0	1	0	0	1	0	0	0	0	0	0	1	0	0	0	0	0	0	Fraga, R.; Lima, A. P.; Prudente, A. L. C.; Magnusson, W. E. Guia de cobras da região de Manaus - Amazônia Central. Manaus : Editora Inpa, 2013.; Santos-Costa, M. C.; Maschio, G. F.; Prudente, A. L. C. 2015. Natural history of snakes from Floresta Nacional de Caxiuanã, eastern Amazonia, Brazil. Herpetology Notes, v. 8, p. 69-98.
Hydrops_triangularis	snake	0	1	0	1	0	0	1	0	1	0	1	0	0	0	1	1	0	0	1	0	0	0	0	0	0	1	0	0	0	0	0	0	Marques, O. A. V., Eterovic, A., Guedes, T.B., Sazima, I. 2017: Serpentes da Caatinga. Guia ilustrado - Cotia: Ponto A.; Fraga, R.; Lima, A. P.; Prudente, A. L. C.; Magnusson, W. E. Guia de cobras da região de Manaus - Amazônia Central. Manaus : Editora Inpa, 2013.; Santos-Costa, M. C.; Maschio, G. F.; Prudente, A. L. C. 2015. Natural history of snakes from Floresta Nacional de Caxiuanã, eastern …
Imantodes_cenchoa	snake	0	1	0	0	1	0	0	1	1	0	0	1	0	0	1	1	0	1	0	0	0	0	1	0	1	0	0	0	0	0	0	0	Marques, O. A. V., Eterovic, A., Sazima, I. 2019: Serpentes da Mata Atlântica: guia ilustrado para as regiões costeiras do Brasil - Cotia: Ponto A., Marques, O. A. V., Eterovic, A., Strussmann, C., Sazima, I. 2005: Serpentes do Pantanal. Guia Ilustrado. - Ribeirão Preto: Holos., Marques, O. A. V., Eterovic, A., Guedes, T.B., Sazima, I. 2017: Serpentes da Caatinga. Guia ilustrado - Cotia: Ponto A.…
Imantodes_inornatus	snake	0	1	0	1	0	0	0	1	1	0	0	1	0	0	0	1	0	1	0	0	0	0	1	0	0	0	0	0	0	0	0	0	Díaz-Ayala, R. F.; Rojas-Morales, F. A.; Zuluaga-Isaza, J. C.; Ramírez-Castaño, V. A. 2018. Imantodes inornatus (Boulenger, 1886) (Squamata: Dipsadidae): expansion of known range and first records from the Magdalena River valley, Colombia. Biota ColomBiana 19(1): 219-225.
Imantodes_lentiferus	snake	0	1	0	1	0	0	0	1	1	0	0	1	0	0	0	1	0	1	0	0	0	0	1	0	0	0	0	0	0	0	0	0	Rojas, S. J. S.; Villacampa, J.; Whitworth, A. 2016. Notes on the reproduction of Kentropyx altamazonica (Squamata: Teiidae) and Imantodes lentiferus (Serpentes: Dipsadidae) from southeast Peru. Phyllomedusa, v. 15(1), p. 69-73.; Frota, J. G.; Missassi, A. F. R.; Santos-Costa, M. C.; Prudente, A. L. C. 2015. New records of Imantodes lentiferus (Cope, 1894) (Squamata: Dipsadidae) from the states o…
Lachesis_muta	snake	0	1	0	0	1	1	0	0	1	0	0	0	0	1	1	1	1	0	0	0	1	0	0	0	0	0	0	0	0	0	0	0	Marques, O. A. V., Eterovic, A., Sazima, I. 2019: Serpentes da Mata Atlântica: guia ilustrado para as regiões costeiras do Brasil - Cotia: Ponto A., Marques, O. A. V., Eterovic, A., Guedes, T.B., Sazima, I. 2017: Serpentes da Caatinga. Guia ilustrado - Cotia: Ponto A
Lampropeltis_micropholis	snake	0	1	0	0	1	0	1	0	1	0	0	1	0	0	0	1	1	0	0	0	1	1	1	1	1	1	1	0	1	1	0	0	Cardenas-Ortega, M. S.; Herrera-Lopera, J. M.; Ramírez-Chaves, H. E. 2018. Lampropeltis micropholis (Ecuadorian Milksnake, Falsa Coral Interandina) Diet. Herpetological Review 49 (3): 549.; Ruane, S. 2015. Using geometric morphometrics for integrative taxonomy: an examination of head shapes of milksnakes (genus Lampropeltis). Zoological Journal of the Linnean Society, 174(2): 394–413.
Leptodeira_annulata	snake	0	1	0	1	0	0	1	0	1	0	0	1	0	0	1	1	1	1	0	0	0	0	1	0	1	0	0	0	0	0	0	0	Marques, O. A. V., Eterovic, A., Sazima, I. 2019: Serpentes da Mata Atlântica: guia ilustrado para as regiões costeiras do Brasil - Cotia: Ponto A., Marques, O. A. V., Eterovic, A., Strussmann, C., Sazima, I. 2005: Serpentes do Pantanal. Guia Ilustrado. - Ribeirão Preto: Holos., Marques, O. A. V., Eterovic, A., Guedes, T.B., Sazima, I. 2017: Serpentes da Caatinga. Guia ilustrado - Cotia: Ponto A.…
Leptodeira_septentrionalis	snake	0	1	0	1	0	0	1	0	1	0	0	1	0	0	1	1	0	1	0	0	0	0	1	0	1	0	0	0	0	0	0	0	Castro-Herrera, F.; Valencia, A.; Villaquirán, D. 2012. Diversidad de anfibios y reptiles del Parque Nacional Natural Isla Gorgona. Feriva Impresores S.A. Cali – Colombia 112 pp.
Leptophis_ahaetulla	snake	1	0	0	0	1	0	0	1	1	0	1	0	0	0	1	1	1	1	0	0	0	1	1	1	1	1	0	0	1	0	0	0	Marques, O. A. V., Eterovic, A., Sazima, I. 2019: Serpentes da Mata Atlântica: guia ilustrado para as regiões costeiras do Brasil - Cotia: Ponto A., Marques, O. A. V., Eterovic, A., Strussmann, C., Sazima, I. 2005: Serpentes do Pantanal. Guia Ilustrado. - Ribeirão Preto: Holos., Marques, O. A. V., Eterovic, A., Guedes, T.B., Sazima, I. 2017: Serpentes da Caatinga. Guia ilustrado - Cotia: Ponto A.…
Leptophis_cupreus	snake	1	0	0	1	0	0	0	1	1	0	1	0	0	0	0	1	1	1	0	0	0	0	0	0	1	0	0	0	0	0	0	0	Albuquerque, N. R.; McDiarmid, R. W. 2010. Redescription of Leptophis cupreus (Cope) (Serpentes, Colubridae), a rare south American Colubrine Snake. Pap. Avulsos Zool. (São Paulo) 50 (2):375-384.
Leptophis_riveti	snake	1	0	0	1	0	0	0	1	1	0	1	0	0	0	0	1	1	1	0	0	0	0	0	0	1	0	0	0	0	0	0	0	Despax, R. 1910. Mission géodésique de l’Équateur. Collections recueillies par M. le Dr Rivet. Liste des ophidiens et descriptions des espèces nouvelles. (Note préliminaire.). Bull. Mus. natl. Hist. nat. Paris 16: 368-376.
Liotyphlops_beui	snake	0	1	1	0	0	1	0	0	1	0	1	0	0	0	1	1	0	0	0	1	0	0	0	0	0	0	0	0	0	1	0	0	Marques, O. A. V., Eterovic, A., Sazima, I. 2019: Serpentes da Mata Atlântica: guia ilustrado para as regiões costeiras do Brasil - Cotia: Ponto A.
Liotyphlops_haadi	snake	0	1	1	0	0	1	0	0	1	0	1	0	0	0	0	1	0	0	0	1	0	0	0	0	0	0	0	0	0	1	0	0	Haad, J. J. S.; Franco, F. L.; Maldonado, J. 2008. Una nueva especie de Liotyphlops Peters, 1881 (Serpentes, Scolecophidia, Anomalepidae) del sur de la Amazonia Colombiana. Biota Colombiana 9(2): 295-300.
Liotyphlops_ternetzii	snake	0	1	1	0	0	1	0	0	1	0	1	0	0	0	1	1	0	0	0	1	0	0	0	0	0	0	0	0	0	1	0	0	Marques, O. A. V., Eterovic, A., Guedes, T.B., Sazima, I. 2017: Serpentes da Caatinga. Guia ilustrado - Cotia: Ponto A
Lygophis_dilepis	snake	1	0	1	0	0	0	1	0	1	0	1	0	0	0	1	0	1	0	0	0	0	0	0	0	1	0	0	0	0	0	0	0	Marques, O. A. V., Eterovic, A., Guedes, T.B., Sazima, I. 2017: Serpentes da Caatinga. Guia ilustrado - Cotia: Ponto A
Lygophis_lineatus	snake	1	0	0	1	0	0	1	0	1	0	1	0	0	0	0	1	1	0	0	0	1	0	1	1	1	0	0	0	0	1	0	0	Michaud, E. J., Dixon, J. R. 1987. Taxonomic revision of the Liophis lineatus complex (Reptilia: Colubridae) of Central and South America. Contribution in biology and geology, Milwaukee Public Museum, v. 71, p. 1-26.; Lopes, A. G.; Sousa, J. C.; Tavares-Pinheiro, R.; Costa-Campos, C. E. 2021. Leptodactylus macrosternum Miranda-Ribeiro, 1926 (Anura: Leptodactylidae) preyed upon by Lygophis lineatu…
Lygophis_meridionalis	snake	1	0	1	0	0	0	1	0	1	0	1	0	0	0	1	1	1	0	0	0	0	0	1	0	1	0	0	0	0	0	0	0	Marques, O. A. V., Eterovic, A., Strussmann, C., Sazima, I. 2005: Serpentes do Pantanal. Guia Ilustrado. - Ribeirão Preto: Holos.
Lygophis_paucidens	snake	1	0	1	0	0	0	1	0	1	0	1	0	0	0	1	1	1	0	0	0	0	0	1	0	1	0	0	0	0	0	0	0	Marques, O. A. V., Eterovic, A., Guedes, T.B., Sazima, I. 2017: Serpentes da Caatinga. Guia ilustrado - Cotia: Ponto A
Mastigodryas_boddaerti	snake	1	0	0	0	1	0	1	0	1	0	1	0	0	0	1	1	1	0	0	0	1	1	1	0	1	0	0	0	1	1	0	0	Marques, O. A. V., Eterovic, A., Strussmann, C., Sazima, I. 2005: Serpentes do Pantanal. Guia Ilustrado. - Ribeirão Preto: Holos., Marques, O. A. V., Eterovic, A., Guedes, T.B., Sazima, I. 2017: Serpentes da Caatinga. Guia ilustrado - Cotia: Ponto A.; Fraga, R.; Lima, A. P.; Prudente, A. L. C.; Magnusson, W. E. Guia de cobras da região de Manaus - Amazônia Central. Manaus : Editora Inpa, 2013.; S…
Mastigodryas_heathii	snake	1	0	0	0	1	0	1	0	1	0	1	0	0	0	1	1	1	0	0	0	1	0	1	0	1	0	0	0	0	0	0	0	Cadle, J. E. 2012. Rediscovery of the Holotype of <i>Mastigodryas heathii</i> (Cope) (Serpentes: Colubridae) and Additional Notes on the Species. South American Journal of Herpetology, 7(1): 16–24.
Mastigodryas_moratoi	snake	1	0	0	0	1	0	1	0	1	0	1	0	0	0	0	1	1	0	0	0	0	0	0	0	1	0	0	0	0	0	0	0	Fraga, R.; Souza, E.; Santos-Jr, A. P.; Kawashita-Ribeiro, R. A. 2018. Notes on the rare Mastigodryas moratoi (Serpentes: Colubridae) in the Brazilian Amazon white-sand forests. Phyllomedusa, v. 17 (2), p. 299-302.; Montingelli, G. G.; Zaher, H. 2011. New Species of Mastigodryas Amaral, 1934 from Brazilian Amazonia and Guyana (Serpentes: Colubridae). Journal of Herpetology, v. 45 (1), p. 111-119.
Mastigodryas_pleii	snake	1	0	0	0	1	0	1	0	1	0	1	0	0	0	0	1	1	0	0	0	1	0	1	0	1	0	0	0	0	0	0	0	Mendoza, R. J. S., & Rodriguez, S. N. (2010). Observaciones sobre algunos aspectos del comportamiento depredador en condiciones naturales y en cautividad de la serpiente diurna Mastigodryas pleei. Revista Colombiana de Ciencia Animal, 2(2), 253-262.
Micrurus_albicinctus	snake	1	1	0	1	0	1	0	0	1	0	0	0	1	0	0	1	0	0	0	1	0	0	0	1	0	0	0	0	0	0	1	1	Silva Jr, N. J. (org.). 2016. As cobras-corais do Brasil: biologia, taxonomia, venenos e envenenamentos. Goiânia: PUC, Goiás.
Micrurus_ancoralis	snake	1	0	0	0	1	1	0	0	1	0	0	0	1	0	0	1	0	0	0	1	0	0	0	1	0	0	0	0	0	0	1	1	Cisneros-Heredia, D. F. (2005). Predation upon Amphisbaena fuliginosa LINNAEUS, 1758 by Micrurus ancoralis (JAN, 1872). Herpetozoa, 18(1/2), 93-94.
Micrurus_annellatus	snake	1	1	0	1	0	1	0	0	1	0	0	0	1	0	0	1	0	0	0	1	0	0	0	1	0	0	0	0	0	0	1	1	Silva Jr, N. J. (org.). 2016. As cobras-corais do Brasil: biologia, taxonomia, venenos e envenenamentos. Goiânia: PUC, Goiás.
Micrurus_averyi	snake	1	1	0	1	0	1	0	0	1	0	0	0	1	0	0	1	0	0	0	1	0	0	1	1	0	0	0	0	0	0	1	1	Fraga, R.; Lima, A. P.; Prudente, A. L. C.; Magnusson, W. E. Guia de cobras da região de Manaus - Amazônia Central. Manaus : Editora Inpa, 2013.
Micrurus_bocourti	snake	1	1	0	1	0	1	0	0	1	0	0	0	1	0	0	1	0	0	0	1	0	0	0	1	0	0	0	0	0	0	1	1	Roze, J. A. 1989. New species and subspecies of coral snakes, genus Micrurus (Elapidae): with notes on type specimens of several species. American Museum Novitates (2932): 1-15
Micrurus_boicora	snake	1	0	1	0	0	1	0	0	1	0	0	0	1	0	0	1	0	0	0	1	0	0	0	1	0	0	0	0	0	0	1	1	Bernarde, P. S.; Turci, L. C. B.; Abegg, A. D.; Franco, F. L. 2018. A remarkable new species of coralsnake of the Micrurus hemprichii species group from the Brazilian Amazon. Salamandra v. 54 (4), p. 249-258.
Micrurus_catamayensis	snake	1	1	0	1	0	1	0	0	1	0	0	0	1	0	0	1	0	0	0	1	0	0	0	1	0	0	0	0	0	0	1	1	Roze, J. A. 1989. New species and subspecies of coral snakes, genus Micrurus (Elapidae): with notes on type specimens of several species. American Museum Novitates (2932): 1-15
Micrurus_collaris	snake	1	1	1	0	0	1	0	0	1	0	0	0	1	0	0	1	0	0	0	1	0	0	0	1	0	0	0	0	0	0	1	1	Brongersma, L. D. 1966. Note on the Leptomicrurus collaris (Schlegel) (Reptilia, Serpentes). Zoologische Mededelingen 41 (17): 243-254.; Rufino,N. 1998. Micrurus collaris (Coral Snake). Brazil: Amapá. Herpetological Review 29 (3): 178.
Micrurus_corallinus	snake	1	0	0	1	0	1	0	0	1	0	0	0	1	0	0	1	0	0	0	1	0	0	1	1	0	0	0	0	0	0	1	1	Marques, O. A. V., Eterovic, A., Sazima, I. 2019: Serpentes da Mata Atlântica: guia ilustrado para as regiões costeiras do Brasil - Cotia: Ponto A.; Santiago, D. H.; Bortolanza-Filho, D.; Lourenço-de-Moraes, R. 2021. New records of Micrurus corallinus (Merrem, 1820) preying on the anomalepidid snake Liotyphlops ternetzii (Boulenger, 1896) in the Atlantic Forest of southern Brazil. Herpetology Not…
Micrurus_diana	snake	1	1	0	1	0	1	0	0	1	0	0	0	1	0	1	1	0	0	0	1	0	0	0	1	0	0	0	0	0	0	0	1	Pires, M. G.; Feitosa, D. T.; Prudente, A. L. C.; Silva Jr., N.J. 2013. First record of Micrurus diana Roze, 1983 (Serpentes: Elapidae) for Brazil and extension of its distribution in Bolivia, with notes on morphological variation. Check List 9 (6):1556-1560.
Micrurus_dissoleucus	snake	1	1	1	0	0	1	0	0	1	0	0	0	1	0	0	1	0	0	0	1	0	0	1	1	0	0	0	0	0	0	0	0	Arévalo-Páez, M.; Montes-Correa, A. C.; Rada-Vargas, E.; Saboyá-Acosta, L. P.; Renjifo, J. M. 2015. Notes on the diet of the Pigmy Coral Snake Micrurus dissoleucus (Cope, 1860) in northern Colombia (Serpentes: Elapidae). Herpetology Notes 8: 39-41.
Micrurus_diutius	snake	1	1	0	0	1	1	0	0	1	0	0	0	1	0	0	1	0	0	0	1	0	0	0	1	0	0	0	0	0	0	1	1	Silva Jr, N. J. (org.). 2016. As cobras-corais do Brasil: biologia, taxonomia, venenos e envenenamentos. Goiânia: PUC, Goiás.
Micrurus_filiformis	snake	1	1	0	1	0	1	0	0	1	0	0	0	1	0	1	1	0	0	0	1	0	0	0	1	0	0	0	0	0	0	1	1	Silva Jr, N. J. (org.). 2016. As cobras-corais do Brasil: biologia, taxonomia, venenos e envenenamentos. Goiânia: PUC, Goiás.; Santos-Costa, M. C.; Maschio, G. F.; Prudente, A. L. C. 2015. Natural history of snakes from Floresta Nacional de Caxiuanã, eastern Amazonia, Brazil. Herpetology Notes, v. 8, p. 69-98.
Micrurus_frontalis	snake	1	1	0	0	1	1	0	0	1	0	0	0	1	0	1	1	0	0	0	1	0	0	1	1	0	1	0	0	0	0	1	1	Marques, O. A. V., Eterovic, A., Strussmann, C., Sazima, I. 2005: Serpentes do Pantanal. Guia Ilustrado. - Ribeirão Preto: Holos., Marques, O. A. V., Eterovic, A., Guedes, T.B., Sazima, I. 2017: Serpentes da Caatinga. Guia ilustrado - Cotia: Ponto A.; Silva Jr, N. J. (org.). 2016. As cobras-corais do Brasil: biologia, taxonomia, venenos e envenenamentos. Goiânia: PUC, Goiás.; Sawaya, R. J.; Marqu…
Micrurus_hemprichii	snake	1	1	0	1	0	1	0	0	1	0	0	0	1	0	0	1	0	0	0	1	0	0	1	1	0	0	0	0	0	0	1	1	Fraga, R.; Lima, A. P.; Prudente, A. L. C.; Magnusson, W. E. Guia de cobras da região de Manaus - Amazônia Central. Manaus : Editora Inpa, 2013.; Santos-Costa, M. C.; Maschio, G. F.; Prudente, A. L. C. 2015. Natural history of snakes from Floresta Nacional de Caxiuanã, eastern Amazonia, Brazil. Herpetology Notes, v. 8, p. 69-98.
Micrurus_isozonus	snake	1	1	0	0	1	1	0	0	1	0	0	0	1	0	0	1	0	0	0	1	0	0	0	1	0	0	0	0	0	0	1	1	Silva Jr, N. J. (org.). 2016. As cobras-corais do Brasil: biologia, taxonomia, venenos e envenenamentos. Goiânia: PUC, Goiás.
Micrurus_langsdorffi	snake	1	1	0	1	0	1	0	0	1	0	0	0	1	0	0	1	0	0	0	1	0	0	0	1	0	0	0	0	0	0	1	1	Silva Jr, N. J. (org.). 2016. As cobras-corais do Brasil: biologia, taxonomia, venenos e envenenamentos. Goiânia: PUC, Goiás.
Micrurus_lemniscatus	snake	1	1	0	0	1	1	0	0	1	0	0	0	1	0	1	1	0	0	1	1	0	0	1	1	1	1	0	0	0	0	1	1	Marques, O. A. V., Eterovic, A., Guedes, T.B., Sazima, I. 2017: Serpentes da Caatinga. Guia ilustrado - Cotia: Ponto A.; Fraga, R.; Lima, A. P.; Prudente, A. L. C.; Magnusson, W. E. Guia de cobras da região de Manaus - Amazônia Central. Manaus : Editora Inpa, 2013.; Santos-Costa, M. C.; Maschio, G. F.; Prudente, A. L. C. 2015. Natural history of snakes from Floresta Nacional de Caxiuanã, eastern …
Micrurus_margaritiferus	snake	1	0	0	1	0	1	0	0	1	0	0	0	1	0	0	1	0	0	0	1	0	0	1	1	0	0	0	0	0	0	0	0	Valencia, J. H. 2007. First record of the coral snake Micrurus margaritiferus ROZE, 1967 in Ecuador [Short Note]. Herpetozoa 19 (3/4): 186-187 .;Lee, J. L.; Hernández-Morales, C.; McDiarmid, R. W. 2018. First report on the reproductive biology and diet of two Coral Snake species (Micrurus) from the Western Amazon of Peru and Ecuador (Serpentes: Elapidae) using x-radiography. Herpetology Notes 11:…
Micrurus_mertensi	snake	1	1	0	1	0	1	0	0	1	0	0	0	1	0	0	1	0	0	0	1	0	0	0	1	0	0	0	0	0	0	0	0	Schmidt, K. P. 1936. Preliminary account of coral snakes of South America. Zoological Series of Field Museum of Natural History 20 (19): 189-203.
Micrurus_mipartitus	snake	1	1	1	0	0	1	0	0	1	0	0	0	1	0	0	1	0	0	0	1	0	0	0	1	0	0	0	0	0	0	1	1	Silva Jr, N. J. (org.). 2016. As cobras-corais do Brasil: biologia, taxonomia, venenos e envenenamentos. Goiânia: PUC, Goiás.
Micrurus_narduccii	snake	1	1	0	0	1	1	0	0	1	0	0	0	1	0	0	1	0	0	0	1	0	0	0	1	0	0	0	0	0	0	1	1	Silva Jr, N. J. (org.). 2016. As cobras-corais do Brasil: biologia, taxonomia, venenos e envenenamentos. Goiânia: PUC, Goiás.
Micrurus_nattereri	snake	1	1	0	1	0	1	0	0	1	0	0	0	1	0	0	1	0	0	0	1	0	0	0	1	0	0	0	0	0	0	1	1	Silva Jr, N. J. (org.). 2016. As cobras-corais do Brasil: biologia, taxonomia, venenos e envenenamentos. Goiânia: PUC, Goiás.
Micrurus_obscurus	snake	1	1	0	0	1	1	0	0	1	0	0	0	1	0	0	1	0	0	0	1	0	0	0	1	0	0	0	0	0	0	1	1	Silva Jr, N. J. (org.). 2016. As cobras-corais do Brasil: biologia, taxonomia, venenos e envenenamentos. Goiânia: PUC, Goiás.
Micrurus_ornatissimus	snake	1	1	0	1	0	1	0	0	1	0	0	0	1	0	0	1	0	0	0	1	0	0	0	1	0	0	0	0	0	0	0	0	Cunha, O. R.; Nascimento,F. P. 1982. Ofídios da Amazônia. XVII. Revalidação de Micrurus ornatissimus (Jan, 1858) diferenciada de M. Langsdorffi (Wagler, 1824) e distribuição geográfica das duas espécies (Ophidia: Elapidae). Bol. Mus. Para. Emílio Goeldi (Zool.), Belém (116): 1-19.
Micrurus_paraensis	snake	1	1	0	1	0	1	0	0	1	0	0	0	1	0	1	1	0	0	0	1	0	0	0	1	0	0	0	0	0	0	1	1	Silva Jr, N. J. (org.). 2016. As cobras-corais do Brasil: biologia, taxonomia, venenos e envenenamentos. Goiânia: PUC, Goiás.
Micrurus_peruvianus	snake	1	1	1	0	0	1	0	0	1	0	0	0	1	0	0	1	0	0	0	1	0	0	0	1	0	0	0	0	0	0	0	0	Schmidt, K. P. 1936. Preliminary account of coral snakes of South America. Zoological Series of Field Museum of Natural History 20 (19): 189-203.
Micrurus_petersi	snake	1	1	0	1	0	1	0	0	1	0	0	0	1	0	0	1	0	0	0	1	0	0	0	1	0	0	0	0	0	0	0	0	Roze, JA 1996. Cobras corais das Américas: Biologia, identificação e venenos. Krieger Publishing Company, Malabar, Flórida, 328pp.
Micrurus_psyches	snake	1	1	0	1	0	1	0	0	1	0	0	0	1	0	0	1	0	0	0	1	0	0	0	1	0	0	0	0	0	0	1	1	Silva Jr, N. J. (org.). 2016. As cobras-corais do Brasil: biologia, taxonomia, venenos e envenenamentos. Goiânia: PUC, Goiás.
Micrurus_putumayensis	snake	1	1	0	1	0	1	0	0	1	0	0	0	1	0	0	1	0	0	0	1	0	0	0	1	0	0	0	0	0	0	1	1	Silva Jr, N. J. (org.). 2016. As cobras-corais do Brasil: biologia, taxonomia, venenos e envenenamentos. Goiânia: PUC, Goiás.
Micrurus_pyrrhocryptus	snake	1	1	0	0	1	1	0	0	1	0	0	0	1	0	1	1	0	0	0	1	0	0	0	1	0	0	0	0	0	0	1	1	Marques, O. A. V., Eterovic, A., Strussmann, C., Sazima, I. 2005: Serpentes do Pantanal. Guia Ilustrado. - Ribeirão Preto: Holos.; Silva Jr, N. J. (org.). 2016. As cobras-corais do Brasil: biologia, taxonomia, venenos e envenenamentos. Goiânia: PUC, Goiás.
Micrurus_remotus	snake	1	1	0	1	0	1	0	0	1	0	0	0	1	0	0	1	0	0	0	1	0	0	0	1	0	0	0	0	0	0	1	1	Silva Jr, N. J. (org.). 2016. As cobras-corais do Brasil: biologia, taxonomia, venenos e envenenamentos. Goiânia: PUC, Goiás.
Micrurus_scutiventris	snake	1	1	1	0	0	1	0	0	1	0	0	0	1	0	0	1	0	0	0	1	0	0	0	1	0	0	0	0	0	0	0	0	Cope, E. D. 1870. Seventh contribution to the herpetology of tropical America. Proc. Amer. Philos. Soc. 11: 147-169.
Micrurus_serranus	snake	1	1	0	1	0	1	0	0	1	0	0	0	1	0	0	1	0	0	0	1	0	0	0	1	0	0	0	0	0	0	0	1	Harvey, M. B., Aparicio, J. E.; Gonzalez, L. A. 2003. Revision of the venomous snakes of Bolivia: Part 1. The coralsnakes (Elapidae: Micrurus). Annals of the Carnegie Museum 72: 1-52.
Micrurus_spixii	snake	1	1	0	0	1	1	0	0	1	0	0	0	1	0	1	1	0	0	0	1	0	0	1	1	0	0	0	0	0	0	1	1	Fraga, R.; Lima, A. P.; Prudente, A. L. C.; Magnusson, W. E. Guia de cobras da região de Manaus - Amazônia Central. Manaus : Editora Inpa, 2013.; Silva Jr, N. J. (org.). 2016. As cobras-corais do Brasil: biologia, taxonomia, venenos e envenenamentos. Goiânia: PUC, Goiás.
Micrurus_steindachneri	snake	1	1	0	1	0	1	0	0	1	0	0	0	1	0	0	1	0	0	0	1	0	0	1	1	0	0	0	0	0	0	0	0	Lee, J. L.; Hernández-Morales, C.; McDiarmid, R. W. 2018. First report on the reproductive biology and diet of two Coral Snake species (Micrurus) from the Western Amazon of Peru and Ecuador (Serpentes: Elapidae) using x-radiography. Herpetology Notes 11: 409-412.; Werner, F. 1901. Ueber Reptilien und Batrachier aus Ecuador und Neu-Guinea. Verh. Zool.-bot. Ges. Wien 51: 593-614.
Micrurus_surinamensis	snake	0	1	0	0	1	1	0	0	1	0	0	0	1	0	1	1	0	0	1	1	0	0	1	1	0	1	0	0	0	0	1	1	Fraga, R.; Lima, A. P.; Prudente, A. L. C.; Magnusson, W. E. Guia de cobras da região de Manaus - Amazônia Central. Manaus : Editora Inpa, 2013.; Santos-Costa, M. C.; Maschio, G. F.; Prudente, A. L. C. 2015. Natural history of snakes from Floresta Nacional de Caxiuanã, eastern Amazonia, Brazil. Herpetology Notes, v. 8, p. 69-98.
Micrurus_tikuna	snake	1	1	0	1	0	1	0	0	1	0	0	0	1	0	0	1	0	0	0	1	0	0	0	1	0	0	0	0	0	0	1	1	Silva Jr, N. J. (org.). 2016. As cobras-corais do Brasil: biologia, taxonomia, venenos e envenenamentos. Goiânia: PUC, Goiás.
Micrurus_tschudii	snake	1	0	0	1	0	1	0	0	1	0	0	0	1	0	1	0	0	0	0	1	0	0	1	1	0	0	0	0	0	0	0	1	Sanz, L.; Pla, D.; Pérez, A.; Rodríguez, Y.; Zavaleta, A.; Salas, M.; Lomonte, B.; Calvete, J. J. 2016. Venomic Analysis of the Poorly Studied Desert Coral Snake, Micrurus tschudii tschudii, Supports the 3FTx/PLA2 Dichotomy across Micrurus Venoms. Toxins 8(6): 178.
Ninia_atrata	snake	1	0	1	0	0	1	0	0	1	0	0	1	0	0	1	1	1	0	0	1	0	0	0	0	0	0	0	1	0	0	0	0	Angarita-Sierra, T.; Lopez-Hurtado, C. A. 2020. Exploring the reproductive ecology of the tropical semifossorial snake Ninia atrata. Zoological Research 41(2): 157−171.; Rojas-Morales, J. A.; Zuluaga-Isaza, A. C.; Díaz-Ayala, R. F. 2017. Observations on the feeding behavior of the semifossorial snake Ninia atrata (Hallowell 1845) (Serpentes: Dipsadidae). IRCF Reptiles & Amphibians 24 (2): 124–126.
Ninia_hudsoni	snake	1	0	1	0	0	1	0	0	1	0	0	1	0	0	1	1	1	0	0	1	0	0	0	0	0	0	0	1	0	0	0	0	Freitas, M. A. 2003. Serpentes Brasileiras. Malha de sapo. Feira de Santana, BA. p. 160.; Camper, J. D. 2015. Ninia hudsoni (Hudson's coffee snake) maximum size. Herpetological Review, v. 46 (3), p. 452-453.; São-Pedro, V. A.; Freitas, M. A.; Oliveira, E. F.; Venâncio, N. M.; Zanotti, A. P. 2016. GEOGRAPHICAL DISTRIBUTION OF Ninia hudsoni (SERPENTES: DIPSADIDAE) WITH NEW OCCURRENCE RECORDS. Oecol…
Ninia_teresitae	snake	1	0	1	0	0	1	0	0	1	0	0	1	0	0	1	1	1	0	0	1	0	0	0	0	0	0	0	1	0	0	0	0	Angarita-Sierra, T., & Lynch, J. D. (2017). A new species of Ninia (Serpentes: Dipsadidae) from Chocó-Magdalena biogeographical province, western Colombia. Zootaxa, 4244(4), 478-492.
Oxybelis_aeneus	snake	1	0	0	0	1	0	0	1	1	0	0	1	0	0	1	1	0	1	0	0	1	1	1	0	1	0	0	0	0	0	0	0	Marques, O. A. V., Eterovic, A., Sazima, I. 2019: Serpentes da Mata Atlântica: guia ilustrado para as regiões costeiras do Brasil - Cotia: Ponto A., Marques, O. A. V., Eterovic, A., Strussmann, C., Sazima, I. 2005: Serpentes do Pantanal. Guia Ilustrado. - Ribeirão Preto: Holos., Marques, O. A. V., Eterovic, A., Guedes, T.B., Sazima, I. 2017: Serpentes da Caatinga. Guia ilustrado - Cotia: Ponto A.…
Oxybelis_fulgidus	snake	1	0	0	0	1	0	0	1	1	0	0	1	0	0	0	1	0	1	0	0	0	1	1	0	0	0	0	0	0	0	0	0	Fraga, R.; Lima, A. P.; Prudente, A. L. C.; Magnusson, W. E. Guia de cobras da região de Manaus - Amazônia Central. Manaus : Editora Inpa, 2013.; Santos-Costa, M. C.; Maschio, G. F.; Prudente, A. L. C. 2015. Natural history of snakes from Floresta Nacional de Caxiuanã, eastern Amazonia, Brazil. Herpetology Notes, v. 8, p. 69-98.; Bernarde, P. S.; Abe, A. S. 2010. Hábitos alimentares de serpentes …
Oxyrhopus_erdisii	snake	0	1	0	0	0	0	0	0	1	0	0	1	0	0	0	1	1	0	0	0	0	0	1	0	0	0	0	0	0	0	0	0	Barbour, T. 1913. Reptiles collected by the Yale Peruvian expedition of 1912. Proc. Acad. Nat. Sci. Philad. 1913: 506.; Zaher, H.; Caramaschi, U. 2000. Synonymisation of Oxyrhopus venezuelanus Shreve, 1947, with Oxyrhopus doliatus Dumeril, Bibron & Dumeril, 1854, and revalidation of Oxyrhopus erdisii (Barbour, 1913) (Serpentes, Colubridae). Dumerilia 4 (2): 113-122.
Oxyrhopus_fitzingeri	snake	0	1	0	1	0	0	1	0	1	0	0	1	0	0	1	0	1	0	0	0	1	0	1	0	0	0	0	0	0	0	0	0	Mamani-Cabana, N. W. 2020. A NEW DISTRIBUTION RECORD AND PREY ITEM FOR OXYRHOPUS FITZINGERI(REPTILIA: DIPSADIDAE) IN AREQUIPA, SOUTHERN PERU. REVISTA LATINOAMERICANA DE HERPETOLOGÍA 3(2): 164-166.
Oxyrhopus_formosus	snake	0	1	0	1	0	0	1	0	1	0	0	1	0	0	1	1	1	0	0	0	0	0	1	0	0	0	0	0	0	0	0	0	Marques, O. A. V., Eterovic, A., Sazima, I. 2019: Serpentes da Mata Atlântica: guia ilustrado para as regiões costeiras do Brasil - Cotia: Ponto A.; Gaiarsa, M. P.; Alencar, L. R. V.; Martins, M. 2013. Natural History of Pseudoboine Snakes. Papéis Avulsos de Zoologia, 53(19), p. 261‑283.
Oxyrhopus_guibei	snake	1	1	0	0	1	0	1	0	1	0	0	1	0	0	1	1	1	0	0	0	1	1	1	0	0	0	0	0	0	0	0	0	Marques, O. A. V., Eterovic, A., Sazima, I. 2019: Serpentes da Mata Atlântica: guia ilustrado para as regiões costeiras do Brasil - Cotia: Ponto A.Marques, O. A. V., Eterovic, A., Guedes, T.B., Sazima, I. 2017: Serpentes da Caatinga. Guia ilustrado - Cotia: Ponto A.; SILVA, F. D.; SESTITO, G. A.; MOROTI, M. T.; PEDROZO, M.; PONTES, R. C.; MARTINS, A. R.; PEREIRA, E. A. 2018. OXYRHOPUS GUIBEI (Fal…
Oxyrhopus_leucomelas	snake	0	1	0	1	0	0	1	0	1	0	0	1	0	0	0	1	1	1	0	0	1	0	1	0	0	0	0	0	0	0	0	0	Lynch, J. D. 2009. Snakes of the genus Oxyrhopus (Colubridae: Squamata) in Colombia: taxonomy and geographic variation. Papeis Avulsos de Zoologia 49(25): 319-337.; Quezada, A.; Arteaga, A. 2020. Andean Flame-Snake (Oxyrhopus leucomelas). In: Arteaga, A.; Bustamante, L.; Vieira, J.; Guayasamin, J. M. (Eds) Reptiles of Ecuador: Life in the middle of the world. Available from: www.reptilesofecuador…
Oxyrhopus_marcapatae	snake	0	1	0	1	0	0	1	0	1	0	0	1	0	0	0	1	1	0	0	0	1	0	1	0	0	0	0	0	0	0	0	0	Schmidt, K. P.; Walker, W. F. 1943. Peruvian snakes from the University of Arequipa. Zoological Series of Field Museum of Zoology 24 (26): 279-296.
Oxyrhopus_melanogenys	snake	1	1	0	1	0	0	1	0	1	0	0	1	0	0	1	1	1	0	0	0	1	1	1	0	0	0	0	0	1	0	0	0	Marques, O. A. V., Eterovic, A., Guedes, T.B., Sazima, I. 2017: Serpentes da Caatinga. Guia ilustrado - Cotia: Ponto A.; Santos-Costa, M. C.; Maschio, G. F.; Prudente, A. L. C. 2015. Natural history of snakes from Floresta Nacional de Caxiuanã, eastern Amazonia, Brazil. Herpetology Notes, v. 8, p. 69-98.; Alencar, L. R. V.; Gaiarsa, M. P.; Martins, M. 2013. The Evolution of Diet and Microhabitat …
Oxyrhopus_occipitalis	snake	0	1	0	1	0	0	1	0	1	0	0	1	0	0	1	1	1	0	0	0	0	0	1	0	0	0	0	0	0	0	0	0	Fraga, R.; Lima, A. P.; Prudente, A. L. C.; Magnusson, W. E. Guia de cobras da região de Manaus - Amazônia Central. Manaus : Editora Inpa, 2013.
Oxyrhopus_petolarius	snake	1	1	0	1	0	0	1	0	1	0	0	1	0	0	1	1	1	0	0	0	1	1	1	0	1	0	0	0	1	0	0	0	Marques, O. A. V., Eterovic, A., Sazima, I. 2019: Serpentes da Mata Atlântica: guia ilustrado para as regiões costeiras do Brasil - Cotia: Ponto A., Marques, O. A. V., Eterovic, A., Strussmann, C., Sazima, I. 2005: Serpentes do Pantanal. Guia Ilustrado. - Ribeirão Preto: Holos., Marques, O. A. V., Eterovic, A., Guedes, T.B., Sazima, I. 2017: Serpentes da Caatinga. Guia ilustrado - Cotia: Ponto A.…
Oxyrhopus_rhombifer	snake	1	1	0	1	0	0	1	0	1	0	0	1	0	0	1	1	1	0	0	0	1	0	1	1	0	0	0	0	0	0	0	0	Marques, O. A. V., Eterovic, A., Strussmann, C., Sazima, I. 2005: Serpentes do Pantanal. Guia Ilustrado. - Ribeirão Preto: Holos., Marques, O. A. V., Eterovic, A., Guedes, T.B., Sazima, I. 2017: Serpentes da Caatinga. Guia ilustrado - Cotia: Ponto A.; Gaiarsa, M. P.; Alencar, L. R. V.; Martins, M. 2013. Natural History of Pseudoboine Snakes. Papéis Avulsos de Zoologia, 53(19), p. 261‑283.; Sawaya…
Oxyrhopus_trigeminus	snake	1	1	0	1	0	0	1	0	1	0	0	1	0	0	1	1	1	0	0	0	1	1	1	1	0	0	0	0	1	0	0	0	Marques, O. A. V., Eterovic, A., Sazima, I. 2019: Serpentes da Mata Atlântica: guia ilustrado para as regiões costeiras do Brasil - Cotia: Ponto A., Marques, O. A. V., Eterovic, A., Guedes, T.B., Sazima, I. 2017: Serpentes da Caatinga. Guia ilustrado - Cotia: Ponto A.; Marques, R.; Mebert, K.; Fonseca, E.; Rödder, D.; Solé, M.; Tinôco, M. S. 2016. Composition and natural history notes of the coas…
Oxyrhopus_vanidicus	snake	0	1	0	1	0	0	1	0	1	0	0	1	0	0	0	1	1	0	0	0	1	0	1	0	0	0	0	0	0	0	0	0	Fraga, R.; Lima, A. P.; Prudente, A. L. C.; Magnusson, W. E. Guia de cobras da região de Manaus - Amazônia Central. Manaus : Editora Inpa, 2013.; Alencar, L. R. V.; Gaiarsa, M. P.; Martins, M. 2013. The Evolution of Diet and Microhabitat Use in Pseudoboine Snakes. South American Journal of Herpetology, v. 8(1), p. 60-66.; Gaiarsa, M. P.; Alencar, L. R. V.; Martins, M. 2013. Natural History of Pse…
Palusophis_bifossatus	snake	1	0	0	0	1	0	1	0	1	0	1	0	0	0	1	1	1	1	0	0	1	0	0	0	1	0	0	0	0	0	0	0	Marques, O. A. V., Eterovic, A., Sazima, I. 2019: Serpentes da Mata Atlântica: guia ilustrado para as regiões costeiras do Brasil - Cotia: Ponto A., Marques, O. A. V., Eterovic, A., Strussmann, C., Sazima, I. 2005: Serpentes do Pantanal. Guia Ilustrado. - Ribeirão Preto: Holos., Marques, O. A. V., Eterovic, A., Guedes, T.B., Sazima, I. 2017: Serpentes da Caatinga. Guia ilustrado - Cotia: Ponto A.…
Phalotris_nasutus	snake	0	1	0	1	0	1	0	0	1	0	0	1	0	0	1	1	1	0	0	1	0	0	0	1	0	0	0	1	0	0	0	1	Marques, O. A. V.; Eterovic, A.; Nogueira, C. C.; Sazima, I. 2015. Serpentes do Cerrado. Guia ilustrado. Ribeirão Preto, SP. Holos.; Freitas, M. A. 2003. Serpentes Brasileiras. Malha de sapo. Feira de Santana, BA. p. 160.; Ferrarezzi, H. 1993. Nota sobre o genero Phalotris com revisao do grupo nasutus e descricao de tres novas especies (Serpentes, Colubridae, Xenodontinae). Memórias do Instituto …
Phalotris_sansebastiani	snake	0	1	0	1	0	1	0	0	1	0	0	1	0	0	1	1	1	0	0	1	0	0	0	1	0	0	0	0	0	0	0	0	Scrocchi, G. J.; Giraudo, A. R. 2012. First records of Phalotris sansebastiani Jansen and Köhler, 2008 (Serpentes: Dipsadidae) from Argentina. Check List 8(5): 900–902.
Phalotris_tricolor	snake	0	1	0	1	0	1	0	0	1	0	0	1	0	0	1	1	0	0	0	1	0	0	0	1	0	0	0	0	0	0	0	1	Marques, O. A. V., Eterovic, A., Strussmann, C., Sazima, I. 2005: Serpentes do Pantanal. Guia Ilustrado. - Ribeirão Preto: Holos.; Marques, O. A. V.; Eterovic, A.; Nogueira, C. C.; Sazima, I. 2015. Serpentes do Cerrado. Guia ilustrado. Ribeirão Preto, SP. Holos.; Lema, T.; D’Agostini, F. M.; Cappelari, L. H. 2005. Nova espécie de Phalotris, redescricåo de P. tricolor e osteologia craniana (Serpen…
Philodryas_aestiva	snake	1	0	0	1	0	0	1	0	1	0	0	1	0	0	1	1	1	1	0	0	1	1	1	0	1	0	0	0	0	0	0	0	Marques, O. A. V., Eterovic, A., Sazima, I. 2019: Serpentes da Mata Atlântica: guia ilustrado para as regiões costeiras do Brasil - Cotia: Ponto A., Marques, O. A. V., Eterovic, A., Guedes, T.B., Sazima, I. 2017: Serpentes da Caatinga. Guia ilustrado - Cotia: Ponto A.; Machado-Filho, P. R. 2015. Evolução do hábito alimentar e utilização do substrato pelo gênero Philodryas Wagler, 1830. Dissertaçã…
Philodryas_agassizii	snake	1	0	1	0	0	0	1	0	1	0	0	1	0	0	1	1	1	0	0	0	0	0	1	0	0	0	0	0	0	1	0	0	Marques, O. A. V., Eterovic, A., Guedes, T.B., Sazima, I. 2017: Serpentes da Caatinga. Guia ilustrado - Cotia: Ponto A.; Machado-Filho, P. R. 2015. Evolução do hábito alimentar e utilização do substrato pelo gênero Philodryas Wagler, 1830. Dissertação (Mestrado) – Universidade Estadual Paulista Júlio de Mesquita Filho. Instituto de Biociências, Letras e Ciências Exatas. São José do Rio Preto.; Sa…
Philodryas_amaru	snake	1	0	0	1	0	0	0	1	1	0	1	0	0	0	1	0	1	0	1	0	0	0	1	0	1	0	0	0	0	0	0	0	Zaher, H., Arredondo, J. C., Valencia, J. H., Arbeláez, E., Rodrigues, M. T., & Altamirano-Benavides, M. (2014). A new Andean species of Philodryas (Dipsadidae, Xenodontinae) from Ecuador. Zootaxa, 3785(3), 469-480.
Philodryas_argentea	snake	1	0	0	0	1	0	1	0	1	0	0	1	0	0	0	1	0	1	0	0	0	1	1	0	1	0	0	0	0	0	0	0	Fraga, R.; Lima, A. P.; Prudente, A. L. C.; Magnusson, W. E. Guia de cobras da região de Manaus - Amazônia Central. Manaus : Editora Inpa, 2013.; Santos-Costa, M. C.; Maschio, G. F.; Prudente, A. L. C. 2015. Natural history of snakes from Floresta Nacional de Caxiuanã, eastern Amazonia, Brazil. Herpetology Notes, v. 8, p. 69-98.; Bernarde, P. S.; Abe, A. S. 2010. Hábitos alimentares de serpentes …
Philodryas_baroni	snake	1	0	0	0	1	0	0	1	1	0	0	1	0	0	1	1	1	1	0	0	1	0	0	0	0	0	0	0	0	0	0	0	Leynaud, G. C.; Reati, G. J.; Bucher, E H. 2008. Annual activity patterns of snakes from central Argentina (Córdoba province). Studies on Neotropical Fauna and Environment, 43(1), 19–24.; Berg, C. 1895. Dos reptiles neuvos descritos. Anales del Museo Nacional de Buenos Aires, 4:189-194.
Philodryas_boliviana	snake	1	0	0	0	1	0	0	1	1	0	0	1	0	0	1	0	1	1	0	0	1	0	1	0	1	0	0	0	0	0	0	0	Martínez, O. 2017. ACERCA DE LA CULEBRA ENDÉMICA PHILODRYAS BOLIVIANA BOULENGER 1896 (DIPSADIDAE): UNA NUEVA ESPECIE EN EL VALLE DE LA CIUDAD DE LA PAZ (BOLIVIA) Y ESTADO DE CONSERVACIÓN DE LOS VALLES SECOS EM LA REGIÓN. Kempffiana 13(1):132-145.
Philodryas_erlandi	snake	1	0	0	1	0	0	0	1	1	0	0	1	0	0	1	1	1	1	0	0	1	1	1	0	1	0	0	0	0	0	0	0	Cacciali, P.; Cabral, H.; Ferreira, V. L.; Köhler, G. 2016. Revision of Philodryas mattogrossensis with the revalidation of P. erlandi (Reptilia: Squamata: Dipsadidae). Salamandra 52 (4): 293-305.; Marques, O. A. V., Eterovic, A., Strussmann, C., Sazima, I. 2005: Serpentes do Pantanal. Guia Ilustrado. - Ribeirão Preto: Holos.
[truncated: 73 more rows]

## Sheet: Supp. table S1.5
binomial	group	CRC - mm	Spherical shel	Flatter shell	Surface area-to-volume ratio of the carapace	Aestivation	Habit		Activity		Diet									Environment				Habitat
[truncated: 25 more rows]
