# Supplementary material for: Amphibians and Reptiles Exhibit Different Ecological and Evolutionary Spatial Patterns in the Amazon Basin
Source: Ecol Evol. 2025 Mar 19;15(3):e70677. doi: 10.1002/ece3.70677 (PMC11922541; doi:10.1002/ece3.70677)
Supplement: Supplementary file 3 — Appendix S3. [file ECE3-15-e70677-s001.xlsx]

## Sheet: Anura
ID	ntaxa	PD.obs	PD.rand.mean	PD.rand.sd	PD.obs.rank	PD.obs.z	PD.obs.p	runs	PDmntd.obs	PDmntd.rand.mean	PDmntd.rand.sd	PDmntd.obs.rank	PDmntd.obs.z	PDmntd.obs.p	runs
1	10	957.93	957.93	0	501	NA	0.500499	1000	147.117	146.972	2.48988	512	0.0581875	0.511489	1000
2	9	865.249	865.249	0	501	NA	0.500499	1000	142.867	142.952	2.90773	499	-0.0291274	0.498501	1000
3	8	752.027	752.049	0.704127	500.5	-0.0316228	0.5	1000	132.42	132.699	3.87557	497	-0.0721463	0.496503	1000
4	10	903.874	903.866	0.281542	501.5	0.0316228	0.500999	1000	132.474	132.704	3.27159	496.5	-0.0700976	0.496004	1000
5	11	1074.67	1074.73	1.70939	500.5	-0.0316228	0.5	1000	151.485	151.507	3.22335	497.5	-0.00678689	0.497003	1000
6	10	996.289	996.289	0	501	NA	0.500499	1000	151.809	151.847	3.25365	498	-0.0115157	0.497502	1000
7	11	1051.93	1051.92	0.424782	501.5	0.0316228	0.500999	1000	147.025	147.03	2.64746	506	-0.0019142	0.505495	1000
8	12	1142.89	1142.85	1.08951	501.5	0.0316228	0.500999	1000	149.932	149.869	1.8497	505	0.0338788	0.504496	1000
9	9	865.249	865.249	0	501	NA	0.500499	1000	142.867	143.011	2.65472	499	-0.0541095	0.498501	1000
10	8	752.027	752.027	0	501	NA	0.500499	1000	132.42	132.452	1.71781	503	-0.0185097	0.502498	1000
11	10	903.874	903.874	0	501	NA	0.500499	1000	132.474	132.712	2.47268	495.5	-0.0962281	0.495005	1000
12	11	1074.67	1074.67	0	501	NA	0.500499	1000	151.485	151.362	2.85426	508	0.0431281	0.507493	1000
13	12	1156.94	1156.94	0	501	NA	0.500499	1000	150.295	150.409	2.48326	496	-0.0457986	0.495504	1000
14	11	1051.93	1051.93	0	501	NA	0.500499	1000	147.025	147.106	2.96473	504.5	-0.0273601	0.503996	1000
15	11	1051.93	1051.93	0	501	NA	0.500499	1000	147.025	147.046	2.54295	507.5	-0.00818836	0.506993	1000
16	12	1142.89	1142.89	0	501	NA	0.500499	1000	149.932	149.838	2.67981	509	0.0350415	0.508492	1000
17	9	865.249	865.249	0	501	NA	0.500499	1000	142.867	142.931	2.57943	502	-0.0247837	0.501499	1000
18	8	752.027	752.027	0	501	NA	0.500499	1000	132.42	132.734	3.44103	495	-0.0913891	0.494505	1000
19	10	903.874	903.874	0	501	NA	0.500499	1000	132.474	132.406	2.0549	503	0.033083	0.502498	1000
20	11	1074.67	1074.67	0	501	NA	0.500499	1000	151.485	151.569	3.0404	505.5	-0.0273634	0.504995	1000
21	12	1156.94	1157.04	3.44813	500.5	-0.0316228	0.5	1000	150.295	150.308	2.82971	502	-0.00440393	0.501499	1000
22	10	1043.81	1043.81	0	501	NA	0.500499	1000	171.822	171.749	1.60027	506.5	0.0453628	0.505994	1000
23	9	865.413	865.413	0	501	NA	0.500499	1000	139.366	139.521	3.2736	499	-0.0474729	0.498501	1000
24	11	1051.93	1051.93	0	501	NA	0.500499	1000	147.025	147.045	2.7578	504.5	-0.00723653	0.503996	1000
25	11	1051.93	1051.93	0	501	NA	0.500499	1000	147.025	147.148	2.85672	505	-0.0430799	0.504496	1000
26	12	1142.89	1142.91	0.820592	500.5	-0.0316228	0.5	1000	149.932	149.937	2.06698	505.5	-0.00256564	0.504995	1000
27	9	865.249	865.249	0	501	NA	0.500499	1000	142.867	143.03	3.03709	499	-0.0535606	0.498501	1000
28	8	752.027	752.027	0	501	NA	0.500499	1000	132.42	132.581	3.13941	501	-0.0513742	0.5005	1000
29	10	903.874	903.848	0.825594	501.5	0.0316228	0.500999	1000	132.474	132.633	2.75756	498	-0.0576959	0.497502	1000
30	12	1160.56	1160.61	1.70939	500.5	-0.0316228	0.5	1000	152.043	152.117	2.89552	501	-0.0255665	0.5005	1000
31	12	1156.94	1157	1.97005	500.5	-0.0316228	0.5	1000	150.295	150.552	2.83511	490	-0.0904509	0.48951	1000
32	11	1149.07	1149.07	0	501	NA	0.500499	1000	175.339	175.169	2.76374	504	0.0614439	0.503497	1000
33	9	953.348	953.348	0	501	NA	0.500499	1000	170.809	170.736	2.0703	498.5	0.0354406	0.498002	1000
34	12	1093.29	1093.33	1.21626	500.5	-0.0316228	0.5	1000	138.805	138.662	2.31472	504	0.0616846	0.503497	1000
35	13	1138.24	1138.28	1.05509	500.5	-0.0316228	0.5	1000	135.044	135.022	1.96044	499.5	0.0112183	0.499001	1000
36	14	1181.87	1181.89	2.92325	501	-0.00478099	0.500499	1000	129.235	129.242	1.69428	500	-0.00442828	0.4995	1000
37	10	907.206	907.206	0	501	NA	0.500499	1000	126.794	126.955	3.11462	501	-0.0516979	0.5005	1000
38	11	1051.93	1051.87	1.92125	501.5	0.0316228	0.500999	1000	147.025	147.224	2.81501	499.5	-0.0705353	0.499001	1000
39	11	1051.93	1051.93	0	501	NA	0.500499	1000	147.025	147.024	2.32182	504.5	0.000467352	0.503996	1000
40	12	1142.89	1142.89	0	501	NA	0.500499	1000	149.932	150.065	2.77783	500	-0.0478539	0.4995	1000
41	9	865.249	865.249	0	501	NA	0.500499	1000	142.867	142.841	2.34261	505	0.0112729	0.504496	1000
42	8	752.027	752.027	0	501	NA	0.500499	1000	132.42	132.62	3.45417	496.5	-0.0579469	0.496004	1000
43	10	903.874	903.874	0	501	NA	0.500499	1000	132.474	132.784	3.30745	496	-0.0935402	0.495504	1000
44	12	1160.56	1160.56	0	501	NA	0.500499	1000	152.043	152.021	2.42467	508.5	0.00934241	0.507992	1000
45	12	1156.94	1156.94	0	501	NA	0.500499	1000	150.295	150.312	2.16042	497	-0.00773966	0.496503	1000
46	12	1222.81	1222.69	3.93738	501.5	0.0316228	0.500999	1000	173.018	172.786	2.62578	508	0.088101	0.507493	1000
47	9	953.348	953.254	2.97375	501.5	0.0316228	0.500999	1000	170.809	170.44	3.83572	504	0.0962208	0.503497	1000
48	11	1060.86	1060.86	0	501	NA	0.500499	1000	156.168	156.064	1.94022	505	0.0536266	0.504496	1000
49	13	1138.24	1138.22	0.884618	501	0.023402	0.500499	1000	135.044	135.012	2.48999	502	0.0128214	0.501499	1000
50	15	1287.13	1287.13	0.100497	501	-0.00498977	0.500499	1000	134.653	134.547	2.06004	503.5	0.0514719	0.502997	1000
51	18	1387.74	1387.74	0	501	NA	0.500499	1000	105.601	105.866	2.3628	494	-0.112209	0.493506	1000
52	10	907.206	907.206	0	501	NA	0.500499	1000	126.794	127.021	2.83416	496	-0.0802184	0.495504	1000
53	10	973.609	973.609	0	501	NA	0.500499	1000	146.063	146.12	2.71813	500.5	-0.0209992	0.5	1000
54	11	1051.93	1052.03	3.15434	500.5	-0.0316228	0.5	1000	147.025	146.93	2.23251	509.5	0.0427365	0.508991	1000
55	12	1142.89	1142.89	0	501	NA	0.500499	1000	149.932	149.994	3.1789	504	-0.0194967	0.503497	1000
56	9	865.249	865.249	0	501	NA	0.500499	1000	142.867	143.027	3.46399	500	-0.0461483	0.4995	1000
57	8	752.027	752.027	0	501	NA	0.500499	1000	132.42	132.542	3.68702	501.5	-0.0332506	0.500999	1000
58	11	989.76	989.8	1.25147	500.5	-0.0316228	0.5	1000	134.811	134.917	2.20922	500.5	-0.04779	0.5	1000
59	12	1160.56	1160.56	0	501	NA	0.500499	1000	152.043	152.027	2.07243	503	0.0081097	0.502498	1000
60	12	1156.94	1156.93	0.0626546	501.5	0.0316228	0.500999	1000	150.295	150.209	2.82095	500.5	0.0307781	0.5	1000
61	12	1222.81	1222.81	0	501	NA	0.500499	1000	173.018	172.91	1.94314	505	0.0555105	0.504496	1000
62	9	953.348	953.348	0	501	NA	0.500499	1000	170.809	170.523	3.50756	506	0.0817614	0.505495	1000
63	11	1060.86	1060.86	0	501	NA	0.500499	1000	156.168	155.918	2.77802	505	0.0900361	0.504496	1000
64	13	1138.24	1138.24	0	501	NA	0.500499	1000	135.044	134.922	1.96289	504	0.0623009	0.503497	1000
65	16	1332.09	1332.09	0	501	NA	0.500499	1000	131.857	131.694	1.7086	511.5	0.0956638	0.510989	1000
66	18	1387.74	1387.74	0	501	NA	0.500499	1000	105.601	105.723	1.69633	495	-0.0716468	0.494505	1000
67	19	1395.46	1395.46	0	501	NA	0.500499	1000	96.9363	97.0711	1.69245	498	-0.0796203	0.497502	1000
68	20	1404.31	1404.32	0.254578	500.5	-0.0316228	0.5	1000	89.8207	90.0121	1.72607	489.5	-0.11088	0.489011	1000
69	10	877.312	877.312	0	501	NA	0.500499	1000	109.137	109.771	4.32037	488	-0.146726	0.487512	1000
70	10	907.206	907.206	0	501	NA	0.500499	1000	126.794	127.064	3.28115	498	-0.0824083	0.497502	1000
71	10	907.206	907.209	0.116465	500.5	-0.0316228	0.5	1000	126.794	127.065	3.19403	499	-0.0848554	0.498501	1000
72	11	1051.93	1051.93	0	501	NA	0.500499	1000	147.025	147.117	3.01257	504.5	-0.030505	0.503996	1000
73	12	1142.89	1142.86	0.940124	501.5	0.0316228	0.500999	1000	149.932	149.75	2.31691	512.5	0.0787147	0.511988	1000
74	9	865.249	865.249	0	501	NA	0.500499	1000	142.867	142.973	2.84861	500	-0.0372108	0.4995	1000
75	8	752.027	752.027	0	501	NA	0.500499	1000	132.42	132.592	2.95599	499.5	-0.0580901	0.499001	1000
76	11	989.76	989.76	0	501	NA	0.500499	1000	134.811	134.915	3.13122	504	-0.033146	0.503497	1000
77	12	1160.56	1160.64	3.52789	501	-0.0242525	0.500499	1000	152.043	152.012	2.75902	500	0.0113722	0.4995	1000
78	12	1156.94	1156.94	0	501	NA	0.500499	1000	150.295	150.292	1.93268	497	0.00203471	0.496503	1000
79	12	1222.81	1222.81	0	501	NA	0.500499	1000	173.018	172.801	2.35924	508.5	0.0920929	0.507992	1000
80	9	953.348	953.348	0	501	NA	0.500499	1000	170.809	170.703	2.40927	499.5	0.0440835	0.499001	1000
81	11	1060.86	1060.86	0	501	NA	0.500499	1000	156.168	155.827	3.01636	511.5	0.113084	0.510989	1000
82	13	1184.14	1184.14	0	501	NA	0.500499	1000	151.109	150.919	2.20171	509	0.0860205	0.508492	1000
83	15	1226.83	1226.83	0	501	NA	0.500499	1000	126.613	126.633	1.88872	499.5	-0.0103619	0.499001	1000
84	18	1356.21	1356.21	0	501	NA	0.500499	1000	98.5943	98.7504	1.84242	495	-0.084711	0.494505	1000
85	20	1404.31	1404.31	0	501	NA	0.500499	1000	89.8207	89.9842	1.50691	491.5	-0.108537	0.491009	1000
86	20	1404.31	1404.31	0	501	NA	0.500499	1000	89.8207	90.0058	1.73695	491	-0.106549	0.490509	1000
87	10	877.312	877.312	0	501	NA	0.500499	1000	109.137	109.595	3.61088	492.5	-0.126642	0.492008	1000
88	11	954.073	954.073	0	501	NA	0.500499	1000	113.172	113.482	2.80307	492	-0.110494	0.491508	1000
89	10	907.206	907.206	0	501	NA	0.500499	1000	126.794	126.939	3.00842	498.5	-0.0482041	0.498002	1000
90	10	907.206	907.206	0	501	NA	0.500499	1000	126.794	127.019	3.28126	498	-0.0684668	0.497502	1000
91	11	1051.93	1051.93	0	501	NA	0.500499	1000	147.025	146.892	2.07229	512.5	0.0643309	0.511988	1000
92	12	1142.89	1142.89	0	501	NA	0.500499	1000	149.932	149.854	2.33156	508.5	0.0334483	0.507992	1000
93	9	865.249	865.249	0	501	NA	0.500499	1000	142.867	142.918	2.97557	502.5	-0.0170748	0.501998	1000
94	9	844.708	844.708	0	501	NA	0.500499	1000	138.302	138.503	3.23275	497	-0.0619384	0.496503	1000
95	11	989.76	989.818	1.82585	500.5	-0.0316228	0.5	1000	134.811	134.99	2.58347	498	-0.0694214	0.497502	1000
96	12	1160.56	1160.56	0	501	NA	0.500499	1000	152.043	152.176	2.34479	499.5	-0.0567051	0.499001	1000
97	12	1156.94	1156.94	0	501	NA	0.500499	1000	150.295	150.142	3.0348	505.5	0.0506309	0.504995	1000
98	12	1222.81	1222.81	0	501	NA	0.500499	1000	173.018	172.744	2.31499	508	0.118382	0.507493	1000
99	9	953.348	953.348	0	501	NA	0.500499	1000	170.809	170.713	2.47017	504	0.0390502	0.503497	1000
100	10	1015.9	1015.9	0	501	NA	0.500499	1000	162.794	162.652	2.82093	503	0.0500482	0.502498	1000
101	12	1101.49	1101.4	2.78766	501.5	0.0316228	0.500999	1000	151.599	151.344	2.69326	512	0.0948032	0.511489	1000
102	17	1340.93	1340.93	0.0519008	500.5	-0.0316228	0.5	1000	106.087	106.132	1.69884	503.5	-0.0262609	0.502997	1000
103	18	1356.21	1356.24	0.913559	500	-0.0342262	0.499501	1000	98.5943	98.7932	2.12051	496	-0.0938136	0.495504	1000
104	19	1395.46	1395.46	0	501	NA	0.500499	1000	96.9363	97.1372	2.03092	492	-0.098922	0.491508	1000
105	21	1523.14	1523.14	0	501	NA	0.500499	1000	96.1739	96.3141	1.66895	497	-0.0840464	0.496503	1000
106	21	1523.14	1523.14	0	501	NA	0.500499	1000	96.1739	96.4073	1.76196	490	-0.132499	0.48951	1000
107	10	902.505	902.505	0	501	NA	0.500499	1000	123.668	123.912	2.11819	494	-0.11499	0.493506	1000
108	10	902.505	902.505	0	501	NA	0.500499	1000	123.668	123.813	2.25431	498.5	-0.0643303	0.498002	1000
109	10	902.505	902.537	0.994704	500.5	-0.0316228	0.5	1000	123.668	123.82	2.1684	496	-0.0698671	0.495504	1000
110	10	877.312	877.35	1.21813	500.5	-0.0316228	0.5	1000	109.137	109.534	3.08506	490.5	-0.128576	0.49001	1000
111	11	954.073	954.073	0	501	NA	0.500499	1000	113.172	113.47	2.81324	493	-0.105714	0.492507	1000
112	10	907.206	907.206	0	501	NA	0.500499	1000	126.794	126.936	2.42402	498.5	-0.0586528	0.498002	1000
113	10	907.206	907.206	0	501	NA	0.500499	1000	126.794	126.92	2.89265	498.5	-0.0434143	0.498002	1000
114	11	1051.93	1051.97	1.25147	501	-0.0316228	0.500499	1000	147.025	147.121	2.11126	502.5	-0.0456664	0.501998	1000
115	12	1142.89	1142.87	0.544323	501.5	0.0316228	0.500999	1000	149.932	149.871	2.54473	507	0.024089	0.506494	1000
116	9	865.249	865.249	0	501	NA	0.500499	1000	142.867	142.926	3.17032	502	-0.0186822	0.501499	1000
117	10	903.874	903.874	0	501	NA	0.500499	1000	132.474	132.577	2.81402	503.5	-0.036638	0.502997	1000
118	11	989.76	989.76	0	501	NA	0.500499	1000	134.811	134.929	2.64325	500.5	-0.0447293	0.5	1000
119	12	1160.56	1160.56	0	501	NA	0.500499	1000	152.043	152.218	2.01886	496.5	-0.0863714	0.496004	1000
120	12	1156.94	1156.94	0	501	NA	0.500499	1000	150.295	150.301	2.35997	500	-0.0024823	0.4995	1000
121	12	1222.81	1222.81	0	501	NA	0.500499	1000	173.018	172.912	1.88669	502	0.0563152	0.501499	1000
122	9	953.348	953.348	0	501	NA	0.500499	1000	170.809	170.837	2.49587	497.5	-0.0108504	0.497003	1000
123	13	1153.08	1153.08	0	501	NA	0.500499	1000	136.46	136.485	2.31543	502	-0.0108728	0.501499	1000
124	14	1192.98	1192.98	0	501	NA	0.500499	1000	118.442	118.553	2.53712	502	-0.0437928	0.501499	1000
125	17	1391.15	1391.15	0	501	NA	0.500499	1000	117.7	117.662	1.65307	504	0.0229217	0.503497	1000
126	18	1430.02	1430.02	0	501	NA	0.500499	1000	123.675	123.84	1.78855	492	-0.0927133	0.491508	1000
127	20	1515.42	1515.42	0.0943559	501.5	0.0316228	0.500999	1000	103.934	104.035	1.59038	496	-0.063272	0.495504	1000
128	21	1523.14	1523.15	0.187018	500.5	-0.0316228	0.5	1000	96.1739	96.364	1.90236	491.5	-0.0999486	0.491009	1000
129	21	1523.14	1523.14	0	501	NA	0.500499	1000	96.1739	96.3349	1.58857	493	-0.10139	0.492507	1000
130	10	902.505	902.505	0	501	NA	0.500499	1000	123.668	123.932	2.79458	492	-0.0944481	0.491508	1000
131	10	902.505	902.505	0	501	NA	0.500499	1000	123.668	124.057	3.0353	488	-0.128056	0.487512	1000
132	10	902.505	902.505	2.22e-07	500.5	-0.0316228	0.5	1000	123.668	123.989	3.10555	492	-0.103184	0.491508	1000
133	10	902.505	902.505	0	501	NA	0.500499	1000	123.668	124.053	3.28679	493	-0.117109	0.492507	1000
134	10	902.505	902.459	1.46782	501.5	0.0316228	0.500999	1000	123.668	124.169	3.67125	489	-0.136419	0.488511	1000
135	10	877.312	877.312	0	501	NA	0.500499	1000	109.137	109.611	3.869	491	-0.122459	0.490509	1000
136	10	907.206	907.206	2.61e-07	501.5	0.0316229	0.500999	1000	126.794	126.991	3.21024	497.5	-0.0614921	0.497003	1000
137	10	907.206	907.25	1.39434	500.5	-0.0316228	0.5	1000	126.794	127.044	3.27415	493.5	-0.0763159	0.493007	1000
138	10	907.206	907.206	0	501	NA	0.500499	1000	126.794	127.145	3.29393	493	-0.1066	0.492507	1000
139	11	1051.93	1051.93	0	501	NA	0.500499	1000	147.025	147.218	3.10371	503.5	-0.0621135	0.502997	1000
140	12	1142.89	1142.89	0	501	NA	0.500499	1000	149.932	149.861	2.20444	506.5	0.03216	0.505994	1000
141	10	957.93	957.93	0	501	NA	0.500499	1000	147.117	147.296	3.66847	500.5	-0.0488196	0.5	1000
142	10	903.874	903.874	0	501	NA	0.500499	1000	132.474	132.66	3.30249	498.5	-0.0561737	0.498002	1000
143	10	903.874	903.874	0	501	NA	0.500499	1000	132.474	132.59	3.05554	500.5	-0.0380577	0.5	1000
144	10	911.376	911.422	1.10612	500	-0.0419372	0.499501	1000	133.468	133.756	3.44885	495	-0.083608	0.494505	1000
145	12	1156.94	1156.92	0.448874	501.5	0.0316228	0.500999	1000	150.295	150.263	2.45737	501.5	0.0133872	0.500999	1000
146	13	1299.57	1299.57	0	501	NA	0.500499	1000	171.518	171.101	2.85881	517	0.146066	0.516484	1000
147	11	1075.07	1075.07	0	501	NA	0.500499	1000	156.101	155.893	2.52658	507	0.0823448	0.506494	1000
148	15	1206.88	1206.85	0.789879	502	0.0440144	0.501499	1000	103.844	103.973	2.2566	496	-0.0571002	0.495504	1000
149	15	1237.94	1237.94	0.126543	501.5	0.0316228	0.500999	1000	116.54	116.535	2.10762	503	0.00228263	0.502498	1000
150	17	1427.26	1427.26	0	501	NA	0.500499	1000	141.003	140.896	1.59342	503.5	0.0669678	0.502997	1000
151	19	1475.05	1475.01	1.18947	501.5	0.0316228	0.500999	1000	118.883	118.868	1.58365	500.5	0.00998866	0.5	1000
152	21	1548.48	1548.4	1.97349	502	0.0412307	0.501499	1000	97.4108	97.5412	1.60215	496	-0.0813879	0.495504	1000
153	22	1556.2	1556.2	0	501	NA	0.500499	1000	90.2998	90.5111	1.6521	489.5	-0.127911	0.489011	1000
154	22	1540.58	1540.6	0.449318	500.5	-0.0316228	0.5	1000	92.0251	92.1991	1.5574	490	-0.111695	0.48951	1000
155	21	1495.55	1495.55	0	501	NA	0.500499	1000	94.853	95.073	1.74309	491.5	-0.126237	0.491009	1000
156	4	455.641	455.641	0	501	NA	0.500499	1000	144.744	145.261	5.37897	497	-0.0959909	0.496503	1000
157	4	455.641	455.641	0	501	NA	0.500499	1000	144.744	145.144	5.43975	497.5	-0.0735133	0.497003	1000
158	5	560.897	560.932	1.10579	500.5	-0.0316228	0.5	1000	157.898	158.399	5.14412	496.5	-0.0973903	0.496004	1000
159	5	560.897	560.897	0	501	NA	0.500499	1000	157.898	158.394	5.29947	499	-0.0935219	0.498501	1000
160	8	772.992	772.992	0	501	NA	0.500499	1000	136.804	136.959	3.03912	498	-0.0506966	0.497502	1000
161	9	819.859	819.859	0	501	NA	0.500499	1000	119.044	119.359	3.39088	493.5	-0.0929222	0.493007	1000
162	10	902.505	902.549	1.3942	500.5	-0.0316228	0.5	1000	123.668	124.059	3.38763	490	-0.115219	0.48951	1000
163	10	902.505	902.551	1.43136	500.5	-0.0316228	0.5	1000	123.668	123.876	3.14207	498.5	-0.0659874	0.498002	1000
164	10	902.505	902.505	0	501	NA	0.500499	1000	123.668	124.13	3.34908	491	-0.137961	0.490509	1000
165	10	902.505	902.505	0	501	NA	0.500499	1000	123.668	124.176	3.17382	487.5	-0.160103	0.487013	1000
166	10	902.505	902.505	0	501	NA	0.500499	1000	123.668	123.906	2.56193	497	-0.0927754	0.496503	1000
167	10	877.312	877.312	0	501	NA	0.500499	1000	109.137	109.51	3.03509	491	-0.122643	0.490509	1000
168	10	907.206	907.206	0	501	NA	0.500499	1000	126.794	127.105	4.35632	495.5	-0.0713518	0.495005	1000
169	10	907.206	907.206	0	501	NA	0.500499	1000	126.794	127.138	3.19167	491	-0.107889	0.490509	1000
170	10	907.206	907.206	0	501	NA	0.500499	1000	126.794	127.087	3.04373	493	-0.0961246	0.492507	1000
171	11	1051.93	1051.87	1.99976	501.5	0.0316228	0.500999	1000	147.025	147.006	1.84318	503.5	0.0101217	0.502997	1000
172	14	1231.73	1231.73	0	501	NA	0.500499	1000	127.475	127.808	3.1997	498	-0.104126	0.497502	1000
173	12	1005.07	1005.07	0	501	NA	0.500499	1000	106.377	106.837	3.79013	496	-0.121466	0.495504	1000
174	12	1050.16	1050.16	0	501	NA	0.500499	1000	127.221	127.346	2.91274	500	-0.0427858	0.4995	1000
175	11	936.933	936.933	0	501	NA	0.500499	1000	118.201	118.465	2.55623	494.5	-0.103485	0.494006	1000
176	11	944.435	944.425	0.288543	501.5	0.0316228	0.500999	1000	118.329	118.532	2.39781	496	-0.0846061	0.495504	1000
177	12	1019.19	1019.23	1.25147	500.5	-0.0316228	0.5	1000	119.074	119.352	3.01597	495	-0.0919477	0.494505	1000
178	13	1299.57	1299.57	0	501	NA	0.500499	1000	171.518	171.266	2.09746	514	0.119969	0.513487	1000
179	13	1194.01	1194.01	0	501	NA	0.500499	1000	142.756	142.706	2.7997	503	0.0178113	0.502498	1000
180	15	1206.88	1206.88	1.56e-07	500.5	-0.0316228	0.5	1000	103.844	104.036	2.13265	495	-0.0897816	0.494505	1000
181	14	1229.1	1229.1	0.0023281	500.5	-0.0316228	0.5	1000	146.738	146.619	1.93253	506	0.0612589	0.505495	1000
182	17	1427.26	1427.26	0	501	NA	0.500499	1000	141.003	140.858	1.9553	509.5	0.0740594	0.508991	1000
183	18	1459.77	1459.77	2.55e-08	501.5	0.0316208	0.500999	1000	127.087	127.093	1.51128	497	-0.00342043	0.496503	1000
184	21	1548.48	1548.5	0.672308	500.5	-0.0316228	0.5	1000	97.4108	97.5499	1.51255	496.5	-0.091957	0.496004	1000
185	22	1556.2	1556.19	0.376277	501.5	0.0316228	0.500999	1000	90.2998	90.5207	1.83945	490.5	-0.120113	0.49001	1000
186	23	1573.64	1573.64	0	501	NA	0.500499	1000	86.5868	86.7979	1.57673	488.5	-0.133894	0.488012	1000
187	23	1585.61	1585.65	1.31952	500.5	-0.0316228	0.5	1000	91.9398	92.0772	1.54905	493	-0.0887183	0.492507	1000
188	23	1585.61	1585.63	0.52053	500	-0.0392865	0.499501	1000	91.9398	92.0867	1.47887	490.5	-0.0993316	0.49001	1000
189	30	1934.1	1934.1	0	501	NA	0.500499	1000	89.1619	89.3728	1.39443	490	-0.151239	0.48951	1000
190	30	1934.1	1934.1	0	501	NA	0.500499	1000	89.1619	89.3164	1.22978	486.5	-0.125596	0.486014	1000
191	5	560.897	560.897	0	501	NA	0.500499	1000	157.898	158.181	3.95402	497.5	-0.0714777	0.497003	1000
192	5	560.897	560.892	0.145593	501.5	0.0316228	0.500999	1000	157.898	158.291	4.83432	496	-0.0812302	0.495504	1000
193	4	455.641	455.641	0	501	NA	0.500499	1000	144.744	145.009	4.33634	500.5	-0.0611434	0.5	1000
194	5	560.897	560.897	0	501	NA	0.500499	1000	157.898	158.076	4.02311	501.5	-0.0442406	0.500999	1000
195	5	560.897	560.897	0	501	NA	0.500499	1000	157.898	158.073	2.75071	499.5	-0.063581	0.499001	1000
196	5	560.897	560.897	0	501	NA	0.500499	1000	157.898	158.087	4.13922	498.5	-0.0456058	0.498002	1000
197	9	819.859	819.859	0	501	NA	0.500499	1000	119.044	119.385	3.47775	493.5	-0.0983062	0.493007	1000
198	9	819.859	819.859	0	501	NA	0.500499	1000	119.044	119.399	3.48	493	-0.102148	0.492507	1000
199	10	902.505	902.494	0.366152	502	0.0316228	0.501499	1000	123.668	124.03	3.01569	491	-0.119957	0.490509	1000
200	10	902.505	902.629	3.91907	500.5	-0.0316228	0.5	1000	123.668	123.944	2.30854	489	-0.119602	0.488511	1000
201	10	902.505	902.505	0	501	NA	0.500499	1000	123.668	124.129	3.50714	492	-0.131392	0.491508	1000
202	10	902.505	902.505	0	501	NA	0.500499	1000	123.668	123.854	2.31844	498	-0.0799643	0.497502	1000
203	10	902.505	902.481	0.75551	501.5	0.0316228	0.500999	1000	123.668	123.979	2.72472	492	-0.114134	0.491508	1000
204	10	877.312	877.312	0	501	NA	0.500499	1000	109.137	109.573	3.51138	491	-0.124083	0.490509	1000
205	10	907.206	907.206	0	501	NA	0.500499	1000	126.794	127.029	3.58798	498	-0.065493	0.497502	1000
206	10	907.206	907.14	2.08019	501.5	0.0316228	0.500999	1000	126.794	127.141	3.82605	495	-0.0906906	0.494505	1000
207	11	985.528	985.528	0	501	NA	0.500499	1000	129.508	129.676	2.9435	503	-0.0570644	0.502498	1000
208	13	1099.07	1099.18	3.49411	500.5	-0.0304084	0.5	1000	110.206	110.476	3.15839	495	-0.085446	0.494505	1000
209	15	1264.79	1264.79	0	501	NA	0.500499	1000	117.341	117.53	2.38679	497.5	-0.079246	0.497003	1000
210	12	1005.07	1005.07	0	501	NA	0.500499	1000	106.377	106.766	3.44629	493	-0.113096	0.492507	1000
211	12	1050.16	1050.16	0	501	NA	0.500499	1000	127.221	127.455	2.69987	497	-0.0866726	0.496503	1000
212	11	936.933	936.933	0	501	NA	0.500499	1000	118.201	118.393	2.27299	495	-0.084398	0.494505	1000
213	11	944.435	944.435	0	501	NA	0.500499	1000	118.329	118.661	3.24269	496.5	-0.10245	0.496004	1000
214	13	1095.96	1096.04	2.53498	500.5	-0.0316228	0.5	1000	121.724	122.054	3.18642	496	-0.10363	0.495504	1000
215	14	1275.05	1275.05	0	501	NA	0.500499	1000	148.68	148.697	2.81536	505	-0.00598194	0.504496	1000
216	14	1307.23	1307.23	0	501	NA	0.500499	1000	148.734	148.802	1.60189	496	-0.04255	0.495504	1000
217	15	1311.26	1311.26	0	501	NA	0.500499	1000	139.356	139.275	1.48648	504	0.0540433	0.503497	1000
218	14	1229.1	1229.1	0	501	NA	0.500499	1000	146.738	146.658	1.49143	508	0.0530743	0.507493	1000
219	18	1472.29	1472.29	0	501	NA	0.500499	1000	134.983	135.014	1.43975	501.5	-0.021871	0.500999	1000
220	18	1459.77	1459.77	0	501	NA	0.500499	1000	127.087	127.037	1.44657	501.5	0.0350543	0.500999	1000
221	20	1508.11	1508.11	0	501	NA	0.500499	1000	111.286	111.482	1.6703	488	-0.116988	0.487512	1000
222	23	1601.23	1601.23	0.687801	501	-0.00101493	0.500499	1000	90.2895	90.454	1.58396	490.5	-0.103855	0.49001	1000
223	25	1663.7	1663.7	0	501	NA	0.500499	1000	86.8649	87.0422	1.39324	488.5	-0.127249	0.488012	1000
224	24	1618.67	1618.67	0	501	NA	0.500499	1000	86.7316	86.9027	1.35455	490	-0.12631	0.48951	1000
225	23	1585.61	1585.61	0	501	NA	0.500499	1000	91.9398	92.0975	1.37384	490.5	-0.114758	0.49001	1000
226	23	1585.61	1585.61	0	501	NA	0.500499	1000	91.9398	92.1567	1.52123	485.5	-0.14261	0.485015	1000
227	25	1716.25	1716.25	0	501	NA	0.500499	1000	92.5652	92.7016	1.39574	495.5	-0.0977268	0.495005	1000
228	27	1820.38	1820.39	0.256905	500.5	-0.0316228	0.5	1000	92.3417	92.5152	1.26043	482.5	-0.137609	0.482018	1000
229	28	1865.41	1865.41	0	501	NA	0.500499	1000	92.2603	92.4684	1.41855	480	-0.146678	0.47952	1000
230	31	1967.16	1967.1	1.8283	501.5	0.0316228	0.500999	1000	85.2194	85.3511	1.16838	491.5	-0.112687	0.491009	1000
231	31	1967.16	1967.16	0	501	NA	0.500499	1000	85.2194	85.3675	1.13476	487	-0.130472	0.486513	1000
232	31	1967.16	1967.25	2.32669	500	-0.0411667	0.499501	1000	85.2194	85.3375	1.00299	493.5	-0.117688	0.493007	1000
233	31	1967.16	1967.19	0.940771	500.5	-0.0316228	0.5	1000	85.2194	85.4102	1.53167	483.5	-0.124542	0.483017	1000
234	33	2006.12	2006.1	0.402867	501.5	0.0316228	0.500999	1000	78.2848	78.4377	1.24145	491	-0.123153	0.490509	1000
235	33	2006.12	2006.16	1.88021	501	-0.0231908	0.500499	1000	78.2848	78.3738	0.851732	488.5	-0.10452	0.488012	1000
236	32	1923.47	1923.47	0	501	NA	0.500499	1000	75.5658	75.7154	1.19214	489	-0.125468	0.488511	1000
237	5	560.897	560.897	0	501	NA	0.500499	1000	157.898	157.9	2.77327	502.5	-0.000904781	0.501998	1000
238	5	560.897	560.897	0	501	NA	0.500499	1000	157.898	158.174	3.55556	497.5	-0.07768	0.497003	1000
239	5	560.897	560.897	0	501	NA	0.500499	1000	157.898	158.04	3.85025	500.5	-0.0369944	0.5	1000
240	4	455.641	455.641	0	501	NA	0.500499	1000	144.744	144.778	1.8601	500.5	-0.0182175	0.5	1000
241	4	455.641	455.641	0	501	NA	0.500499	1000	144.744	145.22	5.99795	497	-0.0793581	0.496503	1000
242	5	560.897	560.897	0	501	NA	0.500499	1000	157.898	157.939	3.83942	502	-0.0107286	0.501499	1000
243	6	661.549	661.549	0	501	NA	0.500499	1000	165.132	165.071	2.90884	501.5	0.0209714	0.500999	1000
244	8	772.992	772.992	0	501	NA	0.500499	1000	136.804	136.935	2.54525	497.5	-0.0511476	0.497003	1000
245	9	819.859	819.859	0	501	NA	0.500499	1000	119.044	119.433	3.2224	489.5	-0.120972	0.489011	1000
246	9	819.859	819.859	0	501	NA	0.500499	1000	119.044	119.387	3.14438	494.5	-0.109242	0.494006	1000
247	9	819.859	819.859	0	501	NA	0.500499	1000	119.044	119.382	3.76069	493.5	-0.0898747	0.493007	1000
248	10	902.505	902.505	0	501	NA	0.500499	1000	123.668	124.016	3.0607	491	-0.11351	0.490509	1000
249	10	902.505	902.505	0	501	NA	0.500499	1000	123.668	123.99	2.83762	494.5	-0.113488	0.494006	1000
250	10	902.505	902.505	0	501	NA	0.500499	1000	123.668	123.987	2.58647	490.5	-0.123148	0.49001	1000
251	10	902.505	902.505	0	501	NA	0.500499	1000	123.668	124.095	3.25796	488	-0.13087	0.487512	1000
252	9	869.446	869.446	0	501	NA	0.500499	1000	140.135	140.127	2.33692	502.5	0.00362366	0.501998	1000
253	10	877.312	877.32	0.262779	500.5	-0.0316228	0.5	1000	109.137	109.408	2.82312	494.5	-0.0958104	0.494006	1000
254	10	907.206	907.206	0	501	NA	0.500499	1000	126.794	127.071	3.15589	496.5	-0.0877578	0.496004	1000
255	11	940.264	940.302	1.17296	500.5	-0.0316228	0.5	1000	113.037	113.373	3.33967	495	-0.100645	0.494505	1000
256	13	1126.78	1126.78	0	501	NA	0.500499	1000	123.569	123.765	2.52094	497.5	-0.0778006	0.497003	1000
257	13	1159.75	1159.75	0	501	NA	0.500499	1000	133.712	133.989	3.45908	498.5	-0.0799049	0.498002	1000
258	15	1264.79	1264.79	0	501	NA	0.500499	1000	117.341	117.52	2.54138	500	-0.0706502	0.4995	1000
259	12	1005.07	1005.22	3.3088	500	-0.0442831	0.499501	1000	106.377	106.698	3.01822	497	-0.106523	0.496503	1000
260	11	936.933	936.933	0	501	NA	0.500499	1000	118.201	118.482	2.8743	495.5	-0.0978869	0.495005	1000
261	11	936.933	936.933	0	501	NA	0.500499	1000	118.201	118.548	3.1666	494	-0.109642	0.493506	1000
262	11	944.435	944.435	0	501	NA	0.500499	1000	118.329	118.623	2.9212	497	-0.1006	0.496503	1000
263	13	1095.96	1095.96	0	501	NA	0.500499	1000	121.724	121.769	2.59788	501.5	-0.0173693	0.500999	1000
264	16	1478.91	1478.89	0.849536	501.5	0.0316228	0.500999	1000	155.578	155.266	1.89443	520	0.164589	0.519481	1000
265	16	1385.25	1385.25	0	501	NA	0.500499	1000	139.894	139.824	1.6879	503	0.041522	0.502498	1000
266	16	1389.59	1389.54	1.30646	501.5	0.0316228	0.500999	1000	140.436	140.343	1.19235	507	0.0779421	0.506494	1000
267	14	1229.1	1229.1	0	501	NA	0.500499	1000	146.738	146.642	1.33229	506.5	0.071728	0.505994	1000
268	18	1472.29	1472.34	1.36492	500.5	-0.0316228	0.5	1000	134.983	134.917	1.2759	505.5	0.0511209	0.504995	1000
269	20	1537.86	1537.86	0.0519008	500.5	-0.0316228	0.5	1000	117.229	117.249	1.54237	502	-0.0126714	0.501499	1000
270	21	1553.14	1553.14	0	501	NA	0.500499	1000	110.276	110.374	1.63346	498.5	-0.0600397	0.498002	1000
271	24	1646.26	1646.28	0.44699	500.5	-0.0316228	0.5	1000	90.28	90.4516	1.44598	494	-0.118659	0.493506	1000
272	25	1663.7	1663.7	0	501	NA	0.500499	1000	86.8649	87.0351	1.53754	488.5	-0.110683	0.488012	1000
273	24	1618.67	1618.75	2.42011	500.5	-0.0316228	0.5	1000	86.7316	86.9201	1.30548	487.5	-0.144338	0.487013	1000
274	24	1646.36	1646.36	0	501	NA	0.500499	1000	93.1713	93.367	1.54725	485	-0.126455	0.484515	1000
275	25	1693.8	1693.83	2.582	500.5	-0.00905478	0.5	1000	90.7692	90.9132	1.31488	493	-0.10954	0.492507	1000
276	25	1693.8	1693.8	0	501	NA	0.500499	1000	90.7692	90.8579	1.06189	493.5	-0.083545	0.493007	1000
277	24	1648.77	1648.87	3.14537	500.5	-0.0316228	0.5	1000	90.7986	90.9551	1.22406	486	-0.127888	0.485514	1000
278	27	1820.38	1820.38	0	501	NA	0.500499	1000	92.3417	92.4557	0.985502	493.5	-0.115595	0.493007	1000
279	28	1853.44	1853.44	0	501	NA	0.500499	1000	87.8632	88.0275	1.20826	485.5	-0.135944	0.485015	1000
280	30	1957.63	1957.68	1.01471	500	-0.0423703	0.499501	1000	88.9522	89.0696	1.08386	492.5	-0.10833	0.492008	1000
281	31	1967.16	1967.26	3.15952	500.5	-0.0316228	0.5	1000	85.2194	85.4388	1.39936	481.5	-0.15676	0.481019	1000
282	31	1967.16	1967.16	0	501	NA	0.500499	1000	85.2194	85.3713	1.30249	489	-0.116603	0.488511	1000
283	31	1967.16	1967.16	0	501	NA	0.500499	1000	85.2194	85.3316	0.996	492	-0.112672	0.491508	1000
284	32	1987.52	1987.58	1.44184	500	-0.0441007	0.499501	1000	82.1043	82.2542	1.36613	491.5	-0.109723	0.491009	1000
285	33	2006.12	2006.12	0	501	NA	0.500499	1000	78.2848	78.4391	1.02403	486.5	-0.150725	0.486014	1000
286	33	2006.12	2006.17	1.70546	500.5	-0.0316228	0.5	1000	78.2848	78.4622	1.42174	488.5	-0.124792	0.488012	1000
287	32	1923.47	1923.47	0.0947101	501.5	0.0316228	0.500999	1000	75.5658	75.7725	1.2315	480	-0.167777	0.47952	1000
288	32	1923.47	1923.54	2.15871	500.5	-0.0316228	0.5	1000	75.5658	75.795	1.36752	483.5	-0.167594	0.483017	1000
289	32	1923.47	1923.47	0	501	NA	0.500499	1000	75.5658	75.7307	1.18302	486	-0.139332	0.485514	1000
290	32	1923.47	1923.47	0	501	NA	0.500499	1000	75.5658	75.7304	1.12631	489	-0.146146	0.488511	1000
291	32	1923.47	1923.47	0	501	NA	0.500499	1000	75.5658	75.7894	1.3073	482	-0.170971	0.481518	1000
292	33	1925.45	1925.46	0.251898	500.5	-0.0316228	0.5	1000	72.3885	72.612	1.22902	477.5	-0.181816	0.477023	1000
293	5	560.897	560.956	1.8613	500.5	-0.0316228	0.5	1000	157.898	158.008	4.19785	500	-0.0262718	0.4995	1000
294	5	560.897	560.897	0	501	NA	0.500499	1000	157.898	157.952	3.28256	500	-0.0165392	0.4995	1000
295	5	560.897	560.897	0	501	NA	0.500499	1000	157.898	158	3.2098	501	-0.031938	0.5005	1000
296	4	455.641	455.641	0	501	NA	0.500499	1000	144.744	145.311	5.75193	496	-0.0984724	0.495504	1000
297	4	455.641	455.641	0	501	NA	0.500499	1000	144.744	145.165	5.16026	497	-0.0814792	0.496503	1000
298	6	661.549	661.549	0	501	NA	0.500499	1000	165.132	165.089	2.3002	503.5	0.0186635	0.502997	1000
299	6	661.549	661.549	0	501	NA	0.500499	1000	165.132	165.303	4.11754	500	-0.0413574	0.4995	1000
300	6	661.549	661.549	0	501	NA	0.500499	1000	165.132	165.436	3.58431	497	-0.0847491	0.496503	1000
301	8	772.992	773.027	1.10579	500.5	-0.0316228	0.5	1000	136.804	137.107	4.19743	499.5	-0.0720791	0.499001	1000
302	9	819.859	819.859	0	501	NA	0.500499	1000	119.044	119.49	3.66783	490	-0.121584	0.48951	1000
303	9	819.859	819.859	0	501	NA	0.500499	1000	119.044	119.405	3.00423	490	-0.120276	0.48951	1000
304	9	819.859	819.836	0.75551	501.5	0.0316228	0.500999	1000	119.044	119.444	3.00811	488.5	-0.133213	0.488012	1000
305	9	819.859	819.97	3.94376	501	-0.0279235	0.500499	1000	119.044	119.424	3.21631	492.5	-0.118184	0.492008	1000
306	10	902.505	902.537	0.994704	500.5	-0.0316228	0.5	1000	123.668	123.993	2.79201	495.5	-0.116354	0.495005	1000
307	10	902.505	902.505	0	501	NA	0.500499	1000	123.668	124.006	3.16748	493	-0.106706	0.492507	1000
308	10	902.505	902.497	0.276189	502	0.0316228	0.501499	1000	123.668	124.037	3.33484	494	-0.110628	0.493506	1000
309	10	902.505	902.474	0.978525	501.5	0.0316228	0.500999	1000	123.668	123.908	2.31336	496	-0.103648	0.495504	1000
310	9	869.446	869.424	0.704127	501.5	0.0316228	0.500999	1000	140.135	140.324	3.08242	495	-0.0611949	0.494505	1000
311	11	910.371	910.371	0	501	NA	0.500499	1000	96.9855	97.4951	3.41516	489.5	-0.14921	0.489011	1000
312	11	940.264	940.264	0	501	NA	0.500499	1000	113.037	113.415	3.38172	494	-0.111769	0.493506	1000
313	11	940.264	940.264	3.71e-07	501.5	0.0316227	0.500999	1000	113.037	113.437	3.17912	488.5	-0.125984	0.488012	1000
314	14	1201.54	1201.54	0	501	NA	0.500499	1000	125.422	125.62	2.76148	499	-0.071671	0.498501	1000
315	13	1159.75	1159.75	0	501	NA	0.500499	1000	133.712	133.748	2.09497	502	-0.0169537	0.501499	1000
316	15	1264.79	1264.79	0	501	NA	0.500499	1000	117.341	117.424	2.32943	502	-0.0357191	0.501499	1000
317	12	1005.07	1005.07	0.186095	501.5	0.0316228	0.500999	1000	106.377	106.672	3.26713	498	-0.090402	0.497502	1000
318	13	1064.24	1064.25	0.460938	500.5	-0.0316228	0.5	1000	104.349	104.778	3.00568	490	-0.142755	0.48951	1000
319	11	936.933	936.933	0	501	NA	0.500499	1000	118.201	118.371	2.28758	498	-0.074364	0.497502	1000
320	10	858.549	858.563	0.454789	500.5	-0.0316228	0.5	1000	114.344	114.517	2.8578	498.5	-0.0606444	0.498002	1000
321	15	1282.92	1282.92	0	501	NA	0.500499	1000	130.423	130.538	2.39999	498.5	-0.0480699	0.498002	1000
322	16	1478.91	1478.91	0	501	NA	0.500499	1000	155.578	155.372	1.50888	513	0.135904	0.512488	1000
323	16	1385.25	1385.25	0	501	NA	0.500499	1000	139.894	139.885	1.41195	501	0.00657506	0.5005	1000
324	17	1475.47	1475.46	0.396201	501.5	0.0316228	0.500999	1000	142.279	142.286	1.80442	506	-0.00380883	0.505495	1000
325	16	1447.57	1447.51	2.08019	501.5	0.0316228	0.500999	1000	155.705	155.581	1.44169	507.5	0.0863917	0.506993	1000
326	19	1517.33	1517.34	0.354608	500.5	-0.0316228	0.5	1000	132.618	132.53	1.46838	507.5	0.0603926	0.506993	1000
327	20	1537.86	1537.87	0.581828	500.5	-0.0316228	0.5	1000	117.229	117.323	1.43738	496	-0.0652317	0.495504	1000
328	21	1553.14	1553.14	0	501	NA	0.500499	1000	110.276	110.279	1.23506	504.5	-0.00273774	0.503996	1000
329	24	1646.26	1646.26	0	501	NA	0.500499	1000	90.28	90.4604	1.50748	491	-0.119633	0.490509	1000
330	25	1663.7	1663.77	1.39287	500	-0.0446223	0.499501	1000	86.8649	87.0509	1.35962	490	-0.136853	0.48951	1000
331	25	1679.42	1679.42	0	501	NA	0.500499	1000	88.1222	88.2779	1.6952	497.5	-0.0918332	0.497003	1000
332	25	1693.8	1693.8	0	501	NA	0.500499	1000	90.7692	90.9747	1.66007	490.5	-0.123822	0.49001	1000
333	25	1693.8	1693.8	0	501	NA	0.500499	1000	90.7692	90.9159	1.21708	488	-0.120528	0.487512	1000
334	25	1693.8	1693.9	3.0289	500.5	-0.0316228	0.5	1000	90.7692	90.9137	1.24993	486	-0.115635	0.485514	1000
335	25	1693.8	1693.8	0.00232832	501	0.0316171	0.500499	1000	90.7692	90.9461	1.39221	490	-0.127068	0.48951	1000
336	25	1693.8	1693.8	0	501	NA	0.500499	1000	90.7692	90.9037	1.52396	492	-0.0882785	0.491508	1000
337	28	1830.98	1830.98	0	501	NA	0.500499	1000	86.2596	86.4084	1.26227	487.5	-0.11785	0.487013	1000
338	28	1853.44	1853.49	1.28076	500	-0.0447141	0.499501	1000	87.8632	87.9973	1.15027	488	-0.116506	0.487512	1000
339	30	1957.63	1957.63	0	501	NA	0.500499	1000	88.9522	89.0853	1.2132	485.5	-0.109723	0.485015	1000
340	31	1967.16	1967.13	0.863931	501.5	0.0316228	0.500999	1000	85.2194	85.3892	1.2591	486.5	-0.134825	0.486014	1000
341	31	1967.16	1967.26	3.27924	500.5	-0.0316228	0.5	1000	85.2194	85.3411	1.05625	489	-0.115171	0.488511	1000
342	31	1967.16	1967.16	0	501	NA	0.500499	1000	85.2194	85.2896	1.16699	505.5	-0.0601524	0.504995	1000
343	31	1967.16	1967.24	2.71253	500.5	-0.0316228	0.5	1000	85.2194	85.3783	1.14451	485.5	-0.138846	0.485015	1000
344	33	2006.12	2006.12	0	501	NA	0.500499	1000	78.2848	78.4078	1.19739	493	-0.102763	0.492507	1000
345	33	2006.12	2006.12	0	501	NA	0.500499	1000	78.2848	78.4674	1.14937	480.5	-0.158884	0.48002	1000
346	32	1923.47	1923.47	0	501	NA	0.500499	1000	75.5658	75.7364	1.18119	483.5	-0.144436	0.483017	1000
347	32	1923.47	1923.47	0.0761843	500.5	-0.0316228	0.5	1000	75.5658	75.7372	1.10762	482	-0.154752	0.481518	1000
348	32	1923.47	1923.47	0	501	NA	0.500499	1000	75.5658	75.7602	1.29154	482	-0.150465	0.481518	1000
349	32	1923.47	1923.47	0	501	NA	0.500499	1000	75.5658	75.7724	1.30602	481.5	-0.158158	0.481019	1000
350	33	1925.45	1925.45	0	501	NA	0.500499	1000	72.3885	72.5794	1.08794	477.5	-0.175403	0.477023	1000
351	33	1925.45	1925.45	0	501	NA	0.500499	1000	72.3885	72.509	0.84123	486.5	-0.143174	0.486014	1000
352	33	1925.45	1925.52	2.18046	500.5	-0.0316228	0.5	1000	72.3885	72.5063	0.969105	490	-0.1215	0.48951	1000
353	32	1880.42	1880.42	0.251897	500.5	-0.0316228	0.5	1000	71.8362	72.0547	1.29149	483.5	-0.169134	0.483017	1000
354	5	560.897	560.897	0	501	NA	0.500499	1000	157.898	157.932	3.11785	501.5	-0.0110333	0.500999	1000
355	5	560.897	560.897	0	501	NA	0.500499	1000	157.898	158.296	5.68341	497	-0.0700324	0.496503	1000
356	5	560.897	560.897	0	501	NA	0.500499	1000	157.898	158.161	3.32442	500	-0.0792151	0.4995	1000
357	4	455.641	455.641	0	501	NA	0.500499	1000	144.744	145.021	4.44841	499	-0.0621697	0.498501	1000
358	4	455.641	455.641	0	501	NA	0.500499	1000	144.744	145.195	5.22282	496.5	-0.0863836	0.496004	1000
359	4	455.641	455.641	0	501	NA	0.500499	1000	144.744	144.83	2.86395	499.5	-0.0298011	0.499001	1000
360	6	661.549	661.549	0	501	NA	0.500499	1000	165.132	165.156	3.57087	502.5	-0.00660499	0.501998	1000
361	6	661.549	661.549	0	501	NA	0.500499	1000	165.132	165.284	4.4134	499	-0.0343858	0.498501	1000
362	7	739.933	739.933	0	501	NA	0.500499	1000	159.853	159.993	2.39837	496.5	-0.0586044	0.496004	1000
363	9	819.859	819.859	0	501	NA	0.500499	1000	119.044	119.434	2.85924	491.5	-0.136573	0.491009	1000
364	9	819.859	819.889	0.945322	500.5	-0.0316228	0.5	1000	119.044	119.435	3.35084	490	-0.11668	0.48951	1000
365	9	819.859	819.859	0	501	NA	0.500499	1000	119.044	119.557	3.75554	491	-0.1366	0.490509	1000
366	9	819.859	819.859	0	501	NA	0.500499	1000	119.044	119.397	3.33025	493.5	-0.105992	0.493007	1000
367	9	819.859	819.896	1.15518	500.5	-0.0316228	0.5	1000	119.044	119.577	4.13863	490	-0.128954	0.48951	1000
368	10	902.505	902.505	0	501	NA	0.500499	1000	123.668	123.962	2.87173	495	-0.102285	0.494505	1000
369	10	902.505	902.505	0	501	NA	0.500499	1000	123.668	124.015	3.06587	495.5	-0.113025	0.495005	1000
370	10	902.505	902.505	0	501	NA	0.500499	1000	123.668	123.938	2.42772	494	-0.111167	0.493506	1000
371	11	935.564	935.564	0	501	NA	0.500499	1000	118.436	118.581	2.41859	497	-0.0596676	0.496503	1000
372	10	902.505	902.505	0	501	NA	0.500499	1000	123.668	123.966	3.36516	497.5	-0.0884964	0.497003	1000
373	11	910.371	910.371	0	501	NA	0.500499	1000	96.9855	97.5745	3.63969	489	-0.161824	0.488511	1000
374	11	940.264	940.249	0.500915	501.5	0.0316228	0.500999	1000	113.037	113.298	2.92005	494.5	-0.0895195	0.494006	1000
375	11	940.264	940.342	2.46721	501	-0.0316228	0.500499	1000	113.037	113.506	3.4721	491	-0.135027	0.490509	1000
376	14	1201.54	1201.54	0	501	NA	0.500499	1000	125.422	125.621	2.60375	497.5	-0.0764605	0.497003	1000
377	13	1159.75	1159.75	0	501	NA	0.500499	1000	133.712	133.779	2.20642	504	-0.0301613	0.503497	1000
378	14	1188.03	1188.03	0	501	NA	0.500499	1000	114.757	115.04	2.77731	495.5	-0.102078	0.495005	1000
379	12	1005.07	1005.07	0	501	NA	0.500499	1000	106.377	106.773	3.25383	494.5	-0.121779	0.494006	1000
380	13	1064.24	1064.28	1.28653	500.5	-0.0316228	0.5	1000	104.349	104.827	3.80908	495.5	-0.125525	0.495005	1000
381	12	1050.16	1050.16	0	501	NA	0.500499	1000	127.221	127.466	2.60925	497.5	-0.0937757	0.497003	1000
382	11	971.771	971.771	0	501	NA	0.500499	1000	124.535	124.773	2.56511	497	-0.0927603	0.496503	1000
383	16	1453.72	1453.76	1.25147	500.5	-0.0316228	0.5	1000	143.621	143.545	2.20197	509.5	0.0348358	0.508991	1000
384	16	1478.91	1478.91	0.125917	501.5	0.0316228	0.500999	1000	155.578	155.297	2.13714	518	0.13132	0.517483	1000
385	17	1460.78	1460.78	0	501	NA	0.500499	1000	136.116	136.06	1.74029	501.5	0.032195	0.500999	1000
386	19	1584.06	1584.06	0	501	NA	0.500499	1000	134.765	134.694	1.4156	505.5	0.0499253	0.504995	1000
387	19	1582.59	1582.59	0	501	NA	0.500499	1000	142.311	142.237	1.11804	508.5	0.0660263	0.507992	1000
388	20	1550.38	1550.38	0	501	NA	0.500499	1000	124.335	124.247	1.32632	507	0.0661399	0.506494	1000
389	20	1537.86	1537.86	0	501	NA	0.500499	1000	117.229	117.298	1.12298	497.5	-0.0618264	0.497003	1000
390	22	1598.17	1597.99	4.14559	503	0.0418238	0.502498	1000	109.357	109.396	1.66094	503.5	-0.0237704	0.502997	1000
391	23	1605.89	1605.89	0	501	NA	0.500499	1000	102.036	102.185	1.54875	494	-0.0964034	0.493506	1000
392	25	1684.08	1684.08	0	501	NA	0.500499	1000	98.9288	99.0004	1.24162	495.5	-0.0576338	0.495005	1000
393	26	1726.86	1726.86	0	501	NA	0.500499	1000	86.0067	86.0989	1.10303	493.5	-0.0836131	0.493007	1000
394	25	1693.8	1693.8	0	501	NA	0.500499	1000	90.7692	90.9859	1.46242	484.5	-0.148176	0.484016	1000
395	25	1693.8	1693.85	1.65073	500.5	-0.0316228	0.5	1000	90.7692	90.8721	1.24861	492.5	-0.0823974	0.492008	1000
396	25	1693.8	1693.8	0	501	NA	0.500499	1000	90.7692	90.9548	1.26691	488.5	-0.146492	0.488012	1000
397	26	1726.86	1726.86	0	501	NA	0.500499	1000	86.0067	86.1374	1.08043	490.5	-0.121034	0.49001	1000
398	28	1830.98	1830.98	0	501	NA	0.500499	1000	86.2596	86.4212	1.38976	490.5	-0.116281	0.49001	1000
399	28	1830.98	1830.98	0	501	NA	0.500499	1000	86.2596	86.3878	1.13953	486.5	-0.112503	0.486014	1000
400	29	1898.47	1898.47	0	501	NA	0.500499	1000	87.9391	88.061	1.12701	488.5	-0.1082	0.488012	1000
401	31	1967.16	1967.15	0.0947101	501.5	0.0316228	0.500999	1000	85.2194	85.3654	1.18694	488.5	-0.123022	0.488012	1000
402	31	1967.16	1967.16	0	501	NA	0.500499	1000	85.2194	85.3841	1.28999	488	-0.127682	0.487512	1000
403	31	1967.16	1967.16	2.09e-07	500.5	-0.0316227	0.5	1000	85.2194	85.3837	1.28815	487	-0.127498	0.486513	1000
404	31	1967.16	1967.16	0	501	NA	0.500499	1000	85.2194	85.3576	1.13488	489.5	-0.121787	0.489011	1000
405	32	1987.52	1987.52	0	501	NA	0.500499	1000	82.1043	82.3032	1.39918	487	-0.142159	0.486513	1000
406	33	2006.12	2006.12	0	501	NA	0.500499	1000	78.2848	78.4306	1.05024	488	-0.138778	0.487512	1000
407	32	1923.47	1923.45	0.468351	501.5	0.0316228	0.500999	1000	75.5658	75.7723	1.18754	481.5	-0.173836	0.481019	1000
408	32	1923.47	1923.44	0.825594	501.5	0.0316228	0.500999	1000	75.5658	75.7483	1.18128	482.5	-0.154456	0.482018	1000
409	32	1923.47	1923.52	1.8284	501	-0.0299406	0.500499	1000	75.5658	75.7129	1.16409	489.5	-0.126289	0.489011	1000
410	32	1923.47	1923.46	0.370805	501.5	0.0316228	0.500999	1000	75.5658	75.7841	1.2557	482.5	-0.173826	0.482018	1000
411	33	1925.45	1925.48	1.17753	500.5	-0.0316228	0.5	1000	72.3885	72.5513	1.03868	486	-0.156675	0.485514	1000
412	33	1925.45	1925.45	0	501	NA	0.500499	1000	72.3885	72.5245	1.11272	487	-0.122172	0.486513	1000
413	33	1925.45	1925.51	2.29526	501	-0.0281457	0.500499	1000	72.3885	72.5196	1.03427	486.5	-0.126721	0.486014	1000
414	33	1925.45	1925.45	0	501	NA	0.500499	1000	72.3885	72.5378	1.1068	482.5	-0.134903	0.482018	1000
415	33	1925.45	1925.45	0	501	NA	0.500499	1000	72.3885	72.4884	0.927739	489.5	-0.107622	0.489011	1000
416	32	1880.42	1880.42	0	501	NA	0.500499	1000	71.8362	71.9956	1.00388	486	-0.158758	0.485514	1000
417	5	560.897	560.897	0	501	NA	0.500499	1000	157.898	158.262	4.53089	498	-0.0803894	0.497502	1000
418	5	560.897	560.897	0	501	NA	0.500499	1000	157.898	158.235	3.79892	498	-0.0887946	0.497502	1000
419	4	455.641	455.641	0	501	NA	0.500499	1000	144.744	145.05	4.80133	499	-0.0636665	0.498501	1000
420	4	455.641	455.641	0	501	NA	0.500499	1000	144.744	144.864	4.30643	498.5	-0.0278353	0.498002	1000
421	4	455.641	455.641	0	501	NA	0.500499	1000	144.744	145.186	5.77051	496.5	-0.0764953	0.496004	1000
422	6	661.549	661.678	4.07954	500.5	-0.0316228	0.5	1000	165.132	165.128	2.04422	504	0.00210383	0.503497	1000
423	6	661.549	661.535	0.45223	501.5	0.0316228	0.500999	1000	165.132	165.212	3.48008	500	-0.0228975	0.4995	1000
424	7	739.933	740	2.09985	500.5	-0.0316228	0.5	1000	159.853	159.864	2.30146	500.5	-0.00470949	0.5	1000
425	8	772.992	772.992	0	501	NA	0.500499	1000	136.804	137.111	3.46965	494	-0.0883737	0.493506	1000
426	9	819.859	819.859	0	501	NA	0.500499	1000	119.044	119.367	3.38243	493	-0.0954984	0.492507	1000
427	9	819.859	819.859	0	501	NA	0.500499	1000	119.044	119.417	3.49594	493.5	-0.106899	0.493007	1000
428	9	819.859	819.859	0	501	NA	0.500499	1000	119.044	119.345	2.94882	493	-0.102192	0.492507	1000
429	9	819.859	819.859	0	501	NA	0.500499	1000	119.044	119.468	3.16294	491	-0.13421	0.490509	1000
430	9	819.859	819.859	0	501	NA	0.500499	1000	119.044	119.485	3.54489	490.5	-0.124551	0.49001	1000
431	9	819.859	819.859	0	501	NA	0.500499	1000	119.044	119.292	2.51212	493.5	-0.0989288	0.493007	1000
432	11	935.564	935.564	0	501	NA	0.500499	1000	118.436	118.803	2.80551	490	-0.13051	0.48951	1000
433	11	935.564	935.599	1.10579	500.5	-0.0316228	0.5	1000	118.436	118.718	2.7212	494	-0.103447	0.493506	1000
434	11	935.564	935.564	0	501	NA	0.500499	1000	118.436	118.766	3.11725	494.5	-0.105804	0.494006	1000
435	10	902.505	902.511	0.1786	500.5	-0.0316228	0.5	1000	123.668	123.833	2.8703	498	-0.0573591	0.497502	1000
436	11	910.371	910.371	0	501	NA	0.500499	1000	96.9855	97.7113	4.11243	486	-0.176481	0.485514	1000
437	11	940.264	940.264	0	501	NA	0.500499	1000	113.037	113.452	3.57876	495.5	-0.116019	0.495005	1000
438	12	1015.02	1015.02	0	501	NA	0.500499	1000	116.077	116.481	3.62022	493.5	-0.111488	0.493007	1000
439	14	1201.54	1201.54	0	501	NA	0.500499	1000	125.422	125.486	2.07951	503	-0.0306044	0.502498	1000
440	13	1159.75	1159.72	0.863931	501.5	0.0316228	0.500999	1000	133.712	133.952	3.04668	500	-0.0785546	0.4995	1000
441	14	1188.03	1188.07	1.38198	500.5	-0.0316228	0.5	1000	114.757	114.926	2.30897	502	-0.0732943	0.501499	1000
442	12	1005.07	1005.07	0	501	NA	0.500499	1000	106.377	106.837	3.74746	497	-0.122792	0.496503	1000
443	13	1064.24	1064.24	0	501	NA	0.500499	1000	104.349	104.773	3.2322	492	-0.130977	0.491508	1000
444	11	971.771	971.771	0	501	NA	0.500499	1000	124.535	124.631	2.36653	500.5	-0.0405029	0.5	1000
445	11	971.771	971.771	1.31e-07	501.5	0.0316225	0.500999	1000	124.535	124.687	2.53969	501.5	-0.059934	0.500999	1000
446	16	1400.89	1400.89	0	501	NA	0.500499	1000	137.018	136.994	2.47122	504.5	0.00955127	0.503996	1000
447	18	1599.4	1599.4	0	501	NA	0.500499	1000	143.956	143.93	1.47099	503	0.0181977	0.502498	1000
448	18	1539.1	1539.1	0	501	NA	0.500499	1000	137.256	137.27	1.12023	502	-0.0116807	0.501499	1000
449	19	1584.13	1584.13	0	501	NA	0.500499	1000	131.75	131.695	1.64867	505	0.0336788	0.504496	1000
450	20	1630.55	1630.55	0	501	NA	0.500499	1000	137.31	137.168	1.33529	506	0.105743	0.505495	1000
451	20	1550.38	1550.38	0	501	NA	0.500499	1000	124.335	124.309	1.45836	505.5	0.0176902	0.504995	1000
452	20	1537.86	1537.95	2.32872	500	-0.0412045	0.499501	1000	117.229	117.335	1.70428	496.5	-0.0619324	0.496004	1000
453	22	1598.17	1598.17	0	501	NA	0.500499	1000	109.357	109.506	1.52513	493.5	-0.0975727	0.493007	1000
454	24	1666.64	1666.56	1.69166	502	0.0433254	0.501499	1000	102.847	102.867	1.11722	499	-0.0179173	0.498501	1000
455	26	1731.52	1731.52	0	501	NA	0.500499	1000	96.3976	96.5113	1.3098	495.5	-0.0867944	0.495005	1000
456	25	1686.49	1686.51	0.825595	500.5	-0.0316228	0.5	1000	96.651	96.7615	1.23459	494.5	-0.0895457	0.494006	1000
457	24	1653.43	1653.43	0	501	NA	0.500499	1000	102.055	102.112	1.19383	499	-0.0474402	0.498501	1000
458	25	1686.49	1686.49	0	501	NA	0.500499	1000	96.651	96.6972	1.02483	495	-0.0450917	0.494505	1000
459	26	1726.86	1726.86	0	501	NA	0.500499	1000	86.0067	86.0684	1.20262	496	-0.0513354	0.495504	1000
460	28	1830.98	1830.98	0	501	NA	0.500499	1000	86.2596	86.4133	1.20682	488.5	-0.127363	0.488012	1000
461	28	1830.98	1830.98	0	501	NA	0.500499	1000	86.2596	86.429	1.22256	488.5	-0.138535	0.488012	1000
462	29	1876.02	1875.99	0.736891	501.5	0.0316228	0.500999	1000	86.3907	86.5732	1.27505	484	-0.143091	0.483516	1000
463	29	1890.15	1890.15	0	501	NA	0.500499	1000	87.3656	87.5125	1.08901	492	-0.134908	0.491508	1000
464	31	1967.16	1967.16	0	501	NA	0.500499	1000	85.2194	85.3859	1.2018	485	-0.138491	0.484515	1000
465	31	1967.16	1967.16	0	501	NA	0.500499	1000	85.2194	85.3318	1.03986	490.5	-0.108074	0.49001	1000
466	31	1967.16	1967.16	0	501	NA	0.500499	1000	85.2194	85.3528	1.01669	491	-0.131154	0.490509	1000
467	32	1987.52	1987.52	0	501	NA	0.500499	1000	82.1043	82.2052	0.883514	493.5	-0.114232	0.493007	1000
468	33	2006.12	2006.12	0	501	NA	0.500499	1000	78.2848	78.43	0.963642	483.5	-0.150685	0.483017	1000
469	32	1923.47	1923.41	1.90448	501.5	0.0316228	0.500999	1000	75.5658	75.7588	1.16907	481.5	-0.165076	0.481019	1000
470	32	1923.47	1923.46	0.446989	501.5	0.0316228	0.500999	1000	75.5658	75.7597	1.2387	481.5	-0.156477	0.481019	1000
471	32	1923.47	1923.47	0	501	NA	0.500499	1000	75.5658	75.7711	1.23585	482.5	-0.16611	0.482018	1000
472	33	1925.45	1925.45	0	501	NA	0.500499	1000	72.3885	72.5514	1.14817	483.5	-0.141842	0.483017	1000
473	33	1925.45	1925.45	0	501	NA	0.500499	1000	72.3885	72.5935	1.12979	477.5	-0.18142	0.477023	1000
474	33	1925.45	1925.47	0.856352	500.5	-0.0316228	0.5	1000	72.3885	72.5761	1.3371	487	-0.140305	0.486513	1000
475	33	1925.45	1925.45	0	501	NA	0.500499	1000	72.3885	72.542	0.969762	484.5	-0.158209	0.484016	1000
476	33	1925.45	1925.44	0.161087	501.5	0.0316228	0.500999	1000	72.3885	72.6344	1.31594	475.5	-0.18681	0.475025	1000
477	33	1925.45	1925.45	0	501	NA	0.500499	1000	72.3885	72.4844	1.00287	494.5	-0.095626	0.494006	1000
478	33	1925.45	1925.45	0	501	NA	0.500499	1000	72.3885	72.55	1.12333	489	-0.143772	0.488511	1000
479	33	1891.96	1892.06	3.09715	500.5	-0.0316228	0.5	1000	67.3769	67.5253	1.08733	491.5	-0.136509	0.491009	1000
480	5	560.897	560.897	0	501	NA	0.500499	1000	157.898	158.121	3.29485	503	-0.0676487	0.502498	1000
481	4	455.641	455.641	0	501	NA	0.500499	1000	144.744	145.052	4.81999	496.5	-0.0637761	0.496004	1000
482	4	455.641	455.641	0	501	NA	0.500499	1000	144.744	144.901	3.58357	502	-0.0437151	0.501499	1000
483	4	455.641	455.641	0	501	NA	0.500499	1000	144.744	145.1	4.29062	496	-0.0828405	0.495504	1000
484	4	455.641	455.641	0	501	NA	0.500499	1000	144.744	145.008	4.13852	499	-0.0637096	0.498501	1000
485	6	661.549	661.549	0	501	NA	0.500499	1000	165.132	165.177	3.30321	500.5	-0.0134411	0.5	1000
486	6	661.549	661.549	0	501	NA	0.500499	1000	165.132	165.288	2.81462	498	-0.0551747	0.497502	1000
487	7	739.933	739.933	0	501	NA	0.500499	1000	159.853	159.952	2.39116	498.5	-0.0413563	0.498002	1000
488	9	819.859	819.859	0	501	NA	0.500499	1000	119.044	119.567	4.10496	491.5	-0.127484	0.491009	1000
489	9	819.859	819.859	0	501	NA	0.500499	1000	119.044	119.225	2.63734	497.5	-0.0688346	0.497003	1000
490	9	819.859	819.859	0	501	NA	0.500499	1000	119.044	119.277	3.09853	496.5	-0.0753449	0.496004	1000
491	9	819.859	819.859	0	501	NA	0.500499	1000	119.044	119.309	3.0542	496.5	-0.0867696	0.496004	1000
492	9	819.859	819.859	0	501	NA	0.500499	1000	119.044	119.439	3.41369	491.5	-0.115826	0.491009	1000
493	10	852.918	852.918	0	501	NA	0.500499	1000	113.751	114.016	2.29819	492.5	-0.115506	0.492008	1000
494	10	852.918	852.918	0	501	NA	0.500499	1000	113.751	114.061	3.23666	491.5	-0.0958999	0.491009	1000
495	11	935.564	935.564	0	501	NA	0.500499	1000	118.436	118.744	2.54409	493	-0.120715	0.492507	1000
496	11	935.564	935.564	0	501	NA	0.500499	1000	118.436	118.739	2.3247	490.5	-0.130245	0.49001	1000
497	11	935.564	935.634	2.21479	500.5	-0.0316228	0.5	1000	118.436	118.679	2.47859	492.5	-0.0980425	0.492008	1000
498	11	910.371	910.371	0	501	NA	0.500499	1000	96.9855	97.6624	4.27722	490	-0.158238	0.48951	1000
499	11	910.371	910.415	1.39419	500.5	-0.0316228	0.5	1000	96.9855	97.6106	4.12866	492	-0.151395	0.491508	1000
500	12	1015.02	1015.02	0	501	NA	0.500499	1000	116.077	116.493	2.93553	488.5	-0.141759	0.488012	1000
501	13	1093.35	1093.35	2.15e-07	501.5	0.0316229	0.500999	1000	119.198	119.54	3.185	495	-0.107299	0.494505	1000
502	13	1093.35	1093.35	0	501	NA	0.500499	1000	119.198	119.496	2.64518	492	-0.112806	0.491508	1000
503	12	1082.99	1082.91	2.37604	501.5	0.0316228	0.500999	1000	132.062	132.208	1.95756	501.5	-0.0750245	0.500999	1000
504	13	1173.95	1173.99	1.38198	500.5	-0.0316228	0.5	1000	135.896	135.981	1.90606	501	-0.0445802	0.5005	1000
505	12	1005.07	1005.07	0	501	NA	0.500499	1000	106.377	106.758	2.95514	494	-0.12897	0.493506	1000
506	13	1064.24	1064.24	0	501	NA	0.500499	1000	104.349	104.693	2.90116	495	-0.118392	0.494505	1000
507	11	971.771	971.771	0	501	NA	0.500499	1000	124.535	124.821	2.85334	494	-0.100135	0.493506	1000
508	14	1252.39	1252.39	0	501	NA	0.500499	1000	135.663	135.633	1.80695	502	0.0166236	0.501499	1000
509	16	1401.66	1401.67	0.454788	500.5	-0.0316228	0.5	1000	132.652	132.664	1.92504	500.5	-0.00642903	0.5	1000
510	18	1599.4	1599.4	0	501	NA	0.500499	1000	143.956	143.865	1.55637	512	0.0585884	0.511489	1000
511	20	1631.57	1631.64	2.27284	500.5	-0.0316228	0.5	1000	126.819	126.767	1.26004	501	0.0409635	0.5005	1000
512	19	1584.13	1584.13	0	501	NA	0.500499	1000	131.75	131.757	1.28491	499.5	-0.00501321	0.499001	1000
513	20	1618.65	1618.57	2.19619	502	0.0358693	0.501499	1000	131.161	131.052	1.18826	511.5	0.0918419	0.510989	1000
514	20	1550.38	1550.38	0	501	NA	0.500499	1000	124.335	124.346	1.43693	503.5	-0.00760455	0.502997	1000
515	21	1582.89	1582.85	1.11329	501.5	0.0316228	0.500999	1000	115.935	115.957	1.38532	501	-0.0153697	0.5005	1000
516	23	1658.92	1658.92	0	501	NA	0.500499	1000	109.885	110.049	1.36315	487	-0.12076	0.486513	1000
517	24	1666.64	1666.64	0	501	NA	0.500499	1000	102.847	102.926	1.36709	500.5	-0.0578221	0.5	1000
518	26	1731.52	1731.52	0	501	NA	0.500499	1000	96.3976	96.4798	1.28491	497.5	-0.0639751	0.497003	1000
519	26	1719.55	1719.53	0.439011	501.5	0.0316228	0.500999	1000	95.4766	95.6556	1.52401	492	-0.117469	0.491508	1000
520	25	1686.49	1686.47	0.611497	501.5	0.0316228	0.500999	1000	96.651	96.7338	0.91964	493	-0.0900757	0.492507	1000
521	25	1686.49	1686.49	0	501	NA	0.500499	1000	96.651	96.7806	1.27036	493.5	-0.10204	0.493007	1000
522	27	1790.61	1790.61	0	501	NA	0.500499	1000	96.1248	96.2288	1.33275	490.5	-0.078018	0.49001	1000
523	28	1835.64	1835.64	0	501	NA	0.500499	1000	95.9083	96.0173	1.25149	488.5	-0.0871198	0.488012	1000
524	29	1876.02	1876.02	0	501	NA	0.500499	1000	86.3907	86.5406	1.16819	486	-0.128307	0.485514	1000
525	29	1876.02	1876.02	0	501	NA	0.500499	1000	86.3907	86.5216	1.14446	491.5	-0.114366	0.491009	1000
526	30	1899.67	1899.67	0	501	NA	0.500499	1000	83.5613	83.7108	1.15922	491.5	-0.129033	0.491009	1000
527	31	1967.16	1967.16	0	501	NA	0.500499	1000	85.2194	85.3728	1.25182	488.5	-0.122545	0.488012	1000
528	31	1967.16	1967.23	2.49048	500.5	-0.0295145	0.5	1000	85.2194	85.4119	1.24933	485.5	-0.154063	0.485015	1000
529	31	1967.16	1967.16	0	501	NA	0.500499	1000	85.2194	85.3614	0.931526	486.5	-0.152381	0.486014	1000
530	32	1923.47	1923.47	0	501	NA	0.500499	1000	75.5658	75.6948	1.03501	488	-0.124586	0.487512	1000
531	32	1923.47	1923.5	0.879788	500.5	-0.0316228	0.5	1000	75.5658	75.7161	1.10837	485.5	-0.1356	0.485015	1000
532	32	1923.47	1923.54	2.15638	500.5	-0.0316228	0.5	1000	75.5658	75.7465	1.18817	485.5	-0.15203	0.485015	1000
533	32	1923.47	1923.47	0	501	NA	0.500499	1000	75.5658	75.7515	1.33639	488	-0.138936	0.487512	1000
534	33	1925.45	1925.45	0	501	NA	0.500499	1000	72.3885	72.5404	1.05136	486.5	-0.144412	0.486014	1000
535	33	1925.45	1925.45	0	501	NA	0.500499	1000	72.3885	72.5764	1.13652	482.5	-0.165335	0.482018	1000
536	33	1925.45	1925.43	0.647526	501.5	0.0316228	0.500999	1000	72.3885	72.5856	1.24278	484	-0.158589	0.483516	1000
537	33	1925.45	1925.45	0	501	NA	0.500499	1000	72.3885	72.6037	1.28527	478	-0.167397	0.477522	1000
538	34	1936.99	1936.99	0	501	NA	0.500499	1000	68.0441	68.1975	0.965006	481	-0.158957	0.480519	1000
539	34	1936.99	1936.99	0	501	NA	0.500499	1000	68.0441	68.1954	1.19866	489	-0.12624	0.488511	1000
540	34	1936.99	1936.99	0	501	NA	0.500499	1000	68.0441	68.2197	1.26077	486	-0.139276	0.485514	1000
541	34	1936.99	1936.99	0	501	NA	0.500499	1000	68.0441	68.2606	1.14174	478	-0.189636	0.477522	1000
542	34	1936.99	1936.99	0.0923819	501.5	0.0316228	0.500999	1000	68.0441	68.1721	0.933123	487.5	-0.137168	0.487013	1000
543	32	1884.24	1884.3	2.064	500.5	-0.0316228	0.5	1000	71.3271	71.5012	0.981701	479	-0.177267	0.478521	1000
544	5	560.897	560.897	0	501	NA	0.500499	1000	157.898	158.086	4.05364	500.5	-0.0463364	0.5	1000
545	5	560.897	560.897	0	501	NA	0.500499	1000	157.898	158.3	4.15526	497	-0.0968465	0.496503	1000
546	4	455.641	455.641	0	501	NA	0.500499	1000	144.744	145.162	6.29252	497.5	-0.0664293	0.497003	1000
547	4	455.641	455.641	0	501	NA	0.500499	1000	144.744	145.219	5.40161	497.5	-0.0879755	0.497003	1000
548	4	455.641	455.641	0	501	NA	0.500499	1000	144.744	145.15	4.6018	497	-0.0882206	0.496503	1000
549	5	556.293	556.293	0	501	NA	0.500499	1000	156.056	156.29	4.01189	499	-0.0581986	0.498501	1000
550	6	661.549	661.549	0	501	NA	0.500499	1000	165.132	165.267	3.51303	497.5	-0.0383964	0.497003	1000
551	7	739.933	739.933	0	501	NA	0.500499	1000	159.853	159.969	2.25969	497	-0.051468	0.496503	1000
552	8	786.801	786.801	0	501	NA	0.500499	1000	136.991	137.185	3.07674	495.5	-0.0630459	0.495005	1000
553	9	819.859	819.859	0	501	NA	0.500499	1000	119.044	119.234	2.40261	495	-0.0793258	0.494505	1000
554	9	819.859	819.859	0	501	NA	0.500499	1000	119.044	119.35	3.28285	493.5	-0.0933415	0.493007	1000
555	9	819.859	819.889	0.945321	500.5	-0.0316228	0.5	1000	119.044	119.426	3.34787	489.5	-0.114133	0.489011	1000
556	9	819.859	819.859	0	501	NA	0.500499	1000	119.044	119.423	3.1691	492	-0.119879	0.491508	1000
557	10	852.918	852.918	0	501	NA	0.500499	1000	113.751	113.988	2.54971	494	-0.0930137	0.493506	1000
558	11	961.114	961.114	0	501	NA	0.500499	1000	122.168	122.348	1.92779	492	-0.0931625	0.491508	1000
559	11	961.114	961.114	0	501	NA	0.500499	1000	122.168	122.233	1.91286	499	-0.0338731	0.498501	1000
560	12	1043.76	1043.76	0	501	NA	0.500499	1000	125.762	126.009	2.70133	491.5	-0.0913724	0.491009	1000
561	12	1043.76	1043.76	0	501	NA	0.500499	1000	125.762	125.915	1.73541	494	-0.0885054	0.493506	1000
562	13	1051.63	1051.63	0	501	NA	0.500499	1000	103.023	103.575	3.58689	485	-0.153895	0.484515	1000
563	11	910.371	910.371	0	501	NA	0.500499	1000	96.9855	97.3814	3.22715	493.5	-0.122656	0.493007	1000
564	11	910.371	910.371	0	501	NA	0.500499	1000	96.9855	97.5724	3.77181	488.5	-0.155599	0.488012	1000
565	11	938.264	938.264	0.00194994	501.5	0.0316228	0.500999	1000	112.673	113.114	3.83816	497.5	-0.114865	0.497003	1000
566	12	1016.59	1016.75	5.15242	500.5	-0.0316228	0.5	1000	116.338	116.654	2.62035	492.5	-0.1208	0.492008	1000
567	12	1016.59	1016.67	2.62754	500.5	-0.0316228	0.5	1000	116.338	116.619	2.69037	498	-0.10459	0.497502	1000
568	12	1082.99	1083	2.42938	501.5	-0.00502441	0.500999	1000	132.062	132.215	2.50328	502.5	-0.0611009	0.501998	1000
569	12	1065.75	1065.75	0	501	NA	0.500499	1000	130.026	130.208	2.88266	500.5	-0.063049	0.5	1000
570	12	1017.92	1017.92	0	501	NA	0.500499	1000	110.659	110.878	2.94679	499.5	-0.0745586	0.499001	1000
571	12	998.7	998.7	0	501	NA	0.500499	1000	104.263	104.637	3.27836	493	-0.113966	0.492507	1000
572	13	1080.36	1080.35	0.159445	501.5	0.0316228	0.500999	1000	116.282	116.562	2.99845	495	-0.0934561	0.494505	1000
573	17	1428.59	1428.53	1.90681	501.5	0.0316228	0.500999	1000	122.3	122.447	2.20282	494	-0.0668639	0.493506	1000
574	16	1420.72	1420.69	0.996551	501.5	0.0316228	0.500999	1000	137.767	137.71	2.13007	506.5	0.0266806	0.505994	1000
575	19	1646.84	1646.84	0	501	NA	0.500499	1000	138.123	138.085	1.15795	502	0.0326036	0.501499	1000
576	21	1667.26	1667.27	0.0477279	500.5	-0.0316228	0.5	1000	120.385	120.394	0.82277	498	-0.010352	0.497502	1000
577	20	1631.8	1631.8	0	501	NA	0.500499	1000	125.946	125.983	1.53666	494	-0.023972	0.493506	1000
578	20	1618.65	1618.65	0	501	NA	0.500499	1000	131.161	131.111	1.55944	502.5	0.032167	0.501998	1000
579	19	1505.43	1505.43	0	501	NA	0.500499	1000	126.146	126.123	1.52749	504	0.0153878	0.503497	1000
580	22	1643.64	1643.64	0.584611	500.5	-0.00597709	0.5	1000	116.188	116.169	1.05976	508.5	0.0185373	0.507992	1000
581	24	1691.98	1691.98	0	501	NA	0.500499	1000	108.061	108.036	1.14626	506.5	0.0216316	0.505994	1000
582	26	1747.14	1747.14	0	501	NA	0.500499	1000	98.7521	98.8777	1.29433	491.5	-0.097104	0.491009	1000
583	27	1764.58	1764.59	0.446989	500.5	-0.0316228	0.5	1000	95.2761	95.3401	1.14026	493.5	-0.0561471	0.493007	1000
584	26	1719.55	1719.55	0	501	NA	0.500499	1000	95.4766	95.6125	1.23837	487.5	-0.109703	0.487013	1000
585	25	1686.49	1686.49	0	501	NA	0.500499	1000	96.651	96.7578	1.31814	494	-0.0810454	0.493506	1000
586	27	1790.61	1790.69	3.27188	501	-0.0251495	0.500499	1000	96.1248	96.291	1.38648	487	-0.119829	0.486513	1000
587	28	1835.64	1835.69	1.38776	500.5	-0.0316228	0.5	1000	95.9083	96.0072	1.02526	489	-0.0964159	0.488511	1000
588	28	1835.64	1835.64	0	501	NA	0.500499	1000	95.9083	95.9888	0.897222	487	-0.0897465	0.486513	1000
589	28	1835.64	1835.64	0	501	NA	0.500499	1000	95.9083	96.0293	1.03165	487	-0.117225	0.486513	1000
590	30	1904.33	1904.34	0.368363	500.5	-0.0316228	0.5	1000	92.5667	92.6484	0.987092	492.5	-0.0827633	0.492008	1000
591	30	1899.67	1899.67	0	501	NA	0.500499	1000	83.5613	83.7436	1.20682	483	-0.151136	0.482517	1000
592	31	1967.16	1967.16	0	501	NA	0.500499	1000	85.2194	85.3351	1.21627	493	-0.0950924	0.492507	1000
593	30	1884.51	1884.51	0	501	NA	0.500499	1000	82.5504	82.7178	1.21498	486	-0.137799	0.485514	1000
594	31	1904.87	1904.87	0	501	NA	0.500499	1000	79.4208	79.6864	1.52296	476	-0.174338	0.475524	1000
595	33	1935.01	1935.15	3.3653	500	-0.0415021	0.499501	1000	70.9935	71.2153	1.45018	483.5	-0.152977	0.483017	1000
596	33	1935.01	1935.01	0	501	NA	0.500499	1000	70.9935	71.177	1.16519	487	-0.157488	0.486513	1000
597	34	1936.99	1936.99	0	501	NA	0.500499	1000	68.0441	68.2107	1.09359	485.5	-0.152315	0.485015	1000
598	34	1936.99	1936.99	0	501	NA	0.500499	1000	68.0441	68.2158	1.17228	484.5	-0.146472	0.484016	1000
599	34	1936.99	1937.04	1.67053	500.5	-0.0316228	0.5	1000	68.0441	68.2024	1.27897	487.5	-0.123755	0.487013	1000
600	34	1936.99	1936.99	0.0923821	501.5	0.0316228	0.500999	1000	68.0441	68.2295	1.16331	482	-0.159403	0.481518	1000
601	34	1936.99	1936.99	0	501	NA	0.500499	1000	68.0441	68.2389	1.22973	482.5	-0.158392	0.482018	1000
602	34	1936.99	1937.04	1.75422	501	-0.0293829	0.500499	1000	68.0441	68.2772	1.28353	478	-0.181616	0.477522	1000
603	34	1936.99	1936.99	0	501	NA	0.500499	1000	68.0441	68.2644	1.22458	476.5	-0.179887	0.476024	1000
604	34	1936.99	1936.99	0	501	NA	0.500499	1000	68.0441	68.2376	1.15034	482.5	-0.168227	0.482018	1000
605	33	1929.27	1929.27	0	501	NA	0.500499	1000	71.8949	72.0414	1.08477	486	-0.13504	0.485514	1000
606	34	2046.18	2046.12	1.58844	502	0.0338586	0.501499	1000	76.6571	76.7517	0.961386	488	-0.0984221	0.487512	1000
607	35	2091.21	2091.21	0	501	NA	0.500499	1000	77.0401	77.1796	1.06192	487.5	-0.131326	0.487013	1000
608	34	2046.18	2046.18	0	501	NA	0.500499	1000	76.6571	76.7722	1.04852	489	-0.109789	0.488511	1000
609	5	560.897	560.897	0	501	NA	0.500499	1000	157.898	158.157	3.66864	499.5	-0.0706653	0.499001	1000
610	5	560.897	560.86	1.153	501.5	0.0316228	0.500999	1000	157.898	158.102	4.36465	500	-0.0467888	0.4995	1000
611	4	455.641	455.641	0	501	NA	0.500499	1000	144.744	145.03	4.13895	499	-0.0690208	0.498501	1000
612	4	455.641	455.641	0	501	NA	0.500499	1000	144.744	145.103	5.01758	498.5	-0.0715967	0.498002	1000
613	4	455.641	455.649	0.252073	500.5	-0.0316228	0.5	1000	144.744	145.168	5.59888	496.5	-0.0756355	0.496004	1000
614	6	661.549	661.549	0	501	NA	0.500499	1000	165.132	165.1	3.17919	499	0.0102249	0.498501	1000
615	6	661.549	661.549	0	501	NA	0.500499	1000	165.132	165.286	3.53331	501	-0.0435052	0.5005	1000
616	8	786.801	786.801	0	501	NA	0.500499	1000	136.991	137.244	3.25871	499.5	-0.0778999	0.499001	1000
617	8	786.801	786.799	0.0513319	501.5	0.0316228	0.500999	1000	136.991	137.226	3.41098	495.5	-0.0689263	0.495005	1000
618	9	819.859	819.859	0	501	NA	0.500499	1000	119.044	119.465	3.7301	492.5	-0.11291	0.492008	1000
619	9	819.859	819.904	1.04862	500	-0.0422225	0.499501	1000	119.044	119.417	3.50921	494.5	-0.106558	0.494006	1000
620	11	961.114	961.114	0	501	NA	0.500499	1000	122.168	122.39	2.64505	497	-0.0838291	0.496503	1000
621	11	961.114	961.114	0	501	NA	0.500499	1000	122.168	122.465	2.70691	493	-0.109745	0.492507	1000
622	11	961.114	961.114	0	501	NA	0.500499	1000	122.168	122.386	2.28966	494.5	-0.0951282	0.494006	1000
623	11	961.114	961.114	0	501	NA	0.500499	1000	122.168	122.361	2.05078	496.5	-0.0939593	0.496004	1000
624	11	961.114	961.114	0	501	NA	0.500499	1000	122.168	122.304	1.72323	497.5	-0.0790742	0.497003	1000
625	11	961.114	961.114	0	501	NA	0.500499	1000	122.168	122.417	2.91234	497	-0.085549	0.496503	1000
626	12	1043.76	1043.82	1.83086	500.5	-0.0316228	0.5	1000	125.762	126.027	2.70948	492	-0.0979214	0.491508	1000
627	13	1051.63	1051.63	0	501	NA	0.500499	1000	103.023	103.412	2.76662	490.5	-0.140664	0.49001	1000
628	12	1018.57	1018.57	0	501	NA	0.500499	1000	106.098	106.609	3.44259	488	-0.14824	0.487512	1000
629	12	985.131	985.175	1.38198	500.5	-0.0316228	0.5	1000	101.363	101.963	3.45007	485	-0.173762	0.484515	1000
630	12	1016.59	1016.59	0	501	NA	0.500499	1000	116.338	116.681	3.0131	497	-0.113971	0.496503	1000
631	12	1016.59	1016.59	0	501	NA	0.500499	1000	116.338	116.665	2.9228	493	-0.112121	0.492507	1000
632	12	1016.59	1016.56	0.863931	501.5	0.0316228	0.500999	1000	116.338	116.728	3.17012	495.5	-0.123099	0.495005	1000
633	12	1082.99	1082.99	0	501	NA	0.500499	1000	132.062	132.332	2.67671	491.5	-0.101151	0.491009	1000
634	12	1065.75	1065.75	0	501	NA	0.500499	1000	130.026	130.307	3.12809	496.5	-0.0898289	0.496004	1000
635	12	998.7	998.7	0	501	NA	0.500499	1000	104.263	104.791	3.56383	490	-0.148217	0.48951	1000
636	13	1080.36	1080.4	1.38198	500.5	-0.0316228	0.5	1000	116.282	116.447	1.99446	494.5	-0.0829032	0.494006	1000
637	16	1354.85	1354.85	0	501	NA	0.500499	1000	120.725	120.867	1.88918	493.5	-0.0746678	0.493007	1000
638	17	1428.59	1428.56	0.697332	502	0.0445623	0.501499	1000	122.3	122.319	1.84411	507.5	-0.0105118	0.506993	1000
639	19	1617.06	1617.06	0	501	NA	0.500499	1000	136.471	136.389	1.46805	508	0.0557893	0.507493	1000
640	24	1832.82	1832.81	0.199666	501.5	0.0316228	0.500999	1000	114.026	114.053	1.21104	493	-0.0223823	0.492507	1000
641	22	1694.5	1694.5	0	501	NA	0.500499	1000	111.818	111.809	1.2727	499.5	0.00672997	0.499001	1000
642	21	1664.86	1664.86	0.292961	500.5	-0.0316228	0.5	1000	123.097	123.067	1.23056	495	0.0245653	0.494505	1000
643	20	1618.65	1618.65	0	501	NA	0.500499	1000	131.161	131.144	1.18316	500.5	0.014414	0.5	1000
644	22	1644.27	1644.27	0.078512	500.5	-0.0316228	0.5	1000	121.566	121.529	0.999513	504	0.0366027	0.503497	1000
645	22	1631.74	1631.74	0	501	NA	0.500499	1000	115.106	115.1	1.2499	505.5	0.00513162	0.504995	1000
646	24	1690.72	1690.87	4.23418	500	-0.0342567	0.499501	1000	103.756	103.867	1.35226	490	-0.0824939	0.48951	1000
647	27	1758.68	1758.75	2.27517	500.5	-0.0316228	0.5	1000	92.3049	92.3777	1.06933	491.5	-0.0681687	0.491009	1000
648	26	1713.65	1713.71	1.9669	500	-0.0316228	0.499501	1000	92.3911	92.5779	1.3179	484.5	-0.141766	0.484016	1000
649	26	1713.65	1713.69	1.28653	500.5	-0.0316228	0.5	1000	92.3911	92.4984	1.23642	491.5	-0.0868143	0.491009	1000
650	28	1829.75	1829.82	2.27517	500.5	-0.0316228	0.5	1000	93.0432	93.1118	1.03729	495	-0.0661503	0.494505	1000
651	28	1829.75	1829.78	1.17753	500.5	-0.0316228	0.5	1000	93.0432	93.1269	1.20371	494.5	-0.069557	0.494006	1000
652	29	1847.19	1847.15	1.1918	501.5	0.0316228	0.500999	1000	90.0038	90.0879	0.916256	489.5	-0.0918164	0.489011	1000
653	29	1847.19	1847.19	0	501	NA	0.500499	1000	90.0038	90.1209	1.12267	490	-0.104271	0.48951	1000
654	31	1915.88	1915.88	0	501	NA	0.500499	1000	87.1509	87.2642	0.911693	489.5	-0.124267	0.489011	1000
655	31	1915.88	1915.9	0.655776	500	-0.0419499	0.499501	1000	87.1509	87.2611	1.04165	491	-0.105729	0.490509	1000
656	29	1788.2	1788.24	1.22642	500	-0.0335843	0.499501	1000	84.356	84.5227	1.41663	489.5	-0.117628	0.489011	1000
657	30	1855.68	1855.68	0.0527572	501.5	0.0316228	0.500999	1000	86.043	86.1418	1.16458	495	-0.0848479	0.494505	1000
658	31	1900.64	1900.62	0.44699	502	0.0316228	0.501499	1000	86.1679	86.2444	1.09238	498	-0.0700277	0.497502	1000
659	34	1979.97	1979.97	0.0023279	500.5	-0.0316228	0.5	1000	71.55	71.7228	1.28922	486	-0.134008	0.485514	1000
660	34	1979.97	1979.97	0	501	NA	0.500499	1000	71.55	71.7243	1.27964	486.5	-0.13623	0.486014	1000
661	35	1981.95	1981.96	0.368363	500.5	-0.0316228	0.5	1000	68.669	68.8972	1.27855	481	-0.17849	0.480519	1000
662	35	1981.95	1982.02	2.54768	501	-0.0283427	0.500499	1000	68.669	68.7961	1.12076	496	-0.113442	0.495504	1000
663	35	1981.95	1981.96	0.278949	500.5	-0.0316228	0.5	1000	68.669	68.8574	1.2427	481.5	-0.15158	0.481019	1000
664	35	1981.95	1981.95	0	501	NA	0.500499	1000	68.669	68.8982	1.2691	474	-0.180623	0.473526	1000
665	35	1981.95	1981.95	0	501	NA	0.500499	1000	68.669	68.7935	1.07682	491	-0.115651	0.490509	1000
666	34	1936.99	1936.99	0	501	NA	0.500499	1000	68.0441	68.174	0.89654	485.5	-0.144928	0.485015	1000
667	34	2046.18	2046.18	0	501	NA	0.500499	1000	76.6571	76.8408	1.23491	487.5	-0.148771	0.487013	1000
668	34	2046.18	2046.27	2.34264	500	-0.0414518	0.499501	1000	76.6571	76.7929	1.0518	489.5	-0.129122	0.489011	1000
669	34	2046.18	2046.21	0.940771	500.5	-0.0316228	0.5	1000	76.6571	76.7866	1.12876	490	-0.11471	0.48951	1000
670	35	2091.21	2091.21	0	501	NA	0.500499	1000	77.0401	77.1283	0.95384	490	-0.0924405	0.48951	1000
671	35	2091.21	2091.19	0.555145	501.5	0.0316228	0.500999	1000	77.0401	77.1428	0.887824	488	-0.115672	0.487512	1000
672	35	2091.21	2091.21	0	501	NA	0.500499	1000	77.0401	77.1567	1.05613	487.5	-0.110411	0.487013	1000
673	34	2046.25	2046.25	0.0446541	501.5	0.0316228	0.500999	1000	76.6614	76.7557	1.12227	490.5	-0.0840158	0.49001	1000
674	5	560.897	560.897	0	501	NA	0.500499	1000	157.898	158.035	2.40076	498	-0.0569433	0.497502	1000
675	5	560.897	560.897	0	501	NA	0.500499	1000	157.898	158.146	3.3242	497.5	-0.0745558	0.497003	1000
676	4	455.641	455.641	0	501	NA	0.500499	1000	144.744	145.274	5.57107	496.5	-0.0950097	0.496004	1000
677	4	455.641	455.641	0	501	NA	0.500499	1000	144.744	145.03	4.38244	499.5	-0.0652118	0.499001	1000
678	4	455.641	455.716	2.37526	500.5	-0.0316228	0.5	1000	144.744	144.936	4.25247	498	-0.0451673	0.497502	1000
679	5	560.897	560.897	0	501	NA	0.500499	1000	157.898	158.101	4.03046	499.5	-0.0504408	0.499001	1000
680	6	661.549	661.565	0.490621	500.5	-0.0316228	0.5	1000	165.132	165.342	3.65525	498	-0.057307	0.497502	1000
681	6	661.549	661.549	0	501	NA	0.500499	1000	165.132	165.39	3.61494	496	-0.0714159	0.495504	1000
682	8	786.801	786.801	0	501	NA	0.500499	1000	136.991	137.337	3.14043	495.5	-0.110311	0.495005	1000
683	8	786.801	786.83	0.942726	500.5	-0.0316228	0.5	1000	136.991	137.232	2.62219	496	-0.0921853	0.495504	1000
684	9	819.859	819.859	0	501	NA	0.500499	1000	119.044	119.297	2.91852	493.5	-0.086925	0.493007	1000
685	10	852.918	852.918	0	501	NA	0.500499	1000	113.751	113.916	2.45412	493.5	-0.067441	0.493007	1000
686	11	961.114	961.114	0	501	NA	0.500499	1000	122.168	122.4	2.51874	495	-0.0922426	0.494505	1000
687	11	961.114	961.09	0.755511	501.5	0.0316228	0.500999	1000	122.168	122.262	1.88632	498	-0.0499324	0.497502	1000
688	11	961.114	961.114	0	501	NA	0.500499	1000	122.168	122.385	2.20952	492	-0.0982996	0.491508	1000
689	11	961.114	961.114	1.13e-07	500.5	-0.0316225	0.5	1000	122.168	122.48	2.77893	491.5	-0.112118	0.491009	1000
690	11	961.114	961.114	0	501	NA	0.500499	1000	122.168	122.233	2.34692	497	-0.0277802	0.496503	1000
691	12	968.98	968.98	0	501	NA	0.500499	1000	97.8338	98.1121	2.67051	497	-0.104207	0.496503	1000
692	13	1051.63	1051.65	0.630502	500.5	-0.0316228	0.5	1000	103.023	103.501	3.25615	488.5	-0.146945	0.488012	1000
693	13	1051.63	1051.7	2.22805	500.5	-0.0316228	0.5	1000	103.023	103.49	2.84924	485	-0.164035	0.484515	1000
694	12	1018.57	1018.57	0	501	NA	0.500499	1000	106.098	106.5	3.02755	492.5	-0.132784	0.492008	1000
695	13	1093.33	1093.33	0	501	NA	0.500499	1000	109.439	109.854	3.22148	492	-0.129119	0.491508	1000
696	13	1124.78	1124.73	1.56808	501.5	0.0316228	0.500999	1000	123.261	123.562	2.90325	495.5	-0.103686	0.495005	1000
697	12	1016.59	1016.58	1.28091	501	0.00377552	0.500499	1000	116.338	116.595	2.84789	501	-0.0904006	0.5005	1000
698	11	974.794	974.763	0.978526	501.5	0.0316228	0.500999	1000	125.309	125.674	3.38748	495	-0.107565	0.494505	1000
699	11	1004.61	1004.61	0	501	NA	0.500499	1000	129.816	130.101	2.91452	497.5	-0.0978545	0.497003	1000
700	12	972.592	972.592	0	501	NA	0.500499	1000	103.104	103.363	2.8055	495	-0.0922732	0.494505	1000
701	14	1107.29	1107.29	0	501	NA	0.500499	1000	104.881	105.2	2.3698	489	-0.13501	0.488511	1000
702	15	1278.09	1278.09	0	501	NA	0.500499	1000	120.662	120.966	2.25045	487.5	-0.13541	0.487013	1000
703	19	1534.77	1534.66	3.25678	501.5	0.0315069	0.500999	1000	120.072	120.031	1.88523	507.5	0.0216313	0.506993	1000
704	22	1724.5	1724.54	1.17529	500.5	-0.0316228	0.5	1000	116.173	116.168	1.67037	508.5	0.00272406	0.507992	1000
705	25	1903.3	1903.3	0	501	NA	0.500499	1000	114.701	114.817	1.32297	485.5	-0.0882394	0.485015	1000
706	22	1694.5	1694.5	0	501	NA	0.500499	1000	111.818	111.947	1.31648	490.5	-0.0978034	0.49001	1000
707	23	1739.53	1739.57	1.27916	500	-0.033506	0.499501	1000	110.872	110.98	1.13063	494.5	-0.0952736	0.494006	1000
708	25	1833.85	1833.85	0.0761837	500.5	-0.0316228	0.5	1000	109.874	109.854	1.23221	498.5	0.0159158	0.498002	1000
709	22	1610.78	1610.78	0	501	NA	0.500499	1000	114.049	114.048	1.0862	503.5	0.000389365	0.502997	1000
710	24	1772.71	1772.71	0	501	NA	0.500499	1000	118.039	117.955	1.34165	511	0.0624459	0.51049	1000
711	25	1807.63	1807.63	0	501	NA	0.500499	1000	108.958	108.898	1.22573	505.5	0.0490899	0.504995	1000
712	25	1807.63	1807.63	0	501	NA	0.500499	1000	108.958	108.964	1.29378	499	-0.00469976	0.498501	1000
713	27	1830.63	1830.63	0	501	NA	0.500499	1000	97.6343	97.7038	1.21267	497	-0.0573249	0.496503	1000
714	26	1785.6	1785.6	0.251897	500.5	-0.0316228	0.5	1000	97.9255	98.02	1.36877	491.5	-0.069073	0.491009	1000
715	29	1934.75	1934.75	0	501	NA	0.500499	1000	97.0766	97.1588	1.08504	490.5	-0.0757858	0.49001	1000
716	29	1946.65	1946.65	0	501	NA	0.500499	1000	97.8972	97.9471	1.15861	492.5	-0.0430331	0.492008	1000
717	28	1829.75	1829.75	0	501	NA	0.500499	1000	93.0432	93.159	1.39148	493	-0.0831999	0.492507	1000
718	28	1829.75	1829.78	0.966906	500.5	-0.0316228	0.5	1000	93.0432	93.153	1.14295	489	-0.0960792	0.488511	1000
719	29	1888.91	1888.91	0	501	NA	0.500499	1000	93.9152	94.1083	1.53457	484	-0.125793	0.483516	1000
720	29	1815.79	1815.79	0	501	NA	0.500499	1000	87.2926	87.4071	1.10429	491.5	-0.103634	0.491009	1000
721	29	1815.72	1815.72	0	501	NA	0.500499	1000	87.2876	87.425	1.19565	485	-0.114925	0.484515	1000
722	31	1892.32	1892.32	0	501	NA	0.500499	1000	85.6314	85.7513	0.957637	492	-0.125246	0.491508	1000
723	32	1959.8	1959.8	0	501	NA	0.500499	1000	87.1731	87.3266	1.43173	487	-0.107276	0.486513	1000
724	33	1939.6	1939.6	0	501	NA	0.500499	1000	79.1758	79.3547	1.12079	482	-0.159645	0.481518	1000
725	34	1941.57	1941.64	2.064	500.5	-0.0316228	0.5	1000	75.9858	76.0926	1.04105	487.5	-0.102653	0.487013	1000
726	34	1941.57	1941.71	3.31317	500	-0.0408222	0.499501	1000	75.9858	76.0698	1.06484	493	-0.0788944	0.492507	1000
727	36	2029.9	2030.05	4.70479	500.5	-0.0316228	0.5	1000	69.4256	69.612	1.09725	484	-0.169922	0.483516	1000
728	36	2029.9	2029.9	0	501	NA	0.500499	1000	69.4256	69.5096	0.807418	490	-0.104072	0.48951	1000
729	37	2146.81	2146.85	1.08601	500	-0.0381025	0.499501	1000	73.8684	74.0065	1.12144	482	-0.123167	0.481518	1000
730	37	2146.81	2146.81	0	501	NA	0.500499	1000	73.8684	73.9318	0.868701	495.5	-0.0729528	0.495005	1000
731	37	2146.81	2146.85	1.29425	500.5	-0.0316228	0.5	1000	73.8684	73.9844	0.992791	491	-0.116871	0.490509	1000
732	35	2094.13	2094.13	0	501	NA	0.500499	1000	77.2071	77.3119	1.0248	489.5	-0.10234	0.489011	1000
733	35	2094.2	2094.37	3.48448	499.5	-0.0483224	0.499001	1000	77.2113	77.2488	0.881283	499	-0.0426547	0.498501	1000
734	35	2094.2	2094.2	0	501	NA	0.500499	1000	77.2113	77.3235	1.12208	491	-0.10006	0.490509	1000
735	35	2094.2	2094.23	0.90793	500.5	-0.0316228	0.5	1000	77.2113	77.3464	1.02313	492	-0.132119	0.491508	1000
736	36	2141.64	2141.69	1.38776	500.5	-0.0316228	0.5	1000	77.7021	77.7726	1.0799	492.5	-0.0652584	0.492008	1000
737	36	2141.64	2141.67	1.95168	501	-0.0124644	0.500499	1000	77.7021	77.8391	1.10519	490.5	-0.123933	0.49001	1000
738	36	2141.64	2141.66	1.06623	501.5	-0.0153703	0.500999	1000	77.7021	77.7587	0.751558	496	-0.07536	0.495504	1000
739	36	2141.64	2141.64	0	501	NA	0.500499	1000	77.7021	77.8047	0.9765	492	-0.105049	0.491508	1000
740	5	560.897	560.897	0	501	NA	0.500499	1000	157.898	158.124	3.27527	500.5	-0.0689543	0.5	1000
741	5	560.897	561.012	3.64496	500.5	-0.0316228	0.5	1000	157.898	158.077	3.31346	502	-0.0539802	0.501499	1000
742	4	455.641	455.641	0	501	NA	0.500499	1000	144.744	145.234	5.36612	496.5	-0.0912826	0.496004	1000
743	4	455.641	455.641	0	501	NA	0.500499	1000	144.744	145.156	5.1175	498	-0.0803727	0.497502	1000
744	5	560.897	560.897	0	501	NA	0.500499	1000	157.898	158.335	5.22842	497	-0.0836885	0.496503	1000
745	5	560.897	560.897	0	501	NA	0.500499	1000	157.898	158.304	5.19689	498.5	-0.0781055	0.498002	1000
746	6	661.549	661.549	0	501	NA	0.500499	1000	165.132	165.256	2.87667	498	-0.0429975	0.497502	1000
747	6	661.549	661.549	0	501	NA	0.500499	1000	165.132	165.207	4.34848	500.5	-0.0171417	0.5	1000
748	8	786.801	786.755	1.43331	501.5	0.0316228	0.500999	1000	136.991	137.263	3.23309	496	-0.0842057	0.495504	1000
749	9	819.859	819.859	8.43e-08	501.5	0.0316225	0.500999	1000	119.044	119.475	3.55693	491	-0.121209	0.490509	1000
750	10	852.918	852.918	0	501	NA	0.500499	1000	113.751	114.085	2.67212	488.5	-0.12484	0.488012	1000
751	11	961.114	961.118	1.26312	501	-0.00299816	0.500499	1000	122.168	122.348	2.87551	501.5	-0.0625052	0.500999	1000
752	11	961.114	961.114	0	501	NA	0.500499	1000	122.168	122.44	2.46796	495	-0.110279	0.494505	1000
753	11	961.114	961.114	0	501	NA	0.500499	1000	122.168	122.386	2.45569	492	-0.0887128	0.491508	1000
754	11	961.114	961.178	1.42904	500	-0.044525	0.499501	1000	122.168	122.604	3.2175	490.5	-0.135612	0.49001	1000
755	11	961.114	961.114	0	501	NA	0.500499	1000	122.168	122.432	2.91174	495.5	-0.0907546	0.495005	1000
756	12	968.98	968.994	0.454789	501	-0.0316228	0.500499	1000	97.8338	98.3177	3.0679	488	-0.157721	0.487512	1000
757	12	968.98	968.98	0	501	NA	0.500499	1000	97.8338	98.1962	2.58204	489.5	-0.140347	0.489011	1000
758	13	1051.63	1051.73	2.29278	500	-0.0443125	0.499501	1000	103.023	103.635	3.44841	484.5	-0.177615	0.484016	1000
759	13	1051.63	1051.63	0	501	NA	0.500499	1000	103.023	103.475	2.83902	487.5	-0.159399	0.487013	1000
760	14	1163.81	1163.81	0	501	NA	0.500499	1000	106.303	106.695	2.57864	486	-0.151716	0.485514	1000
761	14	1163.81	1163.87	2.22801	501	-0.0243347	0.500499	1000	106.303	106.911	3.08829	479.5	-0.196788	0.479021	1000
762	13	1124.78	1124.78	0	501	NA	0.500499	1000	123.261	123.463	2.32752	497	-0.0869386	0.496503	1000
763	12	1016.59	1016.55	1.24845	501.5	0.0316228	0.500999	1000	116.338	116.593	2.75812	496.5	-0.0927597	0.496004	1000
764	10	896.41	896.41	0	501	NA	0.500499	1000	122.163	122.61	3.77149	492.5	-0.118387	0.492008	1000
765	11	945.664	945.664	0	501	NA	0.500499	1000	123.271	123.322	2.06596	501	-0.0248582	0.5005	1000
766	12	972.592	972.592	0	501	NA	0.500499	1000	103.104	103.531	3.72088	495	-0.114576	0.494505	1000
767	16	1157.06	1157.07	0.357922	500.5	-0.0316228	0.5	1000	96.3868	96.5839	1.88535	494	-0.104538	0.493506	1000
768	20	1579.97	1579.97	0	501	NA	0.500499	1000	118.588	118.638	1.47963	494.5	-0.0335052	0.494006	1000
769	23	1757.56	1757.64	1.59152	499.5	-0.0498902	0.499001	1000	113.996	113.984	1.5255	504	0.00810279	0.503497	1000
770	25	1916.86	1916.82	1.18947	501.5	0.0316228	0.500999	1000	118.082	118.111	1.03024	495.5	-0.0286697	0.495005	1000
771	24	1870.24	1870.24	0.0761838	500.5	-0.0316228	0.5	1000	116.725	116.825	1.50572	487	-0.0663904	0.486513	1000
772	27	1941.92	1941.95	1.41104	501	-0.019897	0.500499	1000	109.065	109.022	1.01191	502	0.0426768	0.501499	1000
773	27	1904.5	1904.48	0.44699	501.5	0.0316228	0.500999	1000	106.666	106.69	0.945854	493.5	-0.0251542	0.493007	1000
774	27	1971.56	1971.56	0	501	NA	0.500499	1000	108.291	108.39	1.01866	491.5	-0.0967093	0.491009	1000
775	25	1900.07	1900.06	0.384561	501.5	0.0316228	0.500999	1000	122.34	122.284	1.20678	505	0.04672	0.504496	1000
776	25	1834.36	1834.33	1.14279	501	0.0302732	0.500499	1000	114.613	114.591	1.11302	501	0.0195782	0.5005	1000
777	25	1807.63	1807.63	0	501	NA	0.500499	1000	108.958	108.978	1.34303	497.5	-0.0148017	0.497003	1000
778	25	1807.63	1807.66	0.698192	500	-0.0446129	0.499501	1000	108.958	109.001	1.4535	502.5	-0.0298384	0.501998	1000
779	27	1830.63	1830.63	0	501	NA	0.500499	1000	97.6343	97.6944	1.04124	495.5	-0.0577547	0.495005	1000
780	28	1889.79	1889.79	0	501	NA	0.500499	1000	97.3324	97.3962	1.17558	490.5	-0.0543196	0.49001	1000
781	29	1934.75	1934.89	4.21166	500.5	-0.0316228	0.5	1000	97.0766	97.0744	1.22345	498	0.00179936	0.497502	1000
782	28	1901.69	1901.69	0	501	NA	0.500499	1000	98.1823	98.2343	1.06615	493.5	-0.0487581	0.493007	1000
783	28	1901.69	1901.69	0	501	NA	0.500499	1000	98.1823	98.2648	1.47617	493	-0.0558912	0.492507	1000
784	29	1923.17	1923.17	0	501	NA	0.500499	1000	96.278	96.3557	1.15625	493.5	-0.0672105	0.493007	1000
785	29	1815.79	1815.79	0.0761842	500.5	-0.0316228	0.5	1000	87.2926	87.4128	1.30365	489.5	-0.0921733	0.489011	1000
786	30	1874.96	1874.96	0	501	NA	0.500499	1000	88.3273	88.4346	1.36662	490.5	-0.0784952	0.49001	1000
787	29	1829.92	1829.92	0	501	NA	0.500499	1000	88.2675	88.4391	1.24419	484	-0.137982	0.483516	1000
788	29	1829.92	1829.92	0	501	NA	0.500499	1000	88.2675	88.4244	1.23875	483	-0.126653	0.482517	1000
789	31	1917.77	1917.77	0	501	NA	0.500499	1000	86.4599	86.5452	1.14199	490.5	-0.0747319	0.49001	1000
790	33	1938.34	1938.34	0	501	NA	0.500499	1000	79.001	79.1268	0.986909	486	-0.127534	0.485514	1000
791	33	1938.34	1938.29	1.56357	501.5	0.0316228	0.500999	1000	79.001	79.1126	1.01761	485	-0.109654	0.484515	1000
792	34	2044.04	2044.07	1.17753	500.5	-0.0316228	0.5	1000	82.8946	82.9715	1.07488	489.5	-0.0715932	0.489011	1000
793	34	2044.04	2044.15	3.55805	500.5	-0.0316228	0.5	1000	82.8946	82.9724	1.06195	487	-0.0733206	0.486513	1000
794	34	2044.04	2044.09	1.79772	500.5	-0.0316228	0.5	1000	82.8946	82.9511	0.868841	491.5	-0.0650387	0.491009	1000
795	35	2084.41	2084.41	0	501	NA	0.500499	1000	75.3804	75.5032	1.28081	491	-0.095874	0.490509	1000
796	34	2076.69	2076.69	0	501	NA	0.500499	1000	79.3337	79.4109	0.91145	490	-0.084716	0.48951	1000
797	35	2121.72	2121.72	0	501	NA	0.500499	1000	79.6402	79.7098	1.06733	494	-0.0651558	0.493506	1000
798	36	2169.16	2169.16	0	501	NA	0.500499	1000	80.0636	80.1463	0.856618	491	-0.096583	0.490509	1000
799	36	2169.16	2169.21	1.70939	500.5	-0.0316228	0.5	1000	80.0636	80.1623	0.970056	490.5	-0.101758	0.49001	1000
800	36	2169.16	2169.28	2.71083	500	-0.0446609	0.499501	1000	80.0636	80.1684	0.872427	493	-0.120164	0.492507	1000
801	35	2124.2	2124.19	0.439032	501.5	0.0316228	0.500999	1000	79.7821	79.8604	0.755335	491.5	-0.10362	0.491009	1000
802	35	2124.2	2124.2	0	501	NA	0.500499	1000	79.7821	79.924	0.930464	484	-0.152491	0.483516	1000
803	36	2141.64	2141.64	0	501	NA	0.500499	1000	77.7021	77.8237	1.07186	487.5	-0.113508	0.487013	1000
804	36	2141.64	2141.64	0	501	NA	0.500499	1000	77.7021	77.782	1.10911	497	-0.0720495	0.496503	1000
805	36	2141.64	2141.64	0	501	NA	0.500499	1000	77.7021	77.8245	1.12695	490.5	-0.10867	0.49001	1000
806	5	560.897	560.897	0	501	NA	0.500499	1000	157.898	158.357	4.77749	495.5	-0.096113	0.495005	1000
807	4	455.641	455.641	0	501	NA	0.500499	1000	144.744	145.173	6.40584	496	-0.0670091	0.495504	1000
808	5	560.897	560.897	0	501	NA	0.500499	1000	157.898	158.251	4.67249	500.5	-0.0756402	0.5	1000
809	5	560.897	560.897	0	501	NA	0.500499	1000	157.898	158.292	4.25349	495	-0.0927126	0.494505	1000
810	5	560.897	560.897	0	501	NA	0.500499	1000	157.898	157.971	2.10207	502.5	-0.0346159	0.501998	1000
811	6	661.549	661.549	0	501	NA	0.500499	1000	165.132	165.22	3.48284	498.5	-0.0251329	0.498002	1000
812	7	708.416	708.416	0	501	NA	0.500499	1000	138.25	138.629	4.16547	495.5	-0.0908903	0.495005	1000
813	8	786.801	786.801	0	501	NA	0.500499	1000	136.991	137.282	3.01466	497.5	-0.0965691	0.497003	1000
814	9	819.859	819.859	0	501	NA	0.500499	1000	119.044	119.512	3.28062	490	-0.142822	0.48951	1000
815	11	961.114	961.152	1.18352	500.5	-0.0316228	0.5	1000	122.168	122.378	2.3442	496	-0.0895017	0.495504	1000
816	11	961.114	961.114	0	501	NA	0.500499	1000	122.168	122.379	2.38101	495	-0.0884734	0.494505	1000
817	11	961.114	961.153	1.21813	500.5	-0.0316228	0.5	1000	122.168	122.402	2.56838	494.5	-0.0912462	0.494006	1000
818	11	961.114	961.114	0	501	NA	0.500499	1000	122.168	122.383	2.75018	497.5	-0.0781543	0.497003	1000
819	12	968.98	968.98	0	501	NA	0.500499	1000	97.8338	98.1999	2.72269	490.5	-0.134445	0.49001	1000
820	12	968.98	968.98	0	501	NA	0.500499	1000	97.8338	98.4497	3.51008	484.5	-0.175465	0.484016	1000
821	12	968.98	968.98	0	501	NA	0.500499	1000	97.8338	98.1422	2.60089	496	-0.118555	0.495504	1000
822	12	968.98	968.98	0	501	NA	0.500499	1000	97.8338	98.35	3.39649	488.5	-0.151978	0.488012	1000
823	13	1039.46	1039.5	1.15517	500.5	-0.0316228	0.5	1000	95.3503	95.7653	2.77959	487	-0.149306	0.486513	1000
824	14	1163.81	1163.81	0	501	NA	0.500499	1000	106.303	106.734	2.77694	485.5	-0.154995	0.485015	1000
825	14	1163.81	1163.89	2.37526	500.5	-0.0316228	0.5	1000	106.303	106.802	3.0745	485.5	-0.162009	0.485015	1000
826	15	1242.13	1242.13	0	501	NA	0.500499	1000	109.66	110.105	2.75933	489	-0.161452	0.488511	1000
827	14	1195.27	1195.39	3.96231	500.5	-0.0316228	0.5	1000	119.138	119.564	2.83033	488.5	-0.150293	0.488012	1000
828	12	1007.85	1007.85	0	501	NA	0.500499	1000	120.377	120.563	1.96169	498.5	-0.095302	0.498002	1000
829	13	1043.82	1043.89	2.17867	500.5	-0.0316228	0.5	1000	119.407	119.519	2.38705	496.5	-0.0465279	0.496004	1000
830	16	1181.97	1182.11	4.35573	500.5	-0.0316228	0.5	1000	103.501	103.807	2.19	485.5	-0.139702	0.485015	1000
831	19	1415.1	1415.1	0	501	NA	0.500499	1000	109.492	109.609	1.9273	498.5	-0.0605544	0.498002	1000
832	24	1763	1763	0	501	NA	0.500499	1000	108.629	108.725	1.51653	489	-0.0630272	0.488511	1000
833	23	1764.18	1764.18	0	501	NA	0.500499	1000	114.572	114.612	1.48821	498.5	-0.0270229	0.498002	1000
834	25	1893.75	1893.76	1.00647	501	-0.0111155	0.500499	1000	114.096	114.121	1.02908	494.5	-0.0237927	0.494006	1000
835	26	1931.08	1931.1	0.44699	500.5	-0.0316228	0.5	1000	112.426	112.425	1.0018	494	0.000750351	0.493506	1000
836	27	2002.15	2002.16	0.379794	501	-0.0290548	0.500499	1000	113.526	113.568	0.912838	488	-0.0462317	0.487512	1000
837	25	1835.74	1835.74	0	501	NA	0.500499	1000	109.699	109.765	1.04418	494	-0.0628756	0.493506	1000
838	27	1987.29	1987.29	3.34e-07	501.5	0.0316229	0.500999	1000	112.799	112.785	1.10736	498.5	0.0128032	0.498002	1000
839	27	1995.91	1995.91	0	501	NA	0.500499	1000	114.162	114.157	1.16913	498	0.00412429	0.497502	1000
840	25	1900.07	1900.07	0	501	NA	0.500499	1000	122.34	122.296	1.07336	502.5	0.041334	0.501998	1000
841	25	1834.36	1834.36	0	501	NA	0.500499	1000	114.613	114.628	1.12359	503	-0.0130811	0.502498	1000
842	26	1866.79	1866.79	0	501	NA	0.500499	1000	108.197	108.234	1.26403	496.5	-0.0287308	0.496004	1000
843	25	1807.63	1807.53	3.05301	501.5	0.0316228	0.500999	1000	108.958	108.948	1.02485	501.5	0.00994478	0.500999	1000
844	29	1945.21	1945.21	0	501	NA	0.500499	1000	99.8446	99.8153	1.03269	495.5	0.0283803	0.495005	1000
845	29	1945.14	1945.14	0	501	NA	0.500499	1000	99.8395	99.8887	1.049	494	-0.0468727	0.493506	1000
846	30	1990.1	1990.11	0.558409	500.5	-0.0316228	0.5	1000	99.5087	99.5068	0.822532	496	0.00237486	0.495504	1000
847	29	1933.56	1933.54	0.44699	501.5	0.0316228	0.500999	1000	99.0409	99.0566	1.10092	501	-0.0143089	0.5005	1000
848	30	1992.72	1992.72	0	501	NA	0.500499	1000	99.6839	99.7509	0.978888	495.5	-0.0683749	0.495005	1000
849	31	2002.25	2002.25	0	501	NA	0.500499	1000	95.605	95.6343	1.17727	497	-0.0248783	0.496503	1000
850	31	2002.25	2002.25	0	501	NA	0.500499	1000	95.605	95.6788	0.997317	494.5	-0.0740282	0.494006	1000
851	29	1859.67	1859.66	0.446989	501.5	0.0316228	0.500999	1000	92.3658	92.4715	1.24928	492.5	-0.0845743	0.492008	1000
852	28	1814.64	1814.68	1.19905	500.5	-0.0316228	0.5	1000	92.4481	92.5717	1.12312	486.5	-0.110068	0.486014	1000
853	31	1965.43	1965.35	2.51681	501.5	0.0316228	0.500999	1000	88.6976	88.745	1.07002	495	-0.0442481	0.494505	1000
854	34	2055.25	2055.3	1.70939	500.5	-0.0316228	0.5	1000	83.5542	83.6208	1.21227	497	-0.0549621	0.496503	1000
855	34	2055.25	2055.26	0.46094	500.5	-0.0316228	0.5	1000	83.5542	83.6673	0.97097	488	-0.116514	0.487512	1000
856	35	2103.2	2103.33	2.97887	500	-0.0447314	0.499501	1000	83.9071	83.9507	1.00105	495.5	-0.0435761	0.495005	1000
857	36	2148.23	2148.23	0	501	NA	0.500499	1000	84.0781	84.1586	1.09962	496.5	-0.0732431	0.496004	1000
858	36	2148.23	2148.36	4.10029	500.5	-0.0316228	0.5	1000	84.0781	84.1222	0.979594	496.5	-0.0451002	0.496004	1000
859	36	2136.51	2136.51	0	501	NA	0.500499	1000	83.4266	83.4937	0.955973	495.5	-0.0701911	0.495005	1000
860	35	2128.79	2128.66	3.93842	502	0.0323749	0.501499	1000	87.4969	87.5716	0.893513	491	-0.0836828	0.490509	1000
861	35	2128.79	2128.83	1.39919	500.5	-0.0316228	0.5	1000	87.4969	87.5351	0.944415	497	-0.0404715	0.496503	1000
862	35	2128.79	2128.79	0	501	NA	0.500499	1000	87.4969	87.5153	0.842771	495	-0.0219234	0.494505	1000
863	36	2169.16	2169.27	3.51785	500.5	-0.0316228	0.5	1000	80.0636	80.1094	0.795713	495.5	-0.0576132	0.495005	1000
864	36	2169.16	2169.14	0.863115	501	0.0214995	0.500499	1000	80.0636	80.1991	1.0848	487.5	-0.12496	0.487013	1000
865	36	2169.16	2169.16	0	501	NA	0.500499	1000	80.0636	80.1355	0.905845	489	-0.0794373	0.488511	1000
866	36	2169.16	2169.17	0.278949	500.5	-0.0316228	0.5	1000	80.0636	80.1504	1.03648	497.5	-0.0837126	0.497003	1000
867	36	2194.96	2194.96	0	501	NA	0.500499	1000	81.497	81.579	0.922452	489	-0.0889029	0.488511	1000
868	36	2194.96	2194.96	0	501	NA	0.500499	1000	81.497	81.5509	0.748227	493	-0.0720625	0.492507	1000
869	36	2194.96	2194.96	0.119335	501.5	0.0316228	0.500999	1000	81.497	81.5513	0.872635	489.5	-0.0622793	0.489011	1000
870	36	2194.96	2194.96	0	501	NA	0.500499	1000	81.497	81.5388	0.714259	492.5	-0.0584808	0.492008	1000
871	36	2194.96	2194.96	0	501	NA	0.500499	1000	81.497	81.5767	0.913675	495	-0.087254	0.494505	1000
872	35	2149.93	2149.93	0	501	NA	0.500499	1000	81.2522	81.3654	1.15948	488	-0.0975668	0.487512	1000
873	4	455.641	455.641	0	501	NA	0.500499	1000	144.744	145.328	6.23821	497	-0.093554	0.496503	1000
874	5	560.897	560.897	0	501	NA	0.500499	1000	157.898	158.327	5.01791	500.5	-0.0855648	0.5	1000
875	5	560.897	560.897	0	501	NA	0.500499	1000	157.898	158.386	5.22239	495	-0.0935269	0.494505	1000
876	5	560.897	560.897	3.04e-07	500.5	-0.0316229	0.5	1000	157.898	158.059	3.93621	502.5	-0.0408802	0.501998	1000
877	5	560.897	560.956	1.8613	500.5	-0.0316228	0.5	1000	157.898	157.968	3.42192	503	-0.0205193	0.502498	1000
878	5	560.897	560.897	0	501	NA	0.500499	1000	157.898	158.172	3.55501	496	-0.077116	0.495504	1000
879	7	708.416	708.416	0	501	NA	0.500499	1000	138.25	138.517	3.13299	496.5	-0.0851444	0.496004	1000
880	10	928.055	928.055	0	501	NA	0.500499	1000	127.773	127.917	1.87865	495.5	-0.0764502	0.495005	1000
881	10	928.055	928.055	0	501	NA	0.500499	1000	127.773	128	3.11531	494.5	-0.072931	0.494006	1000
882	10	928.055	927.98	2.37604	501.5	0.0316228	0.500999	1000	127.773	127.994	2.79956	494	-0.0789461	0.493506	1000
883	11	961.114	961.114	0	501	NA	0.500499	1000	122.168	122.409	2.06802	494.5	-0.11641	0.494006	1000
884	11	961.114	961.114	0	501	NA	0.500499	1000	122.168	122.401	2.48357	493	-0.0939616	0.492507	1000
885	12	968.98	968.95	0.944675	501.5	0.0316228	0.500999	1000	97.8338	98.3195	3.22277	489	-0.15069	0.488511	1000
886	12	968.98	968.98	0	501	NA	0.500499	1000	97.8338	98.2595	3.13593	491	-0.135727	0.490509	1000
887	12	968.98	968.98	0	501	NA	0.500499	1000	97.8338	98.2619	3.10563	491	-0.137828	0.490509	1000
888	13	1039.46	1039.46	0	501	NA	0.500499	1000	95.3503	95.9565	3.58215	480.5	-0.169229	0.48002	1000
889	13	1039.46	1039.46	0	501	NA	0.500499	1000	95.3503	95.8333	2.81546	482.5	-0.171556	0.482018	1000
890	13	1039.46	1039.46	0	501	NA	0.500499	1000	95.3503	95.7882	2.82907	487	-0.154771	0.486513	1000
891	13	1081.17	1081.23	1.9802	500.5	-0.0316228	0.5	1000	101.766	102.214	3.05966	487.5	-0.14651	0.487013	1000
892	17	1345.68	1345.64	1.18352	501.5	0.0316228	0.500999	1000	108.94	109.269	2.29512	491	-0.143421	0.490509	1000
893	26	1740.53	1740.57	1.10579	500.5	-0.0316228	0.5	1000	95.1539	95.4747	1.6883	480	-0.19006	0.47952	1000
894	23	1553.48	1553.48	0	501	NA	0.500499	1000	91.2441	91.5654	1.85859	486	-0.17284	0.485514	1000
895	21	1616.13	1616.13	7.56e-08	501.5	0.0316218	0.500999	1000	114.908	115.128	1.92907	503	-0.113692	0.502498	1000
896	22	1619.4	1619.35	1.55044	501.5	0.0316228	0.500999	1000	101.331	101.593	1.878	483	-0.139508	0.482517	1000
897	24	1716.81	1716.81	0	501	NA	0.500499	1000	100.274	100.458	1.60862	489.5	-0.114336	0.489011	1000
898	24	1585.58	1585.67	2.78766	500.5	-0.0316228	0.5	1000	87.7415	87.9942	1.90038	486.5	-0.132974	0.486014	1000
899	23	1758.8	1758.77	0.670002	502	0.0438571	0.501499	1000	114.104	114.08	1.41208	501.5	0.0168515	0.500999	1000
900	25	1899.51	1899.51	0.00970855	500.5	-0.0316228	0.5	1000	118.514	118.456	1.44389	509	0.0401303	0.508492	1000
901	26	1957.19	1957.19	0.995887	500.5	-0.000596094	0.5	1000	114.434	114.462	0.998761	498.5	-0.0275739	0.498002	1000
902	26	1966.45	1966.45	0	501	NA	0.500499	1000	115.147	115.139	1.36562	493.5	0.00609431	0.493007	1000
903	24	1788.3	1788.3	0	501	NA	0.500499	1000	112.89	112.87	1.22896	498.5	0.0162787	0.498002	1000
904	28	2010.48	2010.45	0.790452	501.5	0.0316228	0.500999	1000	110.127	110.119	0.935337	493.5	0.00796333	0.493007	1000
905	27	1962.03	1962.03	0	501	NA	0.500499	1000	113.171	113.091	1.00056	503	0.0794336	0.502498	1000
906	27	1981.89	1981.89	0	501	NA	0.500499	1000	116.547	116.487	0.904078	502.5	0.066264	0.501998	1000
907	28	2062.92	2062.94	0.910258	500.5	-0.0316228	0.5	1000	115.966	115.92	0.905823	504	0.0501384	0.503497	1000
908	28	2127.14	2127.2	1.70939	500.5	-0.0316228	0.5	1000	123.246	123.14	0.97571	509	0.108756	0.508492	1000
909	30	2204.6	2204.62	1.49683	501	-0.0122155	0.500499	1000	116.292	116.283	0.885565	503	0.00916579	0.502498	1000
910	32	2308.8	2308.8	0	501	NA	0.500499	1000	115.536	115.506	0.903448	499.5	0.0333754	0.499001	1000
911	33	2302.31	2302.31	0	501	NA	0.500499	1000	109.385	109.414	0.729618	493.5	-0.040743	0.493007	1000
912	32	2219.59	2219.65	1.69045	500.5	-0.0316228	0.5	1000	107.633	107.606	1.1603	496	0.0233009	0.495504	1000
913	31	2174.56	2174.56	0	501	NA	0.500499	1000	108.2	108.247	0.758617	488.5	-0.0620168	0.488012	1000
914	31	2200.67	2200.67	0.25956	501	-0.0178921	0.500499	1000	109.884	109.882	0.959891	497	0.00250342	0.496503	1000
915	31	2200.67	2200.67	0.0519008	500.5	-0.0316228	0.5	1000	109.884	109.906	0.955992	501	-0.0224811	0.5005	1000
916	33	2299.47	2299.47	0	501	NA	0.500499	1000	106.15	106.185	0.865525	501.5	-0.0407126	0.500999	1000
917	33	2299.47	2299.47	0	501	NA	0.500499	1000	106.15	106.164	0.981094	499.5	-0.0142235	0.499001	1000
918	32	2210.19	2210.19	0	501	NA	0.500499	1000	105.614	105.621	0.764692	499.5	-0.00951173	0.499001	1000
919	32	2020.85	2020.86	0.443354	500.5	-0.0316228	0.5	1000	91.2442	91.3839	1.08886	485.5	-0.128262	0.485015	1000
920	33	2017.52	2017.45	2.22512	501.5	0.0316228	0.500999	1000	85.5979	85.651	0.882877	490	-0.0601364	0.48951	1000
921	35	2155.76	2155.76	0	501	NA	0.500499	1000	82.8894	82.9999	0.988518	492	-0.111689	0.491508	1000
922	36	2203.71	2203.78	2.15871	500.5	-0.0316228	0.5	1000	83.251	83.3182	1.00278	496	-0.0669735	0.495504	1000
923	37	2251.15	2251.15	0	501	NA	0.500499	1000	83.5653	83.7173	1.21881	485.5	-0.124715	0.485015	1000
924	38	2266.43	2266.34	2.80398	501.5	0.0316228	0.500999	1000	80.6086	80.6841	0.843968	488.5	-0.0894641	0.488012	1000
925	37	2258.71	2258.78	2.15871	500.5	-0.0316228	0.5	1000	84.3827	84.3992	1.04238	498.5	-0.0158295	0.498002	1000
926	37	2258.71	2258.71	0	501	NA	0.500499	1000	84.3827	84.4167	0.75743	496.5	-0.0449167	0.496004	1000
927	37	2258.71	2258.75	1.29425	500.5	-0.0316228	0.5	1000	84.3827	84.4146	0.777939	499	-0.0409809	0.498501	1000
928	37	2258.71	2258.71	0	501	NA	0.500499	1000	84.3827	84.4861	0.954373	486.5	-0.108331	0.486014	1000
929	37	2258.71	2258.71	0	501	NA	0.500499	1000	84.3827	84.4712	0.850365	492.5	-0.104109	0.492008	1000
930	36	2199.54	2199.54	0	501	NA	0.500499	1000	83.4396	83.5022	0.888652	495.5	-0.0704007	0.495005	1000
931	36	2199.54	2199.54	0	501	NA	0.500499	1000	83.4396	83.5134	0.922465	494	-0.0799737	0.493506	1000
932	37	2239.92	2239.93	0.396201	500.5	-0.0316228	0.5	1000	81.7245	81.7763	0.822495	494.5	-0.062918	0.494006	1000
933	37	2239.92	2239.92	0	501	NA	0.500499	1000	81.7245	81.7582	0.754426	492.5	-0.0447201	0.492008	1000
934	37	2239.92	2239.92	0	501	NA	0.500499	1000	81.7245	81.7559	0.847258	499	-0.0370865	0.498501	1000
935	36	2194.96	2194.96	0	501	NA	0.500499	1000	81.497	81.5451	0.783284	493.5	-0.0614883	0.493007	1000
936	36	2194.96	2194.96	0	501	NA	0.500499	1000	81.497	81.5456	0.810502	494.5	-0.0599502	0.494006	1000
937	37	2239.92	2239.92	0	501	NA	0.500499	1000	81.7245	81.7541	0.841325	499	-0.0351821	0.498501	1000
938	37	2239.92	2239.89	0.93923	501.5	0.0323541	0.500999	1000	81.7245	81.7826	0.953056	491	-0.06095	0.490509	1000
939	38	2299.01	2299.01	0	501	NA	0.500499	1000	82.684	82.7142	0.819141	498.5	-0.0368856	0.498002	1000
940	5	560.897	560.897	0	501	NA	0.500499	1000	157.898	158.198	4.43454	498.5	-0.0676396	0.498002	1000
941	4	455.641	455.641	0	501	NA	0.500499	1000	144.744	145.299	6.3491	498	-0.0873234	0.497502	1000
942	5	560.897	560.897	0	501	NA	0.500499	1000	157.898	158.2	5.53428	499	-0.0546582	0.498501	1000
943	5	560.897	560.897	0	501	NA	0.500499	1000	157.898	158.161	3.47331	496.5	-0.0757165	0.496004	1000
944	5	560.897	560.897	0	501	NA	0.500499	1000	157.898	158.046	3.01674	500	-0.0491009	0.4995	1000
945	5	560.897	560.897	0	501	NA	0.500499	1000	157.898	158.15	4.00398	497.5	-0.0629118	0.497003	1000
946	6	669.093	669.093	0	501	NA	0.500499	1000	165.971	166.191	3.5688	501.5	-0.0616208	0.500999	1000
947	8	749.019	749.019	0	501	NA	0.500499	1000	114.957	115.571	4.57141	492.5	-0.134314	0.492008	1000
948	9	827.403	827.432	0.907327	500.5	-0.0316228	0.5	1000	119.603	120.048	4.13304	499	-0.107614	0.498501	1000
949	10	928.055	928.055	0	501	NA	0.500499	1000	127.773	128.082	3.14185	495.5	-0.0983376	0.495005	1000
950	10	928.055	928.055	0	501	NA	0.500499	1000	127.773	128.056	2.77796	495	-0.101793	0.494505	1000
951	10	928.055	928.055	0	501	NA	0.500499	1000	127.773	128.102	2.91265	492	-0.112932	0.491508	1000
952	11	961.114	961.148	1.06716	500.5	-0.0316228	0.5	1000	122.168	122.46	2.90531	492.5	-0.100333	0.492008	1000
953	12	968.98	969.016	1.15518	500.5	-0.0316228	0.5	1000	97.8338	98.3405	3.38908	488	-0.149511	0.487512	1000
954	13	1039.46	1039.53	1.40602	500	-0.0447438	0.499501	1000	95.3503	95.8838	3.1486	482	-0.169437	0.481518	1000
955	13	1039.46	1039.46	0	501	NA	0.500499	1000	95.3503	95.704	2.54507	489.5	-0.138962	0.489011	1000
956	12	1006.41	1006.5	2.31976	500	-0.0392067	0.499501	1000	97.7864	98.2372	3.35815	490.5	-0.134253	0.49001	1000
957	12	1006.41	1006.41	0	501	NA	0.500499	1000	97.7864	98.3151	3.21793	488	-0.16431	0.487512	1000
958	13	1081.17	1081.22	1.86385	500.5	-0.0316228	0.5	1000	101.766	102.451	3.47809	479	-0.197015	0.478521	1000
959	16	1278.43	1278.43	0	501	NA	0.500499	1000	107.343	107.722	2.49759	483	-0.151655	0.482517	1000
960	25	1712.66	1712.66	0	501	NA	0.500499	1000	94.4272	94.7947	1.77492	471.5	-0.207049	0.471029	1000
961	29	1940.81	1940.81	0	501	NA	0.500499	1000	98.2097	98.4573	1.48511	482.5	-0.166674	0.482018	1000
962	29	1968.5	1968.55	1.33799	500.5	-0.0316228	0.5	1000	99.2129	99.3904	1.61886	492	-0.109644	0.491508	1000
963	24	1771.59	1771.59	0	501	NA	0.500499	1000	105.57	105.742	1.77107	494	-0.0973307	0.493506	1000
964	23	1652.77	1652.79	0.638558	500.5	-0.0316228	0.5	1000	99.2776	99.5005	2.03054	492	-0.109743	0.491508	1000
965	22	1544.57	1544.61	1.21457	500	-0.0356718	0.499501	1000	93.9543	94.2503	1.78455	480	-0.165864	0.47952	1000
966	24	1745.56	1745.56	0	501	NA	0.500499	1000	101.762	101.883	1.76619	497	-0.068877	0.496503	1000
967	24	1829.02	1829.02	0	501	NA	0.500499	1000	117.578	117.572	1.26756	506.5	0.0052606	0.505994	1000
968	24	1810.85	1810.85	0	501	NA	0.500499	1000	112.196	112.228	1.33635	500	-0.0240906	0.4995	1000
969	22	1698.31	1698.31	0	501	NA	0.500499	1000	114.972	114.934	1.26369	502	0.0301335	0.501499	1000
970	24	1789.89	1789.89	0	501	NA	0.500499	1000	113.022	112.971	1.37084	502.5	0.0375332	0.501998	1000
971	26	1950.49	1950.53	1.18352	500.5	-0.0316228	0.5	1000	117.722	117.606	1.04677	505.5	0.111235	0.504995	1000
972	27	1931.46	1931.46	0	501	NA	0.500499	1000	113.699	113.604	0.97523	512	0.0965637	0.511489	1000
973	28	1969.58	1969.58	0	501	NA	0.500499	1000	109.907	109.879	1.09929	497	0.0253667	0.496503	1000
974	28	2094.12	2094.12	0	501	NA	0.500499	1000	118.802	118.743	0.952422	504.5	0.0625654	0.503996	1000
975	28	2137.52	2137.52	0	501	NA	0.500499	1000	123.987	123.906	0.940487	505.5	0.0857808	0.504995	1000
976	31	2264.65	2264.67	0.813571	500.5	-0.0316228	0.5	1000	120.19	120.156	0.875481	502.5	0.0385662	0.501998	1000
977	31	2249.63	2249.64	0.209715	500.5	-0.0316228	0.5	1000	115.446	115.424	1.00032	498.5	0.0212582	0.498002	1000
978	33	2316.07	2316.07	0	501	NA	0.500499	1000	112.475	112.424	0.898502	506.5	0.0575427	0.505994	1000
979	35	2394.55	2394.55	0	501	NA	0.500499	1000	102.688	102.75	0.766327	493.5	-0.0812245	0.493007	1000
980	34	2379.63	2379.67	1.13516	500.5	-0.0316228	0.5	1000	103.206	103.223	0.721713	496.5	-0.0243658	0.496004	1000
981	35	2450.77	2450.77	0	501	NA	0.500499	1000	104.322	104.367	0.929474	493.5	-0.0480396	0.493007	1000
982	35	2450.77	2450.87	3.33624	500.5	-0.0316228	0.5	1000	104.322	104.357	0.863764	499.5	-0.0408826	0.499001	1000
983	36	2460.29	2460.29	0	501	NA	0.500499	1000	100.681	100.741	0.959454	492.5	-0.0633115	0.492008	1000
984	35	2415.26	2415.25	0.370805	501.5	0.0316228	0.500999	1000	100.984	101.008	0.888078	499.5	-0.0269422	0.499001	1000
985	36	2433.86	2433.83	1.02702	501.5	0.0316228	0.500999	1000	96.9584	97.015	0.739935	493.5	-0.0764535	0.493007	1000
986	34	2299.55	2299.59	1.25604	500.5	-0.0316228	0.5	1000	96.3865	96.4055	0.67635	495.5	-0.0281008	0.495005	1000
987	36	2367.35	2367.35	0	501	NA	0.500499	1000	93.2655	93.2802	0.814114	496	-0.0180152	0.495504	1000
988	36	2161.38	2161.33	1.8283	501.5	0.0316228	0.500999	1000	80.8995	81.0089	0.88726	485.5	-0.123311	0.485015	1000
989	37	2251.15	2251.18	1.05897	500.5	-0.0316228	0.5	1000	83.5653	83.6152	0.746596	496	-0.0668177	0.495504	1000
990	37	2251.15	2251.21	1.82367	501	-0.0316228	0.500499	1000	83.5653	83.6356	0.887862	491	-0.0791722	0.490509	1000
991	37	2251.15	2251.15	0	501	NA	0.500499	1000	83.5653	83.6736	1.02092	493.5	-0.106091	0.493007	1000
992	36	2243.43	2243.5	2.15871	500.5	-0.0316228	0.5	1000	87.5264	87.6392	0.973479	492.5	-0.115932	0.492008	1000
993	36	2243.43	2243.42	0.465598	501	0.0215385	0.500499	1000	87.5264	87.5965	0.933914	485.5	-0.0750943	0.485015	1000
994	36	2243.43	2243.56	3.1317	500	-0.0406705	0.499501	1000	87.5264	87.584	0.853743	498	-0.0674548	0.497502	1000
995	37	2258.71	2258.71	0	501	NA	0.500499	1000	84.3827	84.4334	0.723023	493.5	-0.0700954	0.493007	1000
996	38	2311.06	2311.06	0	501	NA	0.500499	1000	84.9172	84.9257	0.944447	502.5	-0.00903174	0.501998	1000
997	38	2311.06	2311.09	0.910258	500.5	-0.0316228	0.5	1000	84.9172	84.9887	0.873802	491	-0.081856	0.490509	1000
998	38	2311.06	2311.06	0.127756	500.5	-0.0316228	0.5	1000	84.9172	84.9416	0.815308	500	-0.0298691	0.4995	1000
999	37	2258.71	2258.71	0	501	NA	0.500499	1000	84.3827	84.4389	0.938337	497	-0.0599315	0.496503	1000
1000	37	2258.71	2258.7	0.446989	501.5	0.0316228	0.500999	1000	84.3827	84.4589	0.789212	489.5	-0.0966023	0.489011	1000
1001	37	2258.71	2258.71	0	501	NA	0.500499	1000	84.3827	84.4726	0.829664	490	-0.108404	0.48951	1000
1002	37	2258.71	2258.78	2.15871	500.5	-0.0316228	0.5	1000	84.3827	84.4272	0.856052	500.5	-0.0520328	0.5	1000
1003	37	2254.13	2254.17	1.39919	500.5	-0.0316228	0.5	1000	82.4925	82.5404	0.941438	495.5	-0.0508772	0.495005	1000
1004	38	2299.09	2299.26	6.32227	501	-0.0275415	0.500499	1000	82.6879	82.7163	0.687831	496.5	-0.0412696	0.496004	1000
1005	39	2344.04	2344.01	0.702755	502	0.0445355	0.501499	1000	82.8732	82.9537	1.02408	494.5	-0.0785857	0.494006	1000
1006	39	2344.04	2344.1	1.74381	500.5	-0.0316228	0.5	1000	82.8732	82.9287	0.949833	497	-0.0584505	0.496503	1000
1007	38	2299.01	2299.01	0	501	NA	0.500499	1000	82.684	82.7644	0.803738	490.5	-0.100059	0.49001	1000
1008	38	2299.01	2299.01	0	501	NA	0.500499	1000	82.684	82.7264	0.898723	496	-0.0471456	0.495504	1000
1009	5	560.897	560.905	0.252073	500.5	-0.0316228	0.5	1000	157.898	158.258	4.41364	497.5	-0.0816301	0.497003	1000
1010	5	560.897	560.897	0	501	NA	0.500499	1000	157.898	157.966	1.9745	501.5	-0.03474	0.500999	1000
1011	5	560.897	560.897	0	501	NA	0.500499	1000	157.898	158.011	3.34368	501	-0.0337049	0.5005	1000
1012	5	560.897	560.897	0	501	NA	0.500499	1000	157.898	158.224	3.7598	498	-0.0867018	0.497502	1000
1013	5	560.897	560.897	0	501	NA	0.500499	1000	157.898	158.005	2.37048	500.5	-0.0452889	0.5	1000
1014	5	560.897	560.897	0	501	NA	0.500499	1000	157.898	158.006	3.3323	499	-0.0323854	0.498501	1000
1015	6	669.093	669.093	0	501	NA	0.500499	1000	165.971	166.034	3.2619	503.5	-0.0192958	0.502997	1000
1016	7	702.152	702.152	0	501	NA	0.500499	1000	134.672	135.042	3.73064	498	-0.0992013	0.497502	1000
1017	8	749.019	749.019	0	501	NA	0.500499	1000	114.957	115.581	4.34055	491.5	-0.143712	0.491009	1000
1018	9	849.671	849.671	0	501	NA	0.500499	1000	124.551	125.012	4.05794	493	-0.113385	0.492507	1000
1019	10	928.055	928.055	0	501	NA	0.500499	1000	127.773	128.11	2.77261	489.5	-0.121588	0.489011	1000
1020	10	928.055	928.055	0	501	NA	0.500499	1000	127.773	128.06	2.76374	493	-0.103714	0.492507	1000
1021	10	928.055	928.055	0	501	NA	0.500499	1000	127.773	128.043	2.68084	492.5	-0.100543	0.492008	1000
1022	11	998.54	998.54	0	501	NA	0.500499	1000	122.116	122.372	2.333	489.5	-0.109528	0.489011	1000
1023	12	1006.41	1006.57	5.09372	500.5	-0.0316228	0.5	1000	97.7864	98.4699	3.86821	481	-0.176699	0.480519	1000
1024	12	1006.41	1006.44	1.10579	500.5	-0.0316228	0.5	1000	97.7864	98.4561	3.77629	483	-0.177363	0.482517	1000
1025	14	1164.87	1164.87	0	501	NA	0.500499	1000	106.455	106.79	2.43549	487.5	-0.13758	0.487013	1000
1026	15	1176.46	1176.46	0	501	NA	0.500499	1000	88.0206	88.5866	3.31043	481	-0.17095	0.480519	1000
1027	21	1490.86	1490.92	2.02054	500.5	-0.0316228	0.5	1000	88.1993	88.5923	2.20589	478.5	-0.178183	0.478022	1000
1028	25	1715.9	1715.91	0.198466	500.5	-0.0316228	0.5	1000	93.2478	93.551	1.66085	484	-0.182566	0.483516	1000
1029	25	1771.76	1771.76	0.14232	501.5	0.0316228	0.500999	1000	101.75	101.952	1.52726	493	-0.132321	0.492507	1000
1030	25	1759.01	1758.98	1.00571	501.5	0.0316228	0.500999	1000	101.973	102.12	1.49719	495	-0.0981782	0.494505	1000
1031	28	1953.51	1953.51	0	501	NA	0.500499	1000	104.94	105.003	1.40249	506	-0.0450079	0.505495	1000
1032	27	1955.1	1955.1	4.33e-08	500.5	-0.0316211	0.5	1000	108.189	108.448	1.65114	482	-0.156448	0.481518	1000
1033	24	1734.47	1734.64	6.19975	501.5	-0.027076	0.500999	1000	101.95	102.131	1.68159	491	-0.107459	0.490509	1000
1034	23	1652.77	1652.83	1.9802	500.5	-0.0316228	0.5	1000	99.2776	99.5011	1.71315	489.5	-0.130467	0.489011	1000
1035	21	1697.9	1697.9	0	501	NA	0.500499	1000	126.844	126.819	1.32601	500.5	0.0188172	0.5	1000
1036	21	1635.62	1635.62	0	501	NA	0.500499	1000	118.035	118.114	1.42078	490.5	-0.0551194	0.49001	1000
1037	22	1709.17	1709.17	0	501	NA	0.500499	1000	117.751	117.797	1.15843	493	-0.0400364	0.492507	1000
1038	21	1662.54	1662.55	0.366568	500.5	-0.0316228	0.5	1000	123.999	123.946	1.41503	504	0.0377704	0.503497	1000
1039	23	1804.34	1804.34	0	501	NA	0.500499	1000	126.696	126.56	1.34304	512	0.101224	0.511489	1000
1040	28	2006.99	2006.99	0	501	NA	0.500499	1000	112.34	112.264	0.876522	507.5	0.0865009	0.506993	1000
1041	29	2066.1	2066.1	0	501	NA	0.500499	1000	110.848	110.835	0.898391	502	0.0152283	0.501499	1000
1042	29	2203.86	2203.86	0	501	NA	0.500499	1000	126.136	126.042	0.903621	507.5	0.104147	0.506993	1000
1043	32	2273.36	2273.36	0	501	NA	0.500499	1000	110.717	110.722	0.816211	497	-0.00619892	0.496503	1000
1044	31	2267.53	2267.57	1.13516	500.5	-0.0316228	0.5	1000	118.493	118.439	1.00811	505.5	0.0539857	0.504995	1000
1045	33	2357.6	2357.6	0	501	NA	0.500499	1000	116.77	116.751	0.900215	502	0.0218155	0.501499	1000
1046	33	2325.3	2325.3	0	501	NA	0.500499	1000	114.907	114.872	0.739068	502.5	0.0468892	0.501998	1000
1047	37	2532.53	2532.53	0	501	NA	0.500499	1000	105.116	105.119	0.693702	497.5	-0.00450276	0.497003	1000
1048	36	2463.32	2463.32	0	501	NA	0.500499	1000	104.19	104.251	0.820974	493.5	-0.0740147	0.493007	1000
1049	37	2531.27	2531.24	0.737387	501.5	0.0316228	0.500999	1000	103.034	103.059	0.747757	498.5	-0.0325894	0.498002	1000
1050	38	2590.43	2590.45	1.24315	501	-0.0104013	0.500499	1000	103.437	103.452	0.753076	495	-0.019427	0.494505	1000
1051	35	2450.77	2450.82	2.70979	500.5	-0.0186965	0.5	1000	104.322	104.327	0.858018	496.5	-0.00561242	0.496004	1000
1052	36	2460.29	2460.31	0.454095	500.5	-0.0439321	0.5	1000	100.681	100.733	0.854633	495	-0.0605851	0.494505	1000
1053	37	2507.73	2507.73	0	501	NA	0.500499	1000	100.524	100.542	0.791937	501	-0.023095	0.5005	1000
1054	38	2526.33	2526.38	1.27825	500	-0.0362532	0.499501	1000	96.7223	96.7865	0.905707	493.5	-0.0708911	0.493007	1000
1055	36	2436.27	2436.24	1.91606	501	0.0135576	0.500499	1000	97.0923	97.1733	0.793713	489.5	-0.102053	0.489011	1000
1056	35	2346.99	2346.99	0	501	NA	0.500499	1000	96.3435	96.4102	0.946446	490	-0.0704434	0.48951	1000
1057	37	2369.33	2369.33	0	501	NA	0.500499	1000	89.9533	90.0078	0.851892	493	-0.0639113	0.492507	1000
1058	37	2369.33	2369.35	0.777839	500.5	-0.0316228	0.5	1000	89.9533	90.0078	0.807262	490	-0.0674768	0.48951	1000
1059	38	2276.82	2276.82	0	501	NA	0.500499	1000	82.7172	82.7998	0.859799	488	-0.0960971	0.487512	1000
1060	36	2243.43	2243.49	1.65703	500	-0.0387604	0.499501	1000	87.5264	87.6234	0.793182	488	-0.122389	0.487512	1000
1061	36	2243.43	2243.41	1.52672	501	0.013875	0.500499	1000	87.5264	87.5643	0.830981	498	-0.045647	0.497502	1000
1062	36	2243.43	2243.43	0	501	NA	0.500499	1000	87.5264	87.5924	1.02178	493	-0.0646696	0.492507	1000
1063	36	2243.43	2243.43	0	501	NA	0.500499	1000	87.5264	87.5489	0.82431	498.5	-0.0272809	0.498002	1000
1064	36	2243.43	2243.43	0	501	NA	0.500499	1000	87.5264	87.5598	0.981056	496	-0.0340754	0.495504	1000
1065	35	2138.17	2138.23	1.22568	500	-0.0447517	0.499501	1000	84.0125	84.0609	0.644194	497	-0.0751403	0.496503	1000
1066	36	2190.52	2190.52	0	501	NA	0.500499	1000	84.5869	84.6677	0.980314	491.5	-0.0823746	0.491009	1000
1067	36	2190.52	2190.6	2.53498	500.5	-0.0316228	0.5	1000	84.5869	84.5837	0.795393	503.5	0.00411664	0.502997	1000
1068	36	2190.52	2190.55	0.9776	500.5	-0.0316228	0.5	1000	84.5869	84.6594	0.995197	492.5	-0.0728042	0.492008	1000
1069	37	2205.8	2205.8	0	501	NA	0.500499	1000	81.5227	81.5393	0.813017	496.5	-0.0203615	0.496004	1000
1070	37	2205.8	2205.8	0.0199249	500.5	-0.0316228	0.5	1000	81.5227	81.6117	0.841594	493.5	-0.105743	0.493007	1000
1071	37	2205.8	2205.8	0	501	NA	0.500499	1000	81.5227	81.6158	0.794287	494	-0.117179	0.493506	1000
1072	37	2205.8	2205.8	0.0785127	500.5	-0.0316228	0.5	1000	81.5227	81.5813	0.771607	494.5	-0.0758728	0.494006	1000
1073	37	2198.41	2198.44	0.90793	500.5	-0.0316228	0.5	1000	81.1233	81.1569	0.759664	495.5	-0.0442658	0.495005	1000
1074	37	2198.41	2198.41	0	501	NA	0.500499	1000	81.1233	81.166	0.749453	495	-0.0569704	0.494505	1000
1075	38	2238.79	2238.79	0	501	NA	0.500499	1000	79.5143	79.554	0.925471	495	-0.0429145	0.494505	1000
1076	39	2266.26	2266.23	0.897181	502	0.0317772	0.501499	1000	76.8329	76.9061	0.905018	494	-0.0809361	0.493506	1000
1077	38	2221.23	2221.23	0	501	NA	0.500499	1000	76.4847	76.5019	0.83873	499.5	-0.0204511	0.499001	1000
1078	38	2221.23	2221.23	0	501	NA	0.500499	1000	76.4847	76.5541	0.900335	497	-0.0770382	0.496503	1000
1079	38	2221.23	2221.22	0.376277	501.5	0.0316228	0.500999	1000	76.4847	76.5612	0.811297	487.5	-0.0943118	0.487013	1000
1080	5	560.897	560.897	0	501	NA	0.500499	1000	157.898	158.245	4.39074	499	-0.0789951	0.498501	1000
1081	5	560.897	560.897	0	501	NA	0.500499	1000	157.898	158.466	5.76947	496.5	-0.0984529	0.496004	1000
1082	5	560.897	560.897	0	501	NA	0.500499	1000	157.898	158.035	2.89878	501.5	-0.0474174	0.500999	1000
1083	6	593.956	593.956	0	501	NA	0.500499	1000	122.727	123.344	4.89324	493.5	-0.126053	0.493007	1000
1084	6	593.956	593.956	0	501	NA	0.500499	1000	122.727	123.4	5.59045	494	-0.120441	0.493506	1000
1085	7	702.152	702.152	0	501	NA	0.500499	1000	134.672	134.889	2.72684	500	-0.0796958	0.4995	1000
1086	7	702.152	702.152	0	501	NA	0.500499	1000	134.672	135.091	4.09197	499.5	-0.102542	0.499001	1000
1087	7	702.152	702.152	0	501	NA	0.500499	1000	134.672	135.344	5.18996	494.5	-0.129501	0.494006	1000
1088	8	802.804	802.772	0.994057	501.5	0.0316228	0.500999	1000	143.001	143.305	3.54625	496.5	-0.0857129	0.496004	1000
1089	8	802.804	802.732	2.28309	501.5	0.0316228	0.500999	1000	143.001	143.209	3.45254	499	-0.0604204	0.498501	1000
1090	9	849.671	849.671	0	501	NA	0.500499	1000	124.551	124.768	3.00517	497	-0.0722146	0.496503	1000
1091	10	920.156	920.156	0	501	NA	0.500499	1000	118.651	118.889	2.38864	494	-0.099743	0.493506	1000
1092	11	928.021	928.092	2.22805	500.5	-0.0316228	0.5	1000	92.4244	93.0954	3.86743	484	-0.173495	0.483516	1000
1093	11	928.021	928.067	1.43136	500.5	-0.0316228	0.5	1000	92.4244	93.1941	4.49171	484	-0.171376	0.483516	1000
1094	12	1006.41	1006.41	0	501	NA	0.500499	1000	97.7864	98.3162	3.39741	487	-0.155935	0.486513	1000
1095	13	1083.17	1083.17	0	501	NA	0.500499	1000	102.074	102.658	3.72478	483.5	-0.156973	0.483017	1000
1096	14	1164.87	1164.87	0.249798	501.5	0.0316228	0.500999	1000	106.455	106.843	3.22745	490.5	-0.120255	0.49001	1000
1097	22	1504.73	1504.73	0	501	NA	0.500499	1000	94.0449	94.2617	1.59874	483.5	-0.135632	0.483017	1000
1098	27	1885.84	1885.84	0	501	NA	0.500499	1000	97.857	98.2048	1.99793	477.5	-0.174084	0.477023	1000
1099	29	2067.98	2068.05	1.9802	500.5	-0.0316228	0.5	1000	106.331	106.512	1.21826	490	-0.149122	0.48951	1000
1100	30	2080.62	2080.62	0.103016	500.5	-0.0316228	0.5	1000	101.658	101.877	1.46493	489	-0.149544	0.488511	1000
1101	29	2047.81	2047.81	0	501	NA	0.500499	1000	107.122	107.211	1.40727	497.5	-0.0627962	0.497003	1000
1102	28	1938.36	1938.38	0.376277	500.5	-0.0316228	0.5	1000	102.776	102.97	1.59936	488.5	-0.121542	0.488012	1000
1103	26	1917.6	1917.6	0	501	NA	0.500499	1000	112.081	112.347	1.81222	485.5	-0.146468	0.485015	1000
1104	22	1732.69	1732.69	0	501	NA	0.500499	1000	128.28	128.296	1.28296	503	-0.0122607	0.502498	1000
1105	20	1599.6	1599.56	1.18947	501.5	0.0316228	0.500999	1000	127.34	127.288	1.644	512	0.0317974	0.511489	1000
1106	18	1458.34	1458.34	0	501	NA	0.500499	1000	125.794	125.775	1.95733	505	0.00965676	0.504496	1000
1107	22	1710.38	1710.38	0	501	NA	0.500499	1000	119.285	119.242	0.964201	504	0.0439756	0.503497	1000
1108	20	1598.08	1598.08	0	501	NA	0.500499	1000	122.764	122.739	1.01359	501	0.0241753	0.5005	1000
1109	24	1803.99	1804.07	2.64174	500.5	-0.0316228	0.5	1000	118.345	118.235	1.13281	509	0.0966993	0.508492	1000
1110	28	2018.89	2018.88	0.237016	501.5	0.0316228	0.500999	1000	113.021	112.942	1.15457	500.5	0.0687376	0.5	1000
1111	31	2107.33	2107.26	2.19666	501.5	0.0316228	0.500999	1000	102.298	102.301	0.760841	498	-0.00438962	0.497502	1000
1112	33	2426.19	2426.19	0	501	NA	0.500499	1000	120.019	119.942	0.828291	511	0.0928638	0.51049	1000
1113	33	2373.37	2373.37	0	501	NA	0.500499	1000	116.817	116.703	0.933711	510.5	0.121504	0.50999	1000
1114	35	2480.9	2480.84	1.97469	502	0.0316601	0.501499	1000	113.04	112.941	0.963189	513	0.102825	0.512488	1000
1115	37	2573.88	2573.92	1.13516	500.5	-0.0316228	0.5	1000	110.507	110.479	0.659308	505.5	0.04166	0.504995	1000
1116	37	2514.45	2514.45	0.09471	501.5	0.0316228	0.500999	1000	105.481	105.488	0.733646	499	-0.00973594	0.498501	1000
1117	36	2372.44	2372.44	0	501	NA	0.500499	1000	100.522	100.554	0.835964	493.5	-0.0385607	0.493007	1000
1118	38	2531.63	2531.63	0	501	NA	0.500499	1000	99.8799	99.9592	0.76653	490	-0.103389	0.48951	1000
1119	38	2577.57	2577.57	0	501	NA	0.500499	1000	104.719	104.733	0.780047	498	-0.0177838	0.497502	1000
1120	38	2577.57	2577.57	0	501	NA	0.500499	1000	104.719	104.771	0.669084	492	-0.077654	0.491508	1000
1121	38	2594.11	2594.08	0.922955	501.5	0.0316228	0.500999	1000	105.59	105.628	0.792253	495	-0.0472498	0.494505	1000
1122	38	2568.77	2568.77	0	501	NA	0.500499	1000	102.297	102.302	0.772696	501.5	-0.00658484	0.500999	1000
1123	37	2499.56	2499.56	0	501	NA	0.500499	1000	101.32	101.349	0.5492	495.5	-0.0524557	0.495005	1000
1124	37	2449.92	2449.92	0	501	NA	0.500499	1000	97.3988	97.4381	0.923462	498.5	-0.0425389	0.498002	1000
1125	38	2468.51	2468.5	0.449318	501.5	0.0316228	0.500999	1000	93.6794	93.7605	0.754968	494	-0.107393	0.493506	1000
1126	37	2421.07	2421.04	1.05846	501.5	0.0316228	0.500999	1000	93.6469	93.7144	0.854026	493.5	-0.0790558	0.493007	1000
1127	36	2376.04	2376.11	2.15638	500.5	-0.0316228	0.5	1000	93.7465	93.8134	0.728175	493	-0.0919212	0.492507	1000
1128	36	2264.07	2264.09	0.465284	500	-0.0356697	0.499501	1000	86.6044	86.642	0.743422	494.5	-0.0505132	0.494006	1000
1129	36	2264.07	2264.07	0	501	NA	0.500499	1000	86.6044	86.6749	0.742375	492	-0.0948995	0.491508	1000
1130	37	2312.02	2312.02	0	501	NA	0.500499	1000	86.8558	86.9618	0.87827	488	-0.120634	0.487512	1000
1131	37	2371.79	2371.79	0	501	NA	0.500499	1000	92.099	92.1423	0.650304	495.5	-0.0667055	0.495005	1000
1132	36	2163.84	2163.84	0	501	NA	0.500499	1000	83.1048	83.2013	0.949807	491	-0.101629	0.490509	1000
1133	35	2138.17	2138.17	0	501	NA	0.500499	1000	84.0125	84.0856	0.777647	490.5	-0.0940011	0.49001	1000
1134	35	2138.17	2138.17	0	501	NA	0.500499	1000	84.0125	84.0364	0.620819	496	-0.0385227	0.495504	1000
1135	35	2138.17	2138.15	0.826057	501	0.0315334	0.500499	1000	84.0125	84.0535	0.743361	494.5	-0.0552235	0.494006	1000
1136	35	2138.17	2138.17	0.0947102	501.5	0.0316228	0.500999	1000	84.0125	84.0856	0.746857	491	-0.097854	0.490509	1000
1137	35	2138.17	2138.17	0	501	NA	0.500499	1000	84.0125	84.1151	0.886685	489.5	-0.115706	0.489011	1000
1138	36	2190.52	2190.55	0.833556	500.5	-0.0316228	0.5	1000	84.5869	84.6607	0.909762	495	-0.0810238	0.494505	1000
1139	36	2190.52	2190.52	0	501	NA	0.500499	1000	84.5869	84.6612	0.805545	491.5	-0.0921966	0.491009	1000
1140	36	2190.52	2190.53	0.215654	500.5	-0.0316228	0.5	1000	84.5869	84.6806	1.03637	490	-0.0903851	0.48951	1000
1141	36	2190.52	2190.52	0	501	NA	0.500499	1000	84.5869	84.6438	0.849734	494	-0.0668484	0.493506	1000
1142	36	2190.52	2190.52	0	501	NA	0.500499	1000	84.5869	84.7032	1.06067	494	-0.109568	0.493506	1000
1143	37	2235.48	2235.48	0	501	NA	0.500499	1000	84.731	84.7501	0.778087	502	-0.0246291	0.501499	1000
1144	39	2295.72	2295.71	0.125014	501.5	0.0316228	0.500999	1000	81.9531	82.0409	0.873101	486	-0.100541	0.485514	1000
1145	38	2250.76	2250.76	0	501	NA	0.500499	1000	81.7436	81.8093	0.819662	492.5	-0.0802111	0.492008	1000
1146	38	2250.76	2250.73	0.782888	501.5	0.0316228	0.500999	1000	81.7436	81.7997	0.637922	493	-0.0879419	0.492507	1000
1147	39	2278.24	2278.26	0.844931	500.5	-0.0316228	0.5	1000	79.005	79.1467	1.04236	487.5	-0.135885	0.487013	1000
1148	39	2278.24	2278.19	1.00196	502	0.0424232	0.501499	1000	79.005	79.0463	0.761533	495	-0.0542115	0.494505	1000
1149	39	2273.58	2273.63	1.6881	500.5	-0.0316228	0.5	1000	77.208	77.2434	0.753288	495.5	-0.0469746	0.495005	1000
1150	38	2221.23	2221.23	0.045496	501.5	0.0316228	0.500999	1000	76.4847	76.5522	0.986844	492	-0.0684194	0.491508	1000
1151	38	2221.23	2221.26	0.912461	501	-0.0305879	0.500499	1000	76.4847	76.5539	0.907328	489.5	-0.0762069	0.489011	1000
1152	38	2221.23	2221.23	0	501	NA	0.500499	1000	76.4847	76.5735	1.00226	490	-0.0885815	0.48951	1000
1153	5	560.897	560.921	0.76603	500.5	-0.0316228	0.5	1000	157.898	158.032	2.42638	500	-0.0550946	0.4995	1000
1154	5	560.897	560.897	0	501	NA	0.500499	1000	157.898	158.04	3.63884	501	-0.0390966	0.5005	1000
1155	5	560.897	560.897	0	501	NA	0.500499	1000	157.898	158.107	3.44536	500.5	-0.0606411	0.5	1000
1156	6	593.956	593.956	0	501	NA	0.500499	1000	122.727	123.279	5.16525	496.5	-0.106919	0.496004	1000
1157	7	702.152	702.182	0.969172	500.5	-0.0316228	0.5	1000	134.672	134.976	3.63598	496.5	-0.0838042	0.496004	1000
1158	7	702.152	702.152	0	501	NA	0.500499	1000	134.672	135.05	4.11425	499	-0.0920441	0.498501	1000
1159	7	702.152	702.144	0.238547	501.5	0.0316228	0.500999	1000	134.672	134.891	3.21304	501	-0.0681267	0.5005	1000
1160	8	802.804	802.743	1.92125	501.5	0.0316228	0.500999	1000	143.001	143.281	3.27886	494	-0.0853922	0.493506	1000
1161	8	802.804	802.743	1.92125	501.5	0.0316228	0.500999	1000	143.001	143.209	3.03971	498	-0.0686104	0.497502	1000
1162	8	802.804	802.804	0	501	NA	0.500499	1000	143.001	143.076	3.39778	501.5	-0.0222485	0.500999	1000
1163	9	810.669	810.669	0	501	NA	0.500499	1000	108.24	108.877	4.37594	489	-0.145423	0.488511	1000
1164	11	928.021	928.092	2.22805	500.5	-0.0316228	0.5	1000	92.4244	93.084	4.01598	484	-0.164254	0.483516	1000
1165	11	928.021	928.021	0	501	NA	0.500499	1000	92.4244	93.2232	4.40243	482	-0.181448	0.481518	1000
1166	11	928.021	928.021	0	501	NA	0.500499	1000	92.4244	93.1124	3.92878	483	-0.175132	0.482517	1000
1167	12	1004.78	1004.87	1.67512	499.5	-0.0507179	0.499001	1000	97.5158	97.877	2.87925	488	-0.125433	0.487512	1000
1168	12	1004.78	1004.82	1.18352	500.5	-0.0316228	0.5	1000	97.5158	97.9103	3.03794	487.5	-0.129836	0.487013	1000
1169	15	1178.81	1178.85	1.18352	500.5	-0.0316228	0.5	1000	101.216	101.673	2.90742	480	-0.157049	0.47952	1000
1170	22	1714.22	1714.22	0	501	NA	0.500499	1000	117.685	117.948	1.84121	485	-0.14311	0.484515	1000
1171	31	2195.11	2195.16	1.04038	500	-0.0547005	0.499501	1000	109.424	109.687	1.47882	478	-0.177489	0.477522	1000
1172	34	2380.03	2380.03	0	501	NA	0.500499	1000	107.93	108.1	1.20327	483.5	-0.14185	0.483017	1000
1173	33	2344.63	2344.72	3.1927	501	-0.0278748	0.500499	1000	108.551	108.757	1.23254	479.5	-0.167537	0.479021	1000
1174	29	2133.33	2133.29	1.18352	501.5	0.0316228	0.500999	1000	115.227	115.401	1.52365	491.5	-0.114715	0.491009	1000
1175	24	1832.37	1832.34	0.86393	501.5	0.0316228	0.500999	1000	123.787	123.822	1.19671	498	-0.0289854	0.497502	1000
1176	23	1735.26	1735.26	0	501	NA	0.500499	1000	122.751	122.707	1.44765	516.5	0.0307821	0.515984	1000
1177	20	1561.23	1561.27	1.33273	500.5	-0.0316228	0.5	1000	123.761	123.719	1.47865	502.5	0.0282846	0.501998	1000
1178	18	1426.91	1426.89	0.80724	501.5	0.0316228	0.500999	1000	122.079	122.03	1.35884	509	0.0360269	0.508492	1000
1179	19	1439.66	1439.67	0.169194	500.5	-0.0316228	0.5	1000	111.285	111.362	1.4213	496	-0.05423	0.495504	1000
1180	21	1635.35	1635.34	0.449318	501.5	0.0316228	0.500999	1000	119.079	119.076	1.12585	500	0.00315516	0.4995	1000
1181	21	1571.29	1571.22	2.15871	501.5	0.0316228	0.500999	1000	114.615	114.623	1.07094	498	-0.007947	0.497502	1000
1182	25	1807.05	1807.05	0	501	NA	0.500499	1000	105.123	105.084	0.996484	503	0.0397655	0.502498	1000
1183	28	2013.55	2013.52	0.940115	501.5	0.0316228	0.500999	1000	107.569	107.637	1.11386	493.5	-0.0608903	0.493007	1000
1184	34	2505.47	2505.47	0	501	NA	0.500499	1000	114.015	113.974	0.985326	506.5	0.0416455	0.505994	1000
1185	36	2639.71	2639.68	0.825594	501.5	0.0316228	0.500999	1000	113.604	113.553	0.721058	508.5	0.0703303	0.507992	1000
1186	36	2586.88	2586.89	0.222457	500.5	-0.0316228	0.5	1000	110.669	110.69	0.718914	499.5	-0.0293745	0.499001	1000
1187	34	2455.26	2455.26	0	501	NA	0.500499	1000	110.807	110.735	0.843702	505.5	0.0861582	0.504995	1000
1188	37	2564.02	2564.02	0	501	NA	0.500499	1000	104.675	104.672	0.672689	502	0.00452018	0.501499	1000
1189	40	2679.63	2679.63	0.140066	500.5	-0.0316228	0.5	1000	100.928	100.982	0.801637	492.5	-0.0684699	0.492008	1000
1190	41	2750.38	2750.47	2.69726	500.5	-0.0316228	0.5	1000	101.819	101.793	0.600904	505	0.0430972	0.504496	1000
1191	41	2728	2727.92	1.87748	502	0.0423209	0.501499	1000	102.151	102.146	0.632519	501.5	0.00813565	0.500999	1000
1192	41	2640.16	2640.11	1.61384	501.5	0.0316228	0.500999	1000	96.3389	96.3387	0.577572	500.5	0.000370509	0.5	1000
1193	42	2672.59	2672.62	1.06998	500.5	-0.0316228	0.5	1000	95.5893	95.5895	0.803849	500	-0.000271469	0.4995	1000
1194	41	2675.24	2675.24	0	501	NA	0.500499	1000	99.6863	99.6849	0.557031	505	0.00257363	0.504496	1000
1195	40	2642.18	2642.21	0.879788	500.5	-0.0316228	0.5	1000	100.526	100.559	0.578695	493	-0.0579595	0.492507	1000
1196	39	2584.91	2584.91	0	501	NA	0.500499	1000	98.8959	98.9285	0.674667	496.5	-0.0484075	0.496004	1000
1197	40	2594.43	2594.43	0	501	NA	0.500499	1000	95.7544	95.7653	0.684952	498.5	-0.015911	0.498002	1000
1198	41	2613.03	2613.03	0	501	NA	0.500499	1000	92.3472	92.4093	0.795757	491.5	-0.0779995	0.491009	1000
1199	40	2553.86	2553.86	0	501	NA	0.500499	1000	91.6976	91.7243	0.588404	499	-0.0454186	0.498501	1000
1200	37	2423.48	2423.45	1.84283	501	0.01662	0.500499	1000	93.7771	93.8408	0.834401	492	-0.0763425	0.491508	1000
1201	38	2425.46	2425.46	0	501	NA	0.500499	1000	90.5386	90.5991	0.5838	491.5	-0.103605	0.491009	1000
1202	38	2356.54	2356.47	2.30453	501.5	0.0316228	0.500999	1000	86.9133	86.9683	0.76772	491.5	-0.0717052	0.491009	1000
1203	37	2351.74	2351.77	1.22125	501	-0.0205187	0.500499	1000	91.0156	91.0632	0.703764	498	-0.0675954	0.497502	1000
1204	37	2371.79	2371.84	1.6881	500.5	-0.0316228	0.5	1000	92.099	92.1533	0.693443	491.5	-0.0784047	0.491009	1000
1205	37	2371.79	2371.79	0	501	NA	0.500499	1000	92.099	92.2221	0.889335	489	-0.138473	0.488511	1000
1206	37	2371.79	2371.79	0	501	NA	0.500499	1000	92.099	92.1418	0.833313	492	-0.0514315	0.491508	1000
1207	36	2163.84	2163.91	2.15871	500.5	-0.0316228	0.5	1000	83.1048	83.1963	0.841957	491	-0.108654	0.490509	1000
1208	35	2138.17	2138.31	3.25227	500	-0.0418711	0.499501	1000	84.0125	84.0942	0.807282	490.5	-0.101203	0.49001	1000
1209	35	2138.17	2138.28	2.51516	499.5	-0.0426091	0.499001	1000	84.0125	84.0475	0.827834	495	-0.0423706	0.494505	1000
1210	35	2138.17	2138.17	0	501	NA	0.500499	1000	84.0125	84.1074	0.787227	488.5	-0.120565	0.488012	1000
1211	35	2138.17	2138.2	0.90793	500.5	-0.0316228	0.5	1000	84.0125	84.123	0.948389	488	-0.116596	0.487512	1000
1212	36	2190.52	2190.52	0	501	NA	0.500499	1000	84.5869	84.6663	0.864995	492.5	-0.0917781	0.492008	1000
1213	36	2190.52	2190.52	0	501	NA	0.500499	1000	84.5869	84.6509	0.731823	494	-0.0874361	0.493506	1000
1214	36	2190.52	2190.52	0	501	NA	0.500499	1000	84.5869	84.6559	0.851004	496	-0.0810806	0.495504	1000
1215	38	2280.44	2280.44	0	501	NA	0.500499	1000	84.8674	84.9354	1.01261	495.5	-0.067162	0.495005	1000
1216	38	2280.44	2280.46	0.676594	500.5	-0.0316228	0.5	1000	84.8674	84.8653	0.880908	501	0.00239849	0.5005	1000
1217	38	2280.44	2280.44	0	501	NA	0.500499	1000	84.8674	84.9455	0.886586	492.5	-0.0881172	0.492008	1000
1218	38	2280.44	2280.44	0	501	NA	0.500499	1000	84.8674	84.9024	0.733731	496.5	-0.0477281	0.496004	1000
1219	37	2235.48	2235.48	0	501	NA	0.500499	1000	84.731	84.844	1.08113	491.5	-0.104528	0.491009	1000
1220	38	2262.95	2262.96	0.0501081	500	-0.0330595	0.499501	1000	81.8417	81.9267	0.836202	487.5	-0.101581	0.487013	1000
1221	38	2262.95	2262.96	0.076184	500.5	-0.0316228	0.5	1000	81.8417	81.932	0.917897	487	-0.0982935	0.486513	1000
1222	39	2278.24	2278.16	1.65454	502	0.0447432	0.501499	1000	79.005	79.1246	1.01849	490	-0.117421	0.48951	1000
1223	38	2233.2	2233.2	0	501	NA	0.500499	1000	78.714	78.7526	0.812963	495	-0.0474681	0.494505	1000
1224	38	2233.2	2233.2	0.0199247	500.5	-0.0316228	0.5	1000	78.714	78.8127	0.989622	489	-0.0997278	0.488511	1000
1225	38	2233.2	2233.2	0	501	NA	0.500499	1000	78.714	78.7369	0.694642	495.5	-0.0328346	0.495005	1000
1226	38	2233.2	2233.2	0	501	NA	0.500499	1000	78.714	78.7905	0.947672	494	-0.0806724	0.493506	1000
1227	5	560.897	560.897	0	501	NA	0.500499	1000	157.898	158.101	3.5338	500.5	-0.0575378	0.5	1000
1228	5	560.897	560.897	0	501	NA	0.500499	1000	157.898	158.176	4.24042	497	-0.0655567	0.496503	1000
1229	5	560.897	560.897	0	501	NA	0.500499	1000	157.898	158.03	3.50127	500.5	-0.0376137	0.5	1000
1230	5	560.897	560.897	0	501	NA	0.500499	1000	157.898	157.961	1.95027	501.5	-0.0325126	0.500999	1000
1231	7	702.152	702.152	0	501	NA	0.500499	1000	134.672	135.221	4.48528	494.5	-0.122553	0.494006	1000
1232	7	702.152	702.152	0	501	NA	0.500499	1000	134.672	134.984	3.30392	497	-0.0943771	0.496503	1000
1233	7	702.152	702.152	0	501	NA	0.500499	1000	134.672	135.168	4.36442	497.5	-0.113615	0.497003	1000
1234	8	802.804	802.818	0.454789	500.5	-0.0316228	0.5	1000	143.001	143.215	3.01943	496.5	-0.0708063	0.496004	1000
1235	8	802.804	802.804	1.3e-07	500.5	-0.031623	0.5	1000	143.001	143.16	3.18789	499.5	-0.0497955	0.499001	1000
1236	8	802.804	802.804	0	501	NA	0.500499	1000	143.001	143.221	3.68751	500.5	-0.0597566	0.5	1000
1237	10	881.154	881.154	0	501	NA	0.500499	1000	103.971	104.5	3.63496	489.5	-0.1456	0.489011	1000
1238	10	881.154	881.154	0	501	NA	0.500499	1000	103.971	104.683	4.85244	486.5	-0.146733	0.486014	1000
1239	10	881.154	881.154	0	501	NA	0.500499	1000	103.971	104.737	4.83021	487	-0.158645	0.486513	1000
1240	11	928.021	928.029	0.247848	500.5	-0.0316228	0.5	1000	92.4244	92.9584	3.277	484	-0.162962	0.483516	1000
1241	13	1068.49	1068.57	2.62754	500.5	-0.0316228	0.5	1000	99.8156	100.034	2.34579	490.5	-0.092937	0.49001	1000
1242	17	1324.23	1324.21	0.43666	501.5	0.0316228	0.500999	1000	106.416	106.658	2.02095	488	-0.11981	0.487512	1000
1243	20	1539.51	1539.51	0	501	NA	0.500499	1000	111.983	112.124	1.51892	494.5	-0.0930572	0.494006	1000
1244	26	1894.34	1894.34	0	501	NA	0.500499	1000	112.056	112.14	1.47948	498.5	-0.0563199	0.498002	1000
1245	32	2223.78	2223.79	0.454789	500.5	-0.0316228	0.5	1000	106.76	106.972	1.46234	482	-0.144992	0.481518	1000
1246	32	2281.93	2281.95	0.910256	500.5	-0.0316228	0.5	1000	112.193	112.309	1.14825	495	-0.101453	0.494505	1000
1247	31	2301.31	2301.31	0	501	NA	0.500499	1000	121.468	121.512	1.12272	505.5	-0.0395762	0.504995	1000
1248	29	2164.65	2164.65	0	501	NA	0.500499	1000	119.085	119.222	1.03733	490.5	-0.132377	0.49001	1000
1249	25	1841.73	1841.73	0	501	NA	0.500499	1000	115.402	115.535	1.36383	495.5	-0.097301	0.495005	1000
1250	20	1529.19	1529.19	0	501	NA	0.500499	1000	121.88	121.939	1.28927	495.5	-0.0458315	0.495005	1000
1251	17	1354.88	1354.86	0.562863	501.5	0.0316228	0.500999	1000	122.88	122.931	1.55498	501.5	-0.0324047	0.500999	1000
1252	19	1467.59	1467.72	4.36457	501	-0.0295783	0.500499	1000	116.621	116.599	1.41027	506.5	0.015205	0.505994	1000
1253	19	1456.95	1456.95	0.166865	500.5	-0.0316228	0.5	1000	112.304	112.405	1.56879	495	-0.0642788	0.494505	1000
1254	22	1535.41	1535.51	2.73234	500	-0.0383551	0.499501	1000	98.2494	98.3603	1.44238	500.5	-0.0769009	0.5	1000
1255	25	1836.47	1836.46	0.823063	501	0.00948289	0.500499	1000	106.325	106.326	1.03295	500	-0.000644239	0.4995	1000
1256	27	2027.43	2027.46	0.868964	500.5	-0.0316228	0.5	1000	112.377	112.393	0.910394	501	-0.0173055	0.5005	1000
1257	31	2233.45	2233.45	0	501	NA	0.500499	1000	107.276	107.224	0.86469	505	0.0607765	0.504496	1000
1258	35	2558.65	2558.65	0.199667	500.5	-0.0316228	0.5	1000	110.718	110.708	0.645443	503.5	0.016135	0.502997	1000
1259	35	2517.72	2517.78	1.92125	500.5	-0.0316228	0.5	1000	108.379	108.34	0.734098	505	0.0536524	0.504496	1000
1260	36	2565.16	2565.16	0	501	NA	0.500499	1000	108.005	107.995	0.75484	505.5	0.0132118	0.504995	1000
1261	38	2645.73	2645.79	1.75714	500.5	-0.0316228	0.5	1000	106.561	106.535	0.564513	506.5	0.0457022	0.505994	1000
1262	40	2706.46	2706.59	4.0848	500.5	-0.0316228	0.5	1000	102.81	102.817	0.559894	497.5	-0.0133195	0.497003	1000
1263	43	2782.03	2781.98	1.70939	501.5	0.0316228	0.500999	1000	95.9728	95.9846	0.415857	500.5	-0.0282813	0.5	1000
1264	44	2860.5	2860.5	0	501	NA	0.500499	1000	97.3583	97.3573	0.50131	501.5	0.0020357	0.500999	1000
1265	44	2806.45	2806.45	0	501	NA	0.500499	1000	94.9013	94.9405	0.654561	495.5	-0.0599459	0.495005	1000
1266	44	2835.63	2835.63	0	501	NA	0.500499	1000	97.5546	97.5794	0.696158	501	-0.0356253	0.5005	1000
1267	44	2835.63	2835.63	0	501	NA	0.500499	1000	97.5546	97.5442	0.582035	502.5	0.0178349	0.501998	1000
1268	44	2807.91	2807.97	2.064	500.5	-0.0316228	0.5	1000	97.3952	97.3863	0.605307	504.5	0.0147307	0.503996	1000
1269	42	2686.72	2686.72	0	501	NA	0.500499	1000	96.2624	96.2623	0.644709	499	0.000193988	0.498501	1000
1270	40	2642.18	2642.18	0.00232804	500.5	-0.0316228	0.5	1000	100.526	100.573	0.660548	494.5	-0.0723971	0.494006	1000
1271	42	2659.42	2659.42	0	501	NA	0.500499	1000	93.6959	93.7649	0.730316	488.5	-0.0945589	0.488012	1000
1272	43	2678.02	2678.02	0	501	NA	0.500499	1000	90.495	90.5362	0.767382	492.5	-0.0536482	0.492008	1000
1273	42	2632.99	2632.99	0	501	NA	0.500499	1000	90.5053	90.5762	0.777144	490	-0.0912011	0.48951	1000
1274	41	2613.03	2613.03	0.0557165	500.5	-0.0316228	0.5	1000	92.3472	92.4291	0.742534	489.5	-0.110225	0.489011	1000
1275	40	2510.81	2510.9	2.99226	500.5	-0.0316228	0.5	1000	88.7139	88.7811	0.68491	488	-0.0981193	0.487512	1000
1276	41	2531.17	2531.28	3.51785	500.5	-0.0316228	0.5	1000	86.1973	86.2483	0.71687	496	-0.0711115	0.495504	1000
1277	40	2482.12	2482.12	0	501	NA	0.500499	1000	89.1432	89.2082	0.803995	489.5	-0.080802	0.489011	1000
1278	37	2351.74	2351.74	0	501	NA	0.500499	1000	91.0156	91.0392	0.522559	496	-0.0450665	0.495504	1000
1279	38	2419.23	2419.21	0.44699	501.5	0.0316228	0.500999	1000	92.1722	92.2327	0.66541	488.5	-0.0909733	0.488012	1000
1280	37	2371.79	2371.74	1.40586	501.5	0.0316228	0.500999	1000	92.099	92.1221	0.774137	496.5	-0.0298297	0.496004	1000
1281	37	2371.79	2371.79	0	501	NA	0.500499	1000	92.099	92.174	0.783982	488.5	-0.0957669	0.488012	1000
1282	36	2163.84	2163.84	0	501	NA	0.500499	1000	83.1048	83.2307	0.929563	487.5	-0.135487	0.487013	1000
1283	35	2138.17	2138.12	1.58429	501.5	0.0316228	0.500999	1000	84.0125	84.0818	0.759943	492.5	-0.0912129	0.492008	1000
1284	35	2138.17	2138.17	0	501	NA	0.500499	1000	84.0125	84.049	0.641758	493	-0.0569314	0.492507	1000
1285	35	2138.17	2138.17	0	501	NA	0.500499	1000	84.0125	84.0737	0.780865	494	-0.0783854	0.493506	1000
1286	35	2138.17	2138.22	1.35914	500.5	-0.0316228	0.5	1000	84.0125	84.0589	0.759263	499	-0.061145	0.498501	1000
1287	37	2235.48	2235.49	0.449318	500.5	-0.0316228	0.5	1000	84.731	84.7628	0.864824	493	-0.0368656	0.492507	1000
1288	38	2280.44	2280.41	0.825594	501.5	0.0316228	0.500999	1000	84.8674	84.9321	0.903078	493	-0.0716304	0.492507	1000
1289	38	2280.44	2280.44	0	501	NA	0.500499	1000	84.8674	84.8855	0.891739	497.5	-0.0202669	0.497003	1000
1290	38	2280.44	2280.44	0.00232798	501	-0.0316224	0.500499	1000	84.8674	84.9403	0.807907	493.5	-0.0902096	0.493007	1000
1291	38	2280.44	2280.44	0	501	NA	0.500499	1000	84.8674	84.9123	0.696526	494.5	-0.0644137	0.494006	1000
1292	38	2280.44	2280.44	0	501	NA	0.500499	1000	84.8674	84.8877	0.810738	499	-0.0250125	0.498501	1000
1293	38	2280.44	2280.44	0	501	NA	0.500499	1000	84.8674	84.9235	0.845668	493	-0.066324	0.492507	1000
1294	38	2262.95	2262.98	0.767018	500.5	-0.0316228	0.5	1000	81.8417	81.8754	0.825394	500	-0.0407482	0.4995	1000
1295	38	2262.95	2263.02	2.15871	500.5	-0.0316228	0.5	1000	81.8417	81.9375	0.970356	491.5	-0.0987118	0.491009	1000
1296	38	2262.95	2262.98	0.879788	500.5	-0.0316228	0.5	1000	81.8417	81.9017	0.803277	497	-0.0746874	0.496503	1000
1297	38	2262.95	2263	2.60958	501	-0.0180109	0.500499	1000	81.8417	81.918	0.8399	490.5	-0.0908204	0.49001	1000
1298	37	2217.92	2217.92	0	501	NA	0.500499	1000	81.6195	81.7207	0.92261	489.5	-0.109605	0.489011	1000
1299	37	2217.92	2217.92	0	501	NA	0.500499	1000	81.6195	81.6831	0.666628	491.5	-0.0954008	0.491009	1000
1300	38	2233.2	2233.18	0.825594	501.5	0.0316228	0.500999	1000	78.714	78.8451	0.962054	487.5	-0.136172	0.487013	1000
1301	38	2233.2	2233.22	0.449318	500.5	-0.0316228	0.5	1000	78.714	78.7708	0.73428	494	-0.0773162	0.493506	1000
1302	5	560.897	560.897	0	501	NA	0.500499	1000	157.898	157.928	3.12972	503.5	-0.00976458	0.502997	1000
1303	5	560.897	560.956	1.8613	500.5	-0.0316228	0.5	1000	157.898	157.991	2.29254	499	-0.0404003	0.498501	1000
1304	5	560.897	560.905	0.252073	500.5	-0.0316228	0.5	1000	157.898	158.287	4.71109	497.5	-0.0825523	0.497003	1000
1305	5	560.897	560.897	0	501	NA	0.500499	1000	157.898	157.925	2.58229	499	-0.0105498	0.498501	1000
1306	6	669.093	669.093	0	501	NA	0.500499	1000	165.971	165.996	2.50216	501.5	-0.00962007	0.500999	1000
1307	6	669.093	669.093	0	501	NA	0.500499	1000	165.971	166.362	4.30319	500	-0.0907882	0.4995	1000
1308	7	702.152	702.152	0	501	NA	0.500499	1000	134.672	135.08	3.79362	497.5	-0.10759	0.497003	1000
1309	7	697.547	697.547	1.31e-07	501.5	0.0316225	0.500999	1000	133.356	133.79	4.65642	495	-0.0932278	0.494505	1000
1310	8	802.804	802.804	0	501	NA	0.500499	1000	143.001	143.261	3.11143	496.5	-0.0835293	0.496004	1000
1311	8	802.804	802.804	0	501	NA	0.500499	1000	143.001	143.225	2.75413	494	-0.0815542	0.493506	1000
1312	9	810.669	810.639	0.944675	501.5	0.0316228	0.500999	1000	108.24	108.811	4.38605	492.5	-0.130171	0.492008	1000
1313	9	810.669	810.654	2.39698	501	0.00646295	0.500499	1000	108.24	108.603	3.30462	494	-0.109793	0.493506	1000
1314	10	881.154	881.154	0	501	NA	0.500499	1000	103.971	104.516	4.12906	489	-0.13197	0.488511	1000
1315	10	881.154	881.154	0	501	NA	0.500499	1000	103.971	104.331	3.19963	493.5	-0.112556	0.493007	1000
1316	11	957.915	958.115	6.32707	500.5	-0.0316228	0.5	1000	108.476	108.818	3.35031	491	-0.102059	0.490509	1000
1317	19	1492.18	1492.18	0	501	NA	0.500499	1000	112.893	112.98	1.49765	498	-0.0579239	0.497502	1000
1318	24	1798.11	1798.43	5.96554	498.5	-0.0546031	0.498002	1000	114.868	114.933	1.55236	502	-0.041708	0.501499	1000
1319	27	1944.59	1944.59	0	501	NA	0.500499	1000	111.629	111.765	1.22566	485	-0.111073	0.484515	1000
1320	30	2156.98	2156.98	0	501	NA	0.500499	1000	111.545	111.696	1.35527	491	-0.111352	0.490509	1000
1321	33	2238.07	2238.07	0	501	NA	0.500499	1000	103.094	103.28	1.15857	485	-0.160382	0.484515	1000
1322	32	2292.29	2292.32	1.39846	500.5	-0.0180035	0.5	1000	117.747	117.826	1.31292	500.5	-0.0602915	0.5	1000
1323	34	2459.83	2459.97	5.62707	501	-0.0252735	0.500499	1000	118.547	118.496	0.991708	499.5	0.0510332	0.499001	1000
1324	33	2358.74	2358.74	0	501	NA	0.500499	1000	117.204	117.237	1.03341	504.5	-0.0317189	0.503996	1000
1325	28	2122.45	2122.45	0	501	NA	0.500499	1000	128.488	128.458	0.991909	513	0.0308029	0.512488	1000
1326	24	1976.56	1976.56	0	501	NA	0.500499	1000	137.513	137.426	1.1699	504	0.0740906	0.503497	1000
1327	23	1863.5	1863.5	0	501	NA	0.500499	1000	129.52	129.447	1.38948	510	0.0528555	0.509491	1000
1328	24	1869.88	1869.88	0	501	NA	0.500499	1000	116.208	116.293	1.73712	492	-0.0487535	0.491508	1000
1329	24	1835.57	1835.57	0.0097086	501.5	0.0316228	0.500999	1000	114.564	114.541	1.44003	504	0.0157486	0.503497	1000
1330	27	2126.58	2126.58	0	501	NA	0.500499	1000	115.537	115.538	0.858908	504	-0.00160271	0.503497	1000
1331	31	2293.57	2293.57	0	501	NA	0.500499	1000	108.208	108.215	0.949174	501	-0.00680038	0.5005	1000
1332	37	2624.96	2624.89	1.49147	502	0.044369	0.501499	1000	108.574	108.518	0.575917	509	0.0966233	0.508492	1000
1333	38	2788.15	2788.15	0	501	NA	0.500499	1000	113.345	113.289	0.711156	505.5	0.0782309	0.504995	1000
1334	38	2713.81	2713.81	0	501	NA	0.500499	1000	108.689	108.701	0.504039	497.5	-0.0243836	0.497003	1000
1335	39	2772.97	2772.97	0	501	NA	0.500499	1000	108.421	108.364	0.634242	508.5	0.0885917	0.507992	1000
1336	39	2742.4	2742.4	0	501	NA	0.500499	1000	108.786	108.821	0.531018	489	-0.0667178	0.488511	1000
1337	43	2912.89	2912.89	0	501	NA	0.500499	1000	106.596	106.542	0.642102	505.5	0.0842337	0.504995	1000
1338	44	2929.03	2929.03	0	501	NA	0.500499	1000	103.484	103.48	0.334897	502	0.0108232	0.501499	1000
1339	46	2957.81	2957.79	0.782888	501.5	0.0316228	0.500999	1000	97.3563	97.3362	0.539572	504.5	0.0371313	0.503996	1000
1340	46	2903.76	2903.76	0	501	NA	0.500499	1000	95.006	94.9966	0.541083	502.5	0.017301	0.501998	1000
1341	48	3033.68	3033.68	0	501	NA	0.500499	1000	96.461	96.4621	0.604664	500.5	-0.00187672	0.5	1000
1342	45	2851.4	2851.4	0	501	NA	0.500499	1000	94.7905	94.8088	0.647905	500	-0.028281	0.4995	1000
1343	44	2835.63	2835.73	2.12202	500	-0.043995	0.499501	1000	97.5546	97.6069	0.56749	494	-0.0922216	0.493506	1000
1344	44	2849.77	2849.81	1.23977	500.5	-0.0316228	0.5	1000	98.1971	98.206	0.537337	504	-0.0165322	0.503497	1000
1345	45	2882.2	2882.2	0	501	NA	0.500499	1000	97.4562	97.455	0.649411	502	0.00189553	0.501499	1000
1346	44	2821.39	2821.44	1.74935	500.5	-0.0316228	0.5	1000	96.9072	96.8745	0.616444	501.5	0.0529682	0.500999	1000
1347	43	2745.68	2745.75	2.15871	500.5	-0.0316228	0.5	1000	96.1345	96.1555	0.583196	493.5	-0.0360337	0.493007	1000
1348	44	2724.56	2724.59	2.56211	501	-0.00956422	0.500499	1000	89.453	89.505	0.66765	493.5	-0.077837	0.493007	1000
1349	43	2678.02	2678.02	0	501	NA	0.500499	1000	90.495	90.543	0.686751	496	-0.0697815	0.495504	1000
1350	43	2678.02	2678.02	0	501	NA	0.500499	1000	90.495	90.5369	0.646385	495	-0.0648034	0.494505	1000
1351	42	2589.94	2589.94	0	501	NA	0.500499	1000	87.6637	87.6973	0.560809	494	-0.0599162	0.493506	1000
1352	41	2582.62	2582.64	0.856358	501	-0.0315366	0.500499	1000	90.5233	90.593	0.688041	493.5	-0.101355	0.493007	1000
1353	41	2571.4	2571.4	0	501	NA	0.500499	1000	89.9763	90.0236	0.610321	495	-0.0775765	0.494505	1000
1354	40	2482.12	2482.15	0.804197	500.5	-0.0316228	0.5	1000	89.1432	89.1903	0.521942	494.5	-0.0902112	0.494006	1000
1355	40	2482.12	2482.12	0.0482595	501.5	0.0316228	0.500999	1000	89.1432	89.172	0.8247	495.5	-0.034924	0.495005	1000
1356	40	2504.57	2504.57	0	501	NA	0.500499	1000	90.2657	90.3106	0.596521	495.5	-0.0752328	0.495005	1000
1357	39	2435.36	2435.39	0.87746	500.5	-0.0316228	0.5	1000	89.0309	89.0739	0.834615	492	-0.0515792	0.491508	1000
1358	37	2371.79	2371.8	0.396202	500.5	-0.0316228	0.5	1000	92.099	92.1231	0.804879	497.5	-0.0300141	0.497003	1000
1359	37	2371.79	2371.79	0	501	NA	0.500499	1000	92.099	92.133	0.74642	496	-0.0455775	0.495504	1000
1360	36	2163.84	2163.84	0	501	NA	0.500499	1000	83.1048	83.1683	0.925615	493.5	-0.0686057	0.493007	1000
1361	35	2138.17	2138.18	0.0785127	500.5	-0.0316228	0.5	1000	84.0125	84.108	0.985856	493	-0.0968648	0.492507	1000
1362	36	2183.13	2183.16	1.05665	500.5	-0.0316228	0.5	1000	84.1764	84.2141	0.874674	494	-0.0430757	0.493506	1000
1363	38	2280.44	2280.46	0.910258	500.5	-0.0316228	0.5	1000	84.8674	84.9026	0.826926	493	-0.0426181	0.492507	1000
1364	38	2280.44	2280.44	0	501	NA	0.500499	1000	84.8674	84.8997	0.879708	499.5	-0.0367621	0.499001	1000
1365	38	2280.44	2280.45	0.46094	500.5	-0.0316228	0.5	1000	84.8674	84.9471	0.653835	487	-0.121951	0.486513	1000
1366	38	2280.44	2280.44	0	501	NA	0.500499	1000	84.8674	84.9041	0.843817	496	-0.0435351	0.495504	1000
1367	38	2280.44	2280.44	0	501	NA	0.500499	1000	84.8674	84.9467	1.0408	493.5	-0.0762418	0.493007	1000
1368	38	2280.44	2280.56	2.49363	499.5	-0.0480013	0.499001	1000	84.8674	84.8969	0.883642	499	-0.0334226	0.498501	1000
1369	38	2280.44	2280.44	0	501	NA	0.500499	1000	84.8674	84.9358	0.897962	492	-0.07617	0.491508	1000
1370	39	2307.91	2307.91	0	501	NA	0.500499	1000	82.0487	82.0638	0.779218	501	-0.0192835	0.5005	1000
1371	38	2262.95	2262.95	0	501	NA	0.500499	1000	81.8417	81.9101	0.93736	494.5	-0.0729871	0.494006	1000
1372	38	2262.95	2262.95	0	501	NA	0.500499	1000	81.8417	81.882	0.923803	498.5	-0.0436428	0.498002	1000
1373	38	2262.95	2262.95	0.155152	501.5	0.0316228	0.500999	1000	81.8417	81.9395	0.898337	490	-0.108843	0.48951	1000
1374	38	2262.95	2262.95	0	501	NA	0.500499	1000	81.8417	81.9229	0.778304	492	-0.104293	0.491508	1000
1375	37	2217.92	2218.05	3.33728	500	-0.036976	0.499501	1000	81.6195	81.6656	0.790972	495.5	-0.0582045	0.495005	1000
1376	37	2217.92	2218.04	2.65315	500	-0.0445791	0.499501	1000	81.6195	81.747	0.989135	485	-0.128853	0.484515	1000
1377	38	2234.27	2234.27	0	501	NA	0.500499	1000	80.1213	80.2011	0.979986	494.5	-0.0814744	0.494006	1000
1378	5	560.897	560.897	0	501	NA	0.500499	1000	157.898	158.133	4.18714	501.5	-0.0561375	0.500999	1000
1379	5	560.897	560.897	0	501	NA	0.500499	1000	157.898	157.968	2.25394	501.5	-0.031137	0.500999	1000
1380	5	560.897	560.892	0.145594	501.5	0.0316228	0.500999	1000	157.898	158.091	2.86008	499.5	-0.0675662	0.499001	1000
1381	5	560.897	560.897	0	501	NA	0.500499	1000	157.898	158.09	3.05046	500	-0.0631199	0.4995	1000
1382	5	560.897	560.897	0	501	NA	0.500499	1000	157.898	157.954	4.4145	503.5	-0.012691	0.502997	1000
1383	6	669.093	669.093	0	501	NA	0.500499	1000	165.971	166.135	2.28308	499	-0.0717189	0.498501	1000
1384	6	669.093	669.093	0	501	NA	0.500499	1000	165.971	166.184	3.79626	498.5	-0.0560677	0.498002	1000
1385	6	669.093	669.093	0	501	NA	0.500499	1000	165.971	166.166	3.31101	498	-0.0586682	0.497502	1000
1386	6	669.093	669.093	0	501	NA	0.500499	1000	165.971	166.128	2.27664	500	-0.068596	0.4995	1000
1387	7	697.547	697.547	0	501	NA	0.500499	1000	133.356	133.709	4.05344	496	-0.0869617	0.495504	1000
1388	7	697.547	697.547	0	501	NA	0.500499	1000	133.356	133.552	3.48868	499	-0.0562438	0.498501	1000
1389	8	802.804	802.804	0	501	NA	0.500499	1000	143.001	143.113	2.87639	499	-0.0391694	0.498501	1000
1390	9	810.669	810.669	0	501	NA	0.500499	1000	108.24	108.742	3.95524	494.5	-0.126843	0.494006	1000
1391	9	810.669	810.669	0	501	NA	0.500499	1000	108.24	108.788	4.0891	490.5	-0.13403	0.49001	1000
1392	9	810.669	810.661	0.276189	501.5	0.0316228	0.500999	1000	108.24	108.65	4.19498	496	-0.0977293	0.495504	1000
1393	10	881.154	881.26	3.17706	500	-0.0333522	0.499501	1000	103.971	104.333	3.56483	493.5	-0.101442	0.493007	1000
1394	11	957.915	957.915	0	501	NA	0.500499	1000	108.476	108.747	3.21174	495.5	-0.0843014	0.495005	1000
1395	19	1478.37	1478.37	0	501	NA	0.500499	1000	111.44	111.636	2.21937	494.5	-0.0883236	0.494006	1000
1396	26	1906.69	1906.7	0.247848	500.5	-0.0316228	0.5	1000	114.385	114.449	1.37982	494	-0.0462279	0.493506	1000
1397	29	1980.36	1980.41	1.43048	500.5	-0.0330501	0.5	1000	105.449	105.499	1.12224	494	-0.044367	0.493506	1000
1398	31	2109.17	2109.17	0	501	NA	0.500499	1000	104.323	104.467	1.32617	490	-0.108194	0.48951	1000
1399	34	2385.93	2385.93	0	501	NA	0.500499	1000	112.043	112.196	1.16535	488	-0.131068	0.487512	1000
1400	34	2464.21	2464.17	0.785497	502	0.044743	0.501499	1000	120.664	120.606	1.22966	517.5	0.0472086	0.516983	1000
1401	35	2455.43	2455.43	0	501	NA	0.500499	1000	116.24	116.224	1.12687	511.5	0.0143154	0.510989	1000
1402	32	2259.1	2259.08	0.525226	501.5	0.0316228	0.500999	1000	115.693	115.734	1.14599	501	-0.0362405	0.5005	1000
1403	27	2100.63	2100.61	0.601688	501.5	0.0316228	0.500999	1000	129.915	129.822	1.01611	511	0.0916536	0.51049	1000
1404	25	1979.4	1979.4	0	501	NA	0.500499	1000	125.048	125.019	1.33176	509	0.0213266	0.508492	1000
1405	26	1988.33	1988.32	0.357922	501.5	0.0316228	0.500999	1000	116.381	116.413	1.51078	498	-0.0213418	0.497502	1000
1406	21	1787.35	1787.35	0	501	NA	0.500499	1000	137.018	136.857	1.46372	513	0.109859	0.512488	1000
1407	26	2028.26	2028.26	0	501	NA	0.500499	1000	126.476	126.37	1.0955	510.5	0.0968265	0.50999	1000
1408	31	2313.83	2313.83	0.0500559	500.5	-0.0316228	0.5	1000	111.078	111.041	0.685128	506	0.0539623	0.505495	1000
1409	36	2623.31	2623.31	0	501	NA	0.500499	1000	112.844	112.804	0.411696	509.5	0.0956501	0.508991	1000
1410	38	2855.95	2855.95	0	501	NA	0.500499	1000	117.874	117.822	0.710966	505.5	0.0735456	0.504995	1000
1411	43	3056.38	3056.42	2.74546	500.5	-0.0137861	0.5	1000	111.749	111.702	0.616181	511.5	0.0767332	0.510989	1000
1412	41	2900.01	2899.95	1.30282	501.5	0.0427597	0.500999	1000	109.573	109.556	0.49444	502.5	0.0342233	0.501998	1000
1413	41	2888.42	2888.42	0	501	NA	0.500499	1000	108.517	108.495	0.664572	504	0.033371	0.503497	1000
1414	40	2817.93	2817.95	0.70996	500.5	-0.0316228	0.5	1000	107.958	107.964	0.504446	495.5	-0.0110397	0.495005	1000
1415	44	2971.5	2971.53	1.09872	500.5	-0.0316228	0.5	1000	103.701	103.672	0.538977	504.5	0.0544473	0.503996	1000
1416	45	3004.56	3004.56	0.144109	500.5	-0.0316228	0.5	1000	102.866	102.846	0.50871	499	0.0389336	0.498501	1000
1417	46	2956.29	2956.29	0	501	NA	0.500499	1000	97.4423	97.4235	0.412964	504	0.0455195	0.503497	1000
1418	47	3004.24	3004.24	0	501	NA	0.500499	1000	97.2604	97.2675	0.511022	500.5	-0.0137642	0.5	1000
1419	50	3193.33	3193.33	0	501	NA	0.500499	1000	98.9885	98.955	0.500916	508	0.0668243	0.507493	1000
1420	50	3191.86	3191.84	0.561107	501.5	0.0316228	0.500999	1000	98.9297	98.8889	0.523067	502	0.0781242	0.501499	1000
1421	49	3176.09	3176.16	1.71722	499.5	-0.0410428	0.499001	1000	101.496	101.472	0.486855	504	0.0488199	0.503497	1000
1422	49	3190.23	3190.18	1.35717	501.5	0.0316228	0.500999	1000	102.073	102.007	0.51527	516	0.128325	0.515485	1000
1423	47	3105.71	3105.71	0	501	NA	0.500499	1000	102.82	102.795	0.414938	505	0.0601195	0.504496	1000
1424	46	2919.66	2919.7	1.21626	500.5	-0.0316228	0.5	1000	96.9664	96.9722	0.542991	496.5	-0.0107645	0.496004	1000
1425	47	2929.18	2929.18	0	501	NA	0.500499	1000	94.3338	94.3263	0.536083	504	0.0139511	0.503497	1000
1426	48	2947.85	2947.84	0.470987	501.5	0.0316228	0.500999	1000	91.4562	91.4658	0.491394	498.5	-0.0194933	0.498002	1000
1427	46	2797.57	2797.57	0	501	NA	0.500499	1000	88.7378	88.7986	0.640542	493	-0.0949122	0.492507	1000
1428	46	2797.57	2797.52	1.35717	501.5	0.0316228	0.500999	1000	88.7378	88.759	0.533277	493	-0.0396381	0.492507	1000
1429	45	2750.13	2750.13	0	501	NA	0.500499	1000	88.6013	88.6406	0.540938	489	-0.0727119	0.488511	1000
1430	43	2652.81	2652.81	0	501	NA	0.500499	1000	90.2814	90.3035	0.553305	499.5	-0.0401116	0.499001	1000
1431	43	2650.53	2650.53	0.110841	500.5	-0.0316228	0.5	1000	88.8918	88.9465	0.538076	491	-0.101643	0.490509	1000
1432	42	2591.36	2591.36	0	501	NA	0.500499	1000	88.1909	88.2375	0.737704	494	-0.0632027	0.493506	1000
1433	40	2482.12	2482.12	0	501	NA	0.500499	1000	89.1432	89.1778	0.626764	499.5	-0.0551723	0.499001	1000
1434	40	2482.12	2482.12	9.49e-11	501.5	0.0335494	0.500999	1000	89.1432	89.1712	0.698113	496.5	-0.0401615	0.496004	1000
1435	41	2549.61	2549.63	0.77784	500.5	-0.0316228	0.5	1000	90.2608	90.2985	0.68803	495	-0.0548608	0.494505	1000
1436	39	2435.36	2435.36	0	501	NA	0.500499	1000	89.0309	89.0558	0.658965	495.5	-0.0379104	0.495005	1000
1437	39	2435.36	2435.36	0	501	NA	0.500499	1000	89.0309	89.0683	0.842125	497.5	-0.0445099	0.497003	1000
1438	38	2387.92	2387.98	1.74753	500.5	-0.0316228	0.5	1000	88.8769	89.0005	0.912854	485.5	-0.135415	0.485015	1000
1439	40	2477.84	2477.83	0.376277	501.5	0.0316228	0.500999	1000	88.9288	88.982	0.659841	492	-0.0806333	0.491508	1000
1440	38	2273.12	2273.22	3.21535	500.5	-0.0316228	0.5	1000	84.4824	84.5461	0.912984	494	-0.0698234	0.493506	1000
1441	38	2273.12	2273.12	0	501	NA	0.500499	1000	84.4824	84.517	0.74518	491.5	-0.0464567	0.491009	1000
1442	39	2325.47	2325.47	0	501	NA	0.500499	1000	85.0006	85.031	0.620525	494	-0.0490193	0.493506	1000
1443	39	2325.47	2325.46	0.378605	501.5	0.0316228	0.500999	1000	85.0006	85.0399	0.715443	494.5	-0.0549346	0.494006	1000
1444	39	2325.47	2325.47	0	501	NA	0.500499	1000	85.0006	85.0452	0.891682	493	-0.0499938	0.492507	1000
1445	39	2325.47	2325.47	0	501	NA	0.500499	1000	85.0006	85.0324	0.674879	495	-0.0471434	0.494505	1000
1446	39	2325.47	2325.47	0	501	NA	0.500499	1000	85.0006	85.0563	0.940141	497	-0.059235	0.496503	1000
1447	39	2325.47	2325.47	0	501	NA	0.500499	1000	85.0006	85.0684	0.754813	487.5	-0.0898173	0.487013	1000
1448	39	2325.47	2325.54	2.15871	500.5	-0.0316228	0.5	1000	85.0006	85.1169	0.813233	484.5	-0.143037	0.484016	1000
1449	40	2352.94	2353.14	6.21075	500.5	-0.0316228	0.5	1000	82.2491	82.3311	1.04656	491.5	-0.0783436	0.491009	1000
1450	39	2307.99	2307.99	0	501	NA	0.500499	1000	82.0525	82.1212	0.720325	493.5	-0.0952895	0.493007	1000
1451	39	2307.99	2308.04	1.70997	500	-0.032471	0.499501	1000	82.0525	82.1287	0.792085	491.5	-0.0962143	0.491009	1000
1452	39	2307.99	2307.98	0.116466	501.5	0.0316228	0.500999	1000	82.0525	82.1263	0.83365	495	-0.0884552	0.494505	1000
1453	39	2307.99	2307.93	1.71307	501.5	0.0316228	0.500999	1000	82.0525	82.129	0.868463	492.5	-0.0880492	0.492008	1000
1454	39	2279.31	2279.31	0.205552	500.5	-0.0316228	0.5	1000	80.3762	80.4517	1.01965	494.5	-0.073988	0.494006	1000
1455	39	2279.31	2279.31	0.0477277	500.5	-0.0316228	0.5	1000	80.3762	80.4301	0.869632	495	-0.0619326	0.494505	1000
1456	39	2279.31	2279.31	0	501	NA	0.500499	1000	80.3762	80.4614	0.851455	490.5	-0.100033	0.49001	1000
1457	5	560.897	560.897	0	501	NA	0.500499	1000	157.898	158.207	4.19712	497.5	-0.0736427	0.497003	1000
1458	5	560.897	560.956	1.8613	500.5	-0.0316228	0.5	1000	157.898	158.023	2.63857	501	-0.0473667	0.5005	1000
1459	5	560.897	560.897	0	501	NA	0.500499	1000	157.898	158.036	2.78372	500.5	-0.0495693	0.5	1000
1460	5	560.897	560.9	0.0929533	500.5	-0.0316228	0.5	1000	157.898	158.228	4.05853	498	-0.0812194	0.497502	1000
1461	5	560.897	560.905	0.252074	500.5	-0.0316228	0.5	1000	157.898	158.183	3.39489	498	-0.0839501	0.497502	1000
1462	5	560.897	560.897	0	501	NA	0.500499	1000	157.898	158.397	4.66873	495.5	-0.106839	0.495005	1000
1463	7	750.801	750.809	0.252073	500.5	-0.0316228	0.5	1000	158.038	158.276	3.10921	498.5	-0.0762853	0.498002	1000
1464	7	750.801	750.801	0	501	NA	0.500499	1000	158.038	158.298	3.03916	497	-0.085411	0.496503	1000
1465	6	669.093	669.093	0	501	NA	0.500499	1000	165.971	166.018	3.03074	502.5	-0.0152549	0.501998	1000
1466	7	769.745	769.745	0	501	NA	0.500499	1000	171.019	171.22	3.90853	501	-0.0514918	0.5005	1000
1467	6	664.489	664.489	0	501	NA	0.500499	1000	164.437	164.444	3.40038	504.5	-0.00204656	0.503996	1000
1468	7	697.547	697.547	0	501	NA	0.500499	1000	133.356	133.61	4.35693	495.5	-0.0583329	0.495005	1000
1469	7	697.547	697.547	0	501	NA	0.500499	1000	133.356	133.674	3.79095	495.5	-0.0838101	0.495005	1000
1470	8	705.413	705.413	0	501	NA	0.500499	1000	95.4564	96.2458	5.18107	488.5	-0.152365	0.488012	1000
1471	8	705.413	705.413	0	501	NA	0.500499	1000	95.4564	95.9883	4.62223	493.5	-0.115084	0.493007	1000
1472	9	822.318	822.318	0	501	NA	0.500499	1000	110.829	111.485	5.11312	491.5	-0.128247	0.491009	1000
1473	11	960.633	960.633	0	501	NA	0.500499	1000	115.826	115.855	2.09818	503.5	-0.0137257	0.502997	1000
1474	13	1101.1	1101.1	1.74867	501	-0.000567634	0.500499	1000	119.617	119.697	2.51792	502	-0.0314873	0.501499	1000
1475	17	1326.24	1326.3	3.42728	501	-0.0173276	0.500499	1000	113.523	113.717	2.00082	493	-0.0967545	0.492507	1000
1476	24	1740.46	1740.46	0	501	NA	0.500499	1000	111.61	111.715	1.29699	487.5	-0.0807093	0.487013	1000
1477	27	1919.44	1919.45	0.418166	500.5	-0.0316228	0.5	1000	111.635	111.798	1.42638	484.5	-0.114371	0.484016	1000
1478	26	1820.61	1820.61	1.8582	501	-0.00421787	0.500499	1000	111.082	111.256	1.43227	480.5	-0.121341	0.48002	1000
1479	28	1956.52	1956.52	0.116354	501.5	0.0316228	0.500999	1000	110.584	110.737	1.44203	487	-0.106023	0.486513	1000
1480	32	2261.09	2261.09	0	501	NA	0.500499	1000	115.116	115.085	1.11272	509.5	0.0274983	0.508991	1000
1481	32	2214.59	2214.6	0.378605	500.5	-0.0316228	0.5	1000	112.911	112.913	1.03631	501.5	-0.00173025	0.500999	1000
1482	29	2071.3	2071.3	0	501	NA	0.500499	1000	114.206	114.325	1.19423	493	-0.100193	0.492507	1000
1483	28	2080.49	2080.49	0	501	NA	0.500499	1000	113.87	113.897	1.41203	498.5	-0.0191634	0.498002	1000
1484	24	1947.36	1947.36	0	501	NA	0.500499	1000	128.16	128.16	1.32557	501.5	7.02327e-05	0.500999	1000
1485	23	1848.63	1848.63	0	501	NA	0.500499	1000	130.432	130.272	1.37324	510.5	0.115863	0.50999	1000
1486	27	2161.99	2161.99	0	501	NA	0.500499	1000	131.697	131.542	1.26419	512	0.122884	0.511489	1000
1487	32	2478.82	2478.82	0	501	NA	0.500499	1000	121.325	121.275	0.733133	512	0.0685229	0.511489	1000
1488	36	2684.07	2683.97	2.15803	502	0.0424351	0.501499	1000	116.219	116.162	0.665962	506.5	0.0853704	0.505994	1000
1489	39	2921.17	2921.17	0	501	NA	0.500499	1000	119.438	119.374	0.598763	508	0.108023	0.507493	1000
1490	41	3012.74	3012.74	0	501	NA	0.500499	1000	116.898	116.847	0.531299	507.5	0.0950747	0.506993	1000
1491	43	3037.3	3037.3	0	501	NA	0.500499	1000	110.862	110.84	0.571478	501.5	0.0390206	0.500999	1000
1492	43	3015.53	3015.53	0	501	NA	0.500499	1000	109.849	109.82	0.437896	508	0.0674932	0.507493	1000
1493	43	2990	2989.96	1.19218	501.5	0.0316228	0.500999	1000	108.662	108.64	0.421146	503.5	0.0525264	0.502997	1000
1494	44	2994.61	2994.61	0	501	NA	0.500499	1000	104.523	104.489	0.47591	506.5	0.0713959	0.505994	1000
1495	43	2896.04	2896.04	0	501	NA	0.500499	1000	104.356	104.355	0.458247	501.5	0.0024978	0.500999	1000
1496	45	2974.06	2974.09	0.804912	500.5	-0.0316228	0.5	1000	103.186	103.15	0.453365	508	0.0795649	0.507493	1000
1497	47	3001.32	3001.32	0	501	NA	0.500499	1000	97.2853	97.2908	0.410433	502.5	-0.0135036	0.501998	1000
1498	47	3001.32	3001.32	0	501	NA	0.500499	1000	97.2853	97.2866	0.503409	498.5	-0.00263727	0.498002	1000
1499	50	3167.6	3167.58	0.744793	501.5	0.0316228	0.500999	1000	97.9594	97.9287	0.446335	503.5	0.0686898	0.502997	1000
1500	52	3283.32	3283.32	0	501	NA	0.500499	1000	98.6423	98.6209	0.489264	504.5	0.0438943	0.503996	1000
1501	51	3267.55	3267.55	0.0293586	501.5	0.0316228	0.500999	1000	101.103	101.046	0.610231	508	0.0935351	0.507493	1000
1502	51	3281.68	3281.68	0	501	NA	0.500499	1000	101.657	101.625	0.533425	502.5	0.0600629	0.501998	1000
1503	50	3248.62	3248.62	0	501	NA	0.500499	1000	102.368	102.33	0.451531	508.5	0.0833481	0.507992	1000
1504	49	3202.2	3202.18	0.624995	501.5	0.0316228	0.500999	1000	102.562	102.501	0.593155	511	0.102028	0.51049	1000
1505	50	3234.63	3234.66	1.2102	501	-0.0243523	0.500499	1000	101.808	101.784	0.507771	504.5	0.0474935	0.503996	1000
1506	51	3211.29	3211.29	0	501	NA	0.500499	1000	96.4072	96.4013	0.481688	500.5	0.0123839	0.5	1000
1507	51	3211.29	3211.28	0.169	501.5	0.0316228	0.500999	1000	96.4072	96.3749	0.4776	508.5	0.0676752	0.507992	1000
1508	48	2915.3	2915.3	0	501	NA	0.500499	1000	89.9461	89.9531	0.52286	500	-0.0134003	0.4995	1000
1509	45	2789.85	2789.87	0.690886	500.5	-0.0316228	0.5	1000	92.0216	92.0821	0.541728	491	-0.111589	0.490509	1000
1510	45	2746.79	2746.79	0	501	NA	0.500499	1000	89.3694	89.3914	0.420987	496.5	-0.0521884	0.496004	1000
1511	46	2767.15	2767.15	0	501	NA	0.500499	1000	87.1122	87.1467	0.637828	494	-0.0542052	0.493506	1000
1512	46	2767.67	2767.67	0	501	NA	0.500499	1000	87.1344	87.1805	0.630069	493	-0.0730599	0.492507	1000
1513	42	2561.25	2561.25	0	501	NA	0.500499	1000	88.0726	88.1383	0.702169	488	-0.0936429	0.487512	1000
1514	41	2502.09	2502.09	0.29697	500.5	-0.0316228	0.5	1000	87.3345	87.4071	0.826401	488	-0.0877978	0.487512	1000
1515	42	2569.57	2569.57	0	501	NA	0.500499	1000	88.4686	88.5007	0.69403	491	-0.0462441	0.490509	1000
1516	41	2549.61	2549.68	2.23507	500.5	-0.0316228	0.5	1000	90.2608	90.2717	0.565627	496.5	-0.0192423	0.496004	1000
1517	40	2504.57	2504.59	0.358762	500	-0.0360865	0.499501	1000	90.2657	90.307	0.700817	497	-0.0589213	0.496503	1000
1518	39	2435.36	2435.36	0	501	NA	0.500499	1000	89.0309	89.0568	0.60282	498	-0.0430139	0.497502	1000
1519	41	2525.28	2525.31	1.12286	500.5	-0.0316228	0.5	1000	89.074	89.0916	0.570634	500	-0.0308537	0.4995	1000
1520	40	2477.84	2477.84	0	501	NA	0.500499	1000	88.9288	88.9275	0.633941	499	0.00209305	0.498501	1000
1521	41	2522.87	2522.87	0	501	NA	0.500499	1000	88.9565	88.9795	0.754018	496.5	-0.0304685	0.496004	1000
1522	39	2289.26	2289.26	0	501	NA	0.500499	1000	81.5382	81.6246	0.964245	494	-0.0895901	0.493506	1000
1523	39	2325.47	2325.47	0	501	NA	0.500499	1000	85.0006	85.041	0.872753	503	-0.0462631	0.502498	1000
1524	39	2325.47	2325.47	0	501	NA	0.500499	1000	85.0006	85.0181	0.944322	498.5	-0.0184883	0.498002	1000
1525	39	2325.47	2325.44	0.8159	501.5	0.0316228	0.500999	1000	85.0006	85.0575	0.777224	492.5	-0.0731543	0.492008	1000
1526	39	2325.47	2325.49	0.815548	500.5	-0.0316228	0.5	1000	85.0006	85.0402	0.926329	496.5	-0.0427811	0.496004	1000
1527	39	2325.47	2325.49	0.76469	500.5	-0.0316228	0.5	1000	85.0006	85.0525	0.729548	495	-0.0711461	0.494505	1000
1528	39	2325.47	2325.47	0	501	NA	0.500499	1000	85.0006	85.0618	0.811805	492.5	-0.0753164	0.492008	1000
1529	40	2352.94	2352.97	1.64716	500.5	-0.0171808	0.5	1000	82.2491	82.3259	0.752416	488	-0.10214	0.487512	1000
1530	40	2352.94	2352.94	0	501	NA	0.500499	1000	82.2491	82.3425	0.80397	488	-0.11616	0.487512	1000
1531	39	2307.99	2307.99	0	501	NA	0.500499	1000	82.0525	82.0606	0.803631	499.5	-0.0100759	0.499001	1000
1532	40	2324.34	2324.33	0.238358	501	0.0222886	0.500499	1000	80.6184	80.6818	0.793649	494.5	-0.079889	0.494006	1000
1533	40	2324.34	2324.3	0.908238	501.5	0.0416154	0.500999	1000	80.6184	80.7246	0.903449	489	-0.117589	0.488511	1000
1534	40	2324.34	2324.34	1.56e-07	500.5	-0.0316234	0.5	1000	80.6184	80.6773	0.835578	486.5	-0.0704812	0.486014	1000
1535	39	2279.31	2279.31	0	501	NA	0.500499	1000	80.3762	80.474	0.804743	486	-0.121548	0.485514	1000
1536	39	2279.31	2279.31	0	501	NA	0.500499	1000	80.3762	80.4646	0.858102	492.5	-0.103035	0.492008	1000
1537	5	560.897	560.897	0	501	NA	0.500499	1000	157.898	158.014	3.44621	502	-0.0337118	0.501499	1000
1538	5	560.897	560.897	0	501	NA	0.500499	1000	157.898	158.047	3.68178	502	-0.0403975	0.501499	1000
1539	5	560.897	560.897	0	501	NA	0.500499	1000	157.898	157.942	2.8379	505	-0.0154123	0.504496	1000
1540	5	560.897	560.897	0	501	NA	0.500499	1000	157.898	158.329	4.25539	495	-0.10124	0.494505	1000
1541	5	560.897	560.897	0	501	NA	0.500499	1000	157.898	158.197	4.39213	499	-0.0681823	0.498501	1000
1542	6	669.093	669.101	0.252073	500.5	-0.0316228	0.5	1000	165.971	166.086	3.09959	500.5	-0.0369771	0.5	1000
1543	6	669.093	669.23	3.42936	500	-0.0401406	0.499501	1000	165.971	166.399	4.28864	497	-0.0996199	0.496503	1000
1544	9	844.535	844.535	0	501	NA	0.500499	1000	130.773	131.161	3.35043	491.5	-0.115705	0.491009	1000
1545	11	978.246	978.246	0	501	NA	0.500499	1000	120.467	120.8	2.83899	484.5	-0.117402	0.484016	1000
1546	10	931.379	931.379	0	501	NA	0.500499	1000	123.14	123.531	3.46684	487.5	-0.112538	0.487013	1000
1547	7	697.547	697.547	0	501	NA	0.500499	1000	133.356	133.667	3.83987	496.5	-0.0809969	0.496004	1000
1548	7	697.547	697.553	0.1786	500.5	-0.0316228	0.5	1000	133.356	133.929	4.48177	492	-0.127771	0.491508	1000
1549	8	730.606	730.606	0	501	NA	0.500499	1000	124.951	125.119	2.30557	496.5	-0.072884	0.496004	1000
1550	9	738.472	738.472	0	501	NA	0.500499	1000	92.1965	92.5069	2.74403	492.5	-0.113108	0.492008	1000
1551	9	738.472	738.472	0	501	NA	0.500499	1000	92.1965	92.7837	4.13056	486.5	-0.14216	0.486014	1000
1552	9	738.472	738.486	0.454789	500.5	-0.0316228	0.5	1000	92.1965	92.6155	3.42747	492.5	-0.122242	0.492008	1000
1553	10	855.377	855.347	0.944675	501.5	0.0316228	0.500999	1000	106.358	106.822	4.25378	492.5	-0.109114	0.492008	1000
1554	14	1136.81	1136.81	0	501	NA	0.500499	1000	110.788	110.972	2.58648	494	-0.0712328	0.493506	1000
1555	18	1367.74	1367.74	0	501	NA	0.500499	1000	108.757	108.976	2.02934	491	-0.108035	0.490509	1000
1556	22	1565	1564.98	0.679517	501.5	0.0316228	0.500999	1000	105.806	106.043	1.79963	485	-0.131323	0.484515	1000
1557	25	1743.7	1743.72	0.647339	500.5	-0.0316228	0.5	1000	106.506	106.643	1.29486	486	-0.105291	0.485514	1000
1558	27	1911.56	1911.51	1.77583	501.5	0.0316228	0.500999	1000	113.706	113.662	1.41507	505.5	0.0309322	0.504995	1000
1559	29	2034.84	2034.85	0.134008	501	-0.0316227	0.500499	1000	112.173	112.223	1.41289	509.5	-0.0357554	0.508991	1000
1560	27	1899.57	1899.57	0.771695	501	-0.0030926	0.500499	1000	110.973	111.009	1.08757	504	-0.0330242	0.503497	1000
1561	24	1735.31	1735.32	0.292961	500.5	-0.0316228	0.5	1000	112.94	113.029	1.45088	499	-0.0610888	0.498501	1000
1562	25	1822.04	1822.14	2.67764	500	-0.0357572	0.499501	1000	112.538	112.623	1.33208	494.5	-0.0642871	0.494006	1000
1563	28	2127.18	2127.18	0	501	NA	0.500499	1000	120.05	120.037	1.19681	500.5	0.0107274	0.5	1000
1564	26	2074.16	2074.16	0	501	NA	0.500499	1000	131.714	131.599	1.2193	516	0.0940514	0.515485	1000
1565	25	2012.97	2012.97	0	501	NA	0.500499	1000	130.674	130.593	1.1741	508	0.0694512	0.507493	1000
1566	30	2310.13	2310.12	0.376276	501.5	0.0316228	0.500999	1000	121.735	121.662	0.782996	507	0.0928032	0.506494	1000
1567	36	2683.44	2683.44	0	501	NA	0.500499	1000	118.059	118	0.744092	508.5	0.0795131	0.507992	1000
1568	40	2988.06	2988.06	0	501	NA	0.500499	1000	118.354	118.296	0.635566	510	0.0913978	0.509491	1000
1569	41	2992.09	2992.09	0	501	NA	0.500499	1000	115.664	115.651	0.516029	503.5	0.0263088	0.502997	1000
1570	42	2975.47	2975.47	0	501	NA	0.500499	1000	110.965	110.918	0.577563	509	0.0823805	0.508492	1000
1571	46	3130.94	3130.94	0	501	NA	0.500499	1000	106.449	106.42	0.572207	503	0.0493506	0.502498	1000
1572	47	3175.9	3175.9	0	501	NA	0.500499	1000	106.097	106.033	0.539665	512	0.1186	0.511489	1000
1573	46	3049.7	3049.75	1.50596	500.5	-0.0316228	0.5	1000	101.555	101.517	0.591891	510.5	0.064798	0.50999	1000
1574	45	2979.29	2979.29	0	501	NA	0.500499	1000	100.683	100.676	0.450883	499.5	0.0158479	0.499001	1000
1575	46	3015.14	3015.12	0.552447	501.5	0.0316228	0.500999	1000	99.6159	99.5671	0.546675	507	0.0892305	0.506494	1000
1576	46	2977.71	2977.81	3.15952	500.5	-0.0316228	0.5	1000	99.8468	99.842	0.32502	505	0.0148724	0.504496	1000
1577	47	3001.73	3001.75	0.690886	500.5	-0.0316228	0.5	1000	97.3169	97.3097	0.427204	499.5	0.0169147	0.499001	1000
1578	48	3017.5	3017.52	0.688558	500.5	-0.0316228	0.5	1000	94.7305	94.7236	0.538288	503	0.0127369	0.502498	1000
1579	49	3076.66	3076.66	0	501	NA	0.500499	1000	95.2122	95.2186	0.435994	500	-0.0148532	0.4995	1000
1580	52	3279.54	3279.54	0.140066	500.5	-0.0316228	0.5	1000	97.6027	97.589	0.449763	503.5	0.0304064	0.502997	1000
1581	50	3247.59	3247.59	0	501	NA	0.500499	1000	102.55	102.534	0.473334	507.5	0.034321	0.506993	1000
1582	49	3228.66	3228.66	0	501	NA	0.500499	1000	103.871	103.842	0.511087	504.5	0.0554394	0.503996	1000
1583	49	3228.66	3228.66	0	501	NA	0.500499	1000	103.871	103.834	0.469173	508	0.078389	0.507493	1000
1584	49	3228.66	3228.69	0.80724	500.5	-0.0316228	0.5	1000	103.871	103.85	0.409337	503	0.0499762	0.502498	1000
1585	50	3248.62	3248.59	0.863116	502	0.0379433	0.501499	1000	102.368	102.367	0.396444	505	0.00170087	0.504496	1000
1586	53	3309.17	3309.17	0	501	NA	0.500499	1000	96.463	96.4403	0.493258	502	0.0459094	0.501499	1000
1587	52	3262.75	3262.75	0	501	NA	0.500499	1000	96.5324	96.4994	0.470702	506	0.0700229	0.505495	1000
1588	51	3211.29	3211.29	0	501	NA	0.500499	1000	96.4072	96.3828	0.5309	502	0.0460602	0.501499	1000
1589	49	3126.06	3126.01	2.11985	502	0.0232075	0.501499	1000	98.2327	98.2394	0.489335	497.5	-0.0137365	0.497003	1000
1590	49	3083.01	3083.01	0	501	NA	0.500499	1000	95.797	95.8062	0.435925	498	-0.0210793	0.497502	1000
1591	46	2791.75	2791.86	2.71662	500.5	-0.0402755	0.5	1000	89.3813	89.3793	0.662983	501	0.00297316	0.5005	1000
1592	47	2815.11	2815.11	0	501	NA	0.500499	1000	87.2993	87.3148	0.555141	498.5	-0.0279154	0.498002	1000
1593	46	2725.83	2725.82	0.179139	501.5	0.0316228	0.500999	1000	86.5166	86.5743	0.661946	491	-0.0871711	0.490509	1000
1594	46	2725.83	2725.83	0	501	NA	0.500499	1000	86.5166	86.5421	0.46297	499.5	-0.0550455	0.499001	1000
1595	43	2595.13	2595.13	0	501	NA	0.500499	1000	87.6002	87.6562	0.662885	494	-0.0844522	0.493506	1000
1596	42	2569.57	2569.57	0	501	NA	0.500499	1000	88.4686	88.5241	0.634385	490	-0.0874804	0.48951	1000
1597	42	2569.57	2569.57	0	501	NA	0.500499	1000	88.4686	88.5307	0.65452	492	-0.0949677	0.491508	1000
1598	42	2594.56	2594.6	3.55231	501	-0.0113363	0.500499	1000	90.2526	90.2928	0.809961	493	-0.049638	0.492507	1000
1599	42	2594.49	2594.49	0	501	NA	0.500499	1000	90.2491	90.2587	0.557629	497.5	-0.0173234	0.497003	1000
1600	41	2525.28	2525.28	0	501	NA	0.500499	1000	89.074	89.1074	0.670663	496	-0.0498057	0.495504	1000
1601	41	2525.28	2525.27	0.366582	501.5	0.0316228	0.500999	1000	89.074	89.1094	0.628949	495.5	-0.0562014	0.495005	1000
1602	41	2522.87	2522.89	0.82429	500.5	-0.0316228	0.5	1000	88.9565	88.994	0.694354	495	-0.053967	0.494505	1000
1603	40	2497.2	2497.24	1.40152	500.5	-0.0316228	0.5	1000	89.897	89.9636	0.750864	489	-0.0886469	0.488511	1000
1604	40	2341.6	2341.6	0	501	NA	0.500499	1000	82.1171	82.1777	0.889974	490.5	-0.0680499	0.49001	1000
1605	39	2325.47	2325.51	1.40152	500.5	-0.0316228	0.5	1000	85.0006	85.0488	0.809883	495	-0.0594455	0.494505	1000
1606	39	2325.47	2325.47	0	501	NA	0.500499	1000	85.0006	85.0345	0.65329	501	-0.0519142	0.5005	1000
1607	39	2325.47	2325.47	0.16784	500.5	-0.0316228	0.5	1000	85.0006	85.0205	0.76497	493.5	-0.0260124	0.493007	1000
1608	39	2325.47	2325.47	0	501	NA	0.500499	1000	85.0006	85.0791	0.96007	496.5	-0.0817499	0.496004	1000
1609	39	2325.47	2325.48	0.416313	500.5	-0.0316228	0.5	1000	85.0006	85.0499	1.02317	494	-0.0481285	0.493506	1000
1610	40	2352.94	2353.01	2.23214	500.5	-0.0316228	0.5	1000	82.2491	82.2995	0.724565	494.5	-0.0695895	0.494006	1000
1611	41	2369.29	2369.29	1.25e-07	500.5	-0.0316237	0.5	1000	80.8451	80.8886	0.678387	493.5	-0.0640347	0.493007	1000
1612	40	2324.34	2324.34	0	501	NA	0.500499	1000	80.6184	80.6849	0.757453	497	-0.0878194	0.496503	1000
1613	40	2324.34	2324.34	0	501	NA	0.500499	1000	80.6184	80.7177	0.820067	487.5	-0.121102	0.487013	1000
1614	40	2324.34	2324.34	0	501	NA	0.500499	1000	80.6184	80.7428	1.07914	480	-0.11533	0.47952	1000
1615	39	2279.31	2279.31	0	501	NA	0.500499	1000	80.3762	80.4361	0.701947	490.5	-0.0852622	0.49001	1000
1616	39	2279.31	2279.3	0.717038	501	0.0103076	0.500499	1000	80.3762	80.4457	0.849423	494	-0.0817769	0.493506	1000
1617	5	560.897	560.897	0	501	NA	0.500499	1000	157.898	158.063	2.77622	498	-0.0595263	0.497502	1000
1618	5	560.897	560.897	0	501	NA	0.500499	1000	157.898	158.098	4.06999	500	-0.0492361	0.4995	1000
1619	5	560.897	560.897	0	501	NA	0.500499	1000	157.898	158.108	3.29414	501	-0.0638224	0.5005	1000
1620	6	669.093	669.061	0.994057	501.5	0.0316228	0.500999	1000	165.971	166.204	2.91715	499.5	-0.0798767	0.499001	1000
1621	6	669.093	669.093	0	501	NA	0.500499	1000	165.971	166.257	3.70193	496	-0.0771542	0.495504	1000
1622	6	669.093	669.093	0	501	NA	0.500499	1000	165.971	166.231	3.27709	501	-0.0791099	0.5005	1000
1623	10	896.538	896.538	0	501	NA	0.500499	1000	121.47	121.709	2.43252	493.5	-0.0982463	0.493007	1000
1624	12	1017.89	1017.89	0	501	NA	0.500499	1000	110.025	110.199	2.07551	492.5	-0.0837113	0.492008	1000
1625	11	978.246	978.246	0	501	NA	0.500499	1000	120.467	120.705	2.46505	491.5	-0.0965374	0.491009	1000
1626	9	884.512	884.554	1.31872	500.5	-0.0316228	0.5	1000	139.383	139.456	2.38439	497.5	-0.0307227	0.497003	1000
1627	7	697.547	697.547	0	501	NA	0.500499	1000	133.356	133.586	3.22066	498	-0.0711949	0.497502	1000
1628	8	730.606	730.606	0	501	NA	0.500499	1000	124.951	125.025	1.61553	498.5	-0.0457846	0.498002	1000
1629	9	738.472	738.472	0	501	NA	0.500499	1000	92.1965	92.4439	2.5892	495	-0.0955398	0.494505	1000
1630	9	738.472	738.472	0	501	NA	0.500499	1000	92.1965	92.752	4.20267	491.5	-0.132169	0.491009	1000
1631	9	738.472	738.472	0	501	NA	0.500499	1000	92.1965	92.6324	4.45464	496.5	-0.0978498	0.496004	1000
1632	10	855.377	855.377	0	501	NA	0.500499	1000	106.358	106.677	2.90547	492	-0.109965	0.491508	1000
1633	13	1035.68	1035.68	0	501	NA	0.500499	1000	103.751	104.06	2.54814	487.5	-0.120994	0.487013	1000
1634	20	1471.28	1471.28	0	501	NA	0.500499	1000	108.235	108.429	1.87734	486	-0.102926	0.485514	1000
1635	24	1668.54	1668.54	0	501	NA	0.500499	1000	105.618	105.787	1.41551	486.5	-0.119886	0.486014	1000
1636	24	1710.3	1710.3	0	501	NA	0.500499	1000	110.28	110.472	1.25962	479.5	-0.151933	0.479021	1000
1637	27	1886.04	1886.04	0.166865	500.5	-0.0316228	0.5	1000	109.459	109.624	1.38967	486	-0.119036	0.485514	1000
1638	27	1931.3	1931.32	0.478482	500	-0.0443836	0.499501	1000	112.812	112.8	1.36922	510.5	0.00842715	0.50999	1000
1639	25	1814.79	1815.06	5.95064	500	-0.0447387	0.499501	1000	114.781	114.854	1.30023	502	-0.0560901	0.501499	1000
1640	24	1772.74	1772.73	0.368783	501	0.0316228	0.500499	1000	116.059	116.074	1.47077	503.5	-0.0105078	0.502997	1000
1641	27	1931.33	1931.33	0	501	NA	0.500499	1000	107.038	107.156	1.50083	497.5	-0.0790153	0.497003	1000
1642	30	2274.74	2274.79	1.46983	500	-0.033221	0.499501	1000	121.002	120.988	1.36713	511	0.0102042	0.51049	1000
1643	27	2158.4	2158.4	0	501	NA	0.500499	1000	134.054	133.912	1.15529	518.5	0.123661	0.517982	1000
1644	27	2090.43	2090.4	0.888173	501.5	0.0316228	0.500999	1000	126.732	126.654	1.38548	511	0.0566389	0.51049	1000
1645	34	2556.14	2556.07	1.61434	502.5	0.0442474	0.501998	1000	117.039	117.009	0.749597	503.5	0.0398024	0.502997	1000
1646	37	2821.67	2821.67	0	501	NA	0.500499	1000	120.781	120.698	0.645846	515	0.127888	0.514486	1000
1647	40	2947.13	2947.12	0.512226	501.5	0.0316228	0.500999	1000	116.308	116.247	0.695374	510.5	0.0872339	0.50999	1000
1648	42	3037.12	3037.12	0	501	NA	0.500499	1000	115.055	114.983	0.71982	511	0.0993968	0.51049	1000
1649	43	3059.59	3059.59	0	501	NA	0.500499	1000	111.214	111.185	0.420048	506.5	0.0690563	0.505994	1000
1650	46	3239.56	3239.53	0.825595	501.5	0.0316228	0.500999	1000	110.978	110.965	0.410799	501.5	0.0323928	0.500999	1000
1651	48	3300.65	3300.65	0	501	NA	0.500499	1000	107.595	107.586	0.465427	501.5	0.0207169	0.500999	1000
1652	48	3278.88	3278.86	0.710631	502	0.0317263	0.501499	1000	106.688	106.653	0.453455	508	0.0778073	0.507493	1000
1653	47	3233.92	3233.92	0	501	NA	0.500499	1000	107.045	107.02	0.361799	505.5	0.0676027	0.504995	1000
1654	46	3140.12	3140.12	0	501	NA	0.500499	1000	105.294	105.295	0.454674	501	-0.00357333	0.5005	1000
1655	48	3210.77	3210.77	0	501	NA	0.500499	1000	102.452	102.447	0.376563	503	0.0148115	0.502498	1000
1656	48	3173.35	3173.35	0	501	NA	0.500499	1000	102.674	102.65	0.364848	508	0.0644195	0.507493	1000
1657	51	3293.24	3293.27	0.804912	500.5	-0.0316228	0.5	1000	100.191	100.195	0.257432	501	-0.0124501	0.5005	1000
1658	52	3338.2	3338.21	0.403822	500.5	-0.0316228	0.5	1000	99.9937	99.9817	0.353946	499.5	0.0337929	0.499001	1000
1659	51	3305.77	3305.78	0.446989	500.5	-0.0316228	0.5	1000	100.683	100.698	0.36845	497.5	-0.0418237	0.497003	1000
1660	52	3434.82	3434.82	0.176281	500.5	-0.0316228	0.5	1000	104.698	104.667	0.439005	512.5	0.0693937	0.511988	1000
1661	52	3434.82	3434.82	0	501	NA	0.500499	1000	104.698	104.69	0.465422	506	0.0153183	0.505495	1000
1662	50	3273.69	3273.69	0	501	NA	0.500499	1000	103.595	103.572	0.480142	506	0.047452	0.505495	1000
1663	49	3228.66	3228.66	0	501	NA	0.500499	1000	103.871	103.83	0.454596	509	0.0901491	0.508492	1000
1664	49	3228.66	3228.66	0	501	NA	0.500499	1000	103.871	103.836	0.465808	510.5	0.0737127	0.50999	1000
1665	51	3279.69	3279.69	0	501	NA	0.500499	1000	100.208	100.177	0.520384	507	0.05879	0.506494	1000
1666	52	3289.21	3289.21	0	501	NA	0.500499	1000	97.7658	97.7388	0.390023	506.5	0.0691505	0.505994	1000
1667	51	3244.26	3244.23	0.907848	501.5	0.0316228	0.500999	1000	97.9197	97.9096	0.345543	505	0.0293081	0.504496	1000
1668	51	3244.26	3244.21	1.35717	501.5	0.0316228	0.500999	1000	97.9197	97.8879	0.47921	506	0.0662828	0.505495	1000
1669	53	3259.69	3259.67	0.899503	501.5	0.0316228	0.500999	1000	93.9686	93.9484	0.562081	503.5	0.0359213	0.502997	1000
1670	49	3083.01	3083.01	0	501	NA	0.500499	1000	95.797	95.8051	0.433184	500.5	-0.0185745	0.5	1000
1671	50	3078.54	3078.54	0	501	NA	0.500499	1000	92.5988	92.5886	0.38089	500.5	0.0267332	0.5	1000
1672	50	3078.54	3078.54	0	501	NA	0.500499	1000	92.5988	92.5719	0.513682	500.5	0.0521793	0.5	1000
1673	47	2831.08	2831.09	0.251897	500.5	-0.0316228	0.5	1000	89.1548	89.1455	0.693858	498.5	0.0134861	0.498002	1000
1674	47	2793.31	2793.43	2.61494	500	-0.0439913	0.499501	1000	87.5474	87.5731	0.546095	494.5	-0.0469517	0.494006	1000
1675	47	2793.31	2793.31	0	501	NA	0.500499	1000	87.5474	87.5925	0.623678	492	-0.0722198	0.491508	1000
1676	45	2686.63	2686.63	0	501	NA	0.500499	1000	86.6971	86.7228	0.633985	495.5	-0.0405312	0.495005	1000
1677	45	2685.12	2685.12	0	501	NA	0.500499	1000	87.7064	87.7318	0.573185	494	-0.0443455	0.493506	1000
1678	44	2659.48	2659.53	0.992815	500	-0.0427044	0.499501	1000	88.5344	88.5782	0.712149	492	-0.0615386	0.491508	1000
1679	44	2659.48	2659.48	0	501	NA	0.500499	1000	88.5344	88.5708	0.494586	493.5	-0.0736132	0.493007	1000
1680	42	2594.49	2594.49	0	501	NA	0.500499	1000	90.2491	90.249	0.512594	500.5	0.00014671	0.5	1000
1681	42	2570.31	2570.33	0.690886	500.5	-0.0316228	0.5	1000	89.0976	89.1155	0.51392	494.5	-0.0349433	0.494006	1000
1682	42	2570.31	2570.31	0.0761837	500.5	-0.0316228	0.5	1000	89.0976	89.1277	0.705583	495.5	-0.0427547	0.495005	1000
1683	41	2522.87	2522.9	0.90793	500.5	-0.0316228	0.5	1000	88.9565	88.9989	0.693942	492	-0.0611229	0.491508	1000
1684	41	2549.55	2549.55	0	501	NA	0.500499	1000	90.2579	90.2864	0.627763	494.5	-0.0453498	0.494006	1000
1685	40	2341.6	2341.6	0	501	NA	0.500499	1000	82.1171	82.1535	0.726422	497.5	-0.0501097	0.497003	1000
1686	39	2325.47	2325.47	0	501	NA	0.500499	1000	85.0006	85.0801	0.908746	491.5	-0.0874414	0.491009	1000
1687	39	2325.47	2325.5	1.12053	500.5	-0.0316228	0.5	1000	85.0006	85.024	0.851644	499	-0.0274155	0.498501	1000
1688	39	2325.47	2325.47	0	501	NA	0.500499	1000	85.0006	85.0551	0.678999	490	-0.0802611	0.48951	1000
1689	40	2341.82	2341.85	0.906928	500.5	-0.0316228	0.5	1000	83.4928	83.5561	0.874791	493.5	-0.0723815	0.493007	1000
1690	41	2369.29	2369.38	2.55491	500.5	-0.0316228	0.5	1000	80.8451	80.9302	0.903047	489.5	-0.0941624	0.489011	1000
1691	41	2369.29	2369.35	1.82366	500.5	-0.0316228	0.5	1000	80.8451	80.8811	0.712376	491.5	-0.0505133	0.491009	1000
1692	40	2324.34	2324.34	0	501	NA	0.500499	1000	80.6184	80.6845	0.882089	488	-0.0749601	0.487512	1000
1693	40	2324.34	2324.34	0	501	NA	0.500499	1000	80.6184	80.6949	0.798083	487.5	-0.0959311	0.487013	1000
1694	40	2324.34	2324.3	0.901872	502	0.0422019	0.501499	1000	80.6184	80.7115	0.888352	492.5	-0.104823	0.492008	1000
1695	5	560.897	560.897	0	501	NA	0.500499	1000	157.898	158.361	5.05582	497.5	-0.0915895	0.497003	1000
1696	5	560.897	560.897	0	501	NA	0.500499	1000	157.898	158.039	2.35136	498.5	-0.0597992	0.498002	1000
1697	6	669.093	669.093	0	501	NA	0.500499	1000	165.971	166.023	2.78004	502	-0.01841	0.501499	1000
1698	6	669.093	669.093	0	501	NA	0.500499	1000	165.971	166.062	1.74907	499.5	-0.0519098	0.499001	1000
1699	7	715.96	715.96	0	501	NA	0.500499	1000	138.969	139.178	2.86195	499	-0.0729118	0.498501	1000
1700	9	849.671	849.671	0	501	NA	0.500499	1000	124.551	124.726	2.13683	495.5	-0.0817762	0.495005	1000
1701	11	967.023	967.014	0.276189	501.5	0.0316228	0.500999	1000	116.386	116.765	2.7665	484.5	-0.136978	0.484016	1000
1702	12	1041.51	1041.51	0	501	NA	0.500499	1000	112.091	112.454	2.72018	489.5	-0.133657	0.489011	1000
1703	11	1001.86	1001.86	0	501	NA	0.500499	1000	122.721	123.1	3.13779	492	-0.121043	0.491508	1000
1704	10	906.348	906.348	0	501	NA	0.500499	1000	127.567	127.701	2.2161	497.5	-0.0603398	0.497003	1000
1705	9	801.091	801.091	0	501	NA	0.500499	1000	118.351	118.728	3.16824	490.5	-0.118951	0.49001	1000
1706	9	738.472	738.472	0	501	NA	0.500499	1000	92.1965	92.4246	2.31918	494	-0.0983513	0.493506	1000
1707	9	738.472	738.472	0	501	NA	0.500499	1000	92.1965	92.6589	3.2735	487	-0.141253	0.486513	1000
1708	10	808.957	808.99	1.16114	501	-0.0282916	0.500499	1000	89.5317	90.0972	3.96578	487.5	-0.142602	0.487013	1000
1709	11	885.718	885.718	0	501	NA	0.500499	1000	95.349	95.8201	3.42325	486	-0.137629	0.485514	1000
1710	15	1139.23	1139.23	0	501	NA	0.500499	1000	103.724	104.015	2.86244	491	-0.101911	0.490509	1000
1711	23	1663.04	1663.04	0	501	NA	0.500499	1000	108.027	108.304	1.74495	480	-0.158325	0.47952	1000
1712	26	1809.21	1809.21	0.214344	500.5	-0.0316228	0.5	1000	106.498	106.658	1.0931	484	-0.146736	0.483516	1000
1713	25	1724.59	1724.6	0.247848	500.5	-0.0316228	0.5	1000	105.3	105.438	1.11386	484.5	-0.123952	0.484016	1000
1714	25	1762.02	1762.2	4.69625	500.5	-0.0376187	0.5	1000	108.294	108.47	1.46061	484.5	-0.12025	0.484016	1000
1715	26	1829.08	1829.1	0.593485	500.5	-0.0316228	0.5	1000	109.819	109.825	1.33443	502	-0.00437512	0.501499	1000
1716	23	1748.67	1748.67	0	501	NA	0.500499	1000	119.012	119.03	1.4505	504.5	-0.0118255	0.503996	1000
1717	22	1631.77	1631.77	0	501	NA	0.500499	1000	113.794	113.849	1.3697	500	-0.0402653	0.4995	1000
1718	29	2147.16	2147.16	0	501	NA	0.500499	1000	114.541	114.564	1.27885	505	-0.0183117	0.504496	1000
1719	29	2291.21	2291.25	1.27687	501	-0.0313812	0.500499	1000	126.311	126.281	1.30937	511.5	0.0228572	0.510989	1000
1720	27	2135.35	2135.35	0	501	NA	0.500499	1000	130.06	129.9	1.35436	519.5	0.118183	0.518981	1000
1721	29	2177.37	2177.37	0	501	NA	0.500499	1000	115.099	115.047	0.89171	506	0.0584805	0.505495	1000
1722	36	2834.57	2834.56	1.4321	501	0.00592905	0.500499	1000	126.005	125.935	0.664798	512	0.106426	0.511489	1000
1723	38	2866.71	2866.71	0	501	NA	0.500499	1000	119.973	119.878	0.717361	515	0.131907	0.514486	1000
1724	40	2916.64	2916.59	0.988233	502	0.0413372	0.501499	1000	114.783	114.738	0.597286	511.5	0.0760677	0.510989	1000
1725	42	3106.54	3106.54	0	501	NA	0.500499	1000	118.36	118.332	0.481623	503.5	0.0588021	0.502997	1000
1726	45	3288.77	3288.77	0	501	NA	0.500499	1000	116.259	116.197	0.551456	509.5	0.113043	0.508991	1000
1727	48	3392.71	3392.71	0	501	NA	0.500499	1000	112.735	112.693	0.480705	505.5	0.0874284	0.504995	1000
1728	48	3300.65	3300.65	0	501	NA	0.500499	1000	107.595	107.571	0.448872	501	0.0534579	0.5005	1000
1729	48	3300.73	3300.65	2.45998	501.5	0.0316228	0.500999	1000	107.598	107.52	0.613245	512	0.126961	0.511489	1000
1730	47	3233.92	3233.99	1.66991	500	-0.0409042	0.499501	1000	107.045	107.013	0.462277	504.5	0.0694517	0.503996	1000
1731	47	3210.88	3210.88	0	501	NA	0.500499	1000	106.064	106.05	0.309026	505	0.045623	0.504496	1000
1732	47	3151.61	3151.59	0.323809	501.5	0.0316228	0.500999	1000	102.115	102.13	0.363311	498	-0.0430176	0.497502	1000
1733	48	3173.35	3173.33	0.46094	501.5	0.0316228	0.500999	1000	102.674	102.674	0.420927	500.5	-1.10539e-05	0.5	1000
1734	49	3232.51	3232.51	0	501	NA	0.500499	1000	102.993	102.965	0.444241	506	0.0647309	0.505495	1000
1735	51	3293.24	3293.24	0	501	NA	0.500499	1000	100.191	100.17	0.452802	502.5	0.0460261	0.501998	1000
1736	51	3305.14	3305.03	3.32323	501.5	0.0316228	0.500999	1000	100.658	100.649	0.493293	500.5	0.018448	0.5	1000
1737	53	3478.46	3478.46	0	501	NA	0.500499	1000	104.501	104.478	0.353592	508.5	0.0658922	0.507992	1000
1738	54	3526.41	3526.39	0.754778	501.5	0.0316228	0.500999	1000	104.212	104.191	0.476546	504	0.0437396	0.503497	1000
1739	52	3477.8	3477.8	0	501	NA	0.500499	1000	107.461	107.425	0.445336	504.5	0.079215	0.503996	1000
1740	52	3477.8	3477.8	0	501	NA	0.500499	1000	107.461	107.413	0.489703	510	0.096626	0.509491	1000
1741	52	3477.8	3477.61	6.30132	501.5	0.0316228	0.500999	1000	107.461	107.45	0.506142	502.5	0.0202939	0.501998	1000
1742	53	3469.67	3469.67	0	501	NA	0.500499	1000	103.595	103.561	0.470263	507	0.0717483	0.506494	1000
1743	53	3469.67	3469.67	0	501	NA	0.500499	1000	103.595	103.549	0.483994	509.5	0.0955166	0.508991	1000
1744	52	3389.2	3389.27	2.20569	500.5	-0.0316228	0.5	1000	101.611	101.571	0.41956	511.5	0.0962391	0.510989	1000
1745	52	3389.2	3389.2	0	501	NA	0.500499	1000	101.611	101.602	0.38764	504.5	0.0229696	0.503996	1000
1746	53	3391.18	3391.18	0	501	NA	0.500499	1000	99.1417	99.1275	0.34801	504.5	0.0405532	0.503996	1000
1747	52	3314.65	3314.66	0.449318	500.5	-0.0316228	0.5	1000	97.8894	97.8736	0.46148	505	0.0342616	0.504496	1000
1748	52	3197.75	3197.75	0	501	NA	0.500499	1000	93.6221	93.6157	0.344584	498	0.018692	0.497502	1000
1749	51	3124.97	3124.93	1.34581	501.5	0.0316228	0.500999	1000	92.6037	92.5986	0.362372	501.5	0.0141218	0.500999	1000
1750	49	2989.26	2989.26	0	501	NA	0.500499	1000	91.9722	91.9779	0.560976	499.5	-0.0102048	0.499001	1000
1751	50	3056.75	3056.75	0	501	NA	0.500499	1000	92.832	92.8354	0.526567	494.5	-0.00635343	0.494006	1000
1752	49	2943.52	2943.52	0	501	NA	0.500499	1000	90.1053	90.0982	0.635061	498.5	0.0111962	0.498002	1000
1753	49	2943.52	2943.52	0	501	NA	0.500499	1000	90.1053	90.1058	0.571988	501	-0.00086547	0.5005	1000
1754	47	2779.1	2779.13	0.912526	501	-0.0283251	0.500499	1000	86.9428	86.953	0.432603	495.5	-0.0234362	0.495005	1000
1755	46	2731.59	2731.62	0.910258	500.5	-0.0316228	0.5	1000	86.767	86.7406	0.762634	501	0.0346162	0.5005	1000
1756	46	2730.08	2730.1	1.36293	501	-0.0139778	0.500499	1000	87.7544	87.8031	0.627424	494.5	-0.0776453	0.494006	1000
1757	45	2685.05	2685.05	0	501	NA	0.500499	1000	87.7031	87.7623	0.649442	492.5	-0.0910992	0.492008	1000
1758	43	2614.45	2614.45	1.26064	501	0.00268269	0.500499	1000	88.4988	88.5568	0.751954	491.5	-0.077143	0.491009	1000
1759	43	2590.27	2590.27	0	501	NA	0.500499	1000	87.3741	87.4047	0.687071	496	-0.0445909	0.495504	1000
1760	42	2570.31	2570.34	2.12696	501	-0.0142628	0.500499	1000	89.0976	89.0889	0.565638	503.5	0.0153148	0.502997	1000
1761	42	2570.31	2570.34	2.07173	501	-0.0166516	0.500499	1000	89.0976	89.1474	0.54559	496	-0.0914248	0.495504	1000
1762	41	2549.55	2549.55	0	501	NA	0.500499	1000	90.2579	90.3137	0.745808	496	-0.0747868	0.495504	1000
1763	41	2549.55	2549.55	0	501	NA	0.500499	1000	90.2579	90.2975	0.760422	493.5	-0.0520518	0.493007	1000
1764	39	2325.47	2325.42	1.55244	501.5	0.0316228	0.500999	1000	85.0006	85.057	0.981145	497.5	-0.0574756	0.497003	1000
1765	40	2341.82	2341.84	0.815548	500.5	-0.0316228	0.5	1000	83.4928	83.5714	0.727354	489	-0.108161	0.488511	1000
1766	40	2341.82	2341.82	0	501	NA	0.500499	1000	83.4928	83.5612	0.709068	495.5	-0.0965443	0.495005	1000
1767	42	2428.46	2428.63	4.76577	500	-0.0362921	0.499501	1000	81.7377	81.7791	0.787929	498	-0.0525428	0.497502	1000
1768	42	2428.46	2428.49	1.39105	501	-0.0190374	0.500499	1000	81.7377	81.7942	0.587638	493	-0.0961628	0.492507	1000
1769	42	2428.46	2428.46	0	501	NA	0.500499	1000	81.7377	81.8101	0.774108	485	-0.0934864	0.484515	1000
1770	41	2383.5	2383.45	1.75873	501.5	0.0316228	0.500999	1000	81.5382	81.6115	0.819839	491	-0.0893445	0.490509	1000
1771	40	2324.34	2324.36	0.596176	500.5	-0.0316228	0.5	1000	80.6184	80.6959	0.768971	484.5	-0.100864	0.484016	1000
1772	5	560.897	560.897	0	501	NA	0.500499	1000	157.898	158.122	3.75923	500	-0.0596398	0.4995	1000
1773	5	560.897	560.897	0	501	NA	0.500499	1000	157.898	158.245	3.84936	496.5	-0.0901069	0.496004	1000
1774	6	669.093	669.093	0	501	NA	0.500499	1000	165.971	166.346	4.1825	497	-0.0896213	0.496503	1000
1775	7	750.801	750.801	0	501	NA	0.500499	1000	158.038	158.424	3.42863	492.5	-0.112561	0.492008	1000
1776	10	945.188	945.209	0.692982	500.5	-0.0316228	0.5	1000	137.826	137.93	2.4124	496	-0.0429003	0.495504	1000
1777	11	978.246	978.246	0	501	NA	0.500499	1000	120.467	120.839	2.79987	483.5	-0.133008	0.483017	1000
1778	11	967.023	966.91	2.25983	502.5	0.0503015	0.501998	1000	116.386	116.631	2.06756	488	-0.118651	0.487512	1000
1779	10	920.156	920.156	0	501	NA	0.500499	1000	118.651	118.982	2.41383	489.5	-0.137058	0.489011	1000
1780	10	920.156	920.208	1.40379	500	-0.0367148	0.499501	1000	118.651	119.016	3.13674	492	-0.116445	0.491508	1000
1781	10	906.348	906.348	0	501	NA	0.500499	1000	127.567	127.742	2.54007	495.5	-0.0688741	0.495005	1000
1782	11	887.279	887.279	0	501	NA	0.500499	1000	95.6329	96.0769	3.57587	490	-0.124166	0.48951	1000
1783	12	973.165	973.165	0	501	NA	0.500499	1000	101.978	102.382	2.74541	485.5	-0.147133	0.485015	1000
1784	12	973.165	973.165	0	501	NA	0.500499	1000	101.978	102.234	2.7155	493	-0.0945526	0.492507	1000
1785	10	808.957	808.992	1.10579	500.5	-0.0316228	0.5	1000	89.5317	89.9195	3.23757	491.5	-0.119774	0.491009	1000
1786	13	1073.11	1073.11	0	501	NA	0.500499	1000	109.509	109.699	2.78438	494	-0.0683196	0.493506	1000
1787	18	1324.81	1324.8	0.275799	501.5	0.0316228	0.500999	1000	103.523	103.655	1.64078	492.5	-0.0804498	0.492008	1000
1788	24	1606.38	1606.38	0	501	NA	0.500499	1000	93.701	94.0016	1.61554	474.5	-0.186068	0.474026	1000
1789	26	1807.09	1807.25	2.9425	499.5	-0.054095	0.499001	1000	104.467	104.647	1.45697	480	-0.123537	0.47952	1000
1790	24	1710.33	1710.33	0	501	NA	0.500499	1000	106.197	106.436	1.67692	476.5	-0.142756	0.476024	1000
1791	23	1626.44	1626.67	5.82382	500	-0.0399708	0.499501	1000	109.013	109.095	1.28626	492.5	-0.0638318	0.492008	1000
1792	24	1781.73	1781.71	0.600989	502	0.0413091	0.501499	1000	116.808	116.807	1.39411	511	0.0012796	0.51049	1000
1793	23	1748.67	1748.67	0	501	NA	0.500499	1000	119.012	118.984	1.44598	512	0.0199672	0.511489	1000
1794	23	1676.72	1676.7	0.804912	501.5	0.0316228	0.500999	1000	112.756	112.807	1.24345	503	-0.0411468	0.502498	1000
1795	27	2056.77	2056.77	0	501	NA	0.500499	1000	118.449	118.453	1.30682	503.5	-0.0031253	0.502997	1000
1796	27	2175.77	2175.77	0	501	NA	0.500499	1000	127.116	127.007	1.39249	518	0.0782438	0.517483	1000
1797	27	2159.68	2159.66	0.813572	501.5	0.0316228	0.500999	1000	125.513	125.414	0.992571	515	0.0997553	0.514486	1000
1798	31	2406.99	2406.99	0	501	NA	0.500499	1000	122.68	122.663	0.986304	509.5	0.0171413	0.508991	1000
1799	35	2654.58	2654.58	0	501	NA	0.500499	1000	119.713	119.658	0.772685	507.5	0.0706615	0.506993	1000
1800	39	2883.58	2883.58	0	501	NA	0.500499	1000	117.762	117.711	0.532041	509	0.0950364	0.508492	1000
1801	41	3061.58	3061.59	0.454789	500.5	-0.0316228	0.5	1000	119.054	119.013	0.613619	505.5	0.0674009	0.504995	1000
1802	45	3262.19	3262.19	0	501	NA	0.500499	1000	115.905	115.873	0.598101	506.5	0.0541035	0.505994	1000
1803	45	3288.77	3288.78	0.298554	500.5	-0.0316228	0.5	1000	116.259	116.219	0.547712	506	0.0728568	0.505495	1000
1804	48	3361.41	3361.36	1.41874	501.5	0.0316228	0.500999	1000	110.127	110.078	0.585788	505.5	0.0828771	0.504995	1000
1805	50	3453.88	3453.88	0	501	NA	0.500499	1000	109.421	109.391	0.427615	503.5	0.0678987	0.502997	1000
1806	48	3300.73	3300.73	0	501	NA	0.500499	1000	107.598	107.573	0.578182	500	0.0432241	0.4995	1000
1807	47	3233.92	3233.94	0.622992	500.5	-0.0316228	0.5	1000	107.045	107.048	0.42633	498	-0.00722628	0.497502	1000
1808	47	3210.88	3210.88	0	501	NA	0.500499	1000	106.064	106.055	0.344227	502	0.0266434	0.501499	1000
1809	47	3151.61	3151.61	0	501	NA	0.500499	1000	102.115	102.144	0.478057	490	-0.0621042	0.48951	1000
1810	48	3184.66	3184.66	0	501	NA	0.500499	1000	101.365	101.348	0.476617	502	0.0349047	0.501499	1000
1811	50	3277.47	3277.54	2.35089	500.5	-0.0316228	0.5	1000	102.732	102.726	0.361342	498.5	0.0147784	0.498002	1000
1812	50	3260.18	3260.22	0.843009	500	-0.0394251	0.499501	1000	100.873	100.851	0.379596	506	0.0586571	0.505495	1000
1813	51	3319.35	3319.34	0.376277	501.5	0.0316228	0.500999	1000	101.215	101.199	0.499521	504	0.0318046	0.503497	1000
1814	50	3303.58	3303.58	0	501	NA	0.500499	1000	103.776	103.754	0.396661	507	0.0544448	0.506494	1000
1815	52	3433.5	3433.5	0	501	NA	0.500499	1000	104.782	104.745	0.445218	508	0.0815213	0.507493	1000
1816	52	3465.28	3465.23	1.24095	501.5	0.0336857	0.500999	1000	106.979	106.923	0.490611	507	0.112505	0.506494	1000
1817	52	3465.28	3465.26	0.407241	501.5	0.0316228	0.500999	1000	106.979	106.916	0.461987	515	0.135021	0.514486	1000
1818	52	3465.28	3465.24	1.09473	501.5	0.0316228	0.500999	1000	106.979	106.924	0.509574	512	0.106703	0.511489	1000
1819	53	3483.87	3483.87	0	501	NA	0.500499	1000	104.131	104.115	0.416227	504	0.03933	0.503497	1000
1820	53	3483.87	3483.87	0	501	NA	0.500499	1000	104.131	104.083	0.486225	512.5	0.0990079	0.511988	1000
1821	53	3483.87	3483.87	0	501	NA	0.500499	1000	104.131	104.092	0.404241	510	0.097637	0.509491	1000
1822	54	3493.4	3493.4	0	501	NA	0.500499	1000	101.707	101.679	0.516925	505	0.0550647	0.504496	1000
1823	54	3436.21	3436.05	4.18835	502	0.0379368	0.501499	1000	98.9735	98.9627	0.377863	502	0.0285392	0.501499	1000
1824	52	3346.15	3346.15	0.26297	500.5	-0.0316228	0.5	1000	99.3163	99.3136	0.395727	506	0.00680135	0.505495	1000
1825	53	3366.11	3366.1	0.344478	501.5	0.0316228	0.500999	1000	97.9842	97.9716	0.392958	498	0.0320003	0.497502	1000
1826	53	3342.69	3342.72	2.23378	501	-0.014075	0.500499	1000	97.3252	97.305	0.442955	506.5	0.0456115	0.505994	1000
1827	51	3180.64	3180.64	0	501	NA	0.500499	1000	95.8702	95.8726	0.407461	499	-0.00604965	0.498501	1000
1828	52	3225.59	3225.59	0.0620707	500.5	-0.0316228	0.5	1000	95.7557	95.7252	0.396449	503	0.0769306	0.502498	1000
1829	53	3293.08	3293.08	0	501	NA	0.500499	1000	96.4954	96.4793	0.494708	501.5	0.0327093	0.500999	1000
1830	53	3293.08	3293.08	0	501	NA	0.500499	1000	96.4954	96.4696	0.475311	499.5	0.0543862	0.499001	1000
1831	50	3056.75	3056.75	0	501	NA	0.500499	1000	92.832	92.817	0.416388	505	0.0360716	0.504496	1000
1832	50	2988.48	2988.48	0.00232835	500.5	-0.0316228	0.5	1000	90.1015	90.1368	0.548134	490	-0.0644126	0.48951	1000
1833	49	2929.32	2929.32	0	501	NA	0.500499	1000	89.5253	89.5591	0.657706	495.5	-0.05133	0.495005	1000
1834	48	2881.88	2881.92	1.34281	500.5	-0.0316228	0.5	1000	89.4137	89.4367	0.658997	495.5	-0.0348113	0.495005	1000
1835	47	2776.62	2776.62	0	501	NA	0.500499	1000	86.8372	86.8775	0.678806	495	-0.0594435	0.494505	1000
1836	45	2685.05	2685.05	0	501	NA	0.500499	1000	87.7031	87.7151	0.638224	497.5	-0.0188696	0.497003	1000
1837	44	2659.48	2659.48	0	501	NA	0.500499	1000	88.5344	88.5845	0.671849	495.5	-0.0747128	0.495005	1000
1838	43	2590.27	2590.27	0	501	NA	0.500499	1000	87.3741	87.4278	0.685008	494.5	-0.0783534	0.494006	1000
1839	42	2570.31	2570.4	2.1918	500	-0.0437881	0.499501	1000	89.0976	89.1488	0.678883	492	-0.0755292	0.491508	1000
1840	45	2698.17	2698.23	1.90681	500.5	-0.0316228	0.5	1000	88.6624	88.7191	0.723656	488.5	-0.0782586	0.488012	1000
1841	43	2625.07	2625.12	1.47135	500	-0.0397788	0.499501	1000	89.3859	89.4228	0.666574	498	-0.0553877	0.497502	1000
1842	43	2625.07	2625.07	0	501	NA	0.500499	1000	89.3859	89.4158	0.55841	493.5	-0.0536179	0.493007	1000
1843	41	2400.99	2400.95	1.14289	501.5	0.0316228	0.500999	1000	84.3425	84.41	0.711782	494	-0.0948302	0.493506	1000
1844	41	2400.99	2401.01	0.906928	500.5	-0.0316228	0.5	1000	84.3425	84.392	0.804917	496.5	-0.0614781	0.496004	1000
1845	42	2428.46	2428.47	2.52067	501.5	-0.00407903	0.500999	1000	81.7377	81.7866	0.664975	493.5	-0.0735478	0.493007	1000
1846	42	2428.46	2428.54	2.55491	500.5	-0.0316228	0.5	1000	81.7377	81.7897	0.852065	499	-0.0610256	0.498501	1000
1847	42	2428.46	2428.46	0	501	NA	0.500499	1000	81.7377	81.8166	0.72806	487	-0.10837	0.486513	1000
1848	41	2383.5	2383.5	0	501	NA	0.500499	1000	81.5382	81.6528	0.968069	489	-0.118291	0.488511	1000
1849	5	560.897	560.897	0	501	NA	0.500499	1000	157.898	158.149	3.576	498	-0.0702867	0.497502	1000
1850	5	560.897	560.897	0	501	NA	0.500499	1000	157.898	158.034	2.68288	499.5	-0.0508023	0.499001	1000
1851	6	669.093	669.093	0	501	NA	0.500499	1000	165.971	166.342	4.78417	501	-0.0774977	0.5005	1000
1852	10	945.188	945.188	0	501	NA	0.500499	1000	137.826	137.865	1.59773	496.5	-0.0238593	0.496004	1000
1853	11	978.246	978.246	0	501	NA	0.500499	1000	120.467	120.723	2.61221	489.5	-0.0978839	0.489011	1000
1854	13	1125.49	1125.54	1.43136	500.5	-0.0316228	0.5	1000	122.86	122.94	1.95101	498	-0.040924	0.497502	1000
1855	11	996.917	996.854	1.99976	501.5	0.0316228	0.500999	1000	121.821	121.958	2.13907	496.5	-0.0639523	0.496004	1000
1856	11	1020.53	1020.53	0	501	NA	0.500499	1000	136.731	136.904	2.50744	497	-0.0686525	0.496503	1000
1857	12	1053.59	1053.59	0	501	NA	0.500499	1000	130.847	130.912	2.12234	496	-0.0308142	0.495504	1000
1858	14	1117.61	1117.61	0	501	NA	0.500499	1000	108.045	108.213	2.21385	495	-0.0756489	0.494505	1000
1859	14	1117.61	1117.55	1.92125	501.5	0.0316228	0.500999	1000	108.045	108.233	2.43872	492	-0.0770097	0.491508	1000
1860	15	1195.94	1195.94	0	501	NA	0.500499	1000	111.285	111.492	2.00143	494.5	-0.103252	0.494006	1000
1861	14	1125.45	1125.53	1.93889	500	-0.0381655	0.499501	1000	109.165	109.354	2.01366	494.5	-0.0939939	0.494006	1000
1862	17	1357.8	1357.8	0	501	NA	0.500499	1000	113.494	113.699	2.20592	496	-0.0931181	0.495504	1000
1863	19	1404.6	1404.6	0	501	NA	0.500499	1000	105.961	106.263	2.20564	486.5	-0.136766	0.486014	1000
1864	20	1474.73	1474.73	0	501	NA	0.500499	1000	109.954	110.141	1.75192	487.5	-0.106943	0.487013	1000
1865	23	1639.84	1639.95	2.34852	500	-0.0434752	0.499501	1000	104.685	104.946	1.42507	478	-0.183332	0.477522	1000
1866	23	1639.84	1639.88	1.22195	500.5	-0.0316228	0.5	1000	104.685	104.93	1.45403	474	-0.168244	0.473526	1000
1867	24	1659.8	1659.91	3.39289	500.5	-0.0316228	0.5	1000	106.725	106.834	1.24672	497	-0.0871802	0.496503	1000
1868	22	1657.72	1657.72	0	501	NA	0.500499	1000	116.153	116.286	1.79877	499	-0.0734523	0.498501	1000
1869	23	1748.67	1748.67	0	501	NA	0.500499	1000	119.012	119.08	1.61937	502	-0.0415962	0.501499	1000
1870	23	1676.72	1676.72	0	501	NA	0.500499	1000	112.756	112.825	1.43907	497.5	-0.0475437	0.497003	1000
1871	25	1991.78	1991.78	0	501	NA	0.500499	1000	130.702	130.631	1.1946	505	0.0595201	0.504496	1000
1872	26	2110.67	2110.67	0	501	NA	0.500499	1000	128.015	128.019	1.47137	502	-0.00270064	0.501499	1000
1873	25	2028.45	2028.45	0.947514	501	0.00477629	0.500499	1000	125.055	124.97	1.29417	508.5	0.065599	0.507992	1000
1874	32	2613.47	2613.47	0	501	NA	0.500499	1000	132.646	132.534	0.875769	511.5	0.127583	0.510989	1000
1875	35	2773.85	2773.86	0.252464	500.5	-0.0316228	0.5	1000	127.715	127.671	0.651325	505	0.0667886	0.504496	1000
1876	40	3062.02	3062.02	0	501	NA	0.500499	1000	124.275	124.203	0.52568	514	0.137388	0.513487	1000
1877	42	3120.75	3120.75	0	501	NA	0.500499	1000	118.558	118.527	0.468872	506.5	0.0661051	0.505994	1000
1878	44	3154	3153.94	1.86389	501.5	0.0316228	0.500999	1000	113.622	113.588	0.522136	504	0.0636525	0.503497	1000
1879	45	3225.53	3225.53	0.0715434	501.5	0.0316228	0.500999	1000	113.449	113.419	0.46843	502.5	0.0637626	0.501998	1000
1880	47	3253.21	3253.16	1.77779	501	0.0316228	0.500499	1000	107.866	107.832	0.565416	504.5	0.0595542	0.503996	1000
1881	49	3345.69	3345.69	0	501	NA	0.500499	1000	107.237	107.213	0.37251	505	0.0658928	0.504496	1000
1882	48	3300.73	3300.75	0.650994	500.5	-0.0316228	0.5	1000	107.598	107.567	0.447044	506	0.0703649	0.505495	1000
1883	47	3230.24	3230.24	0	501	NA	0.500499	1000	106.888	106.88	0.397654	501	0.0215039	0.5005	1000
1884	48	3222.36	3222.37	0.252465	500.5	-0.0316228	0.5	1000	102.935	102.934	0.272775	501	0.00573306	0.5005	1000
1885	47	3151.61	3151.66	1.57998	500.5	-0.0316228	0.5	1000	102.115	102.131	0.416257	496.5	-0.0397474	0.496004	1000
1886	49	3229.62	3229.62	0	501	NA	0.500499	1000	101.131	101.142	0.323571	497	-0.0351795	0.496503	1000
1887	48	3185.24	3185.24	0	501	NA	0.500499	1000	103.169	103.146	0.469379	503.5	0.049107	0.502997	1000
1888	50	3260.18	3260.18	0	501	NA	0.500499	1000	100.873	100.858	0.4241	505.5	0.0337311	0.504995	1000
1889	51	3319.35	3319.36	1.49271	501	-0.00554653	0.500499	1000	101.215	101.193	0.523011	501.5	0.0427118	0.500999	1000
1890	50	3303.58	3303.58	0	501	NA	0.500499	1000	103.776	103.776	0.326535	501	-0.00130922	0.5005	1000
1891	50	3303.58	3303.58	0	501	NA	0.500499	1000	103.776	103.745	0.467794	510.5	0.0672676	0.50999	1000
1892	51	3417.32	3417.32	0	501	NA	0.500499	1000	107.333	107.293	0.373804	512.5	0.107254	0.511988	1000
1893	52	3465.28	3465.28	0	501	NA	0.500499	1000	106.979	106.954	0.273726	502	0.090696	0.501499	1000
1894	52	3465.28	3465.28	0	501	NA	0.500499	1000	106.979	106.935	0.404725	511	0.108317	0.51049	1000
1895	53	3483.87	3483.87	0	501	NA	0.500499	1000	104.131	104.114	0.431405	505	0.0404604	0.504496	1000
1896	54	3500.48	3500.48	0	501	NA	0.500499	1000	102.232	102.221	0.388589	502.5	0.0282647	0.501998	1000
1897	53	3483.87	3483.87	0	501	NA	0.500499	1000	104.131	104.109	0.468518	502.5	0.0477825	0.501998	1000
1898	53	3483.87	3483.89	0.622992	500.5	-0.0316228	0.5	1000	104.131	104.11	0.323814	508	0.0659892	0.507493	1000
1899	55	3495.38	3495.38	0	501	NA	0.500499	1000	99.3255	99.3033	0.389777	506	0.0569558	0.505495	1000
1900	55	3495.38	3495.38	0	501	NA	0.500499	1000	99.3255	99.3079	0.415239	503	0.0423073	0.502498	1000
1901	54	3450.34	3450.34	0	501	NA	0.500499	1000	99.497	99.4759	0.32231	504	0.065763	0.503497	1000
1902	57	3538.62	3538.62	0.0785121	500.5	-0.0316228	0.5	1000	96.193	96.1653	0.456863	506.5	0.0606552	0.505994	1000
1903	54	3309.86	3309.86	0	501	NA	0.500499	1000	94.0877	94.0837	0.432583	500	0.0090811	0.4995	1000
1904	53	3298.37	3298.37	0	501	NA	0.500499	1000	96.6953	96.7044	0.46003	499	-0.0196428	0.498501	1000
1905	53	3293.08	3293.08	0	501	NA	0.500499	1000	96.4954	96.4965	0.333542	496.5	-0.00325892	0.496004	1000
1906	53	3293.08	3293.08	0	501	NA	0.500499	1000	96.4954	96.4765	0.468004	501	0.0403827	0.5005	1000
1907	53	3293.08	3293.07	0.0439894	501.5	0.0316228	0.500999	1000	96.4954	96.4993	0.534523	500	-0.00720018	0.4995	1000
1908	53	3293.08	3293.08	0	501	NA	0.500499	1000	96.4954	96.4918	0.403301	501.5	0.00915687	0.500999	1000
1909	52	3148.13	3148.13	0	501	NA	0.500499	1000	92.7764	92.7837	0.452754	499	-0.0161727	0.498501	1000
1910	49	2929.32	2929.38	1.42579	500	-0.0444171	0.499501	1000	89.5253	89.5481	0.635585	495.5	-0.0358829	0.495005	1000
1911	49	2929.32	2929.38	3.1567	501	-0.0199322	0.500499	1000	89.5253	89.5024	0.516309	504	0.0444343	0.503497	1000
1912	48	2881.88	2881.87	0.0923821	501.5	0.0316228	0.500999	1000	89.4137	89.4329	0.49156	496	-0.0389196	0.495504	1000
1913	48	2881.88	2881.88	0	501	NA	0.500499	1000	89.4137	89.4165	0.462369	501.5	-0.00601468	0.500999	1000
1914	47	2789.24	2789.24	0	501	NA	0.500499	1000	88.405	88.4564	0.561085	492	-0.0916591	0.491508	1000
1915	47	2760.57	2760.57	0	501	NA	0.500499	1000	87.014	87.0358	0.619063	495	-0.0352284	0.494505	1000
1916	45	2665.79	2665.79	0	501	NA	0.500499	1000	86.669	86.6658	0.611906	500.5	0.00519249	0.5	1000
1917	45	2698.17	2698.23	3.88651	500.5	-0.0147968	0.5	1000	88.6624	88.6922	0.611865	497.5	-0.0486168	0.497003	1000
1918	44	2672.51	2672.6	1.74252	499.5	-0.0542488	0.499001	1000	89.5108	89.598	0.717669	485	-0.121472	0.484515	1000
1919	43	2625.07	2625.07	0	501	NA	0.500499	1000	89.3859	89.4024	0.632105	493	-0.0261364	0.492507	1000
1920	43	2625.07	2625.13	2.15638	500.5	-0.0316228	0.5	1000	89.3859	89.4104	0.619749	497	-0.0395746	0.496503	1000
1921	42	2416.76	2416.76	0	501	NA	0.500499	1000	81.6955	81.7586	0.87586	493.5	-0.0719705	0.493007	1000
1922	43	2444.23	2444.23	0	501	NA	0.500499	1000	79.2129	79.2449	0.679766	493.5	-0.0471004	0.493007	1000
1923	43	2444.23	2444.21	0.662263	501.5	0.0316228	0.500999	1000	79.2129	79.2802	0.765125	487	-0.0880574	0.486513	1000
1924	44	2454.81	2454.81	0	501	NA	0.500499	1000	76.3271	76.4209	0.790733	489	-0.118647	0.488511	1000
1925	43	2409.85	2409.84	0.280625	501.5	0.0316228	0.500999	1000	76.0111	76.0597	0.896323	495.5	-0.0541876	0.495005	1000
1926	43	2409.85	2409.85	0	501	NA	0.500499	1000	76.0111	76.093	0.753819	486.5	-0.108613	0.486014	1000
1927	5	560.897	560.897	0	501	NA	0.500499	1000	157.898	158.125	3.5735	500	-0.0636905	0.4995	1000
1928	6	669.093	669.085	0.238547	501.5	0.0316228	0.500999	1000	165.971	166.02	3.5429	501.5	-0.0136242	0.500999	1000
1929	8	816.612	816.598	0.436661	501.5	0.0316228	0.500999	1000	146.761	146.892	3.18909	501	-0.0411711	0.5005	1000
1930	9	863.479	863.479	0	501	NA	0.500499	1000	140.869	140.882	2.23241	502	-0.00582571	0.501499	1000
1931	13	1114.27	1114.27	0	501	NA	0.500499	1000	121.134	121.21	2.05616	499.5	-0.0369524	0.499001	1000
1932	12	1067.4	1067.4	0	501	NA	0.500499	1000	123.417	123.633	2.79663	493	-0.0773259	0.492507	1000
1933	12	1067.4	1067.4	0	501	NA	0.500499	1000	123.417	123.629	2.90691	496.5	-0.0731417	0.496004	1000
1934	10	906.544	906.544	0	501	NA	0.500499	1000	134.6	134.614	1.72059	500.5	-0.00816139	0.5	1000
1935	15	1225.79	1225.79	0	501	NA	0.500499	1000	119.927	120.177	2.56018	492	-0.097337	0.491508	1000
1936	17	1339.8	1339.8	0	501	NA	0.500499	1000	114.546	114.708	1.9193	497	-0.0845216	0.496503	1000
1937	16	1261.48	1261.49	0.247848	500.5	-0.0316228	0.5	1000	111.915	112.034	2.16523	496	-0.0554193	0.495504	1000
1938	16	1261.48	1261.4	2.37604	501.5	0.0316228	0.500999	1000	111.915	111.994	2.2931	504	-0.0346151	0.503497	1000
1939	16	1268.7	1268.7	0	501	NA	0.500499	1000	117.649	117.673	1.53571	502	-0.015563	0.501499	1000
1940	18	1366.86	1366.9	1.28653	500	-0.0316228	0.499501	1000	114.014	114.103	1.58445	506	-0.0563147	0.505495	1000
1941	20	1452.26	1452.28	0.736721	500.5	-0.0218327	0.5	1000	104.392	104.538	1.32	493.5	-0.110136	0.493007	1000
1942	22	1606.78	1606.78	0	501	NA	0.500499	1000	106.438	106.639	1.93415	485.5	-0.104116	0.485015	1000
1943	22	1606.78	1606.85	2.02485	500.5	-0.0316228	0.5	1000	106.438	106.616	1.60327	487.5	-0.1109	0.487013	1000
1944	23	1682.96	1682.99	0.763693	500.5	-0.0316228	0.5	1000	110.977	111.117	1.66652	496	-0.0842351	0.495504	1000
1945	22	1657.72	1657.73	0.378605	500.5	-0.0316228	0.5	1000	116.153	116.22	1.47684	496	-0.0449687	0.495504	1000
1946	22	1631.77	1631.77	0	501	NA	0.500499	1000	113.794	113.873	1.28659	498	-0.061333	0.497502	1000
1947	23	1676.72	1676.74	0.366568	500.5	-0.0316228	0.5	1000	112.756	112.851	1.68825	498.5	-0.0564664	0.498002	1000
1948	23	1713.07	1712.99	2.37604	501.5	0.0316228	0.500999	1000	117.832	117.71	1.29941	516	0.0938974	0.515485	1000
1949	26	2110.67	2110.61	1.77583	502	0.0316228	0.501499	1000	128.015	128.029	1.42471	504.5	-0.00997276	0.503996	1000
1950	27	2269.76	2269.76	0	501	NA	0.500499	1000	129.776	129.807	0.930266	500	-0.0335677	0.4995	1000
1951	31	2564.33	2564.4	1.99743	500.5	-0.0316228	0.5	1000	133.755	133.683	0.66854	511	0.10757	0.51049	1000
1952	35	2713.1	2713.1	0	501	NA	0.500499	1000	124.243	124.214	0.661736	502.5	0.0435158	0.501998	1000
1953	39	2953.82	2953.82	0	501	NA	0.500499	1000	121.913	121.856	0.642304	503	0.0886962	0.502498	1000
1954	42	3083.37	3083.37	0	501	NA	0.500499	1000	116.657	116.609	0.574519	502.5	0.0841407	0.501998	1000
1955	43	3128.33	3128.33	0	501	NA	0.500499	1000	116.036	115.995	0.511888	507	0.0791055	0.506494	1000
1956	46	3237.08	3237.08	0	501	NA	0.500499	1000	110.87	110.844	0.380881	505	0.0682983	0.504496	1000
1957	48	3298.24	3298.24	0.0949523	501.5	0.0316228	0.500999	1000	107.495	107.446	0.516147	511.5	0.0946457	0.510989	1000
1958	49	3345.69	3345.69	0	501	NA	0.500499	1000	107.237	107.23	0.388427	503	0.0192361	0.502498	1000
1959	48	3300.73	3300.73	0	501	NA	0.500499	1000	107.598	107.574	0.36972	503.5	0.0644669	0.502997	1000
1960	47	3230.24	3230.24	0	501	NA	0.500499	1000	106.888	106.869	0.47594	502.5	0.0405974	0.501998	1000
1961	48	3222.36	3222.41	0.988173	500	-0.0417032	0.499501	1000	102.935	102.922	0.394955	502	0.0347013	0.501499	1000
1962	47	3151.61	3151.61	1.56e-08	501.5	0.0316193	0.500999	1000	102.115	102.07	0.526704	505	0.085011	0.504496	1000
1963	48	3196.56	3196.56	0	501	NA	0.500499	1000	101.86	101.835	0.467619	507.5	0.0553282	0.506993	1000
1964	49	3255.73	3255.73	0	501	NA	0.500499	1000	102.197	102.195	0.535293	498.5	0.00207275	0.498002	1000
1965	50	3260.18	3260.18	0	501	NA	0.500499	1000	100.873	100.872	0.341692	503	0.00324664	0.502498	1000
1966	51	3319.35	3319.35	0	501	NA	0.500499	1000	101.215	101.234	0.49728	494.5	-0.0373913	0.494006	1000
1967	50	3303.58	3303.53	1.59653	501.5	0.0316228	0.500999	1000	103.776	103.741	0.441854	504.5	0.0785991	0.503996	1000
1968	50	3303.58	3303.58	0	501	NA	0.500499	1000	103.776	103.749	0.348412	507.5	0.0769217	0.506993	1000
1969	50	3346.56	3346.56	0	501	NA	0.500499	1000	106.65	106.617	0.447877	508.5	0.0737527	0.507992	1000
1970	51	3417.32	3417.32	0	501	NA	0.500499	1000	107.333	107.29	0.410416	509	0.106479	0.508492	1000
1971	51	3417.32	3417.29	0.898824	501.5	0.0316228	0.500999	1000	107.333	107.285	0.59793	505.5	0.0814675	0.504995	1000
1972	53	3483.87	3483.87	0.179139	501.5	0.0316228	0.500999	1000	104.131	104.094	0.381926	505.5	0.0968971	0.504995	1000
1973	54	3500.48	3500.48	0	501	NA	0.500499	1000	102.232	102.202	0.447219	507.5	0.0664073	0.506993	1000
1974	54	3500.48	3500.52	1.77316	501	-0.0216531	0.500499	1000	102.232	102.168	0.495062	516	0.12888	0.515485	1000
1975	54	3500.48	3500.49	0.357922	500.5	-0.0316228	0.5	1000	102.232	102.197	0.498461	508	0.0697802	0.507493	1000
1976	53	3483.87	3483.89	0.61	500.5	-0.0316228	0.5	1000	104.131	104.09	0.408888	512	0.101812	0.511489	1000
1977	55	3495.38	3495.38	1.66971	501	-0.00137197	0.500499	1000	99.3255	99.3059	0.391425	506.5	0.0501329	0.505994	1000
1978	54	3450.34	3450.34	0	501	NA	0.500499	1000	99.497	99.4726	0.404544	507.5	0.0605109	0.506993	1000
1979	55	3495.3	3495.3	0	501	NA	0.500499	1000	99.3228	99.3119	0.408946	499.5	0.026631	0.499001	1000
1980	56	3474.34	3474.34	0	501	NA	0.500499	1000	96.8017	96.7848	0.471782	502.5	0.0358075	0.501998	1000
1981	57	3487.8	3487.83	1.07231	500.5	-0.0316228	0.5	1000	95.3792	95.3626	0.431218	500	0.0384957	0.4995	1000
1982	55	3425.02	3425.02	0	501	NA	0.500499	1000	97.7845	97.7782	0.318267	504.5	0.0197664	0.503996	1000
1983	54	3352.24	3352.24	0	501	NA	0.500499	1000	96.8998	96.8764	0.466569	503	0.0501498	0.502498	1000
1984	53	3293.08	3293.08	0	501	NA	0.500499	1000	96.4954	96.5261	0.408585	491	-0.0750279	0.490509	1000
1985	54	3308.22	3308.22	0	501	NA	0.500499	1000	94.1651	94.1493	0.548123	501	0.0288301	0.5005	1000
1986	54	3308.22	3308.36	3.1631	500	-0.0447392	0.499501	1000	94.1651	94.1602	0.389894	501	0.0126101	0.5005	1000
1987	53	3293.08	3293.08	0	501	NA	0.500499	1000	96.4954	96.4841	0.435676	499.5	0.0261252	0.499001	1000
1988	53	3293.08	3293.1	0.804912	500.5	-0.0316228	0.5	1000	96.4954	96.4626	0.544583	506	0.0602512	0.505495	1000
1989	51	3101.7	3101.7	5.48e-07	501.5	0.0316231	0.500999	1000	92.7748	92.774	0.481444	504.5	0.00165888	0.503996	1000
1990	51	3033.51	3033.51	1.2275	501	0.00406397	0.500499	1000	90.1007	90.1215	0.623992	497.5	-0.0332696	0.497003	1000
1991	51	3004.83	3004.83	0	501	NA	0.500499	1000	88.8188	88.8306	0.52316	496.5	-0.0225773	0.496004	1000
1992	51	3002.42	3002.42	0	501	NA	0.500499	1000	88.7243	88.7402	0.585665	496.5	-0.0270065	0.496004	1000
1993	49	2912.36	2912.36	0	501	NA	0.500499	1000	88.6697	88.6744	0.467163	503	-0.0101263	0.502498	1000
1994	45	2665.79	2665.79	0	501	NA	0.500499	1000	86.669	86.6894	0.694916	494.5	-0.029415	0.494006	1000
1995	46	2718.14	2718.14	0	501	NA	0.500499	1000	87.0608	87.1042	0.703328	496	-0.061614	0.495504	1000
1996	45	2688.28	2688.29	0.732859	501	-0.0192932	0.500499	1000	86.9254	86.9632	0.732155	494.5	-0.0515674	0.494006	1000
1997	45	2688.28	2688.24	1.23221	501.5	0.0316228	0.500999	1000	86.9254	86.9552	0.650867	489	-0.0457982	0.488511	1000
1998	44	2640.84	2640.84	0	501	NA	0.500499	1000	86.7446	86.7681	0.543895	497.5	-0.04315	0.497003	1000
1999	44	2640.84	2640.8	1.05932	501.5	0.0316228	0.500999	1000	86.7446	86.8186	0.726174	485.5	-0.101848	0.485015	1000
[truncated: 47,941 more rows]

## Sheet: Caudata
ID	ntaxa	PD.obs	PD.rand.mean	PD.rand.sd	PD.obs.rank	PD.obs.z	PD.obs.p	runs	PDmntd.obs	PDmntd.rand.mean	PDmntd.rand.sd	PDmntd.obs.rank	PDmntd.obs.z	PDmntd.obs.p	runs
1	0	0	0	0	501	NA	0.5005	1000	NA	NA	NA	NA	NA	NA	1000
2	0	0	0	0	501	NA	0.5005	1000	NA	NA	NA	NA	NA	NA	1000
3	0	0	0	0	501	NA	0.5005	1000	NA	NA	NA	NA	NA	NA	1000
4	0	0	0	0	501	NA	0.5005	1000	NA	NA	NA	NA	NA	NA	1000
5	0	0	0	0	501	NA	0.5005	1000	NA	NA	NA	NA	NA	NA	1000
6	0	0	0	0	501	NA	0.5005	1000	NA	NA	NA	NA	NA	NA	1000
7	0	0	0	0	501	NA	0.5005	1000	NA	NA	NA	NA	NA	NA	1000
8	0	0	0	0	501	NA	0.5005	1000	NA	NA	NA	NA	NA	NA	1000
9	0	0	0	0	501	NA	0.5005	1000	NA	NA	NA	NA	NA	NA	1000
10	0	0	0	0	501	NA	0.5005	1000	NA	NA	NA	NA	NA	NA	1000
11	0	0	0	0	501	NA	0.5005	1000	NA	NA	NA	NA	NA	NA	1000
12	0	0	0	0	501	NA	0.5005	1000	NA	NA	NA	NA	NA	NA	1000
13	0	0	0	0	501	NA	0.5005	1000	NA	NA	NA	NA	NA	NA	1000
14	0	0	0	0	501	NA	0.5005	1000	NA	NA	NA	NA	NA	NA	1000
15	0	0	0	0	501	NA	0.5005	1000	NA	NA	NA	NA	NA	NA	1000
16	0	0	0	0	501	NA	0.5005	1000	NA	NA	NA	NA	NA	NA	1000
17	0	0	0	0	501	NA	0.5005	1000	NA	NA	NA	NA	NA	NA	1000
18	0	0	0	0	501	NA	0.5005	1000	NA	NA	NA	NA	NA	NA	1000
19	0	0	0	0	501	NA	0.5005	1000	NA	NA	NA	NA	NA	NA	1000
20	0	0	0	0	501	NA	0.5005	1000	NA	NA	NA	NA	NA	NA	1000
21	0	0	0	0	501	NA	0.5005	1000	NA	NA	NA	NA	NA	NA	1000
22	0	0	0	0	501	NA	0.5005	1000	NA	NA	NA	NA	NA	NA	1000
23	0	0	0	0	501	NA	0.5005	1000	NA	NA	NA	NA	NA	NA	1000
24	0	0	0	0	501	NA	0.5005	1000	NA	NA	NA	NA	NA	NA	1000
25	0	0	0	0	501	NA	0.5005	1000	NA	NA	NA	NA	NA	NA	1000
26	0	0	0	0	501	NA	0.5005	1000	NA	NA	NA	NA	NA	NA	1000
27	0	0	0	0	501	NA	0.5005	1000	NA	NA	NA	NA	NA	NA	1000
28	0	0	0	0	501	NA	0.5005	1000	NA	NA	NA	NA	NA	NA	1000
29	0	0	0	0	501	NA	0.5005	1000	NA	NA	NA	NA	NA	NA	1000
30	0	0	0	0	501	NA	0.5005	1000	NA	NA	NA	NA	NA	NA	1000
31	0	0	0	0	501	NA	0.5005	1000	NA	NA	NA	NA	NA	NA	1000
32	0	0	0	0	501	NA	0.5005	1000	NA	NA	NA	NA	NA	NA	1000
33	0	0	0	0	501	NA	0.5005	1000	NA	NA	NA	NA	NA	NA	1000
34	0	0	0	0	501	NA	0.5005	1000	NA	NA	NA	NA	NA	NA	1000
35	0	0	0	0	501	NA	0.5005	1000	NA	NA	NA	NA	NA	NA	1000
36	0	0	0	0	501	NA	0.5005	1000	NA	NA	NA	NA	NA	NA	1000
37	0	0	0	0	501	NA	0.5005	1000	NA	NA	NA	NA	NA	NA	1000
38	0	0	0	0	501	NA	0.5005	1000	NA	NA	NA	NA	NA	NA	1000
39	0	0	0	0	501	NA	0.5005	1000	NA	NA	NA	NA	NA	NA	1000
40	0	0	0	0	501	NA	0.5005	1000	NA	NA	NA	NA	NA	NA	1000
41	0	0	0	0	501	NA	0.5005	1000	NA	NA	NA	NA	NA	NA	1000
42	0	0	0	0	501	NA	0.5005	1000	NA	NA	NA	NA	NA	NA	1000
43	0	0	0	0	501	NA	0.5005	1000	NA	NA	NA	NA	NA	NA	1000
44	0	0	0	0	501	NA	0.5005	1000	NA	NA	NA	NA	NA	NA	1000
45	0	0	0	0	501	NA	0.5005	1000	NA	NA	NA	NA	NA	NA	1000
46	0	0	0	0	501	NA	0.5005	1000	NA	NA	NA	NA	NA	NA	1000
47	0	0	0	0	501	NA	0.5005	1000	NA	NA	NA	NA	NA	NA	1000
48	0	0	0	0	501	NA	0.5005	1000	NA	NA	NA	NA	NA	NA	1000
49	0	0	0	0	501	NA	0.5005	1000	NA	NA	NA	NA	NA	NA	1000
50	0	0	0	0	501	NA	0.5005	1000	NA	NA	NA	NA	NA	NA	1000
51	0	0	0	0	501	NA	0.5005	1000	NA	NA	NA	NA	NA	NA	1000
52	0	0	0	0	501	NA	0.5005	1000	NA	NA	NA	NA	NA	NA	1000
53	0	0	0	0	501	NA	0.5005	1000	NA	NA	NA	NA	NA	NA	1000
54	0	0	0	0	501	NA	0.5005	1000	NA	NA	NA	NA	NA	NA	1000
55	0	0	0	0	501	NA	0.5005	1000	NA	NA	NA	NA	NA	NA	1000
56	0	0	0	0	501	NA	0.5005	1000	NA	NA	NA	NA	NA	NA	1000
57	0	0	0	0	501	NA	0.5005	1000	NA	NA	NA	NA	NA	NA	1000
58	0	0	0	0	501	NA	0.5005	1000	NA	NA	NA	NA	NA	NA	1000
59	0	0	0	0	501	NA	0.5005	1000	NA	NA	NA	NA	NA	NA	1000
60	0	0	0	0	501	NA	0.5005	1000	NA	NA	NA	NA	NA	NA	1000
61	0	0	0	0	501	NA	0.5005	1000	NA	NA	NA	NA	NA	NA	1000
62	0	0	0	0	501	NA	0.5005	1000	NA	NA	NA	NA	NA	NA	1000
63	0	0	0	0	501	NA	0.5005	1000	NA	NA	NA	NA	NA	NA	1000
64	0	0	0	0	501	NA	0.5005	1000	NA	NA	NA	NA	NA	NA	1000
65	0	0	0	0	501	NA	0.5005	1000	NA	NA	NA	NA	NA	NA	1000
66	0	0	0	0	501	NA	0.5005	1000	NA	NA	NA	NA	NA	NA	1000
67	0	0	0	0	501	NA	0.5005	1000	NA	NA	NA	NA	NA	NA	1000
68	0	0	0	0	501	NA	0.5005	1000	NA	NA	NA	NA	NA	NA	1000
69	0	0	0	0	501	NA	0.5005	1000	NA	NA	NA	NA	NA	NA	1000
70	0	0	0	0	501	NA	0.5005	1000	NA	NA	NA	NA	NA	NA	1000
71	0	0	0	0	501	NA	0.5005	1000	NA	NA	NA	NA	NA	NA	1000
72	0	0	0	0	501	NA	0.5005	1000	NA	NA	NA	NA	NA	NA	1000
73	0	0	0	0	501	NA	0.5005	1000	NA	NA	NA	NA	NA	NA	1000
74	0	0	0	0	501	NA	0.5005	1000	NA	NA	NA	NA	NA	NA	1000
75	0	0	0	0	501	NA	0.5005	1000	NA	NA	NA	NA	NA	NA	1000
76	0	0	0	0	501	NA	0.5005	1000	NA	NA	NA	NA	NA	NA	1000
77	0	0	0	0	501	NA	0.5005	1000	NA	NA	NA	NA	NA	NA	1000
78	0	0	0	0	501	NA	0.5005	1000	NA	NA	NA	NA	NA	NA	1000
79	0	0	0	0	501	NA	0.5005	1000	NA	NA	NA	NA	NA	NA	1000
80	0	0	0	0	501	NA	0.5005	1000	NA	NA	NA	NA	NA	NA	1000
81	0	0	0	0	501	NA	0.5005	1000	NA	NA	NA	NA	NA	NA	1000
82	0	0	0	0	501	NA	0.5005	1000	NA	NA	NA	NA	NA	NA	1000
83	0	0	0	0	501	NA	0.5005	1000	NA	NA	NA	NA	NA	NA	1000
84	0	0	0	0	501	NA	0.5005	1000	NA	NA	NA	NA	NA	NA	1000
85	0	0	0	0	501	NA	0.5005	1000	NA	NA	NA	NA	NA	NA	1000
86	0	0	0	0	501	NA	0.5005	1000	NA	NA	NA	NA	NA	NA	1000
87	0	0	0	0	501	NA	0.5005	1000	NA	NA	NA	NA	NA	NA	1000
88	0	0	0	0	501	NA	0.5005	1000	NA	NA	NA	NA	NA	NA	1000
89	0	0	0	0	501	NA	0.5005	1000	NA	NA	NA	NA	NA	NA	1000
90	0	0	0	0	501	NA	0.5005	1000	NA	NA	NA	NA	NA	NA	1000
91	0	0	0	0	501	NA	0.5005	1000	NA	NA	NA	NA	NA	NA	1000
92	0	0	0	0	501	NA	0.5005	1000	NA	NA	NA	NA	NA	NA	1000
93	0	0	0	0	501	NA	0.5005	1000	NA	NA	NA	NA	NA	NA	1000
94	0	0	0	0	501	NA	0.5005	1000	NA	NA	NA	NA	NA	NA	1000
95	0	0	0	0	501	NA	0.5005	1000	NA	NA	NA	NA	NA	NA	1000
96	0	0	0	0	501	NA	0.5005	1000	NA	NA	NA	NA	NA	NA	1000
97	0	0	0	0	501	NA	0.5005	1000	NA	NA	NA	NA	NA	NA	1000
98	0	0	0	0	501	NA	0.5005	1000	NA	NA	NA	NA	NA	NA	1000
99	0	0	0	0	501	NA	0.5005	1000	NA	NA	NA	NA	NA	NA	1000
100	0	0	0	0	501	NA	0.5005	1000	NA	NA	NA	NA	NA	NA	1000
101	0	0	0	0	501	NA	0.5005	1000	NA	NA	NA	NA	NA	NA	1000
102	0	0	0	0	501	NA	0.5005	1000	NA	NA	NA	NA	NA	NA	1000
103	0	0	0	0	501	NA	0.5005	1000	NA	NA	NA	NA	NA	NA	1000
104	0	0	0	0	501	NA	0.5005	1000	NA	NA	NA	NA	NA	NA	1000
105	0	0	0	0	501	NA	0.5005	1000	NA	NA	NA	NA	NA	NA	1000
106	0	0	0	0	501	NA	0.5005	1000	NA	NA	NA	NA	NA	NA	1000
107	0	0	0	0	501	NA	0.5005	1000	NA	NA	NA	NA	NA	NA	1000
108	0	0	0	0	501	NA	0.5005	1000	NA	NA	NA	NA	NA	NA	1000
109	0	0	0	0	501	NA	0.5005	1000	NA	NA	NA	NA	NA	NA	1000
110	0	0	0	0	501	NA	0.5005	1000	NA	NA	NA	NA	NA	NA	1000
111	0	0	0	0	501	NA	0.5005	1000	NA	NA	NA	NA	NA	NA	1000
112	0	0	0	0	501	NA	0.5005	1000	NA	NA	NA	NA	NA	NA	1000
113	0	0	0	0	501	NA	0.5005	1000	NA	NA	NA	NA	NA	NA	1000
114	0	0	0	0	501	NA	0.5005	1000	NA	NA	NA	NA	NA	NA	1000
115	0	0	0	0	501	NA	0.5005	1000	NA	NA	NA	NA	NA	NA	1000
116	0	0	0	0	501	NA	0.5005	1000	NA	NA	NA	NA	NA	NA	1000
117	0	0	0	0	501	NA	0.5005	1000	NA	NA	NA	NA	NA	NA	1000
118	0	0	0	0	501	NA	0.5005	1000	NA	NA	NA	NA	NA	NA	1000
119	0	0	0	0	501	NA	0.5005	1000	NA	NA	NA	NA	NA	NA	1000
120	0	0	0	0	501	NA	0.5005	1000	NA	NA	NA	NA	NA	NA	1000
121	0	0	0	0	501	NA	0.5005	1000	NA	NA	NA	NA	NA	NA	1000
122	0	0	0	0	501	NA	0.5005	1000	NA	NA	NA	NA	NA	NA	1000
123	0	0	0	0	501	NA	0.5005	1000	NA	NA	NA	NA	NA	NA	1000
124	0	0	0	0	501	NA	0.5005	1000	NA	NA	NA	NA	NA	NA	1000
125	0	0	0	0	501	NA	0.5005	1000	NA	NA	NA	NA	NA	NA	1000
126	0	0	0	0	501	NA	0.5005	1000	NA	NA	NA	NA	NA	NA	1000
127	0	0	0	0	501	NA	0.5005	1000	NA	NA	NA	NA	NA	NA	1000
128	0	0	0	0	501	NA	0.5005	1000	NA	NA	NA	NA	NA	NA	1000
129	0	0	0	0	501	NA	0.5005	1000	NA	NA	NA	NA	NA	NA	1000
130	0	0	0	0	501	NA	0.5005	1000	NA	NA	NA	NA	NA	NA	1000
131	0	0	0	0	501	NA	0.5005	1000	NA	NA	NA	NA	NA	NA	1000
132	0	0	0	0	501	NA	0.5005	1000	NA	NA	NA	NA	NA	NA	1000
133	0	0	0	0	501	NA	0.5005	1000	NA	NA	NA	NA	NA	NA	1000
134	0	0	0	0	501	NA	0.5005	1000	NA	NA	NA	NA	NA	NA	1000
135	0	0	0	0	501	NA	0.5005	1000	NA	NA	NA	NA	NA	NA	1000
136	0	0	0	0	501	NA	0.5005	1000	NA	NA	NA	NA	NA	NA	1000
137	0	0	0	0	501	NA	0.5005	1000	NA	NA	NA	NA	NA	NA	1000
138	0	0	0	0	501	NA	0.5005	1000	NA	NA	NA	NA	NA	NA	1000
139	0	0	0	0	501	NA	0.5005	1000	NA	NA	NA	NA	NA	NA	1000
140	0	0	0	0	501	NA	0.5005	1000	NA	NA	NA	NA	NA	NA	1000
141	0	0	0	0	501	NA	0.5005	1000	NA	NA	NA	NA	NA	NA	1000
142	0	0	0	0	501	NA	0.5005	1000	NA	NA	NA	NA	NA	NA	1000
143	0	0	0	0	501	NA	0.5005	1000	NA	NA	NA	NA	NA	NA	1000
144	0	0	0	0	501	NA	0.5005	1000	NA	NA	NA	NA	NA	NA	1000
145	0	0	0	0	501	NA	0.5005	1000	NA	NA	NA	NA	NA	NA	1000
146	0	0	0	0	501	NA	0.5005	1000	NA	NA	NA	NA	NA	NA	1000
147	0	0	0	0	501	NA	0.5005	1000	NA	NA	NA	NA	NA	NA	1000
148	0	0	0	0	501	NA	0.5005	1000	NA	NA	NA	NA	NA	NA	1000
149	0	0	0	0	501	NA	0.5005	1000	NA	NA	NA	NA	NA	NA	1000
150	0	0	0	0	501	NA	0.5005	1000	NA	NA	NA	NA	NA	NA	1000
151	0	0	0	0	501	NA	0.5005	1000	NA	NA	NA	NA	NA	NA	1000
152	0	0	0	0	501	NA	0.5005	1000	NA	NA	NA	NA	NA	NA	1000
153	0	0	0	0	501	NA	0.5005	1000	NA	NA	NA	NA	NA	NA	1000
154	0	0	0	0	501	NA	0.5005	1000	NA	NA	NA	NA	NA	NA	1000
155	0	0	0	0	501	NA	0.5005	1000	NA	NA	NA	NA	NA	NA	1000
156	0	0	0	0	501	NA	0.5005	1000	NA	NA	NA	NA	NA	NA	1000
157	0	0	0	0	501	NA	0.5005	1000	NA	NA	NA	NA	NA	NA	1000
158	0	0	0	0	501	NA	0.5005	1000	NA	NA	NA	NA	NA	NA	1000
159	0	0	0	0	501	NA	0.5005	1000	NA	NA	NA	NA	NA	NA	1000
160	0	0	0	0	501	NA	0.5005	1000	NA	NA	NA	NA	NA	NA	1000
161	0	0	0	0	501	NA	0.5005	1000	NA	NA	NA	NA	NA	NA	1000
162	0	0	0	0	501	NA	0.5005	1000	NA	NA	NA	NA	NA	NA	1000
163	0	0	0	0	501	NA	0.5005	1000	NA	NA	NA	NA	NA	NA	1000
164	0	0	0	0	501	NA	0.5005	1000	NA	NA	NA	NA	NA	NA	1000
165	0	0	0	0	501	NA	0.5005	1000	NA	NA	NA	NA	NA	NA	1000
166	0	0	0	0	501	NA	0.5005	1000	NA	NA	NA	NA	NA	NA	1000
167	0	0	0	0	501	NA	0.5005	1000	NA	NA	NA	NA	NA	NA	1000
168	0	0	0	0	501	NA	0.5005	1000	NA	NA	NA	NA	NA	NA	1000
169	0	0	0	0	501	NA	0.5005	1000	NA	NA	NA	NA	NA	NA	1000
170	0	0	0	0	501	NA	0.5005	1000	NA	NA	NA	NA	NA	NA	1000
171	0	0	0	0	501	NA	0.5005	1000	NA	NA	NA	NA	NA	NA	1000
172	0	0	0	0	501	NA	0.5005	1000	NA	NA	NA	NA	NA	NA	1000
173	0	0	0	0	501	NA	0.5005	1000	NA	NA	NA	NA	NA	NA	1000
174	0	0	0	0	501	NA	0.5005	1000	NA	NA	NA	NA	NA	NA	1000
175	0	0	0	0	501	NA	0.5005	1000	NA	NA	NA	NA	NA	NA	1000
176	0	0	0	0	501	NA	0.5005	1000	NA	NA	NA	NA	NA	NA	1000
177	0	0	0	0	501	NA	0.5005	1000	NA	NA	NA	NA	NA	NA	1000
178	0	0	0	0	501	NA	0.5005	1000	NA	NA	NA	NA	NA	NA	1000
179	0	0	0	0	501	NA	0.5005	1000	NA	NA	NA	NA	NA	NA	1000
180	0	0	0	0	501	NA	0.5005	1000	NA	NA	NA	NA	NA	NA	1000
181	0	0	0	0	501	NA	0.5005	1000	NA	NA	NA	NA	NA	NA	1000
182	0	0	0	0	501	NA	0.5005	1000	NA	NA	NA	NA	NA	NA	1000
183	0	0	0	0	501	NA	0.5005	1000	NA	NA	NA	NA	NA	NA	1000
184	0	0	0	0	501	NA	0.5005	1000	NA	NA	NA	NA	NA	NA	1000
185	0	0	0	0	501	NA	0.5005	1000	NA	NA	NA	NA	NA	NA	1000
186	0	0	0	0	501	NA	0.5005	1000	NA	NA	NA	NA	NA	NA	1000
187	0	0	0	0	501	NA	0.5005	1000	NA	NA	NA	NA	NA	NA	1000
188	0	0	0	0	501	NA	0.5005	1000	NA	NA	NA	NA	NA	NA	1000
189	0	0	0	0	501	NA	0.5005	1000	NA	NA	NA	NA	NA	NA	1000
190	0	0	0	0	501	NA	0.5005	1000	NA	NA	NA	NA	NA	NA	1000
191	0	0	0	0	501	NA	0.5005	1000	NA	NA	NA	NA	NA	NA	1000
192	0	0	0	0	501	NA	0.5005	1000	NA	NA	NA	NA	NA	NA	1000
193	0	0	0	0	501	NA	0.5005	1000	NA	NA	NA	NA	NA	NA	1000
194	0	0	0	0	501	NA	0.5005	1000	NA	NA	NA	NA	NA	NA	1000
195	0	0	0	0	501	NA	0.5005	1000	NA	NA	NA	NA	NA	NA	1000
196	0	0	0	0	501	NA	0.5005	1000	NA	NA	NA	NA	NA	NA	1000
197	0	0	0	0	501	NA	0.5005	1000	NA	NA	NA	NA	NA	NA	1000
198	0	0	0	0	501	NA	0.5005	1000	NA	NA	NA	NA	NA	NA	1000
199	0	0	0	0	501	NA	0.5005	1000	NA	NA	NA	NA	NA	NA	1000
200	0	0	0	0	501	NA	0.5005	1000	NA	NA	NA	NA	NA	NA	1000
201	0	0	0	0	501	NA	0.5005	1000	NA	NA	NA	NA	NA	NA	1000
202	0	0	0	0	501	NA	0.5005	1000	NA	NA	NA	NA	NA	NA	1000
203	0	0	0	0	501	NA	0.5005	1000	NA	NA	NA	NA	NA	NA	1000
204	0	0	0	0	501	NA	0.5005	1000	NA	NA	NA	NA	NA	NA	1000
205	0	0	0	0	501	NA	0.5005	1000	NA	NA	NA	NA	NA	NA	1000
206	0	0	0	0	501	NA	0.5005	1000	NA	NA	NA	NA	NA	NA	1000
207	0	0	0	0	501	NA	0.5005	1000	NA	NA	NA	NA	NA	NA	1000
208	0	0	0	0	501	NA	0.5005	1000	NA	NA	NA	NA	NA	NA	1000
209	0	0	0	0	501	NA	0.5005	1000	NA	NA	NA	NA	NA	NA	1000
210	0	0	0	0	501	NA	0.5005	1000	NA	NA	NA	NA	NA	NA	1000
211	0	0	0	0	501	NA	0.5005	1000	NA	NA	NA	NA	NA	NA	1000
212	0	0	0	0	501	NA	0.5005	1000	NA	NA	NA	NA	NA	NA	1000
213	0	0	0	0	501	NA	0.5005	1000	NA	NA	NA	NA	NA	NA	1000
214	0	0	0	0	501	NA	0.5005	1000	NA	NA	NA	NA	NA	NA	1000
215	0	0	0	0	501	NA	0.5005	1000	NA	NA	NA	NA	NA	NA	1000
216	0	0	0	0	501	NA	0.5005	1000	NA	NA	NA	NA	NA	NA	1000
217	0	0	0	0	501	NA	0.5005	1000	NA	NA	NA	NA	NA	NA	1000
218	0	0	0	0	501	NA	0.5005	1000	NA	NA	NA	NA	NA	NA	1000
219	0	0	0	0	501	NA	0.5005	1000	NA	NA	NA	NA	NA	NA	1000
220	0	0	0	0	501	NA	0.5005	1000	NA	NA	NA	NA	NA	NA	1000
221	0	0	0	0	501	NA	0.5005	1000	NA	NA	NA	NA	NA	NA	1000
222	0	0	0	0	501	NA	0.5005	1000	NA	NA	NA	NA	NA	NA	1000
223	0	0	0	0	501	NA	0.5005	1000	NA	NA	NA	NA	NA	NA	1000
224	0	0	0	0	501	NA	0.5005	1000	NA	NA	NA	NA	NA	NA	1000
225	0	0	0	0	501	NA	0.5005	1000	NA	NA	NA	NA	NA	NA	1000
226	0	0	0	0	501	NA	0.5005	1000	NA	NA	NA	NA	NA	NA	1000
227	0	0	0	0	501	NA	0.5005	1000	NA	NA	NA	NA	NA	NA	1000
228	0	0	0	0	501	NA	0.5005	1000	NA	NA	NA	NA	NA	NA	1000
229	0	0	0	0	501	NA	0.5005	1000	NA	NA	NA	NA	NA	NA	1000
230	0	0	0	0	501	NA	0.5005	1000	NA	NA	NA	NA	NA	NA	1000
231	0	0	0	0	501	NA	0.5005	1000	NA	NA	NA	NA	NA	NA	1000
232	0	0	0	0	501	NA	0.5005	1000	NA	NA	NA	NA	NA	NA	1000
233	0	0	0	0	501	NA	0.5005	1000	NA	NA	NA	NA	NA	NA	1000
234	0	0	0	0	501	NA	0.5005	1000	NA	NA	NA	NA	NA	NA	1000
235	0	0	0	0	501	NA	0.5005	1000	NA	NA	NA	NA	NA	NA	1000
236	0	0	0	0	501	NA	0.5005	1000	NA	NA	NA	NA	NA	NA	1000
237	0	0	0	0	501	NA	0.5005	1000	NA	NA	NA	NA	NA	NA	1000
238	0	0	0	0	501	NA	0.5005	1000	NA	NA	NA	NA	NA	NA	1000
239	0	0	0	0	501	NA	0.5005	1000	NA	NA	NA	NA	NA	NA	1000
240	0	0	0	0	501	NA	0.5005	1000	NA	NA	NA	NA	NA	NA	1000
241	0	0	0	0	501	NA	0.5005	1000	NA	NA	NA	NA	NA	NA	1000
242	0	0	0	0	501	NA	0.5005	1000	NA	NA	NA	NA	NA	NA	1000
243	0	0	0	0	501	NA	0.5005	1000	NA	NA	NA	NA	NA	NA	1000
244	0	0	0	0	501	NA	0.5005	1000	NA	NA	NA	NA	NA	NA	1000
245	0	0	0	0	501	NA	0.5005	1000	NA	NA	NA	NA	NA	NA	1000
246	0	0	0	0	501	NA	0.5005	1000	NA	NA	NA	NA	NA	NA	1000
247	0	0	0	0	501	NA	0.5005	1000	NA	NA	NA	NA	NA	NA	1000
248	0	0	0	0	501	NA	0.5005	1000	NA	NA	NA	NA	NA	NA	1000
249	0	0	0	0	501	NA	0.5005	1000	NA	NA	NA	NA	NA	NA	1000
250	0	0	0	0	501	NA	0.5005	1000	NA	NA	NA	NA	NA	NA	1000
251	0	0	0	0	501	NA	0.5005	1000	NA	NA	NA	NA	NA	NA	1000
252	0	0	0	0	501	NA	0.5005	1000	NA	NA	NA	NA	NA	NA	1000
253	0	0	0	0	501	NA	0.5005	1000	NA	NA	NA	NA	NA	NA	1000
254	0	0	0	0	501	NA	0.5005	1000	NA	NA	NA	NA	NA	NA	1000
255	0	0	0	0	501	NA	0.5005	1000	NA	NA	NA	NA	NA	NA	1000
256	0	0	0	0	501	NA	0.5005	1000	NA	NA	NA	NA	NA	NA	1000
257	0	0	0	0	501	NA	0.5005	1000	NA	NA	NA	NA	NA	NA	1000
258	0	0	0	0	501	NA	0.5005	1000	NA	NA	NA	NA	NA	NA	1000
259	0	0	0	0	501	NA	0.5005	1000	NA	NA	NA	NA	NA	NA	1000
260	0	0	0	0	501	NA	0.5005	1000	NA	NA	NA	NA	NA	NA	1000
261	0	0	0	0	501	NA	0.5005	1000	NA	NA	NA	NA	NA	NA	1000
262	0	0	0	0	501	NA	0.5005	1000	NA	NA	NA	NA	NA	NA	1000
263	0	0	0	0	501	NA	0.5005	1000	NA	NA	NA	NA	NA	NA	1000
264	0	0	0	0	501	NA	0.5005	1000	NA	NA	NA	NA	NA	NA	1000
265	0	0	0	0	501	NA	0.5005	1000	NA	NA	NA	NA	NA	NA	1000
266	0	0	0	0	501	NA	0.5005	1000	NA	NA	NA	NA	NA	NA	1000
267	0	0	0	0	501	NA	0.5005	1000	NA	NA	NA	NA	NA	NA	1000
268	0	0	0	0	501	NA	0.5005	1000	NA	NA	NA	NA	NA	NA	1000
269	0	0	0	0	501	NA	0.5005	1000	NA	NA	NA	NA	NA	NA	1000
270	0	0	0	0	501	NA	0.5005	1000	NA	NA	NA	NA	NA	NA	1000
271	0	0	0	0	501	NA	0.5005	1000	NA	NA	NA	NA	NA	NA	1000
272	0	0	0	0	501	NA	0.5005	1000	NA	NA	NA	NA	NA	NA	1000
273	0	0	0	0	501	NA	0.5005	1000	NA	NA	NA	NA	NA	NA	1000
274	0	0	0	0	501	NA	0.5005	1000	NA	NA	NA	NA	NA	NA	1000
275	0	0	0	0	501	NA	0.5005	1000	NA	NA	NA	NA	NA	NA	1000
276	0	0	0	0	501	NA	0.5005	1000	NA	NA	NA	NA	NA	NA	1000
277	0	0	0	0	501	NA	0.5005	1000	NA	NA	NA	NA	NA	NA	1000
278	0	0	0	0	501	NA	0.5005	1000	NA	NA	NA	NA	NA	NA	1000
279	0	0	0	0	501	NA	0.5005	1000	NA	NA	NA	NA	NA	NA	1000
280	0	0	0	0	501	NA	0.5005	1000	NA	NA	NA	NA	NA	NA	1000
281	0	0	0	0	501	NA	0.5005	1000	NA	NA	NA	NA	NA	NA	1000
282	0	0	0	0	501	NA	0.5005	1000	NA	NA	NA	NA	NA	NA	1000
283	0	0	0	0	501	NA	0.5005	1000	NA	NA	NA	NA	NA	NA	1000
284	0	0	0	0	501	NA	0.5005	1000	NA	NA	NA	NA	NA	NA	1000
285	0	0	0	0	501	NA	0.5005	1000	NA	NA	NA	NA	NA	NA	1000
286	0	0	0	0	501	NA	0.5005	1000	NA	NA	NA	NA	NA	NA	1000
287	0	0	0	0	501	NA	0.5005	1000	NA	NA	NA	NA	NA	NA	1000
288	0	0	0	0	501	NA	0.5005	1000	NA	NA	NA	NA	NA	NA	1000
289	0	0	0	0	501	NA	0.5005	1000	NA	NA	NA	NA	NA	NA	1000
290	0	0	0	0	501	NA	0.5005	1000	NA	NA	NA	NA	NA	NA	1000
291	0	0	0	0	501	NA	0.5005	1000	NA	NA	NA	NA	NA	NA	1000
292	0	0	0	0	501	NA	0.5005	1000	NA	NA	NA	NA	NA	NA	1000
293	0	0	0	0	501	NA	0.5005	1000	NA	NA	NA	NA	NA	NA	1000
294	0	0	0	0	501	NA	0.5005	1000	NA	NA	NA	NA	NA	NA	1000
295	0	0	0	0	501	NA	0.5005	1000	NA	NA	NA	NA	NA	NA	1000
296	0	0	0	0	501	NA	0.5005	1000	NA	NA	NA	NA	NA	NA	1000
297	0	0	0	0	501	NA	0.5005	1000	NA	NA	NA	NA	NA	NA	1000
298	0	0	0	0	501	NA	0.5005	1000	NA	NA	NA	NA	NA	NA	1000
299	0	0	0	0	501	NA	0.5005	1000	NA	NA	NA	NA	NA	NA	1000
300	0	0	0	0	501	NA	0.5005	1000	NA	NA	NA	NA	NA	NA	1000
301	0	0	0	0	501	NA	0.5005	1000	NA	NA	NA	NA	NA	NA	1000
302	0	0	0	0	501	NA	0.5005	1000	NA	NA	NA	NA	NA	NA	1000
303	0	0	0	0	501	NA	0.5005	1000	NA	NA	NA	NA	NA	NA	1000
304	0	0	0	0	501	NA	0.5005	1000	NA	NA	NA	NA	NA	NA	1000
305	0	0	0	0	501	NA	0.5005	1000	NA	NA	NA	NA	NA	NA	1000
306	0	0	0	0	501	NA	0.5005	1000	NA	NA	NA	NA	NA	NA	1000
307	0	0	0	0	501	NA	0.5005	1000	NA	NA	NA	NA	NA	NA	1000
308	0	0	0	0	501	NA	0.5005	1000	NA	NA	NA	NA	NA	NA	1000
309	0	0	0	0	501	NA	0.5005	1000	NA	NA	NA	NA	NA	NA	1000
310	0	0	0	0	501	NA	0.5005	1000	NA	NA	NA	NA	NA	NA	1000
311	0	0	0	0	501	NA	0.5005	1000	NA	NA	NA	NA	NA	NA	1000
312	0	0	0	0	501	NA	0.5005	1000	NA	NA	NA	NA	NA	NA	1000
313	0	0	0	0	501	NA	0.5005	1000	NA	NA	NA	NA	NA	NA	1000
314	0	0	0	0	501	NA	0.5005	1000	NA	NA	NA	NA	NA	NA	1000
315	0	0	0	0	501	NA	0.5005	1000	NA	NA	NA	NA	NA	NA	1000
316	0	0	0	0	501	NA	0.5005	1000	NA	NA	NA	NA	NA	NA	1000
317	0	0	0	0	501	NA	0.5005	1000	NA	NA	NA	NA	NA	NA	1000
318	0	0	0	0	501	NA	0.5005	1000	NA	NA	NA	NA	NA	NA	1000
319	0	0	0	0	501	NA	0.5005	1000	NA	NA	NA	NA	NA	NA	1000
320	0	0	0	0	501	NA	0.5005	1000	NA	NA	NA	NA	NA	NA	1000
321	0	0	0	0	501	NA	0.5005	1000	NA	NA	NA	NA	NA	NA	1000
322	0	0	0	0	501	NA	0.5005	1000	NA	NA	NA	NA	NA	NA	1000
323	0	0	0	0	501	NA	0.5005	1000	NA	NA	NA	NA	NA	NA	1000
324	0	0	0	0	501	NA	0.5005	1000	NA	NA	NA	NA	NA	NA	1000
325	0	0	0	0	501	NA	0.5005	1000	NA	NA	NA	NA	NA	NA	1000
326	0	0	0	0	501	NA	0.5005	1000	NA	NA	NA	NA	NA	NA	1000
327	0	0	0	0	501	NA	0.5005	1000	NA	NA	NA	NA	NA	NA	1000
328	0	0	0	0	501	NA	0.5005	1000	NA	NA	NA	NA	NA	NA	1000
329	0	0	0	0	501	NA	0.5005	1000	NA	NA	NA	NA	NA	NA	1000
330	0	0	0	0	501	NA	0.5005	1000	NA	NA	NA	NA	NA	NA	1000
331	0	0	0	0	501	NA	0.5005	1000	NA	NA	NA	NA	NA	NA	1000
332	0	0	0	0	501	NA	0.5005	1000	NA	NA	NA	NA	NA	NA	1000
333	0	0	0	0	501	NA	0.5005	1000	NA	NA	NA	NA	NA	NA	1000
334	0	0	0	0	501	NA	0.5005	1000	NA	NA	NA	NA	NA	NA	1000
335	0	0	0	0	501	NA	0.5005	1000	NA	NA	NA	NA	NA	NA	1000
336	0	0	0	0	501	NA	0.5005	1000	NA	NA	NA	NA	NA	NA	1000
337	0	0	0	0	501	NA	0.5005	1000	NA	NA	NA	NA	NA	NA	1000
338	0	0	0	0	501	NA	0.5005	1000	NA	NA	NA	NA	NA	NA	1000
339	0	0	0	0	501	NA	0.5005	1000	NA	NA	NA	NA	NA	NA	1000
340	0	0	0	0	501	NA	0.5005	1000	NA	NA	NA	NA	NA	NA	1000
341	0	0	0	0	501	NA	0.5005	1000	NA	NA	NA	NA	NA	NA	1000
342	0	0	0	0	501	NA	0.5005	1000	NA	NA	NA	NA	NA	NA	1000
343	0	0	0	0	501	NA	0.5005	1000	NA	NA	NA	NA	NA	NA	1000
344	0	0	0	0	501	NA	0.5005	1000	NA	NA	NA	NA	NA	NA	1000
345	0	0	0	0	501	NA	0.5005	1000	NA	NA	NA	NA	NA	NA	1000
346	0	0	0	0	501	NA	0.5005	1000	NA	NA	NA	NA	NA	NA	1000
347	0	0	0	0	501	NA	0.5005	1000	NA	NA	NA	NA	NA	NA	1000
348	0	0	0	0	501	NA	0.5005	1000	NA	NA	NA	NA	NA	NA	1000
349	0	0	0	0	501	NA	0.5005	1000	NA	NA	NA	NA	NA	NA	1000
350	0	0	0	0	501	NA	0.5005	1000	NA	NA	NA	NA	NA	NA	1000
351	0	0	0	0	501	NA	0.5005	1000	NA	NA	NA	NA	NA	NA	1000
352	0	0	0	0	501	NA	0.5005	1000	NA	NA	NA	NA	NA	NA	1000
353	0	0	0	0	501	NA	0.5005	1000	NA	NA	NA	NA	NA	NA	1000
354	0	0	0	0	501	NA	0.5005	1000	NA	NA	NA	NA	NA	NA	1000
355	0	0	0	0	501	NA	0.5005	1000	NA	NA	NA	NA	NA	NA	1000
356	0	0	0	0	501	NA	0.5005	1000	NA	NA	NA	NA	NA	NA	1000
357	0	0	0	0	501	NA	0.5005	1000	NA	NA	NA	NA	NA	NA	1000
358	0	0	0	0	501	NA	0.5005	1000	NA	NA	NA	NA	NA	NA	1000
359	0	0	0	0	501	NA	0.5005	1000	NA	NA	NA	NA	NA	NA	1000
360	0	0	0	0	501	NA	0.5005	1000	NA	NA	NA	NA	NA	NA	1000
361	0	0	0	0	501	NA	0.5005	1000	NA	NA	NA	NA	NA	NA	1000
362	0	0	0	0	501	NA	0.5005	1000	NA	NA	NA	NA	NA	NA	1000
363	0	0	0	0	501	NA	0.5005	1000	NA	NA	NA	NA	NA	NA	1000
364	0	0	0	0	501	NA	0.5005	1000	NA	NA	NA	NA	NA	NA	1000
365	0	0	0	0	501	NA	0.5005	1000	NA	NA	NA	NA	NA	NA	1000
366	0	0	0	0	501	NA	0.5005	1000	NA	NA	NA	NA	NA	NA	1000
367	0	0	0	0	501	NA	0.5005	1000	NA	NA	NA	NA	NA	NA	1000
368	0	0	0	0	501	NA	0.5005	1000	NA	NA	NA	NA	NA	NA	1000
369	0	0	0	0	501	NA	0.5005	1000	NA	NA	NA	NA	NA	NA	1000
370	0	0	0	0	501	NA	0.5005	1000	NA	NA	NA	NA	NA	NA	1000
371	0	0	0	0	501	NA	0.5005	1000	NA	NA	NA	NA	NA	NA	1000
372	0	0	0	0	501	NA	0.5005	1000	NA	NA	NA	NA	NA	NA	1000
373	0	0	0	0	501	NA	0.5005	1000	NA	NA	NA	NA	NA	NA	1000
374	0	0	0	0	501	NA	0.5005	1000	NA	NA	NA	NA	NA	NA	1000
375	0	0	0	0	501	NA	0.5005	1000	NA	NA	NA	NA	NA	NA	1000
376	0	0	0	0	501	NA	0.5005	1000	NA	NA	NA	NA	NA	NA	1000
377	0	0	0	0	501	NA	0.5005	1000	NA	NA	NA	NA	NA	NA	1000
378	0	0	0	0	501	NA	0.5005	1000	NA	NA	NA	NA	NA	NA	1000
379	0	0	0	0	501	NA	0.5005	1000	NA	NA	NA	NA	NA	NA	1000
380	0	0	0	0	501	NA	0.5005	1000	NA	NA	NA	NA	NA	NA	1000
381	0	0	0	0	501	NA	0.5005	1000	NA	NA	NA	NA	NA	NA	1000
382	0	0	0	0	501	NA	0.5005	1000	NA	NA	NA	NA	NA	NA	1000
383	0	0	0	0	501	NA	0.5005	1000	NA	NA	NA	NA	NA	NA	1000
384	0	0	0	0	501	NA	0.5005	1000	NA	NA	NA	NA	NA	NA	1000
385	0	0	0	0	501	NA	0.5005	1000	NA	NA	NA	NA	NA	NA	1000
386	0	0	0	0	501	NA	0.5005	1000	NA	NA	NA	NA	NA	NA	1000
387	0	0	0	0	501	NA	0.5005	1000	NA	NA	NA	NA	NA	NA	1000
388	0	0	0	0	501	NA	0.5005	1000	NA	NA	NA	NA	NA	NA	1000
389	0	0	0	0	501	NA	0.5005	1000	NA	NA	NA	NA	NA	NA	1000
390	0	0	0	0	501	NA	0.5005	1000	NA	NA	NA	NA	NA	NA	1000
391	0	0	0	0	501	NA	0.5005	1000	NA	NA	NA	NA	NA	NA	1000
392	0	0	0	0	501	NA	0.5005	1000	NA	NA	NA	NA	NA	NA	1000
393	0	0	0	0	501	NA	0.5005	1000	NA	NA	NA	NA	NA	NA	1000
394	0	0	0	0	501	NA	0.5005	1000	NA	NA	NA	NA	NA	NA	1000
395	0	0	0	0	501	NA	0.5005	1000	NA	NA	NA	NA	NA	NA	1000
396	0	0	0	0	501	NA	0.5005	1000	NA	NA	NA	NA	NA	NA	1000
397	0	0	0	0	501	NA	0.5005	1000	NA	NA	NA	NA	NA	NA	1000
398	0	0	0	0	501	NA	0.5005	1000	NA	NA	NA	NA	NA	NA	1000
399	0	0	0	0	501	NA	0.5005	1000	NA	NA	NA	NA	NA	NA	1000
400	0	0	0	0	501	NA	0.5005	1000	NA	NA	NA	NA	NA	NA	1000
401	0	0	0	0	501	NA	0.5005	1000	NA	NA	NA	NA	NA	NA	1000
402	0	0	0	0	501	NA	0.5005	1000	NA	NA	NA	NA	NA	NA	1000
403	0	0	0	0	501	NA	0.5005	1000	NA	NA	NA	NA	NA	NA	1000
404	0	0	0	0	501	NA	0.5005	1000	NA	NA	NA	NA	NA	NA	1000
405	0	0	0	0	501	NA	0.5005	1000	NA	NA	NA	NA	NA	NA	1000
406	0	0	0	0	501	NA	0.5005	1000	NA	NA	NA	NA	NA	NA	1000
407	0	0	0	0	501	NA	0.5005	1000	NA	NA	NA	NA	NA	NA	1000
408	0	0	0	0	501	NA	0.5005	1000	NA	NA	NA	NA	NA	NA	1000
409	0	0	0	0	501	NA	0.5005	1000	NA	NA	NA	NA	NA	NA	1000
410	0	0	0	0	501	NA	0.5005	1000	NA	NA	NA	NA	NA	NA	1000
411	0	0	0	0	501	NA	0.5005	1000	NA	NA	NA	NA	NA	NA	1000
412	0	0	0	0	501	NA	0.5005	1000	NA	NA	NA	NA	NA	NA	1000
413	0	0	0	0	501	NA	0.5005	1000	NA	NA	NA	NA	NA	NA	1000
414	0	0	0	0	501	NA	0.5005	1000	NA	NA	NA	NA	NA	NA	1000
415	0	0	0	0	501	NA	0.5005	1000	NA	NA	NA	NA	NA	NA	1000
416	0	0	0	0	501	NA	0.5005	1000	NA	NA	NA	NA	NA	NA	1000
417	0	0	0	0	501	NA	0.5005	1000	NA	NA	NA	NA	NA	NA	1000
418	0	0	0	0	501	NA	0.5005	1000	NA	NA	NA	NA	NA	NA	1000
419	0	0	0	0	501	NA	0.5005	1000	NA	NA	NA	NA	NA	NA	1000
420	0	0	0	0	501	NA	0.5005	1000	NA	NA	NA	NA	NA	NA	1000
421	0	0	0	0	501	NA	0.5005	1000	NA	NA	NA	NA	NA	NA	1000
422	0	0	0	0	501	NA	0.5005	1000	NA	NA	NA	NA	NA	NA	1000
423	0	0	0	0	501	NA	0.5005	1000	NA	NA	NA	NA	NA	NA	1000
424	0	0	0	0	501	NA	0.5005	1000	NA	NA	NA	NA	NA	NA	1000
425	0	0	0	0	501	NA	0.5005	1000	NA	NA	NA	NA	NA	NA	1000
426	0	0	0	0	501	NA	0.5005	1000	NA	NA	NA	NA	NA	NA	1000
427	0	0	0	0	501	NA	0.5005	1000	NA	NA	NA	NA	NA	NA	1000
428	0	0	0	0	501	NA	0.5005	1000	NA	NA	NA	NA	NA	NA	1000
429	0	0	0	0	501	NA	0.5005	1000	NA	NA	NA	NA	NA	NA	1000
430	0	0	0	0	501	NA	0.5005	1000	NA	NA	NA	NA	NA	NA	1000
431	0	0	0	0	501	NA	0.5005	1000	NA	NA	NA	NA	NA	NA	1000
432	0	0	0	0	501	NA	0.5005	1000	NA	NA	NA	NA	NA	NA	1000
433	0	0	0	0	501	NA	0.5005	1000	NA	NA	NA	NA	NA	NA	1000
434	0	0	0	0	501	NA	0.5005	1000	NA	NA	NA	NA	NA	NA	1000
435	0	0	0	0	501	NA	0.5005	1000	NA	NA	NA	NA	NA	NA	1000
436	0	0	0	0	501	NA	0.5005	1000	NA	NA	NA	NA	NA	NA	1000
437	0	0	0	0	501	NA	0.5005	1000	NA	NA	NA	NA	NA	NA	1000
438	0	0	0	0	501	NA	0.5005	1000	NA	NA	NA	NA	NA	NA	1000
439	0	0	0	0	501	NA	0.5005	1000	NA	NA	NA	NA	NA	NA	1000
440	0	0	0	0	501	NA	0.5005	1000	NA	NA	NA	NA	NA	NA	1000
441	0	0	0	0	501	NA	0.5005	1000	NA	NA	NA	NA	NA	NA	1000
442	0	0	0	0	501	NA	0.5005	1000	NA	NA	NA	NA	NA	NA	1000
443	0	0	0	0	501	NA	0.5005	1000	NA	NA	NA	NA	NA	NA	1000
444	0	0	0	0	501	NA	0.5005	1000	NA	NA	NA	NA	NA	NA	1000
445	0	0	0	0	501	NA	0.5005	1000	NA	NA	NA	NA	NA	NA	1000
446	0	0	0	0	501	NA	0.5005	1000	NA	NA	NA	NA	NA	NA	1000
447	0	0	0	0	501	NA	0.5005	1000	NA	NA	NA	NA	NA	NA	1000
448	0	0	0	0	501	NA	0.5005	1000	NA	NA	NA	NA	NA	NA	1000
449	0	0	0	0	501	NA	0.5005	1000	NA	NA	NA	NA	NA	NA	1000
450	0	0	0	0	501	NA	0.5005	1000	NA	NA	NA	NA	NA	NA	1000
451	0	0	0	0	501	NA	0.5005	1000	NA	NA	NA	NA	NA	NA	1000
452	0	0	0	0	501	NA	0.5005	1000	NA	NA	NA	NA	NA	NA	1000
453	0	0	0	0	501	NA	0.5005	1000	NA	NA	NA	NA	NA	NA	1000
454	0	0	0	0	501	NA	0.5005	1000	NA	NA	NA	NA	NA	NA	1000
455	0	0	0	0	501	NA	0.5005	1000	NA	NA	NA	NA	NA	NA	1000
456	0	0	0	0	501	NA	0.5005	1000	NA	NA	NA	NA	NA	NA	1000
457	0	0	0	0	501	NA	0.5005	1000	NA	NA	NA	NA	NA	NA	1000
458	0	0	0	0	501	NA	0.5005	1000	NA	NA	NA	NA	NA	NA	1000
459	0	0	0	0	501	NA	0.5005	1000	NA	NA	NA	NA	NA	NA	1000
460	0	0	0	0	501	NA	0.5005	1000	NA	NA	NA	NA	NA	NA	1000
461	0	0	0	0	501	NA	0.5005	1000	NA	NA	NA	NA	NA	NA	1000
462	0	0	0	0	501	NA	0.5005	1000	NA	NA	NA	NA	NA	NA	1000
463	0	0	0	0	501	NA	0.5005	1000	NA	NA	NA	NA	NA	NA	1000
464	0	0	0	0	501	NA	0.5005	1000	NA	NA	NA	NA	NA	NA	1000
465	0	0	0	0	501	NA	0.5005	1000	NA	NA	NA	NA	NA	NA	1000
466	0	0	0	0	501	NA	0.5005	1000	NA	NA	NA	NA	NA	NA	1000
467	0	0	0	0	501	NA	0.5005	1000	NA	NA	NA	NA	NA	NA	1000
468	0	0	0	0	501	NA	0.5005	1000	NA	NA	NA	NA	NA	NA	1000
469	0	0	0	0	501	NA	0.5005	1000	NA	NA	NA	NA	NA	NA	1000
470	0	0	0	0	501	NA	0.5005	1000	NA	NA	NA	NA	NA	NA	1000
471	0	0	0	0	501	NA	0.5005	1000	NA	NA	NA	NA	NA	NA	1000
472	0	0	0	0	501	NA	0.5005	1000	NA	NA	NA	NA	NA	NA	1000
473	0	0	0	0	501	NA	0.5005	1000	NA	NA	NA	NA	NA	NA	1000
474	0	0	0	0	501	NA	0.5005	1000	NA	NA	NA	NA	NA	NA	1000
475	0	0	0	0	501	NA	0.5005	1000	NA	NA	NA	NA	NA	NA	1000
476	0	0	0	0	501	NA	0.5005	1000	NA	NA	NA	NA	NA	NA	1000
477	0	0	0	0	501	NA	0.5005	1000	NA	NA	NA	NA	NA	NA	1000
478	0	0	0	0	501	NA	0.5005	1000	NA	NA	NA	NA	NA	NA	1000
479	0	0	0	0	501	NA	0.5005	1000	NA	NA	NA	NA	NA	NA	1000
480	0	0	0	0	501	NA	0.5005	1000	NA	NA	NA	NA	NA	NA	1000
481	0	0	0	0	501	NA	0.5005	1000	NA	NA	NA	NA	NA	NA	1000
482	0	0	0	0	501	NA	0.5005	1000	NA	NA	NA	NA	NA	NA	1000
483	0	0	0	0	501	NA	0.5005	1000	NA	NA	NA	NA	NA	NA	1000
484	0	0	0	0	501	NA	0.5005	1000	NA	NA	NA	NA	NA	NA	1000
485	0	0	0	0	501	NA	0.5005	1000	NA	NA	NA	NA	NA	NA	1000
486	0	0	0	0	501	NA	0.5005	1000	NA	NA	NA	NA	NA	NA	1000
487	0	0	0	0	501	NA	0.5005	1000	NA	NA	NA	NA	NA	NA	1000
488	0	0	0	0	501	NA	0.5005	1000	NA	NA	NA	NA	NA	NA	1000
489	0	0	0	0	501	NA	0.5005	1000	NA	NA	NA	NA	NA	NA	1000
490	0	0	0	0	501	NA	0.5005	1000	NA	NA	NA	NA	NA	NA	1000
491	0	0	0	0	501	NA	0.5005	1000	NA	NA	NA	NA	NA	NA	1000
492	0	0	0	0	501	NA	0.5005	1000	NA	NA	NA	NA	NA	NA	1000
493	0	0	0	0	501	NA	0.5005	1000	NA	NA	NA	NA	NA	NA	1000
494	0	0	0	0	501	NA	0.5005	1000	NA	NA	NA	NA	NA	NA	1000
495	0	0	0	0	501	NA	0.5005	1000	NA	NA	NA	NA	NA	NA	1000
496	0	0	0	0	501	NA	0.5005	1000	NA	NA	NA	NA	NA	NA	1000
497	0	0	0	0	501	NA	0.5005	1000	NA	NA	NA	NA	NA	NA	1000
498	0	0	0	0	501	NA	0.5005	1000	NA	NA	NA	NA	NA	NA	1000
499	0	0	0	0	501	NA	0.5005	1000	NA	NA	NA	NA	NA	NA	1000
500	0	0	0	0	501	NA	0.5005	1000	NA	NA	NA	NA	NA	NA	1000
501	0	0	0	0	501	NA	0.5005	1000	NA	NA	NA	NA	NA	NA	1000
502	0	0	0	0	501	NA	0.5005	1000	NA	NA	NA	NA	NA	NA	1000
503	0	0	0	0	501	NA	0.5005	1000	NA	NA	NA	NA	NA	NA	1000
504	0	0	0	0	501	NA	0.5005	1000	NA	NA	NA	NA	NA	NA	1000
505	0	0	0	0	501	NA	0.5005	1000	NA	NA	NA	NA	NA	NA	1000
506	0	0	0	0	501	NA	0.5005	1000	NA	NA	NA	NA	NA	NA	1000
507	0	0	0	0	501	NA	0.5005	1000	NA	NA	NA	NA	NA	NA	1000
508	0	0	0	0	501	NA	0.5005	1000	NA	NA	NA	NA	NA	NA	1000
509	0	0	0	0	501	NA	0.5005	1000	NA	NA	NA	NA	NA	NA	1000
510	0	0	0	0	501	NA	0.5005	1000	NA	NA	NA	NA	NA	NA	1000
511	0	0	0	0	501	NA	0.5005	1000	NA	NA	NA	NA	NA	NA	1000
512	0	0	0	0	501	NA	0.5005	1000	NA	NA	NA	NA	NA	NA	1000
513	0	0	0	0	501	NA	0.5005	1000	NA	NA	NA	NA	NA	NA	1000
514	0	0	0	0	501	NA	0.5005	1000	NA	NA	NA	NA	NA	NA	1000
515	0	0	0	0	501	NA	0.5005	1000	NA	NA	NA	NA	NA	NA	1000
516	0	0	0	0	501	NA	0.5005	1000	NA	NA	NA	NA	NA	NA	1000
517	0	0	0	0	501	NA	0.5005	1000	NA	NA	NA	NA	NA	NA	1000
518	0	0	0	0	501	NA	0.5005	1000	NA	NA	NA	NA	NA	NA	1000
519	0	0	0	0	501	NA	0.5005	1000	NA	NA	NA	NA	NA	NA	1000
520	0	0	0	0	501	NA	0.5005	1000	NA	NA	NA	NA	NA	NA	1000
521	0	0	0	0	501	NA	0.5005	1000	NA	NA	NA	NA	NA	NA	1000
522	0	0	0	0	501	NA	0.5005	1000	NA	NA	NA	NA	NA	NA	1000
523	0	0	0	0	501	NA	0.5005	1000	NA	NA	NA	NA	NA	NA	1000
524	0	0	0	0	501	NA	0.5005	1000	NA	NA	NA	NA	NA	NA	1000
525	0	0	0	0	501	NA	0.5005	1000	NA	NA	NA	NA	NA	NA	1000
526	0	0	0	0	501	NA	0.5005	1000	NA	NA	NA	NA	NA	NA	1000
527	0	0	0	0	501	NA	0.5005	1000	NA	NA	NA	NA	NA	NA	1000
528	0	0	0	0	501	NA	0.5005	1000	NA	NA	NA	NA	NA	NA	1000
529	0	0	0	0	501	NA	0.5005	1000	NA	NA	NA	NA	NA	NA	1000
530	0	0	0	0	501	NA	0.5005	1000	NA	NA	NA	NA	NA	NA	1000
531	0	0	0	0	501	NA	0.5005	1000	NA	NA	NA	NA	NA	NA	1000
532	0	0	0	0	501	NA	0.5005	1000	NA	NA	NA	NA	NA	NA	1000
533	0	0	0	0	501	NA	0.5005	1000	NA	NA	NA	NA	NA	NA	1000
534	0	0	0	0	501	NA	0.5005	1000	NA	NA	NA	NA	NA	NA	1000
535	0	0	0	0	501	NA	0.5005	1000	NA	NA	NA	NA	NA	NA	1000
536	0	0	0	0	501	NA	0.5005	1000	NA	NA	NA	NA	NA	NA	1000
537	0	0	0	0	501	NA	0.5005	1000	NA	NA	NA	NA	NA	NA	1000
538	0	0	0	0	501	NA	0.5005	1000	NA	NA	NA	NA	NA	NA	1000
539	0	0	0	0	501	NA	0.5005	1000	NA	NA	NA	NA	NA	NA	1000
540	0	0	0	0	501	NA	0.5005	1000	NA	NA	NA	NA	NA	NA	1000
541	0	0	0	0	501	NA	0.5005	1000	NA	NA	NA	NA	NA	NA	1000
542	0	0	0	0	501	NA	0.5005	1000	NA	NA	NA	NA	NA	NA	1000
543	0	0	0	0	501	NA	0.5005	1000	NA	NA	NA	NA	NA	NA	1000
544	0	0	0	0	501	NA	0.5005	1000	NA	NA	NA	NA	NA	NA	1000
545	0	0	0	0	501	NA	0.5005	1000	NA	NA	NA	NA	NA	NA	1000
546	0	0	0	0	501	NA	0.5005	1000	NA	NA	NA	NA	NA	NA	1000
547	0	0	0	0	501	NA	0.5005	1000	NA	NA	NA	NA	NA	NA	1000
548	0	0	0	0	501	NA	0.5005	1000	NA	NA	NA	NA	NA	NA	1000
549	0	0	0	0	501	NA	0.5005	1000	NA	NA	NA	NA	NA	NA	1000
550	0	0	0	0	501	NA	0.5005	1000	NA	NA	NA	NA	NA	NA	1000
551	0	0	0	0	501	NA	0.5005	1000	NA	NA	NA	NA	NA	NA	1000
552	0	0	0	0	501	NA	0.5005	1000	NA	NA	NA	NA	NA	NA	1000
553	0	0	0	0	501	NA	0.5005	1000	NA	NA	NA	NA	NA	NA	1000
554	0	0	0	0	501	NA	0.5005	1000	NA	NA	NA	NA	NA	NA	1000
555	0	0	0	0	501	NA	0.5005	1000	NA	NA	NA	NA	NA	NA	1000
556	0	0	0	0	501	NA	0.5005	1000	NA	NA	NA	NA	NA	NA	1000
557	0	0	0	0	501	NA	0.5005	1000	NA	NA	NA	NA	NA	NA	1000
558	0	0	0	0	501	NA	0.5005	1000	NA	NA	NA	NA	NA	NA	1000
559	0	0	0	0	501	NA	0.5005	1000	NA	NA	NA	NA	NA	NA	1000
560	0	0	0	0	501	NA	0.5005	1000	NA	NA	NA	NA	NA	NA	1000
561	0	0	0	0	501	NA	0.5005	1000	NA	NA	NA	NA	NA	NA	1000
562	0	0	0	0	501	NA	0.5005	1000	NA	NA	NA	NA	NA	NA	1000
563	0	0	0	0	501	NA	0.5005	1000	NA	NA	NA	NA	NA	NA	1000
564	0	0	0	0	501	NA	0.5005	1000	NA	NA	NA	NA	NA	NA	1000
565	0	0	0	0	501	NA	0.5005	1000	NA	NA	NA	NA	NA	NA	1000
566	0	0	0	0	501	NA	0.5005	1000	NA	NA	NA	NA	NA	NA	1000
567	0	0	0	0	501	NA	0.5005	1000	NA	NA	NA	NA	NA	NA	1000
568	0	0	0	0	501	NA	0.5005	1000	NA	NA	NA	NA	NA	NA	1000
569	0	0	0	0	501	NA	0.5005	1000	NA	NA	NA	NA	NA	NA	1000
570	0	0	0	0	501	NA	0.5005	1000	NA	NA	NA	NA	NA	NA	1000
571	0	0	0	0	501	NA	0.5005	1000	NA	NA	NA	NA	NA	NA	1000
572	0	0	0	0	501	NA	0.5005	1000	NA	NA	NA	NA	NA	NA	1000
573	0	0	0	0	501	NA	0.5005	1000	NA	NA	NA	NA	NA	NA	1000
574	0	0	0	0	501	NA	0.5005	1000	NA	NA	NA	NA	NA	NA	1000
575	0	0	0	0	501	NA	0.5005	1000	NA	NA	NA	NA	NA	NA	1000
576	0	0	0	0	501	NA	0.5005	1000	NA	NA	NA	NA	NA	NA	1000
577	0	0	0	0	501	NA	0.5005	1000	NA	NA	NA	NA	NA	NA	1000
578	0	0	0	0	501	NA	0.5005	1000	NA	NA	NA	NA	NA	NA	1000
579	0	0	0	0	501	NA	0.5005	1000	NA	NA	NA	NA	NA	NA	1000
580	0	0	0	0	501	NA	0.5005	1000	NA	NA	NA	NA	NA	NA	1000
581	0	0	0	0	501	NA	0.5005	1000	NA	NA	NA	NA	NA	NA	1000
582	0	0	0	0	501	NA	0.5005	1000	NA	NA	NA	NA	NA	NA	1000
583	0	0	0	0	501	NA	0.5005	1000	NA	NA	NA	NA	NA	NA	1000
584	0	0	0	0	501	NA	0.5005	1000	NA	NA	NA	NA	NA	NA	1000
585	0	0	0	0	501	NA	0.5005	1000	NA	NA	NA	NA	NA	NA	1000
586	0	0	0	0	501	NA	0.5005	1000	NA	NA	NA	NA	NA	NA	1000
587	0	0	0	0	501	NA	0.5005	1000	NA	NA	NA	NA	NA	NA	1000
588	0	0	0	0	501	NA	0.5005	1000	NA	NA	NA	NA	NA	NA	1000
589	0	0	0	0	501	NA	0.5005	1000	NA	NA	NA	NA	NA	NA	1000
590	0	0	0	0	501	NA	0.5005	1000	NA	NA	NA	NA	NA	NA	1000
591	0	0	0	0	501	NA	0.5005	1000	NA	NA	NA	NA	NA	NA	1000
592	0	0	0	0	501	NA	0.5005	1000	NA	NA	NA	NA	NA	NA	1000
593	0	0	0	0	501	NA	0.5005	1000	NA	NA	NA	NA	NA	NA	1000
594	0	0	0	0	501	NA	0.5005	1000	NA	NA	NA	NA	NA	NA	1000
595	0	0	0	0	501	NA	0.5005	1000	NA	NA	NA	NA	NA	NA	1000
596	0	0	0	0	501	NA	0.5005	1000	NA	NA	NA	NA	NA	NA	1000
597	0	0	0	0	501	NA	0.5005	1000	NA	NA	NA	NA	NA	NA	1000
598	0	0	0	0	501	NA	0.5005	1000	NA	NA	NA	NA	NA	NA	1000
599	0	0	0	0	501	NA	0.5005	1000	NA	NA	NA	NA	NA	NA	1000
600	0	0	0	0	501	NA	0.5005	1000	NA	NA	NA	NA	NA	NA	1000
601	0	0	0	0	501	NA	0.5005	1000	NA	NA	NA	NA	NA	NA	1000
602	0	0	0	0	501	NA	0.5005	1000	NA	NA	NA	NA	NA	NA	1000
603	0	0	0	0	501	NA	0.5005	1000	NA	NA	NA	NA	NA	NA	1000
604	0	0	0	0	501	NA	0.5005	1000	NA	NA	NA	NA	NA	NA	1000
605	0	0	0	0	501	NA	0.5005	1000	NA	NA	NA	NA	NA	NA	1000
606	0	0	0	0	501	NA	0.5005	1000	NA	NA	NA	NA	NA	NA	1000
607	0	0	0	0	501	NA	0.5005	1000	NA	NA	NA	NA	NA	NA	1000
608	0	0	0	0	501	NA	0.5005	1000	NA	NA	NA	NA	NA	NA	1000
609	0	0	0	0	501	NA	0.5005	1000	NA	NA	NA	NA	NA	NA	1000
610	0	0	0	0	501	NA	0.5005	1000	NA	NA	NA	NA	NA	NA	1000
611	0	0	0	0	501	NA	0.5005	1000	NA	NA	NA	NA	NA	NA	1000
612	0	0	0	0	501	NA	0.5005	1000	NA	NA	NA	NA	NA	NA	1000
613	0	0	0	0	501	NA	0.5005	1000	NA	NA	NA	NA	NA	NA	1000
614	0	0	0	0	501	NA	0.5005	1000	NA	NA	NA	NA	NA	NA	1000
615	0	0	0	0	501	NA	0.5005	1000	NA	NA	NA	NA	NA	NA	1000
616	0	0	0	0	501	NA	0.5005	1000	NA	NA	NA	NA	NA	NA	1000
617	0	0	0	0	501	NA	0.5005	1000	NA	NA	NA	NA	NA	NA	1000
618	0	0	0	0	501	NA	0.5005	1000	NA	NA	NA	NA	NA	NA	1000
619	0	0	0	0	501	NA	0.5005	1000	NA	NA	NA	NA	NA	NA	1000
620	0	0	0	0	501	NA	0.5005	1000	NA	NA	NA	NA	NA	NA	1000
621	0	0	0	0	501	NA	0.5005	1000	NA	NA	NA	NA	NA	NA	1000
622	0	0	0	0	501	NA	0.5005	1000	NA	NA	NA	NA	NA	NA	1000
623	0	0	0	0	501	NA	0.5005	1000	NA	NA	NA	NA	NA	NA	1000
624	0	0	0	0	501	NA	0.5005	1000	NA	NA	NA	NA	NA	NA	1000
625	0	0	0	0	501	NA	0.5005	1000	NA	NA	NA	NA	NA	NA	1000
626	0	0	0	0	501	NA	0.5005	1000	NA	NA	NA	NA	NA	NA	1000
627	0	0	0	0	501	NA	0.5005	1000	NA	NA	NA	NA	NA	NA	1000
628	0	0	0	0	501	NA	0.5005	1000	NA	NA	NA	NA	NA	NA	1000
629	0	0	0	0	501	NA	0.5005	1000	NA	NA	NA	NA	NA	NA	1000
630	0	0	0	0	501	NA	0.5005	1000	NA	NA	NA	NA	NA	NA	1000
631	0	0	0	0	501	NA	0.5005	1000	NA	NA	NA	NA	NA	NA	1000
632	0	0	0	0	501	NA	0.5005	1000	NA	NA	NA	NA	NA	NA	1000
633	0	0	0	0	501	NA	0.5005	1000	NA	NA	NA	NA	NA	NA	1000
634	0	0	0	0	501	NA	0.5005	1000	NA	NA	NA	NA	NA	NA	1000
635	0	0	0	0	501	NA	0.5005	1000	NA	NA	NA	NA	NA	NA	1000
636	0	0	0	0	501	NA	0.5005	1000	NA	NA	NA	NA	NA	NA	1000
637	0	0	0	0	501	NA	0.5005	1000	NA	NA	NA	NA	NA	NA	1000
638	0	0	0	0	501	NA	0.5005	1000	NA	NA	NA	NA	NA	NA	1000
639	0	0	0	0	501	NA	0.5005	1000	NA	NA	NA	NA	NA	NA	1000
640	0	0	0	0	501	NA	0.5005	1000	NA	NA	NA	NA	NA	NA	1000
641	0	0	0	0	501	NA	0.5005	1000	NA	NA	NA	NA	NA	NA	1000
642	0	0	0	0	501	NA	0.5005	1000	NA	NA	NA	NA	NA	NA	1000
643	0	0	0	0	501	NA	0.5005	1000	NA	NA	NA	NA	NA	NA	1000
644	0	0	0	0	501	NA	0.5005	1000	NA	NA	NA	NA	NA	NA	1000
645	0	0	0	0	501	NA	0.5005	1000	NA	NA	NA	NA	NA	NA	1000
646	0	0	0	0	501	NA	0.5005	1000	NA	NA	NA	NA	NA	NA	1000
647	0	0	0	0	501	NA	0.5005	1000	NA	NA	NA	NA	NA	NA	1000
648	0	0	0	0	501	NA	0.5005	1000	NA	NA	NA	NA	NA	NA	1000
649	0	0	0	0	501	NA	0.5005	1000	NA	NA	NA	NA	NA	NA	1000
650	0	0	0	0	501	NA	0.5005	1000	NA	NA	NA	NA	NA	NA	1000
651	0	0	0	0	501	NA	0.5005	1000	NA	NA	NA	NA	NA	NA	1000
652	0	0	0	0	501	NA	0.5005	1000	NA	NA	NA	NA	NA	NA	1000
653	0	0	0	0	501	NA	0.5005	1000	NA	NA	NA	NA	NA	NA	1000
654	0	0	0	0	501	NA	0.5005	1000	NA	NA	NA	NA	NA	NA	1000
655	0	0	0	0	501	NA	0.5005	1000	NA	NA	NA	NA	NA	NA	1000
656	0	0	0	0	501	NA	0.5005	1000	NA	NA	NA	NA	NA	NA	1000
657	0	0	0	0	501	NA	0.5005	1000	NA	NA	NA	NA	NA	NA	1000
658	0	0	0	0	501	NA	0.5005	1000	NA	NA	NA	NA	NA	NA	1000
659	0	0	0	0	501	NA	0.5005	1000	NA	NA	NA	NA	NA	NA	1000
660	0	0	0	0	501	NA	0.5005	1000	NA	NA	NA	NA	NA	NA	1000
661	0	0	0	0	501	NA	0.5005	1000	NA	NA	NA	NA	NA	NA	1000
662	0	0	0	0	501	NA	0.5005	1000	NA	NA	NA	NA	NA	NA	1000
663	0	0	0	0	501	NA	0.5005	1000	NA	NA	NA	NA	NA	NA	1000
664	0	0	0	0	501	NA	0.5005	1000	NA	NA	NA	NA	NA	NA	1000
665	0	0	0	0	501	NA	0.5005	1000	NA	NA	NA	NA	NA	NA	1000
666	0	0	0	0	501	NA	0.5005	1000	NA	NA	NA	NA	NA	NA	1000
667	0	0	0	0	501	NA	0.5005	1000	NA	NA	NA	NA	NA	NA	1000
668	0	0	0	0	501	NA	0.5005	1000	NA	NA	NA	NA	NA	NA	1000
669	0	0	0	0	501	NA	0.5005	1000	NA	NA	NA	NA	NA	NA	1000
670	0	0	0	0	501	NA	0.5005	1000	NA	NA	NA	NA	NA	NA	1000
671	0	0	0	0	501	NA	0.5005	1000	NA	NA	NA	NA	NA	NA	1000
672	0	0	0	0	501	NA	0.5005	1000	NA	NA	NA	NA	NA	NA	1000
673	0	0	0	0	501	NA	0.5005	1000	NA	NA	NA	NA	NA	NA	1000
674	0	0	0	0	501	NA	0.5005	1000	NA	NA	NA	NA	NA	NA	1000
675	0	0	0	0	501	NA	0.5005	1000	NA	NA	NA	NA	NA	NA	1000
676	0	0	0	0	501	NA	0.5005	1000	NA	NA	NA	NA	NA	NA	1000
677	0	0	0	0	501	NA	0.5005	1000	NA	NA	NA	NA	NA	NA	1000
678	0	0	0	0	501	NA	0.5005	1000	NA	NA	NA	NA	NA	NA	1000
679	0	0	0	0	501	NA	0.5005	1000	NA	NA	NA	NA	NA	NA	1000
680	0	0	0	0	501	NA	0.5005	1000	NA	NA	NA	NA	NA	NA	1000
681	0	0	0	0	501	NA	0.5005	1000	NA	NA	NA	NA	NA	NA	1000
682	0	0	0	0	501	NA	0.5005	1000	NA	NA	NA	NA	NA	NA	1000
683	0	0	0	0	501	NA	0.5005	1000	NA	NA	NA	NA	NA	NA	1000
684	0	0	0	0	501	NA	0.5005	1000	NA	NA	NA	NA	NA	NA	1000
685	0	0	0	0	501	NA	0.5005	1000	NA	NA	NA	NA	NA	NA	1000
686	0	0	0	0	501	NA	0.5005	1000	NA	NA	NA	NA	NA	NA	1000
687	0	0	0	0	501	NA	0.5005	1000	NA	NA	NA	NA	NA	NA	1000
688	0	0	0	0	501	NA	0.5005	1000	NA	NA	NA	NA	NA	NA	1000
689	0	0	0	0	501	NA	0.5005	1000	NA	NA	NA	NA	NA	NA	1000
690	0	0	0	0	501	NA	0.5005	1000	NA	NA	NA	NA	NA	NA	1000
691	0	0	0	0	501	NA	0.5005	1000	NA	NA	NA	NA	NA	NA	1000
692	0	0	0	0	501	NA	0.5005	1000	NA	NA	NA	NA	NA	NA	1000
693	0	0	0	0	501	NA	0.5005	1000	NA	NA	NA	NA	NA	NA	1000
694	0	0	0	0	501	NA	0.5005	1000	NA	NA	NA	NA	NA	NA	1000
695	0	0	0	0	501	NA	0.5005	1000	NA	NA	NA	NA	NA	NA	1000
696	0	0	0	0	501	NA	0.5005	1000	NA	NA	NA	NA	NA	NA	1000
697	0	0	0	0	501	NA	0.5005	1000	NA	NA	NA	NA	NA	NA	1000
698	0	0	0	0	501	NA	0.5005	1000	NA	NA	NA	NA	NA	NA	1000
699	0	0	0	0	501	NA	0.5005	1000	NA	NA	NA	NA	NA	NA	1000
700	0	0	0	0	501	NA	0.5005	1000	NA	NA	NA	NA	NA	NA	1000
701	0	0	0	0	501	NA	0.5005	1000	NA	NA	NA	NA	NA	NA	1000
702	0	0	0	0	501	NA	0.5005	1000	NA	NA	NA	NA	NA	NA	1000
703	0	0	0	0	501	NA	0.5005	1000	NA	NA	NA	NA	NA	NA	1000
704	0	0	0	0	501	NA	0.5005	1000	NA	NA	NA	NA	NA	NA	1000
705	0	0	0	0	501	NA	0.5005	1000	NA	NA	NA	NA	NA	NA	1000
706	0	0	0	0	501	NA	0.5005	1000	NA	NA	NA	NA	NA	NA	1000
707	0	0	0	0	501	NA	0.5005	1000	NA	NA	NA	NA	NA	NA	1000
708	0	0	0	0	501	NA	0.5005	1000	NA	NA	NA	NA	NA	NA	1000
709	0	0	0	0	501	NA	0.5005	1000	NA	NA	NA	NA	NA	NA	1000
710	1	NA	NA	NA	NA	NA	NA	1000	NA	NA	NA	NA	NA	NA	1000
711	0	0	0	0	501	NA	0.5005	1000	NA	NA	NA	NA	NA	NA	1000
712	0	0	0	0	501	NA	0.5005	1000	NA	NA	NA	NA	NA	NA	1000
713	0	0	0	0	501	NA	0.5005	1000	NA	NA	NA	NA	NA	NA	1000
714	0	0	0	0	501	NA	0.5005	1000	NA	NA	NA	NA	NA	NA	1000
715	0	0	0	0	501	NA	0.5005	1000	NA	NA	NA	NA	NA	NA	1000
716	0	0	0	0	501	NA	0.5005	1000	NA	NA	NA	NA	NA	NA	1000
717	0	0	0	0	501	NA	0.5005	1000	NA	NA	NA	NA	NA	NA	1000
718	0	0	0	0	501	NA	0.5005	1000	NA	NA	NA	NA	NA	NA	1000
719	0	0	0	0	501	NA	0.5005	1000	NA	NA	NA	NA	NA	NA	1000
720	0	0	0	0	501	NA	0.5005	1000	NA	NA	NA	NA	NA	NA	1000
721	0	0	0	0	501	NA	0.5005	1000	NA	NA	NA	NA	NA	NA	1000
722	0	0	0	0	501	NA	0.5005	1000	NA	NA	NA	NA	NA	NA	1000
723	0	0	0	0	501	NA	0.5005	1000	NA	NA	NA	NA	NA	NA	1000
724	0	0	0	0	501	NA	0.5005	1000	NA	NA	NA	NA	NA	NA	1000
725	0	0	0	0	501	NA	0.5005	1000	NA	NA	NA	NA	NA	NA	1000
726	0	0	0	0	501	NA	0.5005	1000	NA	NA	NA	NA	NA	NA	1000
727	0	0	0	0	501	NA	0.5005	1000	NA	NA	NA	NA	NA	NA	1000
728	0	0	0	0	501	NA	0.5005	1000	NA	NA	NA	NA	NA	NA	1000
729	0	0	0	0	501	NA	0.5005	1000	NA	NA	NA	NA	NA	NA	1000
730	0	0	0	0	501	NA	0.5005	1000	NA	NA	NA	NA	NA	NA	1000
731	0	0	0	0	501	NA	0.5005	1000	NA	NA	NA	NA	NA	NA	1000
732	0	0	0	0	501	NA	0.5005	1000	NA	NA	NA	NA	NA	NA	1000
733	0	0	0	0	501	NA	0.5005	1000	NA	NA	NA	NA	NA	NA	1000
734	0	0	0	0	501	NA	0.5005	1000	NA	NA	NA	NA	NA	NA	1000
735	0	0	0	0	501	NA	0.5005	1000	NA	NA	NA	NA	NA	NA	1000
736	0	0	0	0	501	NA	0.5005	1000	NA	NA	NA	NA	NA	NA	1000
737	0	0	0	0	501	NA	0.5005	1000	NA	NA	NA	NA	NA	NA	1000
738	0	0	0	0	501	NA	0.5005	1000	NA	NA	NA	NA	NA	NA	1000
739	0	0	0	0	501	NA	0.5005	1000	NA	NA	NA	NA	NA	NA	1000
740	0	0	0	0	501	NA	0.5005	1000	NA	NA	NA	NA	NA	NA	1000
741	0	0	0	0	501	NA	0.5005	1000	NA	NA	NA	NA	NA	NA	1000
742	0	0	0	0	501	NA	0.5005	1000	NA	NA	NA	NA	NA	NA	1000
743	0	0	0	0	501	NA	0.5005	1000	NA	NA	NA	NA	NA	NA	1000
744	0	0	0	0	501	NA	0.5005	1000	NA	NA	NA	NA	NA	NA	1000
745	0	0	0	0	501	NA	0.5005	1000	NA	NA	NA	NA	NA	NA	1000
746	0	0	0	0	501	NA	0.5005	1000	NA	NA	NA	NA	NA	NA	1000
747	0	0	0	0	501	NA	0.5005	1000	NA	NA	NA	NA	NA	NA	1000
748	0	0	0	0	501	NA	0.5005	1000	NA	NA	NA	NA	NA	NA	1000
749	0	0	0	0	501	NA	0.5005	1000	NA	NA	NA	NA	NA	NA	1000
750	0	0	0	0	501	NA	0.5005	1000	NA	NA	NA	NA	NA	NA	1000
751	0	0	0	0	501	NA	0.5005	1000	NA	NA	NA	NA	NA	NA	1000
752	0	0	0	0	501	NA	0.5005	1000	NA	NA	NA	NA	NA	NA	1000
753	0	0	0	0	501	NA	0.5005	1000	NA	NA	NA	NA	NA	NA	1000
754	0	0	0	0	501	NA	0.5005	1000	NA	NA	NA	NA	NA	NA	1000
755	0	0	0	0	501	NA	0.5005	1000	NA	NA	NA	NA	NA	NA	1000
756	0	0	0	0	501	NA	0.5005	1000	NA	NA	NA	NA	NA	NA	1000
757	0	0	0	0	501	NA	0.5005	1000	NA	NA	NA	NA	NA	NA	1000
758	0	0	0	0	501	NA	0.5005	1000	NA	NA	NA	NA	NA	NA	1000
759	0	0	0	0	501	NA	0.5005	1000	NA	NA	NA	NA	NA	NA	1000
760	0	0	0	0	501	NA	0.5005	1000	NA	NA	NA	NA	NA	NA	1000
761	0	0	0	0	501	NA	0.5005	1000	NA	NA	NA	NA	NA	NA	1000
762	0	0	0	0	501	NA	0.5005	1000	NA	NA	NA	NA	NA	NA	1000
763	0	0	0	0	501	NA	0.5005	1000	NA	NA	NA	NA	NA	NA	1000
764	0	0	0	0	501	NA	0.5005	1000	NA	NA	NA	NA	NA	NA	1000
765	0	0	0	0	501	NA	0.5005	1000	NA	NA	NA	NA	NA	NA	1000
766	0	0	0	0	501	NA	0.5005	1000	NA	NA	NA	NA	NA	NA	1000
767	0	0	0	0	501	NA	0.5005	1000	NA	NA	NA	NA	NA	NA	1000
768	0	0	0	0	501	NA	0.5005	1000	NA	NA	NA	NA	NA	NA	1000
769	0	0	0	0	501	NA	0.5005	1000	NA	NA	NA	NA	NA	NA	1000
770	0	0	0	0	501	NA	0.5005	1000	NA	NA	NA	NA	NA	NA	1000
771	0	0	0	0	501	NA	0.5005	1000	NA	NA	NA	NA	NA	NA	1000
772	0	0	0	0	501	NA	0.5005	1000	NA	NA	NA	NA	NA	NA	1000
773	0	0	0	0	501	NA	0.5005	1000	NA	NA	NA	NA	NA	NA	1000
774	1	NA	NA	NA	NA	NA	NA	1000	NA	NA	NA	NA	NA	NA	1000
775	1	NA	NA	NA	NA	NA	NA	1000	NA	NA	NA	NA	NA	NA	1000
776	1	NA	NA	NA	NA	NA	NA	1000	NA	NA	NA	NA	NA	NA	1000
777	1	NA	NA	NA	NA	NA	NA	1000	NA	NA	NA	NA	NA	NA	1000
778	0	0	0	0	501	NA	0.5005	1000	NA	NA	NA	NA	NA	NA	1000
779	0	0	0	0	501	NA	0.5005	1000	NA	NA	NA	NA	NA	NA	1000
780	0	0	0	0	501	NA	0.5005	1000	NA	NA	NA	NA	NA	NA	1000
781	0	0	0	0	501	NA	0.5005	1000	NA	NA	NA	NA	NA	NA	1000
782	0	0	0	0	501	NA	0.5005	1000	NA	NA	NA	NA	NA	NA	1000
783	0	0	0	0	501	NA	0.5005	1000	NA	NA	NA	NA	NA	NA	1000
784	0	0	0	0	501	NA	0.5005	1000	NA	NA	NA	NA	NA	NA	1000
785	0	0	0	0	501	NA	0.5005	1000	NA	NA	NA	NA	NA	NA	1000
786	0	0	0	0	501	NA	0.5005	1000	NA	NA	NA	NA	NA	NA	1000
787	0	0	0	0	501	NA	0.5005	1000	NA	NA	NA	NA	NA	NA	1000
788	0	0	0	0	501	NA	0.5005	1000	NA	NA	NA	NA	NA	NA	1000
789	0	0	0	0	501	NA	0.5005	1000	NA	NA	NA	NA	NA	NA	1000
790	0	0	0	0	501	NA	0.5005	1000	NA	NA	NA	NA	NA	NA	1000
791	0	0	0	0	501	NA	0.5005	1000	NA	NA	NA	NA	NA	NA	1000
792	0	0	0	0	501	NA	0.5005	1000	NA	NA	NA	NA	NA	NA	1000
793	0	0	0	0	501	NA	0.5005	1000	NA	NA	NA	NA	NA	NA	1000
794	0	0	0	0	501	NA	0.5005	1000	NA	NA	NA	NA	NA	NA	1000
795	0	0	0	0	501	NA	0.5005	1000	NA	NA	NA	NA	NA	NA	1000
796	0	0	0	0	501	NA	0.5005	1000	NA	NA	NA	NA	NA	NA	1000
797	0	0	0	0	501	NA	0.5005	1000	NA	NA	NA	NA	NA	NA	1000
798	0	0	0	0	501	NA	0.5005	1000	NA	NA	NA	NA	NA	NA	1000
799	0	0	0	0	501	NA	0.5005	1000	NA	NA	NA	NA	NA	NA	1000
800	0	0	0	0	501	NA	0.5005	1000	NA	NA	NA	NA	NA	NA	1000
801	0	0	0	0	501	NA	0.5005	1000	NA	NA	NA	NA	NA	NA	1000
802	0	0	0	0	501	NA	0.5005	1000	NA	NA	NA	NA	NA	NA	1000
803	0	0	0	0	501	NA	0.5005	1000	NA	NA	NA	NA	NA	NA	1000
804	0	0	0	0	501	NA	0.5005	1000	NA	NA	NA	NA	NA	NA	1000
805	0	0	0	0	501	NA	0.5005	1000	NA	NA	NA	NA	NA	NA	1000
806	0	0	0	0	501	NA	0.5005	1000	NA	NA	NA	NA	NA	NA	1000
807	0	0	0	0	501	NA	0.5005	1000	NA	NA	NA	NA	NA	NA	1000
808	0	0	0	0	501	NA	0.5005	1000	NA	NA	NA	NA	NA	NA	1000
809	0	0	0	0	501	NA	0.5005	1000	NA	NA	NA	NA	NA	NA	1000
810	0	0	0	0	501	NA	0.5005	1000	NA	NA	NA	NA	NA	NA	1000
811	0	0	0	0	501	NA	0.5005	1000	NA	NA	NA	NA	NA	NA	1000
812	0	0	0	0	501	NA	0.5005	1000	NA	NA	NA	NA	NA	NA	1000
813	0	0	0	0	501	NA	0.5005	1000	NA	NA	NA	NA	NA	NA	1000
814	0	0	0	0	501	NA	0.5005	1000	NA	NA	NA	NA	NA	NA	1000
815	0	0	0	0	501	NA	0.5005	1000	NA	NA	NA	NA	NA	NA	1000
816	0	0	0	0	501	NA	0.5005	1000	NA	NA	NA	NA	NA	NA	1000
817	0	0	0	0	501	NA	0.5005	1000	NA	NA	NA	NA	NA	NA	1000
818	0	0	0	0	501	NA	0.5005	1000	NA	NA	NA	NA	NA	NA	1000
819	0	0	0	0	501	NA	0.5005	1000	NA	NA	NA	NA	NA	NA	1000
820	0	0	0	0	501	NA	0.5005	1000	NA	NA	NA	NA	NA	NA	1000
821	0	0	0	0	501	NA	0.5005	1000	NA	NA	NA	NA	NA	NA	1000
822	0	0	0	0	501	NA	0.5005	1000	NA	NA	NA	NA	NA	NA	1000
823	0	0	0	0	501	NA	0.5005	1000	NA	NA	NA	NA	NA	NA	1000
824	0	0	0	0	501	NA	0.5005	1000	NA	NA	NA	NA	NA	NA	1000
825	0	0	0	0	501	NA	0.5005	1000	NA	NA	NA	NA	NA	NA	1000
826	0	0	0	0	501	NA	0.5005	1000	NA	NA	NA	NA	NA	NA	1000
827	0	0	0	0	501	NA	0.5005	1000	NA	NA	NA	NA	NA	NA	1000
828	0	0	0	0	501	NA	0.5005	1000	NA	NA	NA	NA	NA	NA	1000
829	0	0	0	0	501	NA	0.5005	1000	NA	NA	NA	NA	NA	NA	1000
830	0	0	0	0	501	NA	0.5005	1000	NA	NA	NA	NA	NA	NA	1000
831	0	0	0	0	501	NA	0.5005	1000	NA	NA	NA	NA	NA	NA	1000
832	0	0	0	0	501	NA	0.5005	1000	NA	NA	NA	NA	NA	NA	1000
833	0	0	0	0	501	NA	0.5005	1000	NA	NA	NA	NA	NA	NA	1000
834	0	0	0	0	501	NA	0.5005	1000	NA	NA	NA	NA	NA	NA	1000
835	0	0	0	0	501	NA	0.5005	1000	NA	NA	NA	NA	NA	NA	1000
836	0	0	0	0	501	NA	0.5005	1000	NA	NA	NA	NA	NA	NA	1000
837	0	0	0	0	501	NA	0.5005	1000	NA	NA	NA	NA	NA	NA	1000
838	1	NA	NA	NA	NA	NA	NA	1000	NA	NA	NA	NA	NA	NA	1000
839	1	NA	NA	NA	NA	NA	NA	1000	NA	NA	NA	NA	NA	NA	1000
840	1	NA	NA	NA	NA	NA	NA	1000	NA	NA	NA	NA	NA	NA	1000
841	1	NA	NA	NA	NA	NA	NA	1000	NA	NA	NA	NA	NA	NA	1000
842	1	NA	NA	NA	NA	NA	NA	1000	NA	NA	NA	NA	NA	NA	1000
843	1	NA	NA	NA	NA	NA	NA	1000	NA	NA	NA	NA	NA	NA	1000
844	0	0	0	0	501	NA	0.5005	1000	NA	NA	NA	NA	NA	NA	1000
845	0	0	0	0	501	NA	0.5005	1000	NA	NA	NA	NA	NA	NA	1000
846	0	0	0	0	501	NA	0.5005	1000	NA	NA	NA	NA	NA	NA	1000
847	0	0	0	0	501	NA	0.5005	1000	NA	NA	NA	NA	NA	NA	1000
848	0	0	0	0	501	NA	0.5005	1000	NA	NA	NA	NA	NA	NA	1000
849	0	0	0	0	501	NA	0.5005	1000	NA	NA	NA	NA	NA	NA	1000
850	0	0	0	0	501	NA	0.5005	1000	NA	NA	NA	NA	NA	NA	1000
851	0	0	0	0	501	NA	0.5005	1000	NA	NA	NA	NA	NA	NA	1000
852	0	0	0	0	501	NA	0.5005	1000	NA	NA	NA	NA	NA	NA	1000
853	0	0	0	0	501	NA	0.5005	1000	NA	NA	NA	NA	NA	NA	1000
854	0	0	0	0	501	NA	0.5005	1000	NA	NA	NA	NA	NA	NA	1000
855	0	0	0	0	501	NA	0.5005	1000	NA	NA	NA	NA	NA	NA	1000
856	0	0	0	0	501	NA	0.5005	1000	NA	NA	NA	NA	NA	NA	1000
857	0	0	0	0	501	NA	0.5005	1000	NA	NA	NA	NA	NA	NA	1000
858	0	0	0	0	501	NA	0.5005	1000	NA	NA	NA	NA	NA	NA	1000
859	0	0	0	0	501	NA	0.5005	1000	NA	NA	NA	NA	NA	NA	1000
860	0	0	0	0	501	NA	0.5005	1000	NA	NA	NA	NA	NA	NA	1000
861	0	0	0	0	501	NA	0.5005	1000	NA	NA	NA	NA	NA	NA	1000
862	0	0	0	0	501	NA	0.5005	1000	NA	NA	NA	NA	NA	NA	1000
863	0	0	0	0	501	NA	0.5005	1000	NA	NA	NA	NA	NA	NA	1000
864	0	0	0	0	501	NA	0.5005	1000	NA	NA	NA	NA	NA	NA	1000
865	0	0	0	0	501	NA	0.5005	1000	NA	NA	NA	NA	NA	NA	1000
866	0	0	0	0	501	NA	0.5005	1000	NA	NA	NA	NA	NA	NA	1000
867	0	0	0	0	501	NA	0.5005	1000	NA	NA	NA	NA	NA	NA	1000
868	0	0	0	0	501	NA	0.5005	1000	NA	NA	NA	NA	NA	NA	1000
869	0	0	0	0	501	NA	0.5005	1000	NA	NA	NA	NA	NA	NA	1000
870	0	0	0	0	501	NA	0.5005	1000	NA	NA	NA	NA	NA	NA	1000
871	0	0	0	0	501	NA	0.5005	1000	NA	NA	NA	NA	NA	NA	1000
872	0	0	0	0	501	NA	0.5005	1000	NA	NA	NA	NA	NA	NA	1000
873	0	0	0	0	501	NA	0.5005	1000	NA	NA	NA	NA	NA	NA	1000
874	0	0	0	0	501	NA	0.5005	1000	NA	NA	NA	NA	NA	NA	1000
875	0	0	0	0	501	NA	0.5005	1000	NA	NA	NA	NA	NA	NA	1000
876	0	0	0	0	501	NA	0.5005	1000	NA	NA	NA	NA	NA	NA	1000
877	0	0	0	0	501	NA	0.5005	1000	NA	NA	NA	NA	NA	NA	1000
878	0	0	0	0	501	NA	0.5005	1000	NA	NA	NA	NA	NA	NA	1000
879	0	0	0	0	501	NA	0.5005	1000	NA	NA	NA	NA	NA	NA	1000
880	0	0	0	0	501	NA	0.5005	1000	NA	NA	NA	NA	NA	NA	1000
881	0	0	0	0	501	NA	0.5005	1000	NA	NA	NA	NA	NA	NA	1000
882	0	0	0	0	501	NA	0.5005	1000	NA	NA	NA	NA	NA	NA	1000
883	0	0	0	0	501	NA	0.5005	1000	NA	NA	NA	NA	NA	NA	1000
884	0	0	0	0	501	NA	0.5005	1000	NA	NA	NA	NA	NA	NA	1000
885	0	0	0	0	501	NA	0.5005	1000	NA	NA	NA	NA	NA	NA	1000
886	0	0	0	0	501	NA	0.5005	1000	NA	NA	NA	NA	NA	NA	1000
887	0	0	0	0	501	NA	0.5005	1000	NA	NA	NA	NA	NA	NA	1000
888	0	0	0	0	501	NA	0.5005	1000	NA	NA	NA	NA	NA	NA	1000
889	0	0	0	0	501	NA	0.5005	1000	NA	NA	NA	NA	NA	NA	1000
890	0	0	0	0	501	NA	0.5005	1000	NA	NA	NA	NA	NA	NA	1000
891	0	0	0	0	501	NA	0.5005	1000	NA	NA	NA	NA	NA	NA	1000
892	0	0	0	0	501	NA	0.5005	1000	NA	NA	NA	NA	NA	NA	1000
893	0	0	0	0	501	NA	0.5005	1000	NA	NA	NA	NA	NA	NA	1000
894	0	0	0	0	501	NA	0.5005	1000	NA	NA	NA	NA	NA	NA	1000
895	0	0	0	0	501	NA	0.5005	1000	NA	NA	NA	NA	NA	NA	1000
896	0	0	0	0	501	NA	0.5005	1000	NA	NA	NA	NA	NA	NA	1000
897	0	0	0	0	501	NA	0.5005	1000	NA	NA	NA	NA	NA	NA	1000
898	0	0	0	0	501	NA	0.5005	1000	NA	NA	NA	NA	NA	NA	1000
899	0	0	0	0	501	NA	0.5005	1000	NA	NA	NA	NA	NA	NA	1000
900	0	0	0	0	501	NA	0.5005	1000	NA	NA	NA	NA	NA	NA	1000
901	0	0	0	0	501	NA	0.5005	1000	NA	NA	NA	NA	NA	NA	1000
902	0	0	0	0	501	NA	0.5005	1000	NA	NA	NA	NA	NA	NA	1000
903	0	0	0	0	501	NA	0.5005	1000	NA	NA	NA	NA	NA	NA	1000
904	1	NA	NA	NA	NA	NA	NA	1000	NA	NA	NA	NA	NA	NA	1000
905	1	NA	NA	NA	NA	NA	NA	1000	NA	NA	NA	NA	NA	NA	1000
906	1	NA	NA	NA	NA	NA	NA	1000	NA	NA	NA	NA	NA	NA	1000
907	1	NA	NA	NA	NA	NA	NA	1000	NA	NA	NA	NA	NA	NA	1000
908	1	NA	NA	NA	NA	NA	NA	1000	NA	NA	NA	NA	NA	NA	1000
909	1	NA	NA	NA	NA	NA	NA	1000	NA	NA	NA	NA	NA	NA	1000
910	1	NA	NA	NA	NA	NA	NA	1000	NA	NA	NA	NA	NA	NA	1000
911	0	0	0	0	501	NA	0.5005	1000	NA	NA	NA	NA	NA	NA	1000
912	0	0	0	0	501	NA	0.5005	1000	NA	NA	NA	NA	NA	NA	1000
913	0	0	0	0	501	NA	0.5005	1000	NA	NA	NA	NA	NA	NA	1000
914	0	0	0	0	501	NA	0.5005	1000	NA	NA	NA	NA	NA	NA	1000
915	0	0	0	0	501	NA	0.5005	1000	NA	NA	NA	NA	NA	NA	1000
916	0	0	0	0	501	NA	0.5005	1000	NA	NA	NA	NA	NA	NA	1000
917	0	0	0	0	501	NA	0.5005	1000	NA	NA	NA	NA	NA	NA	1000
918	0	0	0	0	501	NA	0.5005	1000	NA	NA	NA	NA	NA	NA	1000
919	0	0	0	0	501	NA	0.5005	1000	NA	NA	NA	NA	NA	NA	1000
920	0	0	0	0	501	NA	0.5005	1000	NA	NA	NA	NA	NA	NA	1000
921	0	0	0	0	501	NA	0.5005	1000	NA	NA	NA	NA	NA	NA	1000
922	0	0	0	0	501	NA	0.5005	1000	NA	NA	NA	NA	NA	NA	1000
923	0	0	0	0	501	NA	0.5005	1000	NA	NA	NA	NA	NA	NA	1000
924	0	0	0	0	501	NA	0.5005	1000	NA	NA	NA	NA	NA	NA	1000
925	0	0	0	0	501	NA	0.5005	1000	NA	NA	NA	NA	NA	NA	1000
926	0	0	0	0	501	NA	0.5005	1000	NA	NA	NA	NA	NA	NA	1000
927	0	0	0	0	501	NA	0.5005	1000	NA	NA	NA	NA	NA	NA	1000
928	0	0	0	0	501	NA	0.5005	1000	NA	NA	NA	NA	NA	NA	1000
929	0	0	0	0	501	NA	0.5005	1000	NA	NA	NA	NA	NA	NA	1000
930	0	0	0	0	501	NA	0.5005	1000	NA	NA	NA	NA	NA	NA	1000
931	0	0	0	0	501	NA	0.5005	1000	NA	NA	NA	NA	NA	NA	1000
932	0	0	0	0	501	NA	0.5005	1000	NA	NA	NA	NA	NA	NA	1000
933	0	0	0	0	501	NA	0.5005	1000	NA	NA	NA	NA	NA	NA	1000
934	0	0	0	0	501	NA	0.5005	1000	NA	NA	NA	NA	NA	NA	1000
935	0	0	0	0	501	NA	0.5005	1000	NA	NA	NA	NA	NA	NA	1000
936	0	0	0	0	501	NA	0.5005	1000	NA	NA	NA	NA	NA	NA	1000
937	0	0	0	0	501	NA	0.5005	1000	NA	NA	NA	NA	NA	NA	1000
938	0	0	0	0	501	NA	0.5005	1000	NA	NA	NA	NA	NA	NA	1000
939	0	0	0	0	501	NA	0.5005	1000	NA	NA	NA	NA	NA	NA	1000
940	0	0	0	0	501	NA	0.5005	1000	NA	NA	NA	NA	NA	NA	1000
941	0	0	0	0	501	NA	0.5005	1000	NA	NA	NA	NA	NA	NA	1000
942	0	0	0	0	501	NA	0.5005	1000	NA	NA	NA	NA	NA	NA	1000
943	0	0	0	0	501	NA	0.5005	1000	NA	NA	NA	NA	NA	NA	1000
944	0	0	0	0	501	NA	0.5005	1000	NA	NA	NA	NA	NA	NA	1000
945	0	0	0	0	501	NA	0.5005	1000	NA	NA	NA	NA	NA	NA	1000
946	0	0	0	0	501	NA	0.5005	1000	NA	NA	NA	NA	NA	NA	1000
947	0	0	0	0	501	NA	0.5005	1000	NA	NA	NA	NA	NA	NA	1000
948	0	0	0	0	501	NA	0.5005	1000	NA	NA	NA	NA	NA	NA	1000
949	0	0	0	0	501	NA	0.5005	1000	NA	NA	NA	NA	NA	NA	1000
950	0	0	0	0	501	NA	0.5005	1000	NA	NA	NA	NA	NA	NA	1000
951	0	0	0	0	501	NA	0.5005	1000	NA	NA	NA	NA	NA	NA	1000
952	0	0	0	0	501	NA	0.5005	1000	NA	NA	NA	NA	NA	NA	1000
953	0	0	0	0	501	NA	0.5005	1000	NA	NA	NA	NA	NA	NA	1000
954	0	0	0	0	501	NA	0.5005	1000	NA	NA	NA	NA	NA	NA	1000
955	0	0	0	0	501	NA	0.5005	1000	NA	NA	NA	NA	NA	NA	1000
956	0	0	0	0	501	NA	0.5005	1000	NA	NA	NA	NA	NA	NA	1000
957	0	0	0	0	501	NA	0.5005	1000	NA	NA	NA	NA	NA	NA	1000
958	0	0	0	0	501	NA	0.5005	1000	NA	NA	NA	NA	NA	NA	1000
959	0	0	0	0	501	NA	0.5005	1000	NA	NA	NA	NA	NA	NA	1000
960	0	0	0	0	501	NA	0.5005	1000	NA	NA	NA	NA	NA	NA	1000
961	0	0	0	0	501	NA	0.5005	1000	NA	NA	NA	NA	NA	NA	1000
962	0	0	0	0	501	NA	0.5005	1000	NA	NA	NA	NA	NA	NA	1000
963	0	0	0	0	501	NA	0.5005	1000	NA	NA	NA	NA	NA	NA	1000
964	0	0	0	0	501	NA	0.5005	1000	NA	NA	NA	NA	NA	NA	1000
965	0	0	0	0	501	NA	0.5005	1000	NA	NA	NA	NA	NA	NA	1000
966	0	0	0	0	501	NA	0.5005	1000	NA	NA	NA	NA	NA	NA	1000
967	0	0	0	0	501	NA	0.5005	1000	NA	NA	NA	NA	NA	NA	1000
968	0	0	0	0	501	NA	0.5005	1000	NA	NA	NA	NA	NA	NA	1000
969	0	0	0	0	501	NA	0.5005	1000	NA	NA	NA	NA	NA	NA	1000
970	1	NA	NA	NA	NA	NA	NA	1000	NA	NA	NA	NA	NA	NA	1000
971	1	NA	NA	NA	NA	NA	NA	1000	NA	NA	NA	NA	NA	NA	1000
972	1	NA	NA	NA	NA	NA	NA	1000	NA	NA	NA	NA	NA	NA	1000
973	1	NA	NA	NA	NA	NA	NA	1000	NA	NA	NA	NA	NA	NA	1000
974	1	NA	NA	NA	NA	NA	NA	1000	NA	NA	NA	NA	NA	NA	1000
975	1	NA	NA	NA	NA	NA	NA	1000	NA	NA	NA	NA	NA	NA	1000
976	1	NA	NA	NA	NA	NA	NA	1000	NA	NA	NA	NA	NA	NA	1000
977	1	NA	NA	NA	NA	NA	NA	1000	NA	NA	NA	NA	NA	NA	1000
978	0	0	0	0	501	NA	0.5005	1000	NA	NA	NA	NA	NA	NA	1000
979	0	0	0	0	501	NA	0.5005	1000	NA	NA	NA	NA	NA	NA	1000
980	0	0	0	0	501	NA	0.5005	1000	NA	NA	NA	NA	NA	NA	1000
981	0	0	0	0	501	NA	0.5005	1000	NA	NA	NA	NA	NA	NA	1000
982	0	0	0	0	501	NA	0.5005	1000	NA	NA	NA	NA	NA	NA	1000
983	0	0	0	0	501	NA	0.5005	1000	NA	NA	NA	NA	NA	NA	1000
984	0	0	0	0	501	NA	0.5005	1000	NA	NA	NA	NA	NA	NA	1000
985	0	0	0	0	501	NA	0.5005	1000	NA	NA	NA	NA	NA	NA	1000
986	0	0	0	0	501	NA	0.5005	1000	NA	NA	NA	NA	NA	NA	1000
987	0	0	0	0	501	NA	0.5005	1000	NA	NA	NA	NA	NA	NA	1000
988	0	0	0	0	501	NA	0.5005	1000	NA	NA	NA	NA	NA	NA	1000
989	0	0	0	0	501	NA	0.5005	1000	NA	NA	NA	NA	NA	NA	1000
990	0	0	0	0	501	NA	0.5005	1000	NA	NA	NA	NA	NA	NA	1000
991	0	0	0	0	501	NA	0.5005	1000	NA	NA	NA	NA	NA	NA	1000
992	0	0	0	0	501	NA	0.5005	1000	NA	NA	NA	NA	NA	NA	1000
993	0	0	0	0	501	NA	0.5005	1000	NA	NA	NA	NA	NA	NA	1000
994	0	0	0	0	501	NA	0.5005	1000	NA	NA	NA	NA	NA	NA	1000
995	0	0	0	0	501	NA	0.5005	1000	NA	NA	NA	NA	NA	NA	1000
996	0	0	0	0	501	NA	0.5005	1000	NA	NA	NA	NA	NA	NA	1000
997	0	0	0	0	501	NA	0.5005	1000	NA	NA	NA	NA	NA	NA	1000
998	0	0	0	0	501	NA	0.5005	1000	NA	NA	NA	NA	NA	NA	1000
999	0	0	0	0	501	NA	0.5005	1000	NA	NA	NA	NA	NA	NA	1000
1000	0	0	0	0	501	NA	0.5005	1000	NA	NA	NA	NA	NA	NA	1000
1001	0	0	0	0	501	NA	0.5005	1000	NA	NA	NA	NA	NA	NA	1000
1002	0	0	0	0	501	NA	0.5005	1000	NA	NA	NA	NA	NA	NA	1000
1003	0	0	0	0	501	NA	0.5005	1000	NA	NA	NA	NA	NA	NA	1000
1004	0	0	0	0	501	NA	0.5005	1000	NA	NA	NA	NA	NA	NA	1000
1005	0	0	0	0	501	NA	0.5005	1000	NA	NA	NA	NA	NA	NA	1000
1006	0	0	0	0	501	NA	0.5005	1000	NA	NA	NA	NA	NA	NA	1000
1007	0	0	0	0	501	NA	0.5005	1000	NA	NA	NA	NA	NA	NA	1000
1008	0	0	0	0	501	NA	0.5005	1000	NA	NA	NA	NA	NA	NA	1000
1009	0	0	0	0	501	NA	0.5005	1000	NA	NA	NA	NA	NA	NA	1000
1010	0	0	0	0	501	NA	0.5005	1000	NA	NA	NA	NA	NA	NA	1000
1011	0	0	0	0	501	NA	0.5005	1000	NA	NA	NA	NA	NA	NA	1000
1012	0	0	0	0	501	NA	0.5005	1000	NA	NA	NA	NA	NA	NA	1000
1013	0	0	0	0	501	NA	0.5005	1000	NA	NA	NA	NA	NA	NA	1000
1014	0	0	0	0	501	NA	0.5005	1000	NA	NA	NA	NA	NA	NA	1000
1015	0	0	0	0	501	NA	0.5005	1000	NA	NA	NA	NA	NA	NA	1000
1016	0	0	0	0	501	NA	0.5005	1000	NA	NA	NA	NA	NA	NA	1000
1017	0	0	0	0	501	NA	0.5005	1000	NA	NA	NA	NA	NA	NA	1000
1018	0	0	0	0	501	NA	0.5005	1000	NA	NA	NA	NA	NA	NA	1000
1019	0	0	0	0	501	NA	0.5005	1000	NA	NA	NA	NA	NA	NA	1000
1020	0	0	0	0	501	NA	0.5005	1000	NA	NA	NA	NA	NA	NA	1000
1021	0	0	0	0	501	NA	0.5005	1000	NA	NA	NA	NA	NA	NA	1000
1022	0	0	0	0	501	NA	0.5005	1000	NA	NA	NA	NA	NA	NA	1000
1023	0	0	0	0	501	NA	0.5005	1000	NA	NA	NA	NA	NA	NA	1000
1024	0	0	0	0	501	NA	0.5005	1000	NA	NA	NA	NA	NA	NA	1000
1025	0	0	0	0	501	NA	0.5005	1000	NA	NA	NA	NA	NA	NA	1000
1026	0	0	0	0	501	NA	0.5005	1000	NA	NA	NA	NA	NA	NA	1000
1027	0	0	0	0	501	NA	0.5005	1000	NA	NA	NA	NA	NA	NA	1000
1028	0	0	0	0	501	NA	0.5005	1000	NA	NA	NA	NA	NA	NA	1000
1029	0	0	0	0	501	NA	0.5005	1000	NA	NA	NA	NA	NA	NA	1000
1030	0	0	0	0	501	NA	0.5005	1000	NA	NA	NA	NA	NA	NA	1000
1031	0	0	0	0	501	NA	0.5005	1000	NA	NA	NA	NA	NA	NA	1000
1032	0	0	0	0	501	NA	0.5005	1000	NA	NA	NA	NA	NA	NA	1000
1033	0	0	0	0	501	NA	0.5005	1000	NA	NA	NA	NA	NA	NA	1000
1034	0	0	0	0	501	NA	0.5005	1000	NA	NA	NA	NA	NA	NA	1000
1035	1	NA	NA	NA	NA	NA	NA	1000	NA	NA	NA	NA	NA	NA	1000
1036	1	NA	NA	NA	NA	NA	NA	1000	NA	NA	NA	NA	NA	NA	1000
1037	1	NA	NA	NA	NA	NA	NA	1000	NA	NA	NA	NA	NA	NA	1000
1038	1	NA	NA	NA	NA	NA	NA	1000	NA	NA	NA	NA	NA	NA	1000
1039	1	NA	NA	NA	NA	NA	NA	1000	NA	NA	NA	NA	NA	NA	1000
1040	1	NA	NA	NA	NA	NA	NA	1000	NA	NA	NA	NA	NA	NA	1000
1041	1	NA	NA	NA	NA	NA	NA	1000	NA	NA	NA	NA	NA	NA	1000
1042	1	NA	NA	NA	NA	NA	NA	1000	NA	NA	NA	NA	NA	NA	1000
1043	1	NA	NA	NA	NA	NA	NA	1000	NA	NA	NA	NA	NA	NA	1000
1044	1	NA	NA	NA	NA	NA	NA	1000	NA	NA	NA	NA	NA	NA	1000
1045	1	NA	NA	NA	NA	NA	NA	1000	NA	NA	NA	NA	NA	NA	1000
1046	1	NA	NA	NA	NA	NA	NA	1000	NA	NA	NA	NA	NA	NA	1000
1047	1	NA	NA	NA	NA	NA	NA	1000	NA	NA	NA	NA	NA	NA	1000
1048	0	0	0	0	501	NA	0.5005	1000	NA	NA	NA	NA	NA	NA	1000
1049	0	0	0	0	501	NA	0.5005	1000	NA	NA	NA	NA	NA	NA	1000
1050	0	0	0	0	501	NA	0.5005	1000	NA	NA	NA	NA	NA	NA	1000
1051	0	0	0	0	501	NA	0.5005	1000	NA	NA	NA	NA	NA	NA	1000
1052	0	0	0	0	501	NA	0.5005	1000	NA	NA	NA	NA	NA	NA	1000
1053	0	0	0	0	501	NA	0.5005	1000	NA	NA	NA	NA	NA	NA	1000
1054	0	0	0	0	501	NA	0.5005	1000	NA	NA	NA	NA	NA	NA	1000
1055	0	0	0	0	501	NA	0.5005	1000	NA	NA	NA	NA	NA	NA	1000
1056	0	0	0	0	501	NA	0.5005	1000	NA	NA	NA	NA	NA	NA	1000
1057	0	0	0	0	501	NA	0.5005	1000	NA	NA	NA	NA	NA	NA	1000
1058	0	0	0	0	501	NA	0.5005	1000	NA	NA	NA	NA	NA	NA	1000
1059	0	0	0	0	501	NA	0.5005	1000	NA	NA	NA	NA	NA	NA	1000
1060	0	0	0	0	501	NA	0.5005	1000	NA	NA	NA	NA	NA	NA	1000
1061	0	0	0	0	501	NA	0.5005	1000	NA	NA	NA	NA	NA	NA	1000
1062	0	0	0	0	501	NA	0.5005	1000	NA	NA	NA	NA	NA	NA	1000
1063	0	0	0	0	501	NA	0.5005	1000	NA	NA	NA	NA	NA	NA	1000
1064	0	0	0	0	501	NA	0.5005	1000	NA	NA	NA	NA	NA	NA	1000
1065	0	0	0	0	501	NA	0.5005	1000	NA	NA	NA	NA	NA	NA	1000
1066	0	0	0	0	501	NA	0.5005	1000	NA	NA	NA	NA	NA	NA	1000
1067	0	0	0	0	501	NA	0.5005	1000	NA	NA	NA	NA	NA	NA	1000
1068	0	0	0	0	501	NA	0.5005	1000	NA	NA	NA	NA	NA	NA	1000
1069	0	0	0	0	501	NA	0.5005	1000	NA	NA	NA	NA	NA	NA	1000
1070	0	0	0	0	501	NA	0.5005	1000	NA	NA	NA	NA	NA	NA	1000
1071	0	0	0	0	501	NA	0.5005	1000	NA	NA	NA	NA	NA	NA	1000
1072	0	0	0	0	501	NA	0.5005	1000	NA	NA	NA	NA	NA	NA	1000
1073	0	0	0	0	501	NA	0.5005	1000	NA	NA	NA	NA	NA	NA	1000
1074	0	0	0	0	501	NA	0.5005	1000	NA	NA	NA	NA	NA	NA	1000
1075	0	0	0	0	501	NA	0.5005	1000	NA	NA	NA	NA	NA	NA	1000
1076	0	0	0	0	501	NA	0.5005	1000	NA	NA	NA	NA	NA	NA	1000
1077	0	0	0	0	501	NA	0.5005	1000	NA	NA	NA	NA	NA	NA	1000
1078	0	0	0	0	501	NA	0.5005	1000	NA	NA	NA	NA	NA	NA	1000
1079	0	0	0	0	501	NA	0.5005	1000	NA	NA	NA	NA	NA	NA	1000
1080	0	0	0	0	501	NA	0.5005	1000	NA	NA	NA	NA	NA	NA	1000
1081	0	0	0	0	501	NA	0.5005	1000	NA	NA	NA	NA	NA	NA	1000
1082	0	0	0	0	501	NA	0.5005	1000	NA	NA	NA	NA	NA	NA	1000
1083	0	0	0	0	501	NA	0.5005	1000	NA	NA	NA	NA	NA	NA	1000
1084	0	0	0	0	501	NA	0.5005	1000	NA	NA	NA	NA	NA	NA	1000
1085	0	0	0	0	501	NA	0.5005	1000	NA	NA	NA	NA	NA	NA	1000
1086	0	0	0	0	501	NA	0.5005	1000	NA	NA	NA	NA	NA	NA	1000
1087	0	0	0	0	501	NA	0.5005	1000	NA	NA	NA	NA	NA	NA	1000
1088	0	0	0	0	501	NA	0.5005	1000	NA	NA	NA	NA	NA	NA	1000
1089	0	0	0	0	501	NA	0.5005	1000	NA	NA	NA	NA	NA	NA	1000
1090	0	0	0	0	501	NA	0.5005	1000	NA	NA	NA	NA	NA	NA	1000
1091	0	0	0	0	501	NA	0.5005	1000	NA	NA	NA	NA	NA	NA	1000
1092	0	0	0	0	501	NA	0.5005	1000	NA	NA	NA	NA	NA	NA	1000
1093	0	0	0	0	501	NA	0.5005	1000	NA	NA	NA	NA	NA	NA	1000
1094	0	0	0	0	501	NA	0.5005	1000	NA	NA	NA	NA	NA	NA	1000
1095	0	0	0	0	501	NA	0.5005	1000	NA	NA	NA	NA	NA	NA	1000
1096	0	0	0	0	501	NA	0.5005	1000	NA	NA	NA	NA	NA	NA	1000
1097	0	0	0	0	501	NA	0.5005	1000	NA	NA	NA	NA	NA	NA	1000
1098	0	0	0	0	501	NA	0.5005	1000	NA	NA	NA	NA	NA	NA	1000
1099	0	0	0	0	501	NA	0.5005	1000	NA	NA	NA	NA	NA	NA	1000
1100	0	0	0	0	501	NA	0.5005	1000	NA	NA	NA	NA	NA	NA	1000
1101	0	0	0	0	501	NA	0.5005	1000	NA	NA	NA	NA	NA	NA	1000
1102	0	0	0	0	501	NA	0.5005	1000	NA	NA	NA	NA	NA	NA	1000
1103	0	0	0	0	501	NA	0.5005	1000	NA	NA	NA	NA	NA	NA	1000
1104	0	0	0	0	501	NA	0.5005	1000	NA	NA	NA	NA	NA	NA	1000
1105	1	NA	NA	NA	NA	NA	NA	1000	NA	NA	NA	NA	NA	NA	1000
1106	1	NA	NA	NA	NA	NA	NA	1000	NA	NA	NA	NA	NA	NA	1000
1107	1	NA	NA	NA	NA	NA	NA	1000	NA	NA	NA	NA	NA	NA	1000
1108	1	NA	NA	NA	NA	NA	NA	1000	NA	NA	NA	NA	NA	NA	1000
1109	1	NA	NA	NA	NA	NA	NA	1000	NA	NA	NA	NA	NA	NA	1000
1110	1	NA	NA	NA	NA	NA	NA	1000	NA	NA	NA	NA	NA	NA	1000
1111	1	NA	NA	NA	NA	NA	NA	1000	NA	NA	NA	NA	NA	NA	1000
1112	1	NA	NA	NA	NA	NA	NA	1000	NA	NA	NA	NA	NA	NA	1000
1113	1	NA	NA	NA	NA	NA	NA	1000	NA	NA	NA	NA	NA	NA	1000
1114	1	NA	NA	NA	NA	NA	NA	1000	NA	NA	NA	NA	NA	NA	1000
1115	1	NA	NA	NA	NA	NA	NA	1000	NA	NA	NA	NA	NA	NA	1000
1116	1	NA	NA	NA	NA	NA	NA	1000	NA	NA	NA	NA	NA	NA	1000
1117	1	NA	NA	NA	NA	NA	NA	1000	NA	NA	NA	NA	NA	NA	1000
1118	1	NA	NA	NA	NA	NA	NA	1000	NA	NA	NA	NA	NA	NA	1000
1119	0	0	0	0	501	NA	0.5005	1000	NA	NA	NA	NA	NA	NA	1000
1120	0	0	0	0	501	NA	0.5005	1000	NA	NA	NA	NA	NA	NA	1000
1121	0	0	0	0	501	NA	0.5005	1000	NA	NA	NA	NA	NA	NA	1000
1122	0	0	0	0	501	NA	0.5005	1000	NA	NA	NA	NA	NA	NA	1000
1123	0	0	0	0	501	NA	0.5005	1000	NA	NA	NA	NA	NA	NA	1000
1124	0	0	0	0	501	NA	0.5005	1000	NA	NA	NA	NA	NA	NA	1000
1125	0	0	0	0	501	NA	0.5005	1000	NA	NA	NA	NA	NA	NA	1000
1126	0	0	0	0	501	NA	0.5005	1000	NA	NA	NA	NA	NA	NA	1000
1127	0	0	0	0	501	NA	0.5005	1000	NA	NA	NA	NA	NA	NA	1000
1128	0	0	0	0	501	NA	0.5005	1000	NA	NA	NA	NA	NA	NA	1000
1129	0	0	0	0	501	NA	0.5005	1000	NA	NA	NA	NA	NA	NA	1000
1130	0	0	0	0	501	NA	0.5005	1000	NA	NA	NA	NA	NA	NA	1000
1131	0	0	0	0	501	NA	0.5005	1000	NA	NA	NA	NA	NA	NA	1000
1132	0	0	0	0	501	NA	0.5005	1000	NA	NA	NA	NA	NA	NA	1000
1133	0	0	0	0	501	NA	0.5005	1000	NA	NA	NA	NA	NA	NA	1000
1134	0	0	0	0	501	NA	0.5005	1000	NA	NA	NA	NA	NA	NA	1000
1135	0	0	0	0	501	NA	0.5005	1000	NA	NA	NA	NA	NA	NA	1000
1136	0	0	0	0	501	NA	0.5005	1000	NA	NA	NA	NA	NA	NA	1000
1137	0	0	0	0	501	NA	0.5005	1000	NA	NA	NA	NA	NA	NA	1000
1138	0	0	0	0	501	NA	0.5005	1000	NA	NA	NA	NA	NA	NA	1000
1139	0	0	0	0	501	NA	0.5005	1000	NA	NA	NA	NA	NA	NA	1000
1140	0	0	0	0	501	NA	0.5005	1000	NA	NA	NA	NA	NA	NA	1000
1141	0	0	0	0	501	NA	0.5005	1000	NA	NA	NA	NA	NA	NA	1000
1142	0	0	0	0	501	NA	0.5005	1000	NA	NA	NA	NA	NA	NA	1000
1143	0	0	0	0	501	NA	0.5005	1000	NA	NA	NA	NA	NA	NA	1000
1144	0	0	0	0	501	NA	0.5005	1000	NA	NA	NA	NA	NA	NA	1000
1145	0	0	0	0	501	NA	0.5005	1000	NA	NA	NA	NA	NA	NA	1000
1146	0	0	0	0	501	NA	0.5005	1000	NA	NA	NA	NA	NA	NA	1000
1147	0	0	0	0	501	NA	0.5005	1000	NA	NA	NA	NA	NA	NA	1000
1148	0	0	0	0	501	NA	0.5005	1000	NA	NA	NA	NA	NA	NA	1000
1149	0	0	0	0	501	NA	0.5005	1000	NA	NA	NA	NA	NA	NA	1000
1150	0	0	0	0	501	NA	0.5005	1000	NA	NA	NA	NA	NA	NA	1000
1151	0	0	0	0	501	NA	0.5005	1000	NA	NA	NA	NA	NA	NA	1000
1152	0	0	0	0	501	NA	0.5005	1000	NA	NA	NA	NA	NA	NA	1000
1153	0	0	0	0	501	NA	0.5005	1000	NA	NA	NA	NA	NA	NA	1000
1154	0	0	0	0	501	NA	0.5005	1000	NA	NA	NA	NA	NA	NA	1000
1155	0	0	0	0	501	NA	0.5005	1000	NA	NA	NA	NA	NA	NA	1000
1156	0	0	0	0	501	NA	0.5005	1000	NA	NA	NA	NA	NA	NA	1000
1157	0	0	0	0	501	NA	0.5005	1000	NA	NA	NA	NA	NA	NA	1000
1158	0	0	0	0	501	NA	0.5005	1000	NA	NA	NA	NA	NA	NA	1000
1159	0	0	0	0	501	NA	0.5005	1000	NA	NA	NA	NA	NA	NA	1000
1160	0	0	0	0	501	NA	0.5005	1000	NA	NA	NA	NA	NA	NA	1000
1161	0	0	0	0	501	NA	0.5005	1000	NA	NA	NA	NA	NA	NA	1000
1162	0	0	0	0	501	NA	0.5005	1000	NA	NA	NA	NA	NA	NA	1000
1163	0	0	0	0	501	NA	0.5005	1000	NA	NA	NA	NA	NA	NA	1000
1164	0	0	0	0	501	NA	0.5005	1000	NA	NA	NA	NA	NA	NA	1000
1165	0	0	0	0	501	NA	0.5005	1000	NA	NA	NA	NA	NA	NA	1000
1166	0	0	0	0	501	NA	0.5005	1000	NA	NA	NA	NA	NA	NA	1000
1167	0	0	0	0	501	NA	0.5005	1000	NA	NA	NA	NA	NA	NA	1000
1168	0	0	0	0	501	NA	0.5005	1000	NA	NA	NA	NA	NA	NA	1000
1169	0	0	0	0	501	NA	0.5005	1000	NA	NA	NA	NA	NA	NA	1000
1170	0	0	0	0	501	NA	0.5005	1000	NA	NA	NA	NA	NA	NA	1000
1171	0	0	0	0	501	NA	0.5005	1000	NA	NA	NA	NA	NA	NA	1000
1172	0	0	0	0	501	NA	0.5005	1000	NA	NA	NA	NA	NA	NA	1000
1173	0	0	0	0	501	NA	0.5005	1000	NA	NA	NA	NA	NA	NA	1000
1174	0	0	0	0	501	NA	0.5005	1000	NA	NA	NA	NA	NA	NA	1000
1175	0	0	0	0	501	NA	0.5005	1000	NA	NA	NA	NA	NA	NA	1000
1176	0	0	0	0	501	NA	0.5005	1000	NA	NA	NA	NA	NA	NA	1000
1177	1	NA	NA	NA	NA	NA	NA	1000	NA	NA	NA	NA	NA	NA	1000
1178	1	NA	NA	NA	NA	NA	NA	1000	NA	NA	NA	NA	NA	NA	1000
1179	1	NA	NA	NA	NA	NA	NA	1000	NA	NA	NA	NA	NA	NA	1000
1180	1	NA	NA	NA	NA	NA	NA	1000	NA	NA	NA	NA	NA	NA	1000
1181	1	NA	NA	NA	NA	NA	NA	1000	NA	NA	NA	NA	NA	NA	1000
1182	1	NA	NA	NA	NA	NA	NA	1000	NA	NA	NA	NA	NA	NA	1000
1183	1	NA	NA	NA	NA	NA	NA	1000	NA	NA	NA	NA	NA	NA	1000
1184	1	NA	NA	NA	NA	NA	NA	1000	NA	NA	NA	NA	NA	NA	1000
1185	1	NA	NA	NA	NA	NA	NA	1000	NA	NA	NA	NA	NA	NA	1000
1186	1	NA	NA	NA	NA	NA	NA	1000	NA	NA	NA	NA	NA	NA	1000
1187	1	NA	NA	NA	NA	NA	NA	1000	NA	NA	NA	NA	NA	NA	1000
1188	1	NA	NA	NA	NA	NA	NA	1000	NA	NA	NA	NA	NA	NA	1000
1189	1	NA	NA	NA	NA	NA	NA	1000	NA	NA	NA	NA	NA	NA	1000
1190	1	NA	NA	NA	NA	NA	NA	1000	NA	NA	NA	NA	NA	NA	1000
1191	1	NA	NA	NA	NA	NA	NA	1000	NA	NA	NA	NA	NA	NA	1000
1192	0	0	0	0	501	NA	0.5005	1000	NA	NA	NA	NA	NA	NA	1000
1193	0	0	0	0	501	NA	0.5005	1000	NA	NA	NA	NA	NA	NA	1000
1194	0	0	0	0	501	NA	0.5005	1000	NA	NA	NA	NA	NA	NA	1000
1195	0	0	0	0	501	NA	0.5005	1000	NA	NA	NA	NA	NA	NA	1000
1196	0	0	0	0	501	NA	0.5005	1000	NA	NA	NA	NA	NA	NA	1000
1197	0	0	0	0	501	NA	0.5005	1000	NA	NA	NA	NA	NA	NA	1000
1198	0	0	0	0	501	NA	0.5005	1000	NA	NA	NA	NA	NA	NA	1000
1199	0	0	0	0	501	NA	0.5005	1000	NA	NA	NA	NA	NA	NA	1000
1200	0	0	0	0	501	NA	0.5005	1000	NA	NA	NA	NA	NA	NA	1000
1201	0	0	0	0	501	NA	0.5005	1000	NA	NA	NA	NA	NA	NA	1000
1202	0	0	0	0	501	NA	0.5005	1000	NA	NA	NA	NA	NA	NA	1000
1203	0	0	0	0	501	NA	0.5005	1000	NA	NA	NA	NA	NA	NA	1000
1204	0	0	0	0	501	NA	0.5005	1000	NA	NA	NA	NA	NA	NA	1000
1205	0	0	0	0	501	NA	0.5005	1000	NA	NA	NA	NA	NA	NA	1000
1206	0	0	0	0	501	NA	0.5005	1000	NA	NA	NA	NA	NA	NA	1000
1207	0	0	0	0	501	NA	0.5005	1000	NA	NA	NA	NA	NA	NA	1000
1208	0	0	0	0	501	NA	0.5005	1000	NA	NA	NA	NA	NA	NA	1000
1209	0	0	0	0	501	NA	0.5005	1000	NA	NA	NA	NA	NA	NA	1000
1210	0	0	0	0	501	NA	0.5005	1000	NA	NA	NA	NA	NA	NA	1000
1211	0	0	0	0	501	NA	0.5005	1000	NA	NA	NA	NA	NA	NA	1000
1212	0	0	0	0	501	NA	0.5005	1000	NA	NA	NA	NA	NA	NA	1000
1213	0	0	0	0	501	NA	0.5005	1000	NA	NA	NA	NA	NA	NA	1000
1214	0	0	0	0	501	NA	0.5005	1000	NA	NA	NA	NA	NA	NA	1000
1215	0	0	0	0	501	NA	0.5005	1000	NA	NA	NA	NA	NA	NA	1000
1216	0	0	0	0	501	NA	0.5005	1000	NA	NA	NA	NA	NA	NA	1000
1217	0	0	0	0	501	NA	0.5005	1000	NA	NA	NA	NA	NA	NA	1000
1218	0	0	0	0	501	NA	0.5005	1000	NA	NA	NA	NA	NA	NA	1000
1219	0	0	0	0	501	NA	0.5005	1000	NA	NA	NA	NA	NA	NA	1000
1220	0	0	0	0	501	NA	0.5005	1000	NA	NA	NA	NA	NA	NA	1000
1221	0	0	0	0	501	NA	0.5005	1000	NA	NA	NA	NA	NA	NA	1000
1222	0	0	0	0	501	NA	0.5005	1000	NA	NA	NA	NA	NA	NA	1000
1223	0	0	0	0	501	NA	0.5005	1000	NA	NA	NA	NA	NA	NA	1000
1224	0	0	0	0	501	NA	0.5005	1000	NA	NA	NA	NA	NA	NA	1000
1225	0	0	0	0	501	NA	0.5005	1000	NA	NA	NA	NA	NA	NA	1000
1226	0	0	0	0	501	NA	0.5005	1000	NA	NA	NA	NA	NA	NA	1000
1227	0	0	0	0	501	NA	0.5005	1000	NA	NA	NA	NA	NA	NA	1000
1228	0	0	0	0	501	NA	0.5005	1000	NA	NA	NA	NA	NA	NA	1000
1229	0	0	0	0	501	NA	0.5005	1000	NA	NA	NA	NA	NA	NA	1000
1230	0	0	0	0	501	NA	0.5005	1000	NA	NA	NA	NA	NA	NA	1000
1231	0	0	0	0	501	NA	0.5005	1000	NA	NA	NA	NA	NA	NA	1000
1232	0	0	0	0	501	NA	0.5005	1000	NA	NA	NA	NA	NA	NA	1000
1233	0	0	0	0	501	NA	0.5005	1000	NA	NA	NA	NA	NA	NA	1000
1234	0	0	0	0	501	NA	0.5005	1000	NA	NA	NA	NA	NA	NA	1000
1235	0	0	0	0	501	NA	0.5005	1000	NA	NA	NA	NA	NA	NA	1000
1236	0	0	0	0	501	NA	0.5005	1000	NA	NA	NA	NA	NA	NA	1000
1237	0	0	0	0	501	NA	0.5005	1000	NA	NA	NA	NA	NA	NA	1000
1238	0	0	0	0	501	NA	0.5005	1000	NA	NA	NA	NA	NA	NA	1000
1239	0	0	0	0	501	NA	0.5005	1000	NA	NA	NA	NA	NA	NA	1000
1240	0	0	0	0	501	NA	0.5005	1000	NA	NA	NA	NA	NA	NA	1000
1241	0	0	0	0	501	NA	0.5005	1000	NA	NA	NA	NA	NA	NA	1000
1242	0	0	0	0	501	NA	0.5005	1000	NA	NA	NA	NA	NA	NA	1000
1243	0	0	0	0	501	NA	0.5005	1000	NA	NA	NA	NA	NA	NA	1000
1244	0	0	0	0	501	NA	0.5005	1000	NA	NA	NA	NA	NA	NA	1000
1245	0	0	0	0	501	NA	0.5005	1000	NA	NA	NA	NA	NA	NA	1000
1246	0	0	0	0	501	NA	0.5005	1000	NA	NA	NA	NA	NA	NA	1000
1247	0	0	0	0	501	NA	0.5005	1000	NA	NA	NA	NA	NA	NA	1000
1248	0	0	0	0	501	NA	0.5005	1000	NA	NA	NA	NA	NA	NA	1000
1249	0	0	0	0	501	NA	0.5005	1000	NA	NA	NA	NA	NA	NA	1000
1250	1	NA	NA	NA	NA	NA	NA	1000	NA	NA	NA	NA	NA	NA	1000
1251	1	NA	NA	NA	NA	NA	NA	1000	NA	NA	NA	NA	NA	NA	1000
1252	1	NA	NA	NA	NA	NA	NA	1000	NA	NA	NA	NA	NA	NA	1000
1253	1	NA	NA	NA	NA	NA	NA	1000	NA	NA	NA	NA	NA	NA	1000
1254	1	NA	NA	NA	NA	NA	NA	1000	NA	NA	NA	NA	NA	NA	1000
1255	1	NA	NA	NA	NA	NA	NA	1000	NA	NA	NA	NA	NA	NA	1000
1256	1	NA	NA	NA	NA	NA	NA	1000	NA	NA	NA	NA	NA	NA	1000
1257	1	NA	NA	NA	NA	NA	NA	1000	NA	NA	NA	NA	NA	NA	1000
1258	1	NA	NA	NA	NA	NA	NA	1000	NA	NA	NA	NA	NA	NA	1000
1259	1	NA	NA	NA	NA	NA	NA	1000	NA	NA	NA	NA	NA	NA	1000
1260	1	NA	NA	NA	NA	NA	NA	1000	NA	NA	NA	NA	NA	NA	1000
1261	1	NA	NA	NA	NA	NA	NA	1000	NA	NA	NA	NA	NA	NA	1000
1262	1	NA	NA	NA	NA	NA	NA	1000	NA	NA	NA	NA	NA	NA	1000
1263	1	NA	NA	NA	NA	NA	NA	1000	NA	NA	NA	NA	NA	NA	1000
1264	1	NA	NA	NA	NA	NA	NA	1000	NA	NA	NA	NA	NA	NA	1000
1265	0	0	0	0	501	NA	0.5005	1000	NA	NA	NA	NA	NA	NA	1000
1266	0	0	0	0	501	NA	0.5005	1000	NA	NA	NA	NA	NA	NA	1000
1267	0	0	0	0	501	NA	0.5005	1000	NA	NA	NA	NA	NA	NA	1000
1268	0	0	0	0	501	NA	0.5005	1000	NA	NA	NA	NA	NA	NA	1000
1269	0	0	0	0	501	NA	0.5005	1000	NA	NA	NA	NA	NA	NA	1000
1270	0	0	0	0	501	NA	0.5005	1000	NA	NA	NA	NA	NA	NA	1000
1271	0	0	0	0	501	NA	0.5005	1000	NA	NA	NA	NA	NA	NA	1000
1272	0	0	0	0	501	NA	0.5005	1000	NA	NA	NA	NA	NA	NA	1000
1273	0	0	0	0	501	NA	0.5005	1000	NA	NA	NA	NA	NA	NA	1000
1274	0	0	0	0	501	NA	0.5005	1000	NA	NA	NA	NA	NA	NA	1000
1275	0	0	0	0	501	NA	0.5005	1000	NA	NA	NA	NA	NA	NA	1000
1276	0	0	0	0	501	NA	0.5005	1000	NA	NA	NA	NA	NA	NA	1000
1277	0	0	0	0	501	NA	0.5005	1000	NA	NA	NA	NA	NA	NA	1000
1278	0	0	0	0	501	NA	0.5005	1000	NA	NA	NA	NA	NA	NA	1000
1279	0	0	0	0	501	NA	0.5005	1000	NA	NA	NA	NA	NA	NA	1000
1280	0	0	0	0	501	NA	0.5005	1000	NA	NA	NA	NA	NA	NA	1000
1281	0	0	0	0	501	NA	0.5005	1000	NA	NA	NA	NA	NA	NA	1000
1282	0	0	0	0	501	NA	0.5005	1000	NA	NA	NA	NA	NA	NA	1000
1283	0	0	0	0	501	NA	0.5005	1000	NA	NA	NA	NA	NA	NA	1000
1284	0	0	0	0	501	NA	0.5005	1000	NA	NA	NA	NA	NA	NA	1000
1285	0	0	0	0	501	NA	0.5005	1000	NA	NA	NA	NA	NA	NA	1000
1286	0	0	0	0	501	NA	0.5005	1000	NA	NA	NA	NA	NA	NA	1000
1287	0	0	0	0	501	NA	0.5005	1000	NA	NA	NA	NA	NA	NA	1000
1288	0	0	0	0	501	NA	0.5005	1000	NA	NA	NA	NA	NA	NA	1000
1289	0	0	0	0	501	NA	0.5005	1000	NA	NA	NA	NA	NA	NA	1000
1290	0	0	0	0	501	NA	0.5005	1000	NA	NA	NA	NA	NA	NA	1000
1291	0	0	0	0	501	NA	0.5005	1000	NA	NA	NA	NA	NA	NA	1000
1292	0	0	0	0	501	NA	0.5005	1000	NA	NA	NA	NA	NA	NA	1000
1293	0	0	0	0	501	NA	0.5005	1000	NA	NA	NA	NA	NA	NA	1000
1294	0	0	0	0	501	NA	0.5005	1000	NA	NA	NA	NA	NA	NA	1000
1295	0	0	0	0	501	NA	0.5005	1000	NA	NA	NA	NA	NA	NA	1000
1296	0	0	0	0	501	NA	0.5005	1000	NA	NA	NA	NA	NA	NA	1000
1297	0	0	0	0	501	NA	0.5005	1000	NA	NA	NA	NA	NA	NA	1000
1298	0	0	0	0	501	NA	0.5005	1000	NA	NA	NA	NA	NA	NA	1000
1299	0	0	0	0	501	NA	0.5005	1000	NA	NA	NA	NA	NA	NA	1000
1300	0	0	0	0	501	NA	0.5005	1000	NA	NA	NA	NA	NA	NA	1000
1301	0	0	0	0	501	NA	0.5005	1000	NA	NA	NA	NA	NA	NA	1000
1302	0	0	0	0	501	NA	0.5005	1000	NA	NA	NA	NA	NA	NA	1000
1303	0	0	0	0	501	NA	0.5005	1000	NA	NA	NA	NA	NA	NA	1000
1304	0	0	0	0	501	NA	0.5005	1000	NA	NA	NA	NA	NA	NA	1000
1305	0	0	0	0	501	NA	0.5005	1000	NA	NA	NA	NA	NA	NA	1000
1306	0	0	0	0	501	NA	0.5005	1000	NA	NA	NA	NA	NA	NA	1000
1307	0	0	0	0	501	NA	0.5005	1000	NA	NA	NA	NA	NA	NA	1000
1308	0	0	0	0	501	NA	0.5005	1000	NA	NA	NA	NA	NA	NA	1000
1309	0	0	0	0	501	NA	0.5005	1000	NA	NA	NA	NA	NA	NA	1000
1310	0	0	0	0	501	NA	0.5005	1000	NA	NA	NA	NA	NA	NA	1000
1311	0	0	0	0	501	NA	0.5005	1000	NA	NA	NA	NA	NA	NA	1000
1312	0	0	0	0	501	NA	0.5005	1000	NA	NA	NA	NA	NA	NA	1000
1313	0	0	0	0	501	NA	0.5005	1000	NA	NA	NA	NA	NA	NA	1000
1314	0	0	0	0	501	NA	0.5005	1000	NA	NA	NA	NA	NA	NA	1000
1315	0	0	0	0	501	NA	0.5005	1000	NA	NA	NA	NA	NA	NA	1000
1316	0	0	0	0	501	NA	0.5005	1000	NA	NA	NA	NA	NA	NA	1000
1317	0	0	0	0	501	NA	0.5005	1000	NA	NA	NA	NA	NA	NA	1000
1318	0	0	0	0	501	NA	0.5005	1000	NA	NA	NA	NA	NA	NA	1000
1319	0	0	0	0	501	NA	0.5005	1000	NA	NA	NA	NA	NA	NA	1000
1320	0	0	0	0	501	NA	0.5005	1000	NA	NA	NA	NA	NA	NA	1000
1321	0	0	0	0	501	NA	0.5005	1000	NA	NA	NA	NA	NA	NA	1000
1322	0	0	0	0	501	NA	0.5005	1000	NA	NA	NA	NA	NA	NA	1000
1323	0	0	0	0	501	NA	0.5005	1000	NA	NA	NA	NA	NA	NA	1000
1324	0	0	0	0	501	NA	0.5005	1000	NA	NA	NA	NA	NA	NA	1000
1325	0	0	0	0	501	NA	0.5005	1000	NA	NA	NA	NA	NA	NA	1000
1326	1	NA	NA	NA	NA	NA	NA	1000	NA	NA	NA	NA	NA	NA	1000
1327	1	NA	NA	NA	NA	NA	NA	1000	NA	NA	NA	NA	NA	NA	1000
1328	1	NA	NA	NA	NA	NA	NA	1000	NA	NA	NA	NA	NA	NA	1000
1329	1	NA	NA	NA	NA	NA	NA	1000	NA	NA	NA	NA	NA	NA	1000
1330	1	NA	NA	NA	NA	NA	NA	1000	NA	NA	NA	NA	NA	NA	1000
1331	1	NA	NA	NA	NA	NA	NA	1000	NA	NA	NA	NA	NA	NA	1000
1332	1	NA	NA	NA	NA	NA	NA	1000	NA	NA	NA	NA	NA	NA	1000
1333	1	NA	NA	NA	NA	NA	NA	1000	NA	NA	NA	NA	NA	NA	1000
1334	1	NA	NA	NA	NA	NA	NA	1000	NA	NA	NA	NA	NA	NA	1000
1335	1	NA	NA	NA	NA	NA	NA	1000	NA	NA	NA	NA	NA	NA	1000
1336	1	NA	NA	NA	NA	NA	NA	1000	NA	NA	NA	NA	NA	NA	1000
1337	1	NA	NA	NA	NA	NA	NA	1000	NA	NA	NA	NA	NA	NA	1000
1338	1	NA	NA	NA	NA	NA	NA	1000	NA	NA	NA	NA	NA	NA	1000
1339	1	NA	NA	NA	NA	NA	NA	1000	NA	NA	NA	NA	NA	NA	1000
1340	1	NA	NA	NA	NA	NA	NA	1000	NA	NA	NA	NA	NA	NA	1000
1341	0	0	0	0	501	NA	0.5005	1000	NA	NA	NA	NA	NA	NA	1000
1342	0	0	0	0	501	NA	0.5005	1000	NA	NA	NA	NA	NA	NA	1000
1343	0	0	0	0	501	NA	0.5005	1000	NA	NA	NA	NA	NA	NA	1000
1344	0	0	0	0	501	NA	0.5005	1000	NA	NA	NA	NA	NA	NA	1000
1345	0	0	0	0	501	NA	0.5005	1000	NA	NA	NA	NA	NA	NA	1000
1346	0	0	0	0	501	NA	0.5005	1000	NA	NA	NA	NA	NA	NA	1000
1347	0	0	0	0	501	NA	0.5005	1000	NA	NA	NA	NA	NA	NA	1000
1348	0	0	0	0	501	NA	0.5005	1000	NA	NA	NA	NA	NA	NA	1000
1349	0	0	0	0	501	NA	0.5005	1000	NA	NA	NA	NA	NA	NA	1000
1350	0	0	0	0	501	NA	0.5005	1000	NA	NA	NA	NA	NA	NA	1000
1351	0	0	0	0	501	NA	0.5005	1000	NA	NA	NA	NA	NA	NA	1000
1352	0	0	0	0	501	NA	0.5005	1000	NA	NA	NA	NA	NA	NA	1000
1353	0	0	0	0	501	NA	0.5005	1000	NA	NA	NA	NA	NA	NA	1000
1354	0	0	0	0	501	NA	0.5005	1000	NA	NA	NA	NA	NA	NA	1000
1355	0	0	0	0	501	NA	0.5005	1000	NA	NA	NA	NA	NA	NA	1000
1356	0	0	0	0	501	NA	0.5005	1000	NA	NA	NA	NA	NA	NA	1000
1357	0	0	0	0	501	NA	0.5005	1000	NA	NA	NA	NA	NA	NA	1000
1358	0	0	0	0	501	NA	0.5005	1000	NA	NA	NA	NA	NA	NA	1000
1359	0	0	0	0	501	NA	0.5005	1000	NA	NA	NA	NA	NA	NA	1000
1360	0	0	0	0	501	NA	0.5005	1000	NA	NA	NA	NA	NA	NA	1000
1361	0	0	0	0	501	NA	0.5005	1000	NA	NA	NA	NA	NA	NA	1000
1362	0	0	0	0	501	NA	0.5005	1000	NA	NA	NA	NA	NA	NA	1000
1363	0	0	0	0	501	NA	0.5005	1000	NA	NA	NA	NA	NA	NA	1000
1364	0	0	0	0	501	NA	0.5005	1000	NA	NA	NA	NA	NA	NA	1000
1365	0	0	0	0	501	NA	0.5005	1000	NA	NA	NA	NA	NA	NA	1000
1366	0	0	0	0	501	NA	0.5005	1000	NA	NA	NA	NA	NA	NA	1000
1367	0	0	0	0	501	NA	0.5005	1000	NA	NA	NA	NA	NA	NA	1000
1368	0	0	0	0	501	NA	0.5005	1000	NA	NA	NA	NA	NA	NA	1000
1369	0	0	0	0	501	NA	0.5005	1000	NA	NA	NA	NA	NA	NA	1000
1370	0	0	0	0	501	NA	0.5005	1000	NA	NA	NA	NA	NA	NA	1000
1371	0	0	0	0	501	NA	0.5005	1000	NA	NA	NA	NA	NA	NA	1000
1372	0	0	0	0	501	NA	0.5005	1000	NA	NA	NA	NA	NA	NA	1000
1373	0	0	0	0	501	NA	0.5005	1000	NA	NA	NA	NA	NA	NA	1000
1374	0	0	0	0	501	NA	0.5005	1000	NA	NA	NA	NA	NA	NA	1000
1375	0	0	0	0	501	NA	0.5005	1000	NA	NA	NA	NA	NA	NA	1000
1376	0	0	0	0	501	NA	0.5005	1000	NA	NA	NA	NA	NA	NA	1000
1377	0	0	0	0	501	NA	0.5005	1000	NA	NA	NA	NA	NA	NA	1000
1378	0	0	0	0	501	NA	0.5005	1000	NA	NA	NA	NA	NA	NA	1000
1379	0	0	0	0	501	NA	0.5005	1000	NA	NA	NA	NA	NA	NA	1000
1380	0	0	0	0	501	NA	0.5005	1000	NA	NA	NA	NA	NA	NA	1000
1381	0	0	0	0	501	NA	0.5005	1000	NA	NA	NA	NA	NA	NA	1000
1382	0	0	0	0	501	NA	0.5005	1000	NA	NA	NA	NA	NA	NA	1000
1383	0	0	0	0	501	NA	0.5005	1000	NA	NA	NA	NA	NA	NA	1000
1384	0	0	0	0	501	NA	0.5005	1000	NA	NA	NA	NA	NA	NA	1000
1385	0	0	0	0	501	NA	0.5005	1000	NA	NA	NA	NA	NA	NA	1000
1386	0	0	0	0	501	NA	0.5005	1000	NA	NA	NA	NA	NA	NA	1000
1387	0	0	0	0	501	NA	0.5005	1000	NA	NA	NA	NA	NA	NA	1000
1388	0	0	0	0	501	NA	0.5005	1000	NA	NA	NA	NA	NA	NA	1000
1389	0	0	0	0	501	NA	0.5005	1000	NA	NA	NA	NA	NA	NA	1000
1390	0	0	0	0	501	NA	0.5005	1000	NA	NA	NA	NA	NA	NA	1000
1391	0	0	0	0	501	NA	0.5005	1000	NA	NA	NA	NA	NA	NA	1000
1392	0	0	0	0	501	NA	0.5005	1000	NA	NA	NA	NA	NA	NA	1000
1393	0	0	0	0	501	NA	0.5005	1000	NA	NA	NA	NA	NA	NA	1000
1394	0	0	0	0	501	NA	0.5005	1000	NA	NA	NA	NA	NA	NA	1000
1395	0	0	0	0	501	NA	0.5005	1000	NA	NA	NA	NA	NA	NA	1000
1396	0	0	0	0	501	NA	0.5005	1000	NA	NA	NA	NA	NA	NA	1000
1397	0	0	0	0	501	NA	0.5005	1000	NA	NA	NA	NA	NA	NA	1000
1398	0	0	0	0	501	NA	0.5005	1000	NA	NA	NA	NA	NA	NA	1000
1399	0	0	0	0	501	NA	0.5005	1000	NA	NA	NA	NA	NA	NA	1000
1400	0	0	0	0	501	NA	0.5005	1000	NA	NA	NA	NA	NA	NA	1000
1401	0	0	0	0	501	NA	0.5005	1000	NA	NA	NA	NA	NA	NA	1000
1402	0	0	0	0	501	NA	0.5005	1000	NA	NA	NA	NA	NA	NA	1000
1403	1	NA	NA	NA	NA	NA	NA	1000	NA	NA	NA	NA	NA	NA	1000
1404	1	NA	NA	NA	NA	NA	NA	1000	NA	NA	NA	NA	NA	NA	1000
1405	1	NA	NA	NA	NA	NA	NA	1000	NA	NA	NA	NA	NA	NA	1000
1406	1	NA	NA	NA	NA	NA	NA	1000	NA	NA	NA	NA	NA	NA	1000
1407	1	NA	NA	NA	NA	NA	NA	1000	NA	NA	NA	NA	NA	NA	1000
1408	1	NA	NA	NA	NA	NA	NA	1000	NA	NA	NA	NA	NA	NA	1000
1409	1	NA	NA	NA	NA	NA	NA	1000	NA	NA	NA	NA	NA	NA	1000
1410	1	NA	NA	NA	NA	NA	NA	1000	NA	NA	NA	NA	NA	NA	1000
1411	1	NA	NA	NA	NA	NA	NA	1000	NA	NA	NA	NA	NA	NA	1000
1412	1	NA	NA	NA	NA	NA	NA	1000	NA	NA	NA	NA	NA	NA	1000
1413	1	NA	NA	NA	NA	NA	NA	1000	NA	NA	NA	NA	NA	NA	1000
1414	1	NA	NA	NA	NA	NA	NA	1000	NA	NA	NA	NA	NA	NA	1000
1415	1	NA	NA	NA	NA	NA	NA	1000	NA	NA	NA	NA	NA	NA	1000
1416	1	NA	NA	NA	NA	NA	NA	1000	NA	NA	NA	NA	NA	NA	1000
1417	1	NA	NA	NA	NA	NA	NA	1000	NA	NA	NA	NA	NA	NA	1000
1418	1	NA	NA	NA	NA	NA	NA	1000	NA	NA	NA	NA	NA	NA	1000
1419	0	0	0	0	501	NA	0.5005	1000	NA	NA	NA	NA	NA	NA	1000
1420	0	0	0	0	501	NA	0.5005	1000	NA	NA	NA	NA	NA	NA	1000
1421	0	0	0	0	501	NA	0.5005	1000	NA	NA	NA	NA	NA	NA	1000
1422	0	0	0	0	501	NA	0.5005	1000	NA	NA	NA	NA	NA	NA	1000
1423	0	0	0	0	501	NA	0.5005	1000	NA	NA	NA	NA	NA	NA	1000
1424	0	0	0	0	501	NA	0.5005	1000	NA	NA	NA	NA	NA	NA	1000
1425	0	0	0	0	501	NA	0.5005	1000	NA	NA	NA	NA	NA	NA	1000
1426	0	0	0	0	501	NA	0.5005	1000	NA	NA	NA	NA	NA	NA	1000
1427	0	0	0	0	501	NA	0.5005	1000	NA	NA	NA	NA	NA	NA	1000
1428	0	0	0	0	501	NA	0.5005	1000	NA	NA	NA	NA	NA	NA	1000
1429	0	0	0	0	501	NA	0.5005	1000	NA	NA	NA	NA	NA	NA	1000
1430	0	0	0	0	501	NA	0.5005	1000	NA	NA	NA	NA	NA	NA	1000
1431	0	0	0	0	501	NA	0.5005	1000	NA	NA	NA	NA	NA	NA	1000
1432	0	0	0	0	501	NA	0.5005	1000	NA	NA	NA	NA	NA	NA	1000
1433	0	0	0	0	501	NA	0.5005	1000	NA	NA	NA	NA	NA	NA	1000
1434	0	0	0	0	501	NA	0.5005	1000	NA	NA	NA	NA	NA	NA	1000
1435	0	0	0	0	501	NA	0.5005	1000	NA	NA	NA	NA	NA	NA	1000
1436	0	0	0	0	501	NA	0.5005	1000	NA	NA	NA	NA	NA	NA	1000
1437	0	0	0	0	501	NA	0.5005	1000	NA	NA	NA	NA	NA	NA	1000
1438	0	0	0	0	501	NA	0.5005	1000	NA	NA	NA	NA	NA	NA	1000
1439	0	0	0	0	501	NA	0.5005	1000	NA	NA	NA	NA	NA	NA	1000
1440	0	0	0	0	501	NA	0.5005	1000	NA	NA	NA	NA	NA	NA	1000
1441	0	0	0	0	501	NA	0.5005	1000	NA	NA	NA	NA	NA	NA	1000
1442	0	0	0	0	501	NA	0.5005	1000	NA	NA	NA	NA	NA	NA	1000
1443	0	0	0	0	501	NA	0.5005	1000	NA	NA	NA	NA	NA	NA	1000
1444	0	0	0	0	501	NA	0.5005	1000	NA	NA	NA	NA	NA	NA	1000
1445	0	0	0	0	501	NA	0.5005	1000	NA	NA	NA	NA	NA	NA	1000
1446	0	0	0	0	501	NA	0.5005	1000	NA	NA	NA	NA	NA	NA	1000
1447	0	0	0	0	501	NA	0.5005	1000	NA	NA	NA	NA	NA	NA	1000
1448	0	0	0	0	501	NA	0.5005	1000	NA	NA	NA	NA	NA	NA	1000
1449	0	0	0	0	501	NA	0.5005	1000	NA	NA	NA	NA	NA	NA	1000
1450	0	0	0	0	501	NA	0.5005	1000	NA	NA	NA	NA	NA	NA	1000
1451	0	0	0	0	501	NA	0.5005	1000	NA	NA	NA	NA	NA	NA	1000
1452	0	0	0	0	501	NA	0.5005	1000	NA	NA	NA	NA	NA	NA	1000
1453	0	0	0	0	501	NA	0.5005	1000	NA	NA	NA	NA	NA	NA	1000
1454	0	0	0	0	501	NA	0.5005	1000	NA	NA	NA	NA	NA	NA	1000
1455	0	0	0	0	501	NA	0.5005	1000	NA	NA	NA	NA	NA	NA	1000
1456	0	0	0	0	501	NA	0.5005	1000	NA	NA	NA	NA	NA	NA	1000
1457	0	0	0	0	501	NA	0.5005	1000	NA	NA	NA	NA	NA	NA	1000
1458	0	0	0	0	501	NA	0.5005	1000	NA	NA	NA	NA	NA	NA	1000
1459	0	0	0	0	501	NA	0.5005	1000	NA	NA	NA	NA	NA	NA	1000
1460	0	0	0	0	501	NA	0.5005	1000	NA	NA	NA	NA	NA	NA	1000
1461	0	0	0	0	501	NA	0.5005	1000	NA	NA	NA	NA	NA	NA	1000
1462	0	0	0	0	501	NA	0.5005	1000	NA	NA	NA	NA	NA	NA	1000
1463	0	0	0	0	501	NA	0.5005	1000	NA	NA	NA	NA	NA	NA	1000
1464	0	0	0	0	501	NA	0.5005	1000	NA	NA	NA	NA	NA	NA	1000
1465	0	0	0	0	501	NA	0.5005	1000	NA	NA	NA	NA	NA	NA	1000
1466	0	0	0	0	501	NA	0.5005	1000	NA	NA	NA	NA	NA	NA	1000
1467	0	0	0	0	501	NA	0.5005	1000	NA	NA	NA	NA	NA	NA	1000
1468	0	0	0	0	501	NA	0.5005	1000	NA	NA	NA	NA	NA	NA	1000
1469	0	0	0	0	501	NA	0.5005	1000	NA	NA	NA	NA	NA	NA	1000
1470	0	0	0	0	501	NA	0.5005	1000	NA	NA	NA	NA	NA	NA	1000
1471	0	0	0	0	501	NA	0.5005	1000	NA	NA	NA	NA	NA	NA	1000
1472	0	0	0	0	501	NA	0.5005	1000	NA	NA	NA	NA	NA	NA	1000
1473	0	0	0	0	501	NA	0.5005	1000	NA	NA	NA	NA	NA	NA	1000
1474	0	0	0	0	501	NA	0.5005	1000	NA	NA	NA	NA	NA	NA	1000
1475	0	0	0	0	501	NA	0.5005	1000	NA	NA	NA	NA	NA	NA	1000
1476	0	0	0	0	501	NA	0.5005	1000	NA	NA	NA	NA	NA	NA	1000
1477	0	0	0	0	501	NA	0.5005	1000	NA	NA	NA	NA	NA	NA	1000
1478	0	0	0	0	501	NA	0.5005	1000	NA	NA	NA	NA	NA	NA	1000
1479	0	0	0	0	501	NA	0.5005	1000	NA	NA	NA	NA	NA	NA	1000
1480	0	0	0	0	501	NA	0.5005	1000	NA	NA	NA	NA	NA	NA	1000
1481	0	0	0	0	501	NA	0.5005	1000	NA	NA	NA	NA	NA	NA	1000
1482	1	NA	NA	NA	NA	NA	NA	1000	NA	NA	NA	NA	NA	NA	1000
1483	1	NA	NA	NA	NA	NA	NA	1000	NA	NA	NA	NA	NA	NA	1000
1484	1	NA	NA	NA	NA	NA	NA	1000	NA	NA	NA	NA	NA	NA	1000
1485	1	NA	NA	NA	NA	NA	NA	1000	NA	NA	NA	NA	NA	NA	1000
1486	1	NA	NA	NA	NA	NA	NA	1000	NA	NA	NA	NA	NA	NA	1000
1487	1	NA	NA	NA	NA	NA	NA	1000	NA	NA	NA	NA	NA	NA	1000
1488	1	NA	NA	NA	NA	NA	NA	1000	NA	NA	NA	NA	NA	NA	1000
1489	1	NA	NA	NA	NA	NA	NA	1000	NA	NA	NA	NA	NA	NA	1000
1490	1	NA	NA	NA	NA	NA	NA	1000	NA	NA	NA	NA	NA	NA	1000
1491	1	NA	NA	NA	NA	NA	NA	1000	NA	NA	NA	NA	NA	NA	1000
1492	1	NA	NA	NA	NA	NA	NA	1000	NA	NA	NA	NA	NA	NA	1000
1493	1	NA	NA	NA	NA	NA	NA	1000	NA	NA	NA	NA	NA	NA	1000
1494	1	NA	NA	NA	NA	NA	NA	1000	NA	NA	NA	NA	NA	NA	1000
1495	1	NA	NA	NA	NA	NA	NA	1000	NA	NA	NA	NA	NA	NA	1000
1496	1	NA	NA	NA	NA	NA	NA	1000	NA	NA	NA	NA	NA	NA	1000
1497	1	NA	NA	NA	NA	NA	NA	1000	NA	NA	NA	NA	NA	NA	1000
1498	1	NA	NA	NA	NA	NA	NA	1000	NA	NA	NA	NA	NA	NA	1000
1499	0	0	0	0	501	NA	0.5005	1000	NA	NA	NA	NA	NA	NA	1000
1500	0	0	0	0	501	NA	0.5005	1000	NA	NA	NA	NA	NA	NA	1000
1501	0	0	0	0	501	NA	0.5005	1000	NA	NA	NA	NA	NA	NA	1000
1502	0	0	0	0	501	NA	0.5005	1000	NA	NA	NA	NA	NA	NA	1000
1503	0	0	0	0	501	NA	0.5005	1000	NA	NA	NA	NA	NA	NA	1000
1504	0	0	0	0	501	NA	0.5005	1000	NA	NA	NA	NA	NA	NA	1000
1505	0	0	0	0	501	NA	0.5005	1000	NA	NA	NA	NA	NA	NA	1000
1506	0	0	0	0	501	NA	0.5005	1000	NA	NA	NA	NA	NA	NA	1000
1507	0	0	0	0	501	NA	0.5005	1000	NA	NA	NA	NA	NA	NA	1000
1508	0	0	0	0	501	NA	0.5005	1000	NA	NA	NA	NA	NA	NA	1000
1509	0	0	0	0	501	NA	0.5005	1000	NA	NA	NA	NA	NA	NA	1000
1510	0	0	0	0	501	NA	0.5005	1000	NA	NA	NA	NA	NA	NA	1000
1511	0	0	0	0	501	NA	0.5005	1000	NA	NA	NA	NA	NA	NA	1000
1512	0	0	0	0	501	NA	0.5005	1000	NA	NA	NA	NA	NA	NA	1000
1513	0	0	0	0	501	NA	0.5005	1000	NA	NA	NA	NA	NA	NA	1000
1514	0	0	0	0	501	NA	0.5005	1000	NA	NA	NA	NA	NA	NA	1000
1515	0	0	0	0	501	NA	0.5005	1000	NA	NA	NA	NA	NA	NA	1000
1516	0	0	0	0	501	NA	0.5005	1000	NA	NA	NA	NA	NA	NA	1000
1517	0	0	0	0	501	NA	0.5005	1000	NA	NA	NA	NA	NA	NA	1000
1518	0	0	0	0	501	NA	0.5005	1000	NA	NA	NA	NA	NA	NA	1000
1519	0	0	0	0	501	NA	0.5005	1000	NA	NA	NA	NA	NA	NA	1000
1520	0	0	0	0	501	NA	0.5005	1000	NA	NA	NA	NA	NA	NA	1000
1521	0	0	0	0	501	NA	0.5005	1000	NA	NA	NA	NA	NA	NA	1000
1522	0	0	0	0	501	NA	0.5005	1000	NA	NA	NA	NA	NA	NA	1000
1523	0	0	0	0	501	NA	0.5005	1000	NA	NA	NA	NA	NA	NA	1000
1524	0	0	0	0	501	NA	0.5005	1000	NA	NA	NA	NA	NA	NA	1000
1525	0	0	0	0	501	NA	0.5005	1000	NA	NA	NA	NA	NA	NA	1000
1526	0	0	0	0	501	NA	0.5005	1000	NA	NA	NA	NA	NA	NA	1000
1527	0	0	0	0	501	NA	0.5005	1000	NA	NA	NA	NA	NA	NA	1000
1528	0	0	0	0	501	NA	0.5005	1000	NA	NA	NA	NA	NA	NA	1000
1529	0	0	0	0	501	NA	0.5005	1000	NA	NA	NA	NA	NA	NA	1000
1530	0	0	0	0	501	NA	0.5005	1000	NA	NA	NA	NA	NA	NA	1000
1531	0	0	0	0	501	NA	0.5005	1000	NA	NA	NA	NA	NA	NA	1000
1532	0	0	0	0	501	NA	0.5005	1000	NA	NA	NA	NA	NA	NA	1000
1533	0	0	0	0	501	NA	0.5005	1000	NA	NA	NA	NA	NA	NA	1000
1534	0	0	0	0	501	NA	0.5005	1000	NA	NA	NA	NA	NA	NA	1000
1535	0	0	0	0	501	NA	0.5005	1000	NA	NA	NA	NA	NA	NA	1000
1536	0	0	0	0	501	NA	0.5005	1000	NA	NA	NA	NA	NA	NA	1000
1537	0	0	0	0	501	NA	0.5005	1000	NA	NA	NA	NA	NA	NA	1000
1538	0	0	0	0	501	NA	0.5005	1000	NA	NA	NA	NA	NA	NA	1000
1539	0	0	0	0	501	NA	0.5005	1000	NA	NA	NA	NA	NA	NA	1000
1540	0	0	0	0	501	NA	0.5005	1000	NA	NA	NA	NA	NA	NA	1000
1541	0	0	0	0	501	NA	0.5005	1000	NA	NA	NA	NA	NA	NA	1000
1542	0	0	0	0	501	NA	0.5005	1000	NA	NA	NA	NA	NA	NA	1000
1543	0	0	0	0	501	NA	0.5005	1000	NA	NA	NA	NA	NA	NA	1000
1544	0	0	0	0	501	NA	0.5005	1000	NA	NA	NA	NA	NA	NA	1000
1545	0	0	0	0	501	NA	0.5005	1000	NA	NA	NA	NA	NA	NA	1000
1546	0	0	0	0	501	NA	0.5005	1000	NA	NA	NA	NA	NA	NA	1000
1547	0	0	0	0	501	NA	0.5005	1000	NA	NA	NA	NA	NA	NA	1000
1548	0	0	0	0	501	NA	0.5005	1000	NA	NA	NA	NA	NA	NA	1000
1549	0	0	0	0	501	NA	0.5005	1000	NA	NA	NA	NA	NA	NA	1000
1550	0	0	0	0	501	NA	0.5005	1000	NA	NA	NA	NA	NA	NA	1000
1551	0	0	0	0	501	NA	0.5005	1000	NA	NA	NA	NA	NA	NA	1000
1552	0	0	0	0	501	NA	0.5005	1000	NA	NA	NA	NA	NA	NA	1000
1553	0	0	0	0	501	NA	0.5005	1000	NA	NA	NA	NA	NA	NA	1000
1554	0	0	0	0	501	NA	0.5005	1000	NA	NA	NA	NA	NA	NA	1000
1555	0	0	0	0	501	NA	0.5005	1000	NA	NA	NA	NA	NA	NA	1000
1556	0	0	0	0	501	NA	0.5005	1000	NA	NA	NA	NA	NA	NA	1000
1557	0	0	0	0	501	NA	0.5005	1000	NA	NA	NA	NA	NA	NA	1000
1558	0	0	0	0	501	NA	0.5005	1000	NA	NA	NA	NA	NA	NA	1000
1559	0	0	0	0	501	NA	0.5005	1000	NA	NA	NA	NA	NA	NA	1000
1560	0	0	0	0	501	NA	0.5005	1000	NA	NA	NA	NA	NA	NA	1000
1561	1	NA	NA	NA	NA	NA	NA	1000	NA	NA	NA	NA	NA	NA	1000
1562	1	NA	NA	NA	NA	NA	NA	1000	NA	NA	NA	NA	NA	NA	1000
1563	1	NA	NA	NA	NA	NA	NA	1000	NA	NA	NA	NA	NA	NA	1000
1564	1	NA	NA	NA	NA	NA	NA	1000	NA	NA	NA	NA	NA	NA	1000
1565	1	NA	NA	NA	NA	NA	NA	1000	NA	NA	NA	NA	NA	NA	1000
1566	1	NA	NA	NA	NA	NA	NA	1000	NA	NA	NA	NA	NA	NA	1000
1567	1	NA	NA	NA	NA	NA	NA	1000	NA	NA	NA	NA	NA	NA	1000
1568	1	NA	NA	NA	NA	NA	NA	1000	NA	NA	NA	NA	NA	NA	1000
1569	1	NA	NA	NA	NA	NA	NA	1000	NA	NA	NA	NA	NA	NA	1000
1570	1	NA	NA	NA	NA	NA	NA	1000	NA	NA	NA	NA	NA	NA	1000
1571	1	NA	NA	NA	NA	NA	NA	1000	NA	NA	NA	NA	NA	NA	1000
1572	1	NA	NA	NA	NA	NA	NA	1000	NA	NA	NA	NA	NA	NA	1000
1573	1	NA	NA	NA	NA	NA	NA	1000	NA	NA	NA	NA	NA	NA	1000
1574	1	NA	NA	NA	NA	NA	NA	1000	NA	NA	NA	NA	NA	NA	1000
1575	1	NA	NA	NA	NA	NA	NA	1000	NA	NA	NA	NA	NA	NA	1000
1576	1	NA	NA	NA	NA	NA	NA	1000	NA	NA	NA	NA	NA	NA	1000
1577	1	NA	NA	NA	NA	NA	NA	1000	NA	NA	NA	NA	NA	NA	1000
1578	0	0	0	0	501	NA	0.5005	1000	NA	NA	NA	NA	NA	NA	1000
1579	0	0	0	0	501	NA	0.5005	1000	NA	NA	NA	NA	NA	NA	1000
1580	0	0	0	0	501	NA	0.5005	1000	NA	NA	NA	NA	NA	NA	1000
1581	0	0	0	0	501	NA	0.5005	1000	NA	NA	NA	NA	NA	NA	1000
1582	0	0	0	0	501	NA	0.5005	1000	NA	NA	NA	NA	NA	NA	1000
1583	0	0	0	0	501	NA	0.5005	1000	NA	NA	NA	NA	NA	NA	1000
1584	0	0	0	0	501	NA	0.5005	1000	NA	NA	NA	NA	NA	NA	1000
1585	0	0	0	0	501	NA	0.5005	1000	NA	NA	NA	NA	NA	NA	1000
1586	0	0	0	0	501	NA	0.5005	1000	NA	NA	NA	NA	NA	NA	1000
1587	0	0	0	0	501	NA	0.5005	1000	NA	NA	NA	NA	NA	NA	1000
1588	0	0	0	0	501	NA	0.5005	1000	NA	NA	NA	NA	NA	NA	1000
1589	0	0	0	0	501	NA	0.5005	1000	NA	NA	NA	NA	NA	NA	1000
1590	0	0	0	0	501	NA	0.5005	1000	NA	NA	NA	NA	NA	NA	1000
1591	0	0	0	0	501	NA	0.5005	1000	NA	NA	NA	NA	NA	NA	1000
1592	0	0	0	0	501	NA	0.5005	1000	NA	NA	NA	NA	NA	NA	1000
1593	0	0	0	0	501	NA	0.5005	1000	NA	NA	NA	NA	NA	NA	1000
1594	0	0	0	0	501	NA	0.5005	1000	NA	NA	NA	NA	NA	NA	1000
1595	0	0	0	0	501	NA	0.5005	1000	NA	NA	NA	NA	NA	NA	1000
1596	0	0	0	0	501	NA	0.5005	1000	NA	NA	NA	NA	NA	NA	1000
1597	0	0	0	0	501	NA	0.5005	1000	NA	NA	NA	NA	NA	NA	1000
1598	0	0	0	0	501	NA	0.5005	1000	NA	NA	NA	NA	NA	NA	1000
1599	0	0	0	0	501	NA	0.5005	1000	NA	NA	NA	NA	NA	NA	1000
1600	0	0	0	0	501	NA	0.5005	1000	NA	NA	NA	NA	NA	NA	1000
1601	0	0	0	0	501	NA	0.5005	1000	NA	NA	NA	NA	NA	NA	1000
1602	0	0	0	0	501	NA	0.5005	1000	NA	NA	NA	NA	NA	NA	1000
1603	0	0	0	0	501	NA	0.5005	1000	NA	NA	NA	NA	NA	NA	1000
1604	0	0	0	0	501	NA	0.5005	1000	NA	NA	NA	NA	NA	NA	1000
1605	0	0	0	0	501	NA	0.5005	1000	NA	NA	NA	NA	NA	NA	1000
1606	0	0	0	0	501	NA	0.5005	1000	NA	NA	NA	NA	NA	NA	1000
1607	0	0	0	0	501	NA	0.5005	1000	NA	NA	NA	NA	NA	NA	1000
1608	0	0	0	0	501	NA	0.5005	1000	NA	NA	NA	NA	NA	NA	1000
1609	0	0	0	0	501	NA	0.5005	1000	NA	NA	NA	NA	NA	NA	1000
1610	0	0	0	0	501	NA	0.5005	1000	NA	NA	NA	NA	NA	NA	1000
1611	0	0	0	0	501	NA	0.5005	1000	NA	NA	NA	NA	NA	NA	1000
1612	0	0	0	0	501	NA	0.5005	1000	NA	NA	NA	NA	NA	NA	1000
1613	0	0	0	0	501	NA	0.5005	1000	NA	NA	NA	NA	NA	NA	1000
1614	0	0	0	0	501	NA	0.5005	1000	NA	NA	NA	NA	NA	NA	1000
1615	0	0	0	0	501	NA	0.5005	1000	NA	NA	NA	NA	NA	NA	1000
1616	0	0	0	0	501	NA	0.5005	1000	NA	NA	NA	NA	NA	NA	1000
1617	0	0	0	0	501	NA	0.5005	1000	NA	NA	NA	NA	NA	NA	1000
1618	0	0	0	0	501	NA	0.5005	1000	NA	NA	NA	NA	NA	NA	1000
1619	0	0	0	0	501	NA	0.5005	1000	NA	NA	NA	NA	NA	NA	1000
1620	0	0	0	0	501	NA	0.5005	1000	NA	NA	NA	NA	NA	NA	1000
1621	0	0	0	0	501	NA	0.5005	1000	NA	NA	NA	NA	NA	NA	1000
1622	0	0	0	0	501	NA	0.5005	1000	NA	NA	NA	NA	NA	NA	1000
1623	0	0	0	0	501	NA	0.5005	1000	NA	NA	NA	NA	NA	NA	1000
1624	0	0	0	0	501	NA	0.5005	1000	NA	NA	NA	NA	NA	NA	1000
1625	0	0	0	0	501	NA	0.5005	1000	NA	NA	NA	NA	NA	NA	1000
1626	0	0	0	0	501	NA	0.5005	1000	NA	NA	NA	NA	NA	NA	1000
1627	0	0	0	0	501	NA	0.5005	1000	NA	NA	NA	NA	NA	NA	1000
1628	0	0	0	0	501	NA	0.5005	1000	NA	NA	NA	NA	NA	NA	1000
1629	0	0	0	0	501	NA	0.5005	1000	NA	NA	NA	NA	NA	NA	1000
1630	0	0	0	0	501	NA	0.5005	1000	NA	NA	NA	NA	NA	NA	1000
1631	0	0	0	0	501	NA	0.5005	1000	NA	NA	NA	NA	NA	NA	1000
1632	0	0	0	0	501	NA	0.5005	1000	NA	NA	NA	NA	NA	NA	1000
1633	0	0	0	0	501	NA	0.5005	1000	NA	NA	NA	NA	NA	NA	1000
1634	0	0	0	0	501	NA	0.5005	1000	NA	NA	NA	NA	NA	NA	1000
1635	0	0	0	0	501	NA	0.5005	1000	NA	NA	NA	NA	NA	NA	1000
1636	0	0	0	0	501	NA	0.5005	1000	NA	NA	NA	NA	NA	NA	1000
1637	0	0	0	0	501	NA	0.5005	1000	NA	NA	NA	NA	NA	NA	1000
1638	0	0	0	0	501	NA	0.5005	1000	NA	NA	NA	NA	NA	NA	1000
1639	0	0	0	0	501	NA	0.5005	1000	NA	NA	NA	NA	NA	NA	1000
1640	1	NA	NA	NA	NA	NA	NA	1000	NA	NA	NA	NA	NA	NA	1000
1641	1	NA	NA	NA	NA	NA	NA	1000	NA	NA	NA	NA	NA	NA	1000
1642	1	NA	NA	NA	NA	NA	NA	1000	NA	NA	NA	NA	NA	NA	1000
1643	1	NA	NA	NA	NA	NA	NA	1000	NA	NA	NA	NA	NA	NA	1000
1644	1	NA	NA	NA	NA	NA	NA	1000	NA	NA	NA	NA	NA	NA	1000
1645	1	NA	NA	NA	NA	NA	NA	1000	NA	NA	NA	NA	NA	NA	1000
1646	1	NA	NA	NA	NA	NA	NA	1000	NA	NA	NA	NA	NA	NA	1000
1647	1	NA	NA	NA	NA	NA	NA	1000	NA	NA	NA	NA	NA	NA	1000
1648	1	NA	NA	NA	NA	NA	NA	1000	NA	NA	NA	NA	NA	NA	1000
1649	1	NA	NA	NA	NA	NA	NA	1000	NA	NA	NA	NA	NA	NA	1000
1650	1	NA	NA	NA	NA	NA	NA	1000	NA	NA	NA	NA	NA	NA	1000
1651	1	NA	NA	NA	NA	NA	NA	1000	NA	NA	NA	NA	NA	NA	1000
1652	1	NA	NA	NA	NA	NA	NA	1000	NA	NA	NA	NA	NA	NA	1000
1653	1	NA	NA	NA	NA	NA	NA	1000	NA	NA	NA	NA	NA	NA	1000
1654	1	NA	NA	NA	NA	NA	NA	1000	NA	NA	NA	NA	NA	NA	1000
1655	1	NA	NA	NA	NA	NA	NA	1000	NA	NA	NA	NA	NA	NA	1000
1656	1	NA	NA	NA	NA	NA	NA	1000	NA	NA	NA	NA	NA	NA	1000
1657	0	0	0	0	501	NA	0.5005	1000	NA	NA	NA	NA	NA	NA	1000
1658	0	0	0	0	501	NA	0.5005	1000	NA	NA	NA	NA	NA	NA	1000
1659	0	0	0	0	501	NA	0.5005	1000	NA	NA	NA	NA	NA	NA	1000
1660	0	0	0	0	501	NA	0.5005	1000	NA	NA	NA	NA	NA	NA	1000
1661	0	0	0	0	501	NA	0.5005	1000	NA	NA	NA	NA	NA	NA	1000
1662	0	0	0	0	501	NA	0.5005	1000	NA	NA	NA	NA	NA	NA	1000
1663	0	0	0	0	501	NA	0.5005	1000	NA	NA	NA	NA	NA	NA	1000
1664	0	0	0	0	501	NA	0.5005	1000	NA	NA	NA	NA	NA	NA	1000
1665	0	0	0	0	501	NA	0.5005	1000	NA	NA	NA	NA	NA	NA	1000
1666	0	0	0	0	501	NA	0.5005	1000	NA	NA	NA	NA	NA	NA	1000
1667	0	0	0	0	501	NA	0.5005	1000	NA	NA	NA	NA	NA	NA	1000
1668	0	0	0	0	501	NA	0.5005	1000	NA	NA	NA	NA	NA	NA	1000
1669	0	0	0	0	501	NA	0.5005	1000	NA	NA	NA	NA	NA	NA	1000
1670	0	0	0	0	501	NA	0.5005	1000	NA	NA	NA	NA	NA	NA	1000
1671	0	0	0	0	501	NA	0.5005	1000	NA	NA	NA	NA	NA	NA	1000
1672	0	0	0	0	501	NA	0.5005	1000	NA	NA	NA	NA	NA	NA	1000
1673	0	0	0	0	501	NA	0.5005	1000	NA	NA	NA	NA	NA	NA	1000
1674	0	0	0	0	501	NA	0.5005	1000	NA	NA	NA	NA	NA	NA	1000
1675	0	0	0	0	501	NA	0.5005	1000	NA	NA	NA	NA	NA	NA	1000
1676	0	0	0	0	501	NA	0.5005	1000	NA	NA	NA	NA	NA	NA	1000
1677	0	0	0	0	501	NA	0.5005	1000	NA	NA	NA	NA	NA	NA	1000
1678	0	0	0	0	501	NA	0.5005	1000	NA	NA	NA	NA	NA	NA	1000
1679	0	0	0	0	501	NA	0.5005	1000	NA	NA	NA	NA	NA	NA	1000
1680	0	0	0	0	501	NA	0.5005	1000	NA	NA	NA	NA	NA	NA	1000
1681	0	0	0	0	501	NA	0.5005	1000	NA	NA	NA	NA	NA	NA	1000
1682	0	0	0	0	501	NA	0.5005	1000	NA	NA	NA	NA	NA	NA	1000
1683	0	0	0	0	501	NA	0.5005	1000	NA	NA	NA	NA	NA	NA	1000
1684	0	0	0	0	501	NA	0.5005	1000	NA	NA	NA	NA	NA	NA	1000
1685	0	0	0	0	501	NA	0.5005	1000	NA	NA	NA	NA	NA	NA	1000
1686	0	0	0	0	501	NA	0.5005	1000	NA	NA	NA	NA	NA	NA	1000
1687	0	0	0	0	501	NA	0.5005	1000	NA	NA	NA	NA	NA	NA	1000
1688	0	0	0	0	501	NA	0.5005	1000	NA	NA	NA	NA	NA	NA	1000
1689	0	0	0	0	501	NA	0.5005	1000	NA	NA	NA	NA	NA	NA	1000
1690	0	0	0	0	501	NA	0.5005	1000	NA	NA	NA	NA	NA	NA	1000
1691	0	0	0	0	501	NA	0.5005	1000	NA	NA	NA	NA	NA	NA	1000
1692	0	0	0	0	501	NA	0.5005	1000	NA	NA	NA	NA	NA	NA	1000
1693	0	0	0	0	501	NA	0.5005	1000	NA	NA	NA	NA	NA	NA	1000
1694	0	0	0	0	501	NA	0.5005	1000	NA	NA	NA	NA	NA	NA	1000
1695	0	0	0	0	501	NA	0.5005	1000	NA	NA	NA	NA	NA	NA	1000
1696	0	0	0	0	501	NA	0.5005	1000	NA	NA	NA	NA	NA	NA	1000
1697	0	0	0	0	501	NA	0.5005	1000	NA	NA	NA	NA	NA	NA	1000
1698	0	0	0	0	501	NA	0.5005	1000	NA	NA	NA	NA	NA	NA	1000
1699	0	0	0	0	501	NA	0.5005	1000	NA	NA	NA	NA	NA	NA	1000
1700	0	0	0	0	501	NA	0.5005	1000	NA	NA	NA	NA	NA	NA	1000
1701	0	0	0	0	501	NA	0.5005	1000	NA	NA	NA	NA	NA	NA	1000
1702	0	0	0	0	501	NA	0.5005	1000	NA	NA	NA	NA	NA	NA	1000
1703	0	0	0	0	501	NA	0.5005	1000	NA	NA	NA	NA	NA	NA	1000
1704	0	0	0	0	501	NA	0.5005	1000	NA	NA	NA	NA	NA	NA	1000
1705	0	0	0	0	501	NA	0.5005	1000	NA	NA	NA	NA	NA	NA	1000
1706	0	0	0	0	501	NA	0.5005	1000	NA	NA	NA	NA	NA	NA	1000
1707	0	0	0	0	501	NA	0.5005	1000	NA	NA	NA	NA	NA	NA	1000
1708	0	0	0	0	501	NA	0.5005	1000	NA	NA	NA	NA	NA	NA	1000
1709	0	0	0	0	501	NA	0.5005	1000	NA	NA	NA	NA	NA	NA	1000
1710	0	0	0	0	501	NA	0.5005	1000	NA	NA	NA	NA	NA	NA	1000
1711	0	0	0	0	501	NA	0.5005	1000	NA	NA	NA	NA	NA	NA	1000
1712	0	0	0	0	501	NA	0.5005	1000	NA	NA	NA	NA	NA	NA	1000
1713	0	0	0	0	501	NA	0.5005	1000	NA	NA	NA	NA	NA	NA	1000
1714	0	0	0	0	501	NA	0.5005	1000	NA	NA	NA	NA	NA	NA	1000
1715	0	0	0	0	501	NA	0.5005	1000	NA	NA	NA	NA	NA	NA	1000
1716	0	0	0	0	501	NA	0.5005	1000	NA	NA	NA	NA	NA	NA	1000
1717	1	NA	NA	NA	NA	NA	NA	1000	NA	NA	NA	NA	NA	NA	1000
1718	1	NA	NA	NA	NA	NA	NA	1000	NA	NA	NA	NA	NA	NA	1000
1719	1	NA	NA	NA	NA	NA	NA	1000	NA	NA	NA	NA	NA	NA	1000
1720	1	NA	NA	NA	NA	NA	NA	1000	NA	NA	NA	NA	NA	NA	1000
1721	1	NA	NA	NA	NA	NA	NA	1000	NA	NA	NA	NA	NA	NA	1000
1722	1	NA	NA	NA	NA	NA	NA	1000	NA	NA	NA	NA	NA	NA	1000
1723	1	NA	NA	NA	NA	NA	NA	1000	NA	NA	NA	NA	NA	NA	1000
1724	1	NA	NA	NA	NA	NA	NA	1000	NA	NA	NA	NA	NA	NA	1000
1725	1	NA	NA	NA	NA	NA	NA	1000	NA	NA	NA	NA	NA	NA	1000
1726	1	NA	NA	NA	NA	NA	NA	1000	NA	NA	NA	NA	NA	NA	1000
1727	1	NA	NA	NA	NA	NA	NA	1000	NA	NA	NA	NA	NA	NA	1000
1728	1	NA	NA	NA	NA	NA	NA	1000	NA	NA	NA	NA	NA	NA	1000
1729	1	NA	NA	NA	NA	NA	NA	1000	NA	NA	NA	NA	NA	NA	1000
1730	1	NA	NA	NA	NA	NA	NA	1000	NA	NA	NA	NA	NA	NA	1000
1731	1	NA	NA	NA	NA	NA	NA	1000	NA	NA	NA	NA	NA	NA	1000
1732	1	NA	NA	NA	NA	NA	NA	1000	NA	NA	NA	NA	NA	NA	1000
1733	1	NA	NA	NA	NA	NA	NA	1000	NA	NA	NA	NA	NA	NA	1000
1734	0	0	0	0	501	NA	0.5005	1000	NA	NA	NA	NA	NA	NA	1000
1735	0	0	0	0	501	NA	0.5005	1000	NA	NA	NA	NA	NA	NA	1000
1736	0	0	0	0	501	NA	0.5005	1000	NA	NA	NA	NA	NA	NA	1000
1737	0	0	0	0	501	NA	0.5005	1000	NA	NA	NA	NA	NA	NA	1000
1738	0	0	0	0	501	NA	0.5005	1000	NA	NA	NA	NA	NA	NA	1000
1739	0	0	0	0	501	NA	0.5005	1000	NA	NA	NA	NA	NA	NA	1000
1740	0	0	0	0	501	NA	0.5005	1000	NA	NA	NA	NA	NA	NA	1000
1741	0	0	0	0	501	NA	0.5005	1000	NA	NA	NA	NA	NA	NA	1000
1742	0	0	0	0	501	NA	0.5005	1000	NA	NA	NA	NA	NA	NA	1000
1743	0	0	0	0	501	NA	0.5005	1000	NA	NA	NA	NA	NA	NA	1000
1744	0	0	0	0	501	NA	0.5005	1000	NA	NA	NA	NA	NA	NA	1000
1745	0	0	0	0	501	NA	0.5005	1000	NA	NA	NA	NA	NA	NA	1000
1746	0	0	0	0	501	NA	0.5005	1000	NA	NA	NA	NA	NA	NA	1000
1747	0	0	0	0	501	NA	0.5005	1000	NA	NA	NA	NA	NA	NA	1000
1748	0	0	0	0	501	NA	0.5005	1000	NA	NA	NA	NA	NA	NA	1000
1749	0	0	0	0	501	NA	0.5005	1000	NA	NA	NA	NA	NA	NA	1000
1750	0	0	0	0	501	NA	0.5005	1000	NA	NA	NA	NA	NA	NA	1000
1751	0	0	0	0	501	NA	0.5005	1000	NA	NA	NA	NA	NA	NA	1000
1752	0	0	0	0	501	NA	0.5005	1000	NA	NA	NA	NA	NA	NA	1000
1753	0	0	0	0	501	NA	0.5005	1000	NA	NA	NA	NA	NA	NA	1000
1754	0	0	0	0	501	NA	0.5005	1000	NA	NA	NA	NA	NA	NA	1000
1755	0	0	0	0	501	NA	0.5005	1000	NA	NA	NA	NA	NA	NA	1000
1756	0	0	0	0	501	NA	0.5005	1000	NA	NA	NA	NA	NA	NA	1000
1757	0	0	0	0	501	NA	0.5005	1000	NA	NA	NA	NA	NA	NA	1000
1758	0	0	0	0	501	NA	0.5005	1000	NA	NA	NA	NA	NA	NA	1000
1759	0	0	0	0	501	NA	0.5005	1000	NA	NA	NA	NA	NA	NA	1000
1760	0	0	0	0	501	NA	0.5005	1000	NA	NA	NA	NA	NA	NA	1000
1761	0	0	0	0	501	NA	0.5005	1000	NA	NA	NA	NA	NA	NA	1000
1762	0	0	0	0	501	NA	0.5005	1000	NA	NA	NA	NA	NA	NA	1000
1763	0	0	0	0	501	NA	0.5005	1000	NA	NA	NA	NA	NA	NA	1000
1764	0	0	0	0	501	NA	0.5005	1000	NA	NA	NA	NA	NA	NA	1000
1765	0	0	0	0	501	NA	0.5005	1000	NA	NA	NA	NA	NA	NA	1000
1766	0	0	0	0	501	NA	0.5005	1000	NA	NA	NA	NA	NA	NA	1000
1767	0	0	0	0	501	NA	0.5005	1000	NA	NA	NA	NA	NA	NA	1000
1768	0	0	0	0	501	NA	0.5005	1000	NA	NA	NA	NA	NA	NA	1000
1769	0	0	0	0	501	NA	0.5005	1000	NA	NA	NA	NA	NA	NA	1000
1770	0	0	0	0	501	NA	0.5005	1000	NA	NA	NA	NA	NA	NA	1000
1771	0	0	0	0	501	NA	0.5005	1000	NA	NA	NA	NA	NA	NA	1000
1772	0	0	0	0	501	NA	0.5005	1000	NA	NA	NA	NA	NA	NA	1000
1773	0	0	0	0	501	NA	0.5005	1000	NA	NA	NA	NA	NA	NA	1000
1774	0	0	0	0	501	NA	0.5005	1000	NA	NA	NA	NA	NA	NA	1000
1775	0	0	0	0	501	NA	0.5005	1000	NA	NA	NA	NA	NA	NA	1000
1776	0	0	0	0	501	NA	0.5005	1000	NA	NA	NA	NA	NA	NA	1000
1777	0	0	0	0	501	NA	0.5005	1000	NA	NA	NA	NA	NA	NA	1000
1778	0	0	0	0	501	NA	0.5005	1000	NA	NA	NA	NA	NA	NA	1000
1779	0	0	0	0	501	NA	0.5005	1000	NA	NA	NA	NA	NA	NA	1000
1780	0	0	0	0	501	NA	0.5005	1000	NA	NA	NA	NA	NA	NA	1000
1781	0	0	0	0	501	NA	0.5005	1000	NA	NA	NA	NA	NA	NA	1000
1782	0	0	0	0	501	NA	0.5005	1000	NA	NA	NA	NA	NA	NA	1000
1783	0	0	0	0	501	NA	0.5005	1000	NA	NA	NA	NA	NA	NA	1000
1784	0	0	0	0	501	NA	0.5005	1000	NA	NA	NA	NA	NA	NA	1000
1785	0	0	0	0	501	NA	0.5005	1000	NA	NA	NA	NA	NA	NA	1000
1786	0	0	0	0	501	NA	0.5005	1000	NA	NA	NA	NA	NA	NA	1000
1787	0	0	0	0	501	NA	0.5005	1000	NA	NA	NA	NA	NA	NA	1000
1788	0	0	0	0	501	NA	0.5005	1000	NA	NA	NA	NA	NA	NA	1000
1789	0	0	0	0	501	NA	0.5005	1000	NA	NA	NA	NA	NA	NA	1000
1790	0	0	0	0	501	NA	0.5005	1000	NA	NA	NA	NA	NA	NA	1000
1791	0	0	0	0	501	NA	0.5005	1000	NA	NA	NA	NA	NA	NA	1000
1792	0	0	0	0	501	NA	0.5005	1000	NA	NA	NA	NA	NA	NA	1000
1793	0	0	0	0	501	NA	0.5005	1000	NA	NA	NA	NA	NA	NA	1000
1794	1	NA	NA	NA	NA	NA	NA	1000	NA	NA	NA	NA	NA	NA	1000
1795	1	NA	NA	NA	NA	NA	NA	1000	NA	NA	NA	NA	NA	NA	1000
1796	1	NA	NA	NA	NA	NA	NA	1000	NA	NA	NA	NA	NA	NA	1000
1797	1	NA	NA	NA	NA	NA	NA	1000	NA	NA	NA	NA	NA	NA	1000
1798	1	NA	NA	NA	NA	NA	NA	1000	NA	NA	NA	NA	NA	NA	1000
1799	1	NA	NA	NA	NA	NA	NA	1000	NA	NA	NA	NA	NA	NA	1000
1800	1	NA	NA	NA	NA	NA	NA	1000	NA	NA	NA	NA	NA	NA	1000
1801	1	NA	NA	NA	NA	NA	NA	1000	NA	NA	NA	NA	NA	NA	1000
1802	1	NA	NA	NA	NA	NA	NA	1000	NA	NA	NA	NA	NA	NA	1000
1803	1	NA	NA	NA	NA	NA	NA	1000	NA	NA	NA	NA	NA	NA	1000
1804	1	NA	NA	NA	NA	NA	NA	1000	NA	NA	NA	NA	NA	NA	1000
1805	1	NA	NA	NA	NA	NA	NA	1000	NA	NA	NA	NA	NA	NA	1000
1806	1	NA	NA	NA	NA	NA	NA	1000	NA	NA	NA	NA	NA	NA	1000
1807	1	NA	NA	NA	NA	NA	NA	1000	NA	NA	NA	NA	NA	NA	1000
1808	1	NA	NA	NA	NA	NA	NA	1000	NA	NA	NA	NA	NA	NA	1000
1809	1	NA	NA	NA	NA	NA	NA	1000	NA	NA	NA	NA	NA	NA	1000
1810	1	NA	NA	NA	NA	NA	NA	1000	NA	NA	NA	NA	NA	NA	1000
1811	0	0	0	0	501	NA	0.5005	1000	NA	NA	NA	NA	NA	NA	1000
1812	0	0	0	0	501	NA	0.5005	1000	NA	NA	NA	NA	NA	NA	1000
1813	0	0	0	0	501	NA	0.5005	1000	NA	NA	NA	NA	NA	NA	1000
1814	0	0	0	0	501	NA	0.5005	1000	NA	NA	NA	NA	NA	NA	1000
1815	0	0	0	0	501	NA	0.5005	1000	NA	NA	NA	NA	NA	NA	1000
1816	0	0	0	0	501	NA	0.5005	1000	NA	NA	NA	NA	NA	NA	1000
1817	0	0	0	0	501	NA	0.5005	1000	NA	NA	NA	NA	NA	NA	1000
1818	0	0	0	0	501	NA	0.5005	1000	NA	NA	NA	NA	NA	NA	1000
1819	0	0	0	0	501	NA	0.5005	1000	NA	NA	NA	NA	NA	NA	1000
1820	0	0	0	0	501	NA	0.5005	1000	NA	NA	NA	NA	NA	NA	1000
1821	0	0	0	0	501	NA	0.5005	1000	NA	NA	NA	NA	NA	NA	1000
1822	0	0	0	0	501	NA	0.5005	1000	NA	NA	NA	NA	NA	NA	1000
1823	0	0	0	0	501	NA	0.5005	1000	NA	NA	NA	NA	NA	NA	1000
1824	0	0	0	0	501	NA	0.5005	1000	NA	NA	NA	NA	NA	NA	1000
1825	0	0	0	0	501	NA	0.5005	1000	NA	NA	NA	NA	NA	NA	1000
1826	0	0	0	0	501	NA	0.5005	1000	NA	NA	NA	NA	NA	NA	1000
1827	0	0	0	0	501	NA	0.5005	1000	NA	NA	NA	NA	NA	NA	1000
1828	0	0	0	0	501	NA	0.5005	1000	NA	NA	NA	NA	NA	NA	1000
1829	0	0	0	0	501	NA	0.5005	1000	NA	NA	NA	NA	NA	NA	1000
1830	0	0	0	0	501	NA	0.5005	1000	NA	NA	NA	NA	NA	NA	1000
1831	0	0	0	0	501	NA	0.5005	1000	NA	NA	NA	NA	NA	NA	1000
1832	0	0	0	0	501	NA	0.5005	1000	NA	NA	NA	NA	NA	NA	1000
1833	0	0	0	0	501	NA	0.5005	1000	NA	NA	NA	NA	NA	NA	1000
1834	0	0	0	0	501	NA	0.5005	1000	NA	NA	NA	NA	NA	NA	1000
1835	0	0	0	0	501	NA	0.5005	1000	NA	NA	NA	NA	NA	NA	1000
1836	0	0	0	0	501	NA	0.5005	1000	NA	NA	NA	NA	NA	NA	1000
1837	0	0	0	0	501	NA	0.5005	1000	NA	NA	NA	NA	NA	NA	1000
1838	0	0	0	0	501	NA	0.5005	1000	NA	NA	NA	NA	NA	NA	1000
1839	0	0	0	0	501	NA	0.5005	1000	NA	NA	NA	NA	NA	NA	1000
1840	0	0	0	0	501	NA	0.5005	1000	NA	NA	NA	NA	NA	NA	1000
1841	0	0	0	0	501	NA	0.5005	1000	NA	NA	NA	NA	NA	NA	1000
1842	0	0	0	0	501	NA	0.5005	1000	NA	NA	NA	NA	NA	NA	1000
1843	0	0	0	0	501	NA	0.5005	1000	NA	NA	NA	NA	NA	NA	1000
1844	0	0	0	0	501	NA	0.5005	1000	NA	NA	NA	NA	NA	NA	1000
1845	0	0	0	0	501	NA	0.5005	1000	NA	NA	NA	NA	NA	NA	1000
1846	0	0	0	0	501	NA	0.5005	1000	NA	NA	NA	NA	NA	NA	1000
1847	0	0	0	0	501	NA	0.5005	1000	NA	NA	NA	NA	NA	NA	1000
1848	0	0	0	0	501	NA	0.5005	1000	NA	NA	NA	NA	NA	NA	1000
1849	0	0	0	0	501	NA	0.5005	1000	NA	NA	NA	NA	NA	NA	1000
1850	0	0	0	0	501	NA	0.5005	1000	NA	NA	NA	NA	NA	NA	1000
1851	0	0	0	0	501	NA	0.5005	1000	NA	NA	NA	NA	NA	NA	1000
1852	0	0	0	0	501	NA	0.5005	1000	NA	NA	NA	NA	NA	NA	1000
1853	0	0	0	0	501	NA	0.5005	1000	NA	NA	NA	NA	NA	NA	1000
1854	0	0	0	0	501	NA	0.5005	1000	NA	NA	NA	NA	NA	NA	1000
1855	0	0	0	0	501	NA	0.5005	1000	NA	NA	NA	NA	NA	NA	1000
1856	0	0	0	0	501	NA	0.5005	1000	NA	NA	NA	NA	NA	NA	1000
1857	0	0	0	0	501	NA	0.5005	1000	NA	NA	NA	NA	NA	NA	1000
1858	0	0	0	0	501	NA	0.5005	1000	NA	NA	NA	NA	NA	NA	1000
1859	0	0	0	0	501	NA	0.5005	1000	NA	NA	NA	NA	NA	NA	1000
1860	0	0	0	0	501	NA	0.5005	1000	NA	NA	NA	NA	NA	NA	1000
1861	0	0	0	0	501	NA	0.5005	1000	NA	NA	NA	NA	NA	NA	1000
1862	0	0	0	0	501	NA	0.5005	1000	NA	NA	NA	NA	NA	NA	1000
1863	0	0	0	0	501	NA	0.5005	1000	NA	NA	NA	NA	NA	NA	1000
1864	0	0	0	0	501	NA	0.5005	1000	NA	NA	NA	NA	NA	NA	1000
1865	0	0	0	0	501	NA	0.5005	1000	NA	NA	NA	NA	NA	NA	1000
1866	0	0	0	0	501	NA	0.5005	1000	NA	NA	NA	NA	NA	NA	1000
1867	0	0	0	0	501	NA	0.5005	1000	NA	NA	NA	NA	NA	NA	1000
1868	0	0	0	0	501	NA	0.5005	1000	NA	NA	NA	NA	NA	NA	1000
1869	0	0	0	0	501	NA	0.5005	1000	NA	NA	NA	NA	NA	NA	1000
1870	1	NA	NA	NA	NA	NA	NA	1000	NA	NA	NA	NA	NA	NA	1000
1871	1	NA	NA	NA	NA	NA	NA	1000	NA	NA	NA	NA	NA	NA	1000
1872	1	NA	NA	NA	NA	NA	NA	1000	NA	NA	NA	NA	NA	NA	1000
1873	1	NA	NA	NA	NA	NA	NA	1000	NA	NA	NA	NA	NA	NA	1000
1874	1	NA	NA	NA	NA	NA	NA	1000	NA	NA	NA	NA	NA	NA	1000
1875	1	NA	NA	NA	NA	NA	NA	1000	NA	NA	NA	NA	NA	NA	1000
1876	1	NA	NA	NA	NA	NA	NA	1000	NA	NA	NA	NA	NA	NA	1000
1877	1	NA	NA	NA	NA	NA	NA	1000	NA	NA	NA	NA	NA	NA	1000
1878	1	NA	NA	NA	NA	NA	NA	1000	NA	NA	NA	NA	NA	NA	1000
1879	1	NA	NA	NA	NA	NA	NA	1000	NA	NA	NA	NA	NA	NA	1000
1880	1	NA	NA	NA	NA	NA	NA	1000	NA	NA	NA	NA	NA	NA	1000
1881	1	NA	NA	NA	NA	NA	NA	1000	NA	NA	NA	NA	NA	NA	1000
1882	1	NA	NA	NA	NA	NA	NA	1000	NA	NA	NA	NA	NA	NA	1000
1883	1	NA	NA	NA	NA	NA	NA	1000	NA	NA	NA	NA	NA	NA	1000
1884	1	NA	NA	NA	NA	NA	NA	1000	NA	NA	NA	NA	NA	NA	1000
1885	1	NA	NA	NA	NA	NA	NA	1000	NA	NA	NA	NA	NA	NA	1000
1886	1	NA	NA	NA	NA	NA	NA	1000	NA	NA	NA	NA	NA	NA	1000
1887	0	0	0	0	501	NA	0.5005	1000	NA	NA	NA	NA	NA	NA	1000
1888	0	0	0	0	501	NA	0.5005	1000	NA	NA	NA	NA	NA	NA	1000
1889	0	0	0	0	501	NA	0.5005	1000	NA	NA	NA	NA	NA	NA	1000
1890	0	0	0	0	501	NA	0.5005	1000	NA	NA	NA	NA	NA	NA	1000
1891	0	0	0	0	501	NA	0.5005	1000	NA	NA	NA	NA	NA	NA	1000
1892	0	0	0	0	501	NA	0.5005	1000	NA	NA	NA	NA	NA	NA	1000
1893	0	0	0	0	501	NA	0.5005	1000	NA	NA	NA	NA	NA	NA	1000
1894	0	0	0	0	501	NA	0.5005	1000	NA	NA	NA	NA	NA	NA	1000
1895	0	0	0	0	501	NA	0.5005	1000	NA	NA	NA	NA	NA	NA	1000
1896	0	0	0	0	501	NA	0.5005	1000	NA	NA	NA	NA	NA	NA	1000
1897	0	0	0	0	501	NA	0.5005	1000	NA	NA	NA	NA	NA	NA	1000
1898	0	0	0	0	501	NA	0.5005	1000	NA	NA	NA	NA	NA	NA	1000
1899	0	0	0	0	501	NA	0.5005	1000	NA	NA	NA	NA	NA	NA	1000
1900	0	0	0	0	501	NA	0.5005	1000	NA	NA	NA	NA	NA	NA	1000
1901	0	0	0	0	501	NA	0.5005	1000	NA	NA	NA	NA	NA	NA	1000
1902	0	0	0	0	501	NA	0.5005	1000	NA	NA	NA	NA	NA	NA	1000
1903	0	0	0	0	501	NA	0.5005	1000	NA	NA	NA	NA	NA	NA	1000
1904	0	0	0	0	501	NA	0.5005	1000	NA	NA	NA	NA	NA	NA	1000
1905	0	0	0	0	501	NA	0.5005	1000	NA	NA	NA	NA	NA	NA	1000
1906	0	0	0	0	501	NA	0.5005	1000	NA	NA	NA	NA	NA	NA	1000
1907	0	0	0	0	501	NA	0.5005	1000	NA	NA	NA	NA	NA	NA	1000
1908	0	0	0	0	501	NA	0.5005	1000	NA	NA	NA	NA	NA	NA	1000
1909	0	0	0	0	501	NA	0.5005	1000	NA	NA	NA	NA	NA	NA	1000
1910	0	0	0	0	501	NA	0.5005	1000	NA	NA	NA	NA	NA	NA	1000
1911	0	0	0	0	501	NA	0.5005	1000	NA	NA	NA	NA	NA	NA	1000
1912	0	0	0	0	501	NA	0.5005	1000	NA	NA	NA	NA	NA	NA	1000
1913	0	0	0	0	501	NA	0.5005	1000	NA	NA	NA	NA	NA	NA	1000
1914	0	0	0	0	501	NA	0.5005	1000	NA	NA	NA	NA	NA	NA	1000
1915	0	0	0	0	501	NA	0.5005	1000	NA	NA	NA	NA	NA	NA	1000
1916	0	0	0	0	501	NA	0.5005	1000	NA	NA	NA	NA	NA	NA	1000
1917	0	0	0	0	501	NA	0.5005	1000	NA	NA	NA	NA	NA	NA	1000
1918	0	0	0	0	501	NA	0.5005	1000	NA	NA	NA	NA	NA	NA	1000
1919	0	0	0	0	501	NA	0.5005	1000	NA	NA	NA	NA	NA	NA	1000
1920	0	0	0	0	501	NA	0.5005	1000	NA	NA	NA	NA	NA	NA	1000
1921	0	0	0	0	501	NA	0.5005	1000	NA	NA	NA	NA	NA	NA	1000
1922	0	0	0	0	501	NA	0.5005	1000	NA	NA	NA	NA	NA	NA	1000
1923	0	0	0	0	501	NA	0.5005	1000	NA	NA	NA	NA	NA	NA	1000
1924	0	0	0	0	501	NA	0.5005	1000	NA	NA	NA	NA	NA	NA	1000
1925	0	0	0	0	501	NA	0.5005	1000	NA	NA	NA	NA	NA	NA	1000
1926	0	0	0	0	501	NA	0.5005	1000	NA	NA	NA	NA	NA	NA	1000
1927	0	0	0	0	501	NA	0.5005	1000	NA	NA	NA	NA	NA	NA	1000
1928	0	0	0	0	501	NA	0.5005	1000	NA	NA	NA	NA	NA	NA	1000
1929	0	0	0	0	501	NA	0.5005	1000	NA	NA	NA	NA	NA	NA	1000
1930	0	0	0	0	501	NA	0.5005	1000	NA	NA	NA	NA	NA	NA	1000
1931	0	0	0	0	501	NA	0.5005	1000	NA	NA	NA	NA	NA	NA	1000
1932	0	0	0	0	501	NA	0.5005	1000	NA	NA	NA	NA	NA	NA	1000
1933	0	0	0	0	501	NA	0.5005	1000	NA	NA	NA	NA	NA	NA	1000
1934	0	0	0	0	501	NA	0.5005	1000	NA	NA	NA	NA	NA	NA	1000
1935	0	0	0	0	501	NA	0.5005	1000	NA	NA	NA	NA	NA	NA	1000
1936	0	0	0	0	501	NA	0.5005	1000	NA	NA	NA	NA	NA	NA	1000
1937	0	0	0	0	501	NA	0.5005	1000	NA	NA	NA	NA	NA	NA	1000
1938	0	0	0	0	501	NA	0.5005	1000	NA	NA	NA	NA	NA	NA	1000
1939	0	0	0	0	501	NA	0.5005	1000	NA	NA	NA	NA	NA	NA	1000
1940	0	0	0	0	501	NA	0.5005	1000	NA	NA	NA	NA	NA	NA	1000
1941	0	0	0	0	501	NA	0.5005	1000	NA	NA	NA	NA	NA	NA	1000
1942	0	0	0	0	501	NA	0.5005	1000	NA	NA	NA	NA	NA	NA	1000
1943	0	0	0	0	501	NA	0.5005	1000	NA	NA	NA	NA	NA	NA	1000
1944	0	0	0	0	501	NA	0.5005	1000	NA	NA	NA	NA	NA	NA	1000
1945	0	0	0	0	501	NA	0.5005	1000	NA	NA	NA	NA	NA	NA	1000
1946	0	0	0	0	501	NA	0.5005	1000	NA	NA	NA	NA	NA	NA	1000
1947	0	0	0	0	501	NA	0.5005	1000	NA	NA	NA	NA	NA	NA	1000
1948	1	NA	NA	NA	NA	NA	NA	1000	NA	NA	NA	NA	NA	NA	1000
1949	1	NA	NA	NA	NA	NA	NA	1000	NA	NA	NA	NA	NA	NA	1000
1950	1	NA	NA	NA	NA	NA	NA	1000	NA	NA	NA	NA	NA	NA	1000
1951	1	NA	NA	NA	NA	NA	NA	1000	NA	NA	NA	NA	NA	NA	1000
1952	1	NA	NA	NA	NA	NA	NA	1000	NA	NA	NA	NA	NA	NA	1000
1953	1	NA	NA	NA	NA	NA	NA	1000	NA	NA	NA	NA	NA	NA	1000
1954	1	NA	NA	NA	NA	NA	NA	1000	NA	NA	NA	NA	NA	NA	1000
1955	1	NA	NA	NA	NA	NA	NA	1000	NA	NA	NA	NA	NA	NA	1000
1956	1	NA	NA	NA	NA	NA	NA	1000	NA	NA	NA	NA	NA	NA	1000
1957	1	NA	NA	NA	NA	NA	NA	1000	NA	NA	NA	NA	NA	NA	1000
1958	1	NA	NA	NA	NA	NA	NA	1000	NA	NA	NA	NA	NA	NA	1000
1959	1	NA	NA	NA	NA	NA	NA	1000	NA	NA	NA	NA	NA	NA	1000
1960	1	NA	NA	NA	NA	NA	NA	1000	NA	NA	NA	NA	NA	NA	1000
1961	1	NA	NA	NA	NA	NA	NA	1000	NA	NA	NA	NA	NA	NA	1000
1962	1	NA	NA	NA	NA	NA	NA	1000	NA	NA	NA	NA	NA	NA	1000
1963	1	NA	NA	NA	NA	NA	NA	1000	NA	NA	NA	NA	NA	NA	1000
1964	0	0	0	0	501	NA	0.5005	1000	NA	NA	NA	NA	NA	NA	1000
1965	0	0	0	0	501	NA	0.5005	1000	NA	NA	NA	NA	NA	NA	1000
1966	0	0	0	0	501	NA	0.5005	1000	NA	NA	NA	NA	NA	NA	1000
1967	0	0	0	0	501	NA	0.5005	1000	NA	NA	NA	NA	NA	NA	1000
1968	0	0	0	0	501	NA	0.5005	1000	NA	NA	NA	NA	NA	NA	1000
1969	0	0	0	0	501	NA	0.5005	1000	NA	NA	NA	NA	NA	NA	1000
1970	0	0	0	0	501	NA	0.5005	1000	NA	NA	NA	NA	NA	NA	1000
1971	0	0	0	0	501	NA	0.5005	1000	NA	NA	NA	NA	NA	NA	1000
1972	0	0	0	0	501	NA	0.5005	1000	NA	NA	NA	NA	NA	NA	1000
1973	0	0	0	0	501	NA	0.5005	1000	NA	NA	NA	NA	NA	NA	1000
1974	0	0	0	0	501	NA	0.5005	1000	NA	NA	NA	NA	NA	NA	1000
1975	0	0	0	0	501	NA	0.5005	1000	NA	NA	NA	NA	NA	NA	1000
1976	0	0	0	0	501	NA	0.5005	1000	NA	NA	NA	NA	NA	NA	1000
1977	0	0	0	0	501	NA	0.5005	1000	NA	NA	NA	NA	NA	NA	1000
1978	0	0	0	0	501	NA	0.5005	1000	NA	NA	NA	NA	NA	NA	1000
1979	0	0	0	0	501	NA	0.5005	1000	NA	NA	NA	NA	NA	NA	1000
1980	0	0	0	0	501	NA	0.5005	1000	NA	NA	NA	NA	NA	NA	1000
1981	0	0	0	0	501	NA	0.5005	1000	NA	NA	NA	NA	NA	NA	1000
1982	0	0	0	0	501	NA	0.5005	1000	NA	NA	NA	NA	NA	NA	1000
1983	0	0	0	0	501	NA	0.5005	1000	NA	NA	NA	NA	NA	NA	1000
1984	0	0	0	0	501	NA	0.5005	1000	NA	NA	NA	NA	NA	NA	1000
1985	0	0	0	0	501	NA	0.5005	1000	NA	NA	NA	NA	NA	NA	1000
1986	0	0	0	0	501	NA	0.5005	1000	NA	NA	NA	NA	NA	NA	1000
1987	0	0	0	0	501	NA	0.5005	1000	NA	NA	NA	NA	NA	NA	1000
1988	0	0	0	0	501	NA	0.5005	1000	NA	NA	NA	NA	NA	NA	1000
1989	0	0	0	0	501	NA	0.5005	1000	NA	NA	NA	NA	NA	NA	1000
1990	0	0	0	0	501	NA	0.5005	1000	NA	NA	NA	NA	NA	NA	1000
1991	0	0	0	0	501	NA	0.5005	1000	NA	NA	NA	NA	NA	NA	1000
1992	0	0	0	0	501	NA	0.5005	1000	NA	NA	NA	NA	NA	NA	1000
1993	0	0	0	0	501	NA	0.5005	1000	NA	NA	NA	NA	NA	NA	1000
1994	0	0	0	0	501	NA	0.5005	1000	NA	NA	NA	NA	NA	NA	1000
1995	0	0	0	0	501	NA	0.5005	1000	NA	NA	NA	NA	NA	NA	1000
1996	0	0	0	0	501	NA	0.5005	1000	NA	NA	NA	NA	NA	NA	1000
1997	0	0	0	0	501	NA	0.5005	1000	NA	NA	NA	NA	NA	NA	1000
1998	0	0	0	0	501	NA	0.5005	1000	NA	NA	NA	NA	NA	NA	1000
1999	0	0	0	0	501	NA	0.5005	1000	NA	NA	NA	NA	NA	NA	1000
[truncated: 47,941 more rows]

## Sheet: Gymno
ID	ntaxa	PD.obs	PD.rand.mean	PD.rand.sd	PD.obs.rank	PD.obs.z	PD.obs.p	runs	PDmntd.obs	PDmntd.rand.mean	PDmntd.rand.sd	PDmntd.obs.rank	PDmntd.obs.z	PDmntd.obs.p	runs
1	0	0	0	0	501	NA	0.5005	1000	NA	NA	NA	NA	NA	NA	1000
2	0	0	0	0	501	NA	0.5005	1000	NA	NA	NA	NA	NA	NA	1000
3	0	0	0	0	501	NA	0.5005	1000	NA	NA	NA	NA	NA	NA	1000
4	0	0	0	0	501	NA	0.5005	1000	NA	NA	NA	NA	NA	NA	1000
5	0	0	0	0	501	NA	0.5005	1000	NA	NA	NA	NA	NA	NA	1000
6	0	0	0	0	501	NA	0.5005	1000	NA	NA	NA	NA	NA	NA	1000
7	0	0	0	0	501	NA	0.5005	1000	NA	NA	NA	NA	NA	NA	1000
8	0	0	0	0	501	NA	0.5005	1000	NA	NA	NA	NA	NA	NA	1000
9	0	0	0	0	501	NA	0.5005	1000	NA	NA	NA	NA	NA	NA	1000
10	0	0	0	0	501	NA	0.5005	1000	NA	NA	NA	NA	NA	NA	1000
11	0	0	0	0	501	NA	0.5005	1000	NA	NA	NA	NA	NA	NA	1000
12	0	0	0	0	501	NA	0.5005	1000	NA	NA	NA	NA	NA	NA	1000
13	0	0	0	0	501	NA	0.5005	1000	NA	NA	NA	NA	NA	NA	1000
14	0	0	0	0	501	NA	0.5005	1000	NA	NA	NA	NA	NA	NA	1000
15	0	0	0	0	501	NA	0.5005	1000	NA	NA	NA	NA	NA	NA	1000
16	0	0	0	0	501	NA	0.5005	1000	NA	NA	NA	NA	NA	NA	1000
17	0	0	0	0	501	NA	0.5005	1000	NA	NA	NA	NA	NA	NA	1000
18	0	0	0	0	501	NA	0.5005	1000	NA	NA	NA	NA	NA	NA	1000
19	0	0	0	0	501	NA	0.5005	1000	NA	NA	NA	NA	NA	NA	1000
20	0	0	0	0	501	NA	0.5005	1000	NA	NA	NA	NA	NA	NA	1000
21	0	0	0	0	501	NA	0.5005	1000	NA	NA	NA	NA	NA	NA	1000
22	0	0	0	0	501	NA	0.5005	1000	NA	NA	NA	NA	NA	NA	1000
23	0	0	0	0	501	NA	0.5005	1000	NA	NA	NA	NA	NA	NA	1000
24	0	0	0	0	501	NA	0.5005	1000	NA	NA	NA	NA	NA	NA	1000
25	0	0	0	0	501	NA	0.5005	1000	NA	NA	NA	NA	NA	NA	1000
26	0	0	0	0	501	NA	0.5005	1000	NA	NA	NA	NA	NA	NA	1000
27	0	0	0	0	501	NA	0.5005	1000	NA	NA	NA	NA	NA	NA	1000
28	0	0	0	0	501	NA	0.5005	1000	NA	NA	NA	NA	NA	NA	1000
29	0	0	0	0	501	NA	0.5005	1000	NA	NA	NA	NA	NA	NA	1000
30	0	0	0	0	501	NA	0.5005	1000	NA	NA	NA	NA	NA	NA	1000
31	0	0	0	0	501	NA	0.5005	1000	NA	NA	NA	NA	NA	NA	1000
32	0	0	0	0	501	NA	0.5005	1000	NA	NA	NA	NA	NA	NA	1000
33	0	0	0	0	501	NA	0.5005	1000	NA	NA	NA	NA	NA	NA	1000
34	0	0	0	0	501	NA	0.5005	1000	NA	NA	NA	NA	NA	NA	1000
35	0	0	0	0	501	NA	0.5005	1000	NA	NA	NA	NA	NA	NA	1000
36	0	0	0	0	501	NA	0.5005	1000	NA	NA	NA	NA	NA	NA	1000
37	0	0	0	0	501	NA	0.5005	1000	NA	NA	NA	NA	NA	NA	1000
38	0	0	0	0	501	NA	0.5005	1000	NA	NA	NA	NA	NA	NA	1000
39	0	0	0	0	501	NA	0.5005	1000	NA	NA	NA	NA	NA	NA	1000
40	0	0	0	0	501	NA	0.5005	1000	NA	NA	NA	NA	NA	NA	1000
41	0	0	0	0	501	NA	0.5005	1000	NA	NA	NA	NA	NA	NA	1000
42	0	0	0	0	501	NA	0.5005	1000	NA	NA	NA	NA	NA	NA	1000
43	0	0	0	0	501	NA	0.5005	1000	NA	NA	NA	NA	NA	NA	1000
44	0	0	0	0	501	NA	0.5005	1000	NA	NA	NA	NA	NA	NA	1000
45	0	0	0	0	501	NA	0.5005	1000	NA	NA	NA	NA	NA	NA	1000
46	0	0	0	0	501	NA	0.5005	1000	NA	NA	NA	NA	NA	NA	1000
47	0	0	0	0	501	NA	0.5005	1000	NA	NA	NA	NA	NA	NA	1000
48	0	0	0	0	501	NA	0.5005	1000	NA	NA	NA	NA	NA	NA	1000
49	0	0	0	0	501	NA	0.5005	1000	NA	NA	NA	NA	NA	NA	1000
50	0	0	0	0	501	NA	0.5005	1000	NA	NA	NA	NA	NA	NA	1000
51	0	0	0	0	501	NA	0.5005	1000	NA	NA	NA	NA	NA	NA	1000
52	0	0	0	0	501	NA	0.5005	1000	NA	NA	NA	NA	NA	NA	1000
53	0	0	0	0	501	NA	0.5005	1000	NA	NA	NA	NA	NA	NA	1000
54	0	0	0	0	501	NA	0.5005	1000	NA	NA	NA	NA	NA	NA	1000
55	0	0	0	0	501	NA	0.5005	1000	NA	NA	NA	NA	NA	NA	1000
56	0	0	0	0	501	NA	0.5005	1000	NA	NA	NA	NA	NA	NA	1000
57	0	0	0	0	501	NA	0.5005	1000	NA	NA	NA	NA	NA	NA	1000
58	0	0	0	0	501	NA	0.5005	1000	NA	NA	NA	NA	NA	NA	1000
59	0	0	0	0	501	NA	0.5005	1000	NA	NA	NA	NA	NA	NA	1000
60	0	0	0	0	501	NA	0.5005	1000	NA	NA	NA	NA	NA	NA	1000
61	0	0	0	0	501	NA	0.5005	1000	NA	NA	NA	NA	NA	NA	1000
62	0	0	0	0	501	NA	0.5005	1000	NA	NA	NA	NA	NA	NA	1000
63	0	0	0	0	501	NA	0.5005	1000	NA	NA	NA	NA	NA	NA	1000
64	0	0	0	0	501	NA	0.5005	1000	NA	NA	NA	NA	NA	NA	1000
65	0	0	0	0	501	NA	0.5005	1000	NA	NA	NA	NA	NA	NA	1000
66	0	0	0	0	501	NA	0.5005	1000	NA	NA	NA	NA	NA	NA	1000
67	0	0	0	0	501	NA	0.5005	1000	NA	NA	NA	NA	NA	NA	1000
68	0	0	0	0	501	NA	0.5005	1000	NA	NA	NA	NA	NA	NA	1000
69	0	0	0	0	501	NA	0.5005	1000	NA	NA	NA	NA	NA	NA	1000
70	0	0	0	0	501	NA	0.5005	1000	NA	NA	NA	NA	NA	NA	1000
71	0	0	0	0	501	NA	0.5005	1000	NA	NA	NA	NA	NA	NA	1000
72	0	0	0	0	501	NA	0.5005	1000	NA	NA	NA	NA	NA	NA	1000
73	0	0	0	0	501	NA	0.5005	1000	NA	NA	NA	NA	NA	NA	1000
74	0	0	0	0	501	NA	0.5005	1000	NA	NA	NA	NA	NA	NA	1000
75	0	0	0	0	501	NA	0.5005	1000	NA	NA	NA	NA	NA	NA	1000
76	0	0	0	0	501	NA	0.5005	1000	NA	NA	NA	NA	NA	NA	1000
77	0	0	0	0	501	NA	0.5005	1000	NA	NA	NA	NA	NA	NA	1000
78	0	0	0	0	501	NA	0.5005	1000	NA	NA	NA	NA	NA	NA	1000
79	0	0	0	0	501	NA	0.5005	1000	NA	NA	NA	NA	NA	NA	1000
80	0	0	0	0	501	NA	0.5005	1000	NA	NA	NA	NA	NA	NA	1000
81	0	0	0	0	501	NA	0.5005	1000	NA	NA	NA	NA	NA	NA	1000
82	0	0	0	0	501	NA	0.5005	1000	NA	NA	NA	NA	NA	NA	1000
83	0	0	0	0	501	NA	0.5005	1000	NA	NA	NA	NA	NA	NA	1000
84	0	0	0	0	501	NA	0.5005	1000	NA	NA	NA	NA	NA	NA	1000
85	0	0	0	0	501	NA	0.5005	1000	NA	NA	NA	NA	NA	NA	1000
86	0	0	0	0	501	NA	0.5005	1000	NA	NA	NA	NA	NA	NA	1000
87	0	0	0	0	501	NA	0.5005	1000	NA	NA	NA	NA	NA	NA	1000
88	0	0	0	0	501	NA	0.5005	1000	NA	NA	NA	NA	NA	NA	1000
89	0	0	0	0	501	NA	0.5005	1000	NA	NA	NA	NA	NA	NA	1000
90	0	0	0	0	501	NA	0.5005	1000	NA	NA	NA	NA	NA	NA	1000
91	0	0	0	0	501	NA	0.5005	1000	NA	NA	NA	NA	NA	NA	1000
92	0	0	0	0	501	NA	0.5005	1000	NA	NA	NA	NA	NA	NA	1000
93	0	0	0	0	501	NA	0.5005	1000	NA	NA	NA	NA	NA	NA	1000
94	0	0	0	0	501	NA	0.5005	1000	NA	NA	NA	NA	NA	NA	1000
95	0	0	0	0	501	NA	0.5005	1000	NA	NA	NA	NA	NA	NA	1000
96	0	0	0	0	501	NA	0.5005	1000	NA	NA	NA	NA	NA	NA	1000
97	0	0	0	0	501	NA	0.5005	1000	NA	NA	NA	NA	NA	NA	1000
98	0	0	0	0	501	NA	0.5005	1000	NA	NA	NA	NA	NA	NA	1000
99	0	0	0	0	501	NA	0.5005	1000	NA	NA	NA	NA	NA	NA	1000
100	0	0	0	0	501	NA	0.5005	1000	NA	NA	NA	NA	NA	NA	1000
101	0	0	0	0	501	NA	0.5005	1000	NA	NA	NA	NA	NA	NA	1000
102	0	0	0	0	501	NA	0.5005	1000	NA	NA	NA	NA	NA	NA	1000
103	0	0	0	0	501	NA	0.5005	1000	NA	NA	NA	NA	NA	NA	1000
104	0	0	0	0	501	NA	0.5005	1000	NA	NA	NA	NA	NA	NA	1000
105	0	0	0	0	501	NA	0.5005	1000	NA	NA	NA	NA	NA	NA	1000
106	0	0	0	0	501	NA	0.5005	1000	NA	NA	NA	NA	NA	NA	1000
107	0	0	0	0	501	NA	0.5005	1000	NA	NA	NA	NA	NA	NA	1000
108	0	0	0	0	501	NA	0.5005	1000	NA	NA	NA	NA	NA	NA	1000
109	0	0	0	0	501	NA	0.5005	1000	NA	NA	NA	NA	NA	NA	1000
110	0	0	0	0	501	NA	0.5005	1000	NA	NA	NA	NA	NA	NA	1000
111	0	0	0	0	501	NA	0.5005	1000	NA	NA	NA	NA	NA	NA	1000
112	0	0	0	0	501	NA	0.5005	1000	NA	NA	NA	NA	NA	NA	1000
113	0	0	0	0	501	NA	0.5005	1000	NA	NA	NA	NA	NA	NA	1000
114	0	0	0	0	501	NA	0.5005	1000	NA	NA	NA	NA	NA	NA	1000
115	0	0	0	0	501	NA	0.5005	1000	NA	NA	NA	NA	NA	NA	1000
116	0	0	0	0	501	NA	0.5005	1000	NA	NA	NA	NA	NA	NA	1000
117	0	0	0	0	501	NA	0.5005	1000	NA	NA	NA	NA	NA	NA	1000
118	0	0	0	0	501	NA	0.5005	1000	NA	NA	NA	NA	NA	NA	1000
119	0	0	0	0	501	NA	0.5005	1000	NA	NA	NA	NA	NA	NA	1000
120	0	0	0	0	501	NA	0.5005	1000	NA	NA	NA	NA	NA	NA	1000
121	0	0	0	0	501	NA	0.5005	1000	NA	NA	NA	NA	NA	NA	1000
122	0	0	0	0	501	NA	0.5005	1000	NA	NA	NA	NA	NA	NA	1000
123	0	0	0	0	501	NA	0.5005	1000	NA	NA	NA	NA	NA	NA	1000
124	0	0	0	0	501	NA	0.5005	1000	NA	NA	NA	NA	NA	NA	1000
125	0	0	0	0	501	NA	0.5005	1000	NA	NA	NA	NA	NA	NA	1000
126	0	0	0	0	501	NA	0.5005	1000	NA	NA	NA	NA	NA	NA	1000
127	0	0	0	0	501	NA	0.5005	1000	NA	NA	NA	NA	NA	NA	1000
128	0	0	0	0	501	NA	0.5005	1000	NA	NA	NA	NA	NA	NA	1000
129	0	0	0	0	501	NA	0.5005	1000	NA	NA	NA	NA	NA	NA	1000
130	0	0	0	0	501	NA	0.5005	1000	NA	NA	NA	NA	NA	NA	1000
131	0	0	0	0	501	NA	0.5005	1000	NA	NA	NA	NA	NA	NA	1000
132	0	0	0	0	501	NA	0.5005	1000	NA	NA	NA	NA	NA	NA	1000
133	0	0	0	0	501	NA	0.5005	1000	NA	NA	NA	NA	NA	NA	1000
134	0	0	0	0	501	NA	0.5005	1000	NA	NA	NA	NA	NA	NA	1000
135	0	0	0	0	501	NA	0.5005	1000	NA	NA	NA	NA	NA	NA	1000
136	0	0	0	0	501	NA	0.5005	1000	NA	NA	NA	NA	NA	NA	1000
137	0	0	0	0	501	NA	0.5005	1000	NA	NA	NA	NA	NA	NA	1000
138	0	0	0	0	501	NA	0.5005	1000	NA	NA	NA	NA	NA	NA	1000
139	0	0	0	0	501	NA	0.5005	1000	NA	NA	NA	NA	NA	NA	1000
140	0	0	0	0	501	NA	0.5005	1000	NA	NA	NA	NA	NA	NA	1000
141	0	0	0	0	501	NA	0.5005	1000	NA	NA	NA	NA	NA	NA	1000
142	0	0	0	0	501	NA	0.5005	1000	NA	NA	NA	NA	NA	NA	1000
143	0	0	0	0	501	NA	0.5005	1000	NA	NA	NA	NA	NA	NA	1000
144	0	0	0	0	501	NA	0.5005	1000	NA	NA	NA	NA	NA	NA	1000
145	0	0	0	0	501	NA	0.5005	1000	NA	NA	NA	NA	NA	NA	1000
146	0	0	0	0	501	NA	0.5005	1000	NA	NA	NA	NA	NA	NA	1000
147	0	0	0	0	501	NA	0.5005	1000	NA	NA	NA	NA	NA	NA	1000
148	0	0	0	0	501	NA	0.5005	1000	NA	NA	NA	NA	NA	NA	1000
149	0	0	0	0	501	NA	0.5005	1000	NA	NA	NA	NA	NA	NA	1000
150	0	0	0	0	501	NA	0.5005	1000	NA	NA	NA	NA	NA	NA	1000
151	0	0	0	0	501	NA	0.5005	1000	NA	NA	NA	NA	NA	NA	1000
152	0	0	0	0	501	NA	0.5005	1000	NA	NA	NA	NA	NA	NA	1000
153	0	0	0	0	501	NA	0.5005	1000	NA	NA	NA	NA	NA	NA	1000
154	0	0	0	0	501	NA	0.5005	1000	NA	NA	NA	NA	NA	NA	1000
155	0	0	0	0	501	NA	0.5005	1000	NA	NA	NA	NA	NA	NA	1000
156	0	0	0	0	501	NA	0.5005	1000	NA	NA	NA	NA	NA	NA	1000
157	0	0	0	0	501	NA	0.5005	1000	NA	NA	NA	NA	NA	NA	1000
158	0	0	0	0	501	NA	0.5005	1000	NA	NA	NA	NA	NA	NA	1000
159	0	0	0	0	501	NA	0.5005	1000	NA	NA	NA	NA	NA	NA	1000
160	0	0	0	0	501	NA	0.5005	1000	NA	NA	NA	NA	NA	NA	1000
161	0	0	0	0	501	NA	0.5005	1000	NA	NA	NA	NA	NA	NA	1000
162	0	0	0	0	501	NA	0.5005	1000	NA	NA	NA	NA	NA	NA	1000
163	0	0	0	0	501	NA	0.5005	1000	NA	NA	NA	NA	NA	NA	1000
164	0	0	0	0	501	NA	0.5005	1000	NA	NA	NA	NA	NA	NA	1000
165	0	0	0	0	501	NA	0.5005	1000	NA	NA	NA	NA	NA	NA	1000
166	0	0	0	0	501	NA	0.5005	1000	NA	NA	NA	NA	NA	NA	1000
167	0	0	0	0	501	NA	0.5005	1000	NA	NA	NA	NA	NA	NA	1000
168	0	0	0	0	501	NA	0.5005	1000	NA	NA	NA	NA	NA	NA	1000
169	0	0	0	0	501	NA	0.5005	1000	NA	NA	NA	NA	NA	NA	1000
170	0	0	0	0	501	NA	0.5005	1000	NA	NA	NA	NA	NA	NA	1000
171	0	0	0	0	501	NA	0.5005	1000	NA	NA	NA	NA	NA	NA	1000
172	0	0	0	0	501	NA	0.5005	1000	NA	NA	NA	NA	NA	NA	1000
173	0	0	0	0	501	NA	0.5005	1000	NA	NA	NA	NA	NA	NA	1000
174	0	0	0	0	501	NA	0.5005	1000	NA	NA	NA	NA	NA	NA	1000
175	0	0	0	0	501	NA	0.5005	1000	NA	NA	NA	NA	NA	NA	1000
176	0	0	0	0	501	NA	0.5005	1000	NA	NA	NA	NA	NA	NA	1000
177	0	0	0	0	501	NA	0.5005	1000	NA	NA	NA	NA	NA	NA	1000
178	0	0	0	0	501	NA	0.5005	1000	NA	NA	NA	NA	NA	NA	1000
179	0	0	0	0	501	NA	0.5005	1000	NA	NA	NA	NA	NA	NA	1000
180	0	0	0	0	501	NA	0.5005	1000	NA	NA	NA	NA	NA	NA	1000
181	0	0	0	0	501	NA	0.5005	1000	NA	NA	NA	NA	NA	NA	1000
182	0	0	0	0	501	NA	0.5005	1000	NA	NA	NA	NA	NA	NA	1000
183	0	0	0	0	501	NA	0.5005	1000	NA	NA	NA	NA	NA	NA	1000
184	0	0	0	0	501	NA	0.5005	1000	NA	NA	NA	NA	NA	NA	1000
185	0	0	0	0	501	NA	0.5005	1000	NA	NA	NA	NA	NA	NA	1000
186	0	0	0	0	501	NA	0.5005	1000	NA	NA	NA	NA	NA	NA	1000
187	0	0	0	0	501	NA	0.5005	1000	NA	NA	NA	NA	NA	NA	1000
188	0	0	0	0	501	NA	0.5005	1000	NA	NA	NA	NA	NA	NA	1000
189	0	0	0	0	501	NA	0.5005	1000	NA	NA	NA	NA	NA	NA	1000
190	0	0	0	0	501	NA	0.5005	1000	NA	NA	NA	NA	NA	NA	1000
191	0	0	0	0	501	NA	0.5005	1000	NA	NA	NA	NA	NA	NA	1000
192	0	0	0	0	501	NA	0.5005	1000	NA	NA	NA	NA	NA	NA	1000
193	0	0	0	0	501	NA	0.5005	1000	NA	NA	NA	NA	NA	NA	1000
194	0	0	0	0	501	NA	0.5005	1000	NA	NA	NA	NA	NA	NA	1000
195	0	0	0	0	501	NA	0.5005	1000	NA	NA	NA	NA	NA	NA	1000
196	0	0	0	0	501	NA	0.5005	1000	NA	NA	NA	NA	NA	NA	1000
197	0	0	0	0	501	NA	0.5005	1000	NA	NA	NA	NA	NA	NA	1000
198	0	0	0	0	501	NA	0.5005	1000	NA	NA	NA	NA	NA	NA	1000
199	0	0	0	0	501	NA	0.5005	1000	NA	NA	NA	NA	NA	NA	1000
200	0	0	0	0	501	NA	0.5005	1000	NA	NA	NA	NA	NA	NA	1000
201	0	0	0	0	501	NA	0.5005	1000	NA	NA	NA	NA	NA	NA	1000
202	0	0	0	0	501	NA	0.5005	1000	NA	NA	NA	NA	NA	NA	1000
203	0	0	0	0	501	NA	0.5005	1000	NA	NA	NA	NA	NA	NA	1000
204	0	0	0	0	501	NA	0.5005	1000	NA	NA	NA	NA	NA	NA	1000
205	0	0	0	0	501	NA	0.5005	1000	NA	NA	NA	NA	NA	NA	1000
206	0	0	0	0	501	NA	0.5005	1000	NA	NA	NA	NA	NA	NA	1000
207	0	0	0	0	501	NA	0.5005	1000	NA	NA	NA	NA	NA	NA	1000
208	0	0	0	0	501	NA	0.5005	1000	NA	NA	NA	NA	NA	NA	1000
209	0	0	0	0	501	NA	0.5005	1000	NA	NA	NA	NA	NA	NA	1000
210	0	0	0	0	501	NA	0.5005	1000	NA	NA	NA	NA	NA	NA	1000
211	0	0	0	0	501	NA	0.5005	1000	NA	NA	NA	NA	NA	NA	1000
212	0	0	0	0	501	NA	0.5005	1000	NA	NA	NA	NA	NA	NA	1000
213	0	0	0	0	501	NA	0.5005	1000	NA	NA	NA	NA	NA	NA	1000
214	0	0	0	0	501	NA	0.5005	1000	NA	NA	NA	NA	NA	NA	1000
215	0	0	0	0	501	NA	0.5005	1000	NA	NA	NA	NA	NA	NA	1000
216	0	0	0	0	501	NA	0.5005	1000	NA	NA	NA	NA	NA	NA	1000
217	0	0	0	0	501	NA	0.5005	1000	NA	NA	NA	NA	NA	NA	1000
218	0	0	0	0	501	NA	0.5005	1000	NA	NA	NA	NA	NA	NA	1000
219	0	0	0	0	501	NA	0.5005	1000	NA	NA	NA	NA	NA	NA	1000
220	0	0	0	0	501	NA	0.5005	1000	NA	NA	NA	NA	NA	NA	1000
221	0	0	0	0	501	NA	0.5005	1000	NA	NA	NA	NA	NA	NA	1000
222	0	0	0	0	501	NA	0.5005	1000	NA	NA	NA	NA	NA	NA	1000
223	0	0	0	0	501	NA	0.5005	1000	NA	NA	NA	NA	NA	NA	1000
224	0	0	0	0	501	NA	0.5005	1000	NA	NA	NA	NA	NA	NA	1000
225	0	0	0	0	501	NA	0.5005	1000	NA	NA	NA	NA	NA	NA	1000
226	0	0	0	0	501	NA	0.5005	1000	NA	NA	NA	NA	NA	NA	1000
227	0	0	0	0	501	NA	0.5005	1000	NA	NA	NA	NA	NA	NA	1000
228	0	0	0	0	501	NA	0.5005	1000	NA	NA	NA	NA	NA	NA	1000
229	0	0	0	0	501	NA	0.5005	1000	NA	NA	NA	NA	NA	NA	1000
230	0	0	0	0	501	NA	0.5005	1000	NA	NA	NA	NA	NA	NA	1000
231	0	0	0	0	501	NA	0.5005	1000	NA	NA	NA	NA	NA	NA	1000
232	0	0	0	0	501	NA	0.5005	1000	NA	NA	NA	NA	NA	NA	1000
233	0	0	0	0	501	NA	0.5005	1000	NA	NA	NA	NA	NA	NA	1000
234	0	0	0	0	501	NA	0.5005	1000	NA	NA	NA	NA	NA	NA	1000
235	0	0	0	0	501	NA	0.5005	1000	NA	NA	NA	NA	NA	NA	1000
236	0	0	0	0	501	NA	0.5005	1000	NA	NA	NA	NA	NA	NA	1000
237	0	0	0	0	501	NA	0.5005	1000	NA	NA	NA	NA	NA	NA	1000
238	0	0	0	0	501	NA	0.5005	1000	NA	NA	NA	NA	NA	NA	1000
239	0	0	0	0	501	NA	0.5005	1000	NA	NA	NA	NA	NA	NA	1000
240	0	0	0	0	501	NA	0.5005	1000	NA	NA	NA	NA	NA	NA	1000
241	0	0	0	0	501	NA	0.5005	1000	NA	NA	NA	NA	NA	NA	1000
242	0	0	0	0	501	NA	0.5005	1000	NA	NA	NA	NA	NA	NA	1000
243	0	0	0	0	501	NA	0.5005	1000	NA	NA	NA	NA	NA	NA	1000
244	0	0	0	0	501	NA	0.5005	1000	NA	NA	NA	NA	NA	NA	1000
245	0	0	0	0	501	NA	0.5005	1000	NA	NA	NA	NA	NA	NA	1000
246	0	0	0	0	501	NA	0.5005	1000	NA	NA	NA	NA	NA	NA	1000
247	0	0	0	0	501	NA	0.5005	1000	NA	NA	NA	NA	NA	NA	1000
248	0	0	0	0	501	NA	0.5005	1000	NA	NA	NA	NA	NA	NA	1000
249	0	0	0	0	501	NA	0.5005	1000	NA	NA	NA	NA	NA	NA	1000
250	0	0	0	0	501	NA	0.5005	1000	NA	NA	NA	NA	NA	NA	1000
251	0	0	0	0	501	NA	0.5005	1000	NA	NA	NA	NA	NA	NA	1000
252	0	0	0	0	501	NA	0.5005	1000	NA	NA	NA	NA	NA	NA	1000
253	0	0	0	0	501	NA	0.5005	1000	NA	NA	NA	NA	NA	NA	1000
254	0	0	0	0	501	NA	0.5005	1000	NA	NA	NA	NA	NA	NA	1000
255	0	0	0	0	501	NA	0.5005	1000	NA	NA	NA	NA	NA	NA	1000
256	0	0	0	0	501	NA	0.5005	1000	NA	NA	NA	NA	NA	NA	1000
257	0	0	0	0	501	NA	0.5005	1000	NA	NA	NA	NA	NA	NA	1000
258	0	0	0	0	501	NA	0.5005	1000	NA	NA	NA	NA	NA	NA	1000
259	0	0	0	0	501	NA	0.5005	1000	NA	NA	NA	NA	NA	NA	1000
260	0	0	0	0	501	NA	0.5005	1000	NA	NA	NA	NA	NA	NA	1000
261	0	0	0	0	501	NA	0.5005	1000	NA	NA	NA	NA	NA	NA	1000
262	0	0	0	0	501	NA	0.5005	1000	NA	NA	NA	NA	NA	NA	1000
263	0	0	0	0	501	NA	0.5005	1000	NA	NA	NA	NA	NA	NA	1000
264	0	0	0	0	501	NA	0.5005	1000	NA	NA	NA	NA	NA	NA	1000
265	0	0	0	0	501	NA	0.5005	1000	NA	NA	NA	NA	NA	NA	1000
266	0	0	0	0	501	NA	0.5005	1000	NA	NA	NA	NA	NA	NA	1000
267	0	0	0	0	501	NA	0.5005	1000	NA	NA	NA	NA	NA	NA	1000
268	0	0	0	0	501	NA	0.5005	1000	NA	NA	NA	NA	NA	NA	1000
269	0	0	0	0	501	NA	0.5005	1000	NA	NA	NA	NA	NA	NA	1000
270	0	0	0	0	501	NA	0.5005	1000	NA	NA	NA	NA	NA	NA	1000
271	0	0	0	0	501	NA	0.5005	1000	NA	NA	NA	NA	NA	NA	1000
272	0	0	0	0	501	NA	0.5005	1000	NA	NA	NA	NA	NA	NA	1000
273	0	0	0	0	501	NA	0.5005	1000	NA	NA	NA	NA	NA	NA	1000
274	0	0	0	0	501	NA	0.5005	1000	NA	NA	NA	NA	NA	NA	1000
275	0	0	0	0	501	NA	0.5005	1000	NA	NA	NA	NA	NA	NA	1000
276	0	0	0	0	501	NA	0.5005	1000	NA	NA	NA	NA	NA	NA	1000
277	0	0	0	0	501	NA	0.5005	1000	NA	NA	NA	NA	NA	NA	1000
278	0	0	0	0	501	NA	0.5005	1000	NA	NA	NA	NA	NA	NA	1000
279	0	0	0	0	501	NA	0.5005	1000	NA	NA	NA	NA	NA	NA	1000
280	0	0	0	0	501	NA	0.5005	1000	NA	NA	NA	NA	NA	NA	1000
281	0	0	0	0	501	NA	0.5005	1000	NA	NA	NA	NA	NA	NA	1000
282	0	0	0	0	501	NA	0.5005	1000	NA	NA	NA	NA	NA	NA	1000
283	0	0	0	0	501	NA	0.5005	1000	NA	NA	NA	NA	NA	NA	1000
284	0	0	0	0	501	NA	0.5005	1000	NA	NA	NA	NA	NA	NA	1000
285	0	0	0	0	501	NA	0.5005	1000	NA	NA	NA	NA	NA	NA	1000
286	0	0	0	0	501	NA	0.5005	1000	NA	NA	NA	NA	NA	NA	1000
287	0	0	0	0	501	NA	0.5005	1000	NA	NA	NA	NA	NA	NA	1000
288	0	0	0	0	501	NA	0.5005	1000	NA	NA	NA	NA	NA	NA	1000
289	0	0	0	0	501	NA	0.5005	1000	NA	NA	NA	NA	NA	NA	1000
290	0	0	0	0	501	NA	0.5005	1000	NA	NA	NA	NA	NA	NA	1000
291	0	0	0	0	501	NA	0.5005	1000	NA	NA	NA	NA	NA	NA	1000
292	0	0	0	0	501	NA	0.5005	1000	NA	NA	NA	NA	NA	NA	1000
293	0	0	0	0	501	NA	0.5005	1000	NA	NA	NA	NA	NA	NA	1000
294	0	0	0	0	501	NA	0.5005	1000	NA	NA	NA	NA	NA	NA	1000
295	0	0	0	0	501	NA	0.5005	1000	NA	NA	NA	NA	NA	NA	1000
296	0	0	0	0	501	NA	0.5005	1000	NA	NA	NA	NA	NA	NA	1000
297	0	0	0	0	501	NA	0.5005	1000	NA	NA	NA	NA	NA	NA	1000
298	0	0	0	0	501	NA	0.5005	1000	NA	NA	NA	NA	NA	NA	1000
299	0	0	0	0	501	NA	0.5005	1000	NA	NA	NA	NA	NA	NA	1000
300	0	0	0	0	501	NA	0.5005	1000	NA	NA	NA	NA	NA	NA	1000
301	0	0	0	0	501	NA	0.5005	1000	NA	NA	NA	NA	NA	NA	1000
302	0	0	0	0	501	NA	0.5005	1000	NA	NA	NA	NA	NA	NA	1000
303	0	0	0	0	501	NA	0.5005	1000	NA	NA	NA	NA	NA	NA	1000
304	0	0	0	0	501	NA	0.5005	1000	NA	NA	NA	NA	NA	NA	1000
305	0	0	0	0	501	NA	0.5005	1000	NA	NA	NA	NA	NA	NA	1000
306	0	0	0	0	501	NA	0.5005	1000	NA	NA	NA	NA	NA	NA	1000
307	0	0	0	0	501	NA	0.5005	1000	NA	NA	NA	NA	NA	NA	1000
308	0	0	0	0	501	NA	0.5005	1000	NA	NA	NA	NA	NA	NA	1000
309	0	0	0	0	501	NA	0.5005	1000	NA	NA	NA	NA	NA	NA	1000
310	0	0	0	0	501	NA	0.5005	1000	NA	NA	NA	NA	NA	NA	1000
311	0	0	0	0	501	NA	0.5005	1000	NA	NA	NA	NA	NA	NA	1000
312	0	0	0	0	501	NA	0.5005	1000	NA	NA	NA	NA	NA	NA	1000
313	0	0	0	0	501	NA	0.5005	1000	NA	NA	NA	NA	NA	NA	1000
314	0	0	0	0	501	NA	0.5005	1000	NA	NA	NA	NA	NA	NA	1000
315	0	0	0	0	501	NA	0.5005	1000	NA	NA	NA	NA	NA	NA	1000
316	0	0	0	0	501	NA	0.5005	1000	NA	NA	NA	NA	NA	NA	1000
317	0	0	0	0	501	NA	0.5005	1000	NA	NA	NA	NA	NA	NA	1000
318	0	0	0	0	501	NA	0.5005	1000	NA	NA	NA	NA	NA	NA	1000
319	0	0	0	0	501	NA	0.5005	1000	NA	NA	NA	NA	NA	NA	1000
320	0	0	0	0	501	NA	0.5005	1000	NA	NA	NA	NA	NA	NA	1000
321	0	0	0	0	501	NA	0.5005	1000	NA	NA	NA	NA	NA	NA	1000
322	0	0	0	0	501	NA	0.5005	1000	NA	NA	NA	NA	NA	NA	1000
323	0	0	0	0	501	NA	0.5005	1000	NA	NA	NA	NA	NA	NA	1000
324	0	0	0	0	501	NA	0.5005	1000	NA	NA	NA	NA	NA	NA	1000
325	0	0	0	0	501	NA	0.5005	1000	NA	NA	NA	NA	NA	NA	1000
326	0	0	0	0	501	NA	0.5005	1000	NA	NA	NA	NA	NA	NA	1000
327	0	0	0	0	501	NA	0.5005	1000	NA	NA	NA	NA	NA	NA	1000
328	0	0	0	0	501	NA	0.5005	1000	NA	NA	NA	NA	NA	NA	1000
329	0	0	0	0	501	NA	0.5005	1000	NA	NA	NA	NA	NA	NA	1000
330	0	0	0	0	501	NA	0.5005	1000	NA	NA	NA	NA	NA	NA	1000
331	0	0	0	0	501	NA	0.5005	1000	NA	NA	NA	NA	NA	NA	1000
332	0	0	0	0	501	NA	0.5005	1000	NA	NA	NA	NA	NA	NA	1000
333	0	0	0	0	501	NA	0.5005	1000	NA	NA	NA	NA	NA	NA	1000
334	0	0	0	0	501	NA	0.5005	1000	NA	NA	NA	NA	NA	NA	1000
335	0	0	0	0	501	NA	0.5005	1000	NA	NA	NA	NA	NA	NA	1000
336	0	0	0	0	501	NA	0.5005	1000	NA	NA	NA	NA	NA	NA	1000
337	0	0	0	0	501	NA	0.5005	1000	NA	NA	NA	NA	NA	NA	1000
338	0	0	0	0	501	NA	0.5005	1000	NA	NA	NA	NA	NA	NA	1000
339	0	0	0	0	501	NA	0.5005	1000	NA	NA	NA	NA	NA	NA	1000
340	0	0	0	0	501	NA	0.5005	1000	NA	NA	NA	NA	NA	NA	1000
341	0	0	0	0	501	NA	0.5005	1000	NA	NA	NA	NA	NA	NA	1000
342	0	0	0	0	501	NA	0.5005	1000	NA	NA	NA	NA	NA	NA	1000
343	0	0	0	0	501	NA	0.5005	1000	NA	NA	NA	NA	NA	NA	1000
344	0	0	0	0	501	NA	0.5005	1000	NA	NA	NA	NA	NA	NA	1000
345	0	0	0	0	501	NA	0.5005	1000	NA	NA	NA	NA	NA	NA	1000
346	0	0	0	0	501	NA	0.5005	1000	NA	NA	NA	NA	NA	NA	1000
347	0	0	0	0	501	NA	0.5005	1000	NA	NA	NA	NA	NA	NA	1000
348	0	0	0	0	501	NA	0.5005	1000	NA	NA	NA	NA	NA	NA	1000
349	0	0	0	0	501	NA	0.5005	1000	NA	NA	NA	NA	NA	NA	1000
350	0	0	0	0	501	NA	0.5005	1000	NA	NA	NA	NA	NA	NA	1000
351	0	0	0	0	501	NA	0.5005	1000	NA	NA	NA	NA	NA	NA	1000
352	0	0	0	0	501	NA	0.5005	1000	NA	NA	NA	NA	NA	NA	1000
353	0	0	0	0	501	NA	0.5005	1000	NA	NA	NA	NA	NA	NA	1000
354	0	0	0	0	501	NA	0.5005	1000	NA	NA	NA	NA	NA	NA	1000
355	0	0	0	0	501	NA	0.5005	1000	NA	NA	NA	NA	NA	NA	1000
356	0	0	0	0	501	NA	0.5005	1000	NA	NA	NA	NA	NA	NA	1000
357	0	0	0	0	501	NA	0.5005	1000	NA	NA	NA	NA	NA	NA	1000
358	0	0	0	0	501	NA	0.5005	1000	NA	NA	NA	NA	NA	NA	1000
359	0	0	0	0	501	NA	0.5005	1000	NA	NA	NA	NA	NA	NA	1000
360	0	0	0	0	501	NA	0.5005	1000	NA	NA	NA	NA	NA	NA	1000
361	0	0	0	0	501	NA	0.5005	1000	NA	NA	NA	NA	NA	NA	1000
362	0	0	0	0	501	NA	0.5005	1000	NA	NA	NA	NA	NA	NA	1000
363	0	0	0	0	501	NA	0.5005	1000	NA	NA	NA	NA	NA	NA	1000
364	0	0	0	0	501	NA	0.5005	1000	NA	NA	NA	NA	NA	NA	1000
365	0	0	0	0	501	NA	0.5005	1000	NA	NA	NA	NA	NA	NA	1000
366	0	0	0	0	501	NA	0.5005	1000	NA	NA	NA	NA	NA	NA	1000
367	0	0	0	0	501	NA	0.5005	1000	NA	NA	NA	NA	NA	NA	1000
368	0	0	0	0	501	NA	0.5005	1000	NA	NA	NA	NA	NA	NA	1000
369	0	0	0	0	501	NA	0.5005	1000	NA	NA	NA	NA	NA	NA	1000
370	0	0	0	0	501	NA	0.5005	1000	NA	NA	NA	NA	NA	NA	1000
371	0	0	0	0	501	NA	0.5005	1000	NA	NA	NA	NA	NA	NA	1000
372	0	0	0	0	501	NA	0.5005	1000	NA	NA	NA	NA	NA	NA	1000
373	0	0	0	0	501	NA	0.5005	1000	NA	NA	NA	NA	NA	NA	1000
374	0	0	0	0	501	NA	0.5005	1000	NA	NA	NA	NA	NA	NA	1000
375	0	0	0	0	501	NA	0.5005	1000	NA	NA	NA	NA	NA	NA	1000
376	0	0	0	0	501	NA	0.5005	1000	NA	NA	NA	NA	NA	NA	1000
377	0	0	0	0	501	NA	0.5005	1000	NA	NA	NA	NA	NA	NA	1000
378	0	0	0	0	501	NA	0.5005	1000	NA	NA	NA	NA	NA	NA	1000
379	0	0	0	0	501	NA	0.5005	1000	NA	NA	NA	NA	NA	NA	1000
380	0	0	0	0	501	NA	0.5005	1000	NA	NA	NA	NA	NA	NA	1000
381	0	0	0	0	501	NA	0.5005	1000	NA	NA	NA	NA	NA	NA	1000
382	0	0	0	0	501	NA	0.5005	1000	NA	NA	NA	NA	NA	NA	1000
383	0	0	0	0	501	NA	0.5005	1000	NA	NA	NA	NA	NA	NA	1000
384	0	0	0	0	501	NA	0.5005	1000	NA	NA	NA	NA	NA	NA	1000
385	0	0	0	0	501	NA	0.5005	1000	NA	NA	NA	NA	NA	NA	1000
386	0	0	0	0	501	NA	0.5005	1000	NA	NA	NA	NA	NA	NA	1000
387	0	0	0	0	501	NA	0.5005	1000	NA	NA	NA	NA	NA	NA	1000
388	0	0	0	0	501	NA	0.5005	1000	NA	NA	NA	NA	NA	NA	1000
389	0	0	0	0	501	NA	0.5005	1000	NA	NA	NA	NA	NA	NA	1000
390	0	0	0	0	501	NA	0.5005	1000	NA	NA	NA	NA	NA	NA	1000
391	0	0	0	0	501	NA	0.5005	1000	NA	NA	NA	NA	NA	NA	1000
392	0	0	0	0	501	NA	0.5005	1000	NA	NA	NA	NA	NA	NA	1000
393	0	0	0	0	501	NA	0.5005	1000	NA	NA	NA	NA	NA	NA	1000
394	0	0	0	0	501	NA	0.5005	1000	NA	NA	NA	NA	NA	NA	1000
395	0	0	0	0	501	NA	0.5005	1000	NA	NA	NA	NA	NA	NA	1000
396	0	0	0	0	501	NA	0.5005	1000	NA	NA	NA	NA	NA	NA	1000
397	0	0	0	0	501	NA	0.5005	1000	NA	NA	NA	NA	NA	NA	1000
398	0	0	0	0	501	NA	0.5005	1000	NA	NA	NA	NA	NA	NA	1000
399	0	0	0	0	501	NA	0.5005	1000	NA	NA	NA	NA	NA	NA	1000
400	0	0	0	0	501	NA	0.5005	1000	NA	NA	NA	NA	NA	NA	1000
401	0	0	0	0	501	NA	0.5005	1000	NA	NA	NA	NA	NA	NA	1000
402	0	0	0	0	501	NA	0.5005	1000	NA	NA	NA	NA	NA	NA	1000
403	0	0	0	0	501	NA	0.5005	1000	NA	NA	NA	NA	NA	NA	1000
404	0	0	0	0	501	NA	0.5005	1000	NA	NA	NA	NA	NA	NA	1000
405	0	0	0	0	501	NA	0.5005	1000	NA	NA	NA	NA	NA	NA	1000
406	0	0	0	0	501	NA	0.5005	1000	NA	NA	NA	NA	NA	NA	1000
407	0	0	0	0	501	NA	0.5005	1000	NA	NA	NA	NA	NA	NA	1000
408	0	0	0	0	501	NA	0.5005	1000	NA	NA	NA	NA	NA	NA	1000
409	0	0	0	0	501	NA	0.5005	1000	NA	NA	NA	NA	NA	NA	1000
410	0	0	0	0	501	NA	0.5005	1000	NA	NA	NA	NA	NA	NA	1000
411	0	0	0	0	501	NA	0.5005	1000	NA	NA	NA	NA	NA	NA	1000
412	1	NA	NA	NA	NA	NA	NA	1000	NA	NA	NA	NA	NA	NA	1000
413	1	NA	NA	NA	NA	NA	NA	1000	NA	NA	NA	NA	NA	NA	1000
414	1	NA	NA	NA	NA	NA	NA	1000	NA	NA	NA	NA	NA	NA	1000
415	0	0	0	0	501	NA	0.5005	1000	NA	NA	NA	NA	NA	NA	1000
416	0	0	0	0	501	NA	0.5005	1000	NA	NA	NA	NA	NA	NA	1000
417	0	0	0	0	501	NA	0.5005	1000	NA	NA	NA	NA	NA	NA	1000
418	0	0	0	0	501	NA	0.5005	1000	NA	NA	NA	NA	NA	NA	1000
419	0	0	0	0	501	NA	0.5005	1000	NA	NA	NA	NA	NA	NA	1000
420	0	0	0	0	501	NA	0.5005	1000	NA	NA	NA	NA	NA	NA	1000
421	0	0	0	0	501	NA	0.5005	1000	NA	NA	NA	NA	NA	NA	1000
422	0	0	0	0	501	NA	0.5005	1000	NA	NA	NA	NA	NA	NA	1000
423	0	0	0	0	501	NA	0.5005	1000	NA	NA	NA	NA	NA	NA	1000
424	0	0	0	0	501	NA	0.5005	1000	NA	NA	NA	NA	NA	NA	1000
425	0	0	0	0	501	NA	0.5005	1000	NA	NA	NA	NA	NA	NA	1000
426	0	0	0	0	501	NA	0.5005	1000	NA	NA	NA	NA	NA	NA	1000
427	0	0	0	0	501	NA	0.5005	1000	NA	NA	NA	NA	NA	NA	1000
428	0	0	0	0	501	NA	0.5005	1000	NA	NA	NA	NA	NA	NA	1000
429	0	0	0	0	501	NA	0.5005	1000	NA	NA	NA	NA	NA	NA	1000
430	0	0	0	0	501	NA	0.5005	1000	NA	NA	NA	NA	NA	NA	1000
431	0	0	0	0	501	NA	0.5005	1000	NA	NA	NA	NA	NA	NA	1000
432	0	0	0	0	501	NA	0.5005	1000	NA	NA	NA	NA	NA	NA	1000
433	0	0	0	0	501	NA	0.5005	1000	NA	NA	NA	NA	NA	NA	1000
434	0	0	0	0	501	NA	0.5005	1000	NA	NA	NA	NA	NA	NA	1000
435	0	0	0	0	501	NA	0.5005	1000	NA	NA	NA	NA	NA	NA	1000
436	0	0	0	0	501	NA	0.5005	1000	NA	NA	NA	NA	NA	NA	1000
437	0	0	0	0	501	NA	0.5005	1000	NA	NA	NA	NA	NA	NA	1000
438	0	0	0	0	501	NA	0.5005	1000	NA	NA	NA	NA	NA	NA	1000
439	0	0	0	0	501	NA	0.5005	1000	NA	NA	NA	NA	NA	NA	1000
440	0	0	0	0	501	NA	0.5005	1000	NA	NA	NA	NA	NA	NA	1000
441	0	0	0	0	501	NA	0.5005	1000	NA	NA	NA	NA	NA	NA	1000
442	0	0	0	0	501	NA	0.5005	1000	NA	NA	NA	NA	NA	NA	1000
443	0	0	0	0	501	NA	0.5005	1000	NA	NA	NA	NA	NA	NA	1000
444	0	0	0	0	501	NA	0.5005	1000	NA	NA	NA	NA	NA	NA	1000
445	0	0	0	0	501	NA	0.5005	1000	NA	NA	NA	NA	NA	NA	1000
446	0	0	0	0	501	NA	0.5005	1000	NA	NA	NA	NA	NA	NA	1000
447	0	0	0	0	501	NA	0.5005	1000	NA	NA	NA	NA	NA	NA	1000
448	0	0	0	0	501	NA	0.5005	1000	NA	NA	NA	NA	NA	NA	1000
449	0	0	0	0	501	NA	0.5005	1000	NA	NA	NA	NA	NA	NA	1000
450	0	0	0	0	501	NA	0.5005	1000	NA	NA	NA	NA	NA	NA	1000
451	0	0	0	0	501	NA	0.5005	1000	NA	NA	NA	NA	NA	NA	1000
452	0	0	0	0	501	NA	0.5005	1000	NA	NA	NA	NA	NA	NA	1000
453	0	0	0	0	501	NA	0.5005	1000	NA	NA	NA	NA	NA	NA	1000
454	0	0	0	0	501	NA	0.5005	1000	NA	NA	NA	NA	NA	NA	1000
455	0	0	0	0	501	NA	0.5005	1000	NA	NA	NA	NA	NA	NA	1000
456	0	0	0	0	501	NA	0.5005	1000	NA	NA	NA	NA	NA	NA	1000
457	0	0	0	0	501	NA	0.5005	1000	NA	NA	NA	NA	NA	NA	1000
458	0	0	0	0	501	NA	0.5005	1000	NA	NA	NA	NA	NA	NA	1000
459	0	0	0	0	501	NA	0.5005	1000	NA	NA	NA	NA	NA	NA	1000
460	0	0	0	0	501	NA	0.5005	1000	NA	NA	NA	NA	NA	NA	1000
461	0	0	0	0	501	NA	0.5005	1000	NA	NA	NA	NA	NA	NA	1000
462	0	0	0	0	501	NA	0.5005	1000	NA	NA	NA	NA	NA	NA	1000
463	0	0	0	0	501	NA	0.5005	1000	NA	NA	NA	NA	NA	NA	1000
464	0	0	0	0	501	NA	0.5005	1000	NA	NA	NA	NA	NA	NA	1000
465	0	0	0	0	501	NA	0.5005	1000	NA	NA	NA	NA	NA	NA	1000
466	0	0	0	0	501	NA	0.5005	1000	NA	NA	NA	NA	NA	NA	1000
467	0	0	0	0	501	NA	0.5005	1000	NA	NA	NA	NA	NA	NA	1000
468	0	0	0	0	501	NA	0.5005	1000	NA	NA	NA	NA	NA	NA	1000
469	0	0	0	0	501	NA	0.5005	1000	NA	NA	NA	NA	NA	NA	1000
470	0	0	0	0	501	NA	0.5005	1000	NA	NA	NA	NA	NA	NA	1000
471	0	0	0	0	501	NA	0.5005	1000	NA	NA	NA	NA	NA	NA	1000
472	1	NA	NA	NA	NA	NA	NA	1000	NA	NA	NA	NA	NA	NA	1000
473	1	NA	NA	NA	NA	NA	NA	1000	NA	NA	NA	NA	NA	NA	1000
474	1	NA	NA	NA	NA	NA	NA	1000	NA	NA	NA	NA	NA	NA	1000
475	1	NA	NA	NA	NA	NA	NA	1000	NA	NA	NA	NA	NA	NA	1000
476	1	NA	NA	NA	NA	NA	NA	1000	NA	NA	NA	NA	NA	NA	1000
477	1	NA	NA	NA	NA	NA	NA	1000	NA	NA	NA	NA	NA	NA	1000
478	1	NA	NA	NA	NA	NA	NA	1000	NA	NA	NA	NA	NA	NA	1000
479	1	NA	NA	NA	NA	NA	NA	1000	NA	NA	NA	NA	NA	NA	1000
480	0	0	0	0	501	NA	0.5005	1000	NA	NA	NA	NA	NA	NA	1000
481	0	0	0	0	501	NA	0.5005	1000	NA	NA	NA	NA	NA	NA	1000
482	0	0	0	0	501	NA	0.5005	1000	NA	NA	NA	NA	NA	NA	1000
483	0	0	0	0	501	NA	0.5005	1000	NA	NA	NA	NA	NA	NA	1000
484	0	0	0	0	501	NA	0.5005	1000	NA	NA	NA	NA	NA	NA	1000
485	0	0	0	0	501	NA	0.5005	1000	NA	NA	NA	NA	NA	NA	1000
486	0	0	0	0	501	NA	0.5005	1000	NA	NA	NA	NA	NA	NA	1000
487	0	0	0	0	501	NA	0.5005	1000	NA	NA	NA	NA	NA	NA	1000
488	0	0	0	0	501	NA	0.5005	1000	NA	NA	NA	NA	NA	NA	1000
489	0	0	0	0	501	NA	0.5005	1000	NA	NA	NA	NA	NA	NA	1000
490	0	0	0	0	501	NA	0.5005	1000	NA	NA	NA	NA	NA	NA	1000
491	0	0	0	0	501	NA	0.5005	1000	NA	NA	NA	NA	NA	NA	1000
492	0	0	0	0	501	NA	0.5005	1000	NA	NA	NA	NA	NA	NA	1000
493	0	0	0	0	501	NA	0.5005	1000	NA	NA	NA	NA	NA	NA	1000
494	0	0	0	0	501	NA	0.5005	1000	NA	NA	NA	NA	NA	NA	1000
495	0	0	0	0	501	NA	0.5005	1000	NA	NA	NA	NA	NA	NA	1000
496	0	0	0	0	501	NA	0.5005	1000	NA	NA	NA	NA	NA	NA	1000
497	0	0	0	0	501	NA	0.5005	1000	NA	NA	NA	NA	NA	NA	1000
498	0	0	0	0	501	NA	0.5005	1000	NA	NA	NA	NA	NA	NA	1000
499	0	0	0	0	501	NA	0.5005	1000	NA	NA	NA	NA	NA	NA	1000
500	0	0	0	0	501	NA	0.5005	1000	NA	NA	NA	NA	NA	NA	1000
501	0	0	0	0	501	NA	0.5005	1000	NA	NA	NA	NA	NA	NA	1000
502	0	0	0	0	501	NA	0.5005	1000	NA	NA	NA	NA	NA	NA	1000
503	0	0	0	0	501	NA	0.5005	1000	NA	NA	NA	NA	NA	NA	1000
504	0	0	0	0	501	NA	0.5005	1000	NA	NA	NA	NA	NA	NA	1000
505	0	0	0	0	501	NA	0.5005	1000	NA	NA	NA	NA	NA	NA	1000
506	0	0	0	0	501	NA	0.5005	1000	NA	NA	NA	NA	NA	NA	1000
507	0	0	0	0	501	NA	0.5005	1000	NA	NA	NA	NA	NA	NA	1000
508	0	0	0	0	501	NA	0.5005	1000	NA	NA	NA	NA	NA	NA	1000
509	0	0	0	0	501	NA	0.5005	1000	NA	NA	NA	NA	NA	NA	1000
510	0	0	0	0	501	NA	0.5005	1000	NA	NA	NA	NA	NA	NA	1000
511	0	0	0	0	501	NA	0.5005	1000	NA	NA	NA	NA	NA	NA	1000
512	0	0	0	0	501	NA	0.5005	1000	NA	NA	NA	NA	NA	NA	1000
513	0	0	0	0	501	NA	0.5005	1000	NA	NA	NA	NA	NA	NA	1000
514	0	0	0	0	501	NA	0.5005	1000	NA	NA	NA	NA	NA	NA	1000
515	0	0	0	0	501	NA	0.5005	1000	NA	NA	NA	NA	NA	NA	1000
516	0	0	0	0	501	NA	0.5005	1000	NA	NA	NA	NA	NA	NA	1000
517	0	0	0	0	501	NA	0.5005	1000	NA	NA	NA	NA	NA	NA	1000
518	0	0	0	0	501	NA	0.5005	1000	NA	NA	NA	NA	NA	NA	1000
519	0	0	0	0	501	NA	0.5005	1000	NA	NA	NA	NA	NA	NA	1000
520	0	0	0	0	501	NA	0.5005	1000	NA	NA	NA	NA	NA	NA	1000
521	0	0	0	0	501	NA	0.5005	1000	NA	NA	NA	NA	NA	NA	1000
522	0	0	0	0	501	NA	0.5005	1000	NA	NA	NA	NA	NA	NA	1000
523	0	0	0	0	501	NA	0.5005	1000	NA	NA	NA	NA	NA	NA	1000
524	0	0	0	0	501	NA	0.5005	1000	NA	NA	NA	NA	NA	NA	1000
525	0	0	0	0	501	NA	0.5005	1000	NA	NA	NA	NA	NA	NA	1000
526	0	0	0	0	501	NA	0.5005	1000	NA	NA	NA	NA	NA	NA	1000
527	0	0	0	0	501	NA	0.5005	1000	NA	NA	NA	NA	NA	NA	1000
528	0	0	0	0	501	NA	0.5005	1000	NA	NA	NA	NA	NA	NA	1000
529	0	0	0	0	501	NA	0.5005	1000	NA	NA	NA	NA	NA	NA	1000
530	0	0	0	0	501	NA	0.5005	1000	NA	NA	NA	NA	NA	NA	1000
531	0	0	0	0	501	NA	0.5005	1000	NA	NA	NA	NA	NA	NA	1000
532	0	0	0	0	501	NA	0.5005	1000	NA	NA	NA	NA	NA	NA	1000
533	0	0	0	0	501	NA	0.5005	1000	NA	NA	NA	NA	NA	NA	1000
534	1	NA	NA	NA	NA	NA	NA	1000	NA	NA	NA	NA	NA	NA	1000
535	1	NA	NA	NA	NA	NA	NA	1000	NA	NA	NA	NA	NA	NA	1000
536	1	NA	NA	NA	NA	NA	NA	1000	NA	NA	NA	NA	NA	NA	1000
537	1	NA	NA	NA	NA	NA	NA	1000	NA	NA	NA	NA	NA	NA	1000
538	1	NA	NA	NA	NA	NA	NA	1000	NA	NA	NA	NA	NA	NA	1000
539	1	NA	NA	NA	NA	NA	NA	1000	NA	NA	NA	NA	NA	NA	1000
540	1	NA	NA	NA	NA	NA	NA	1000	NA	NA	NA	NA	NA	NA	1000
541	1	NA	NA	NA	NA	NA	NA	1000	NA	NA	NA	NA	NA	NA	1000
542	1	NA	NA	NA	NA	NA	NA	1000	NA	NA	NA	NA	NA	NA	1000
543	1	NA	NA	NA	NA	NA	NA	1000	NA	NA	NA	NA	NA	NA	1000
544	0	0	0	0	501	NA	0.5005	1000	NA	NA	NA	NA	NA	NA	1000
545	0	0	0	0	501	NA	0.5005	1000	NA	NA	NA	NA	NA	NA	1000
546	0	0	0	0	501	NA	0.5005	1000	NA	NA	NA	NA	NA	NA	1000
547	0	0	0	0	501	NA	0.5005	1000	NA	NA	NA	NA	NA	NA	1000
548	0	0	0	0	501	NA	0.5005	1000	NA	NA	NA	NA	NA	NA	1000
549	0	0	0	0	501	NA	0.5005	1000	NA	NA	NA	NA	NA	NA	1000
550	0	0	0	0	501	NA	0.5005	1000	NA	NA	NA	NA	NA	NA	1000
551	0	0	0	0	501	NA	0.5005	1000	NA	NA	NA	NA	NA	NA	1000
552	0	0	0	0	501	NA	0.5005	1000	NA	NA	NA	NA	NA	NA	1000
553	0	0	0	0	501	NA	0.5005	1000	NA	NA	NA	NA	NA	NA	1000
554	0	0	0	0	501	NA	0.5005	1000	NA	NA	NA	NA	NA	NA	1000
555	0	0	0	0	501	NA	0.5005	1000	NA	NA	NA	NA	NA	NA	1000
556	0	0	0	0	501	NA	0.5005	1000	NA	NA	NA	NA	NA	NA	1000
557	0	0	0	0	501	NA	0.5005	1000	NA	NA	NA	NA	NA	NA	1000
558	0	0	0	0	501	NA	0.5005	1000	NA	NA	NA	NA	NA	NA	1000
559	0	0	0	0	501	NA	0.5005	1000	NA	NA	NA	NA	NA	NA	1000
560	0	0	0	0	501	NA	0.5005	1000	NA	NA	NA	NA	NA	NA	1000
561	0	0	0	0	501	NA	0.5005	1000	NA	NA	NA	NA	NA	NA	1000
562	0	0	0	0	501	NA	0.5005	1000	NA	NA	NA	NA	NA	NA	1000
563	0	0	0	0	501	NA	0.5005	1000	NA	NA	NA	NA	NA	NA	1000
564	0	0	0	0	501	NA	0.5005	1000	NA	NA	NA	NA	NA	NA	1000
565	0	0	0	0	501	NA	0.5005	1000	NA	NA	NA	NA	NA	NA	1000
566	0	0	0	0	501	NA	0.5005	1000	NA	NA	NA	NA	NA	NA	1000
567	0	0	0	0	501	NA	0.5005	1000	NA	NA	NA	NA	NA	NA	1000
568	0	0	0	0	501	NA	0.5005	1000	NA	NA	NA	NA	NA	NA	1000
569	0	0	0	0	501	NA	0.5005	1000	NA	NA	NA	NA	NA	NA	1000
570	0	0	0	0	501	NA	0.5005	1000	NA	NA	NA	NA	NA	NA	1000
571	0	0	0	0	501	NA	0.5005	1000	NA	NA	NA	NA	NA	NA	1000
572	0	0	0	0	501	NA	0.5005	1000	NA	NA	NA	NA	NA	NA	1000
573	0	0	0	0	501	NA	0.5005	1000	NA	NA	NA	NA	NA	NA	1000
574	0	0	0	0	501	NA	0.5005	1000	NA	NA	NA	NA	NA	NA	1000
575	0	0	0	0	501	NA	0.5005	1000	NA	NA	NA	NA	NA	NA	1000
576	0	0	0	0	501	NA	0.5005	1000	NA	NA	NA	NA	NA	NA	1000
577	0	0	0	0	501	NA	0.5005	1000	NA	NA	NA	NA	NA	NA	1000
578	0	0	0	0	501	NA	0.5005	1000	NA	NA	NA	NA	NA	NA	1000
579	0	0	0	0	501	NA	0.5005	1000	NA	NA	NA	NA	NA	NA	1000
580	0	0	0	0	501	NA	0.5005	1000	NA	NA	NA	NA	NA	NA	1000
581	0	0	0	0	501	NA	0.5005	1000	NA	NA	NA	NA	NA	NA	1000
582	0	0	0	0	501	NA	0.5005	1000	NA	NA	NA	NA	NA	NA	1000
583	0	0	0	0	501	NA	0.5005	1000	NA	NA	NA	NA	NA	NA	1000
584	0	0	0	0	501	NA	0.5005	1000	NA	NA	NA	NA	NA	NA	1000
585	0	0	0	0	501	NA	0.5005	1000	NA	NA	NA	NA	NA	NA	1000
586	0	0	0	0	501	NA	0.5005	1000	NA	NA	NA	NA	NA	NA	1000
587	0	0	0	0	501	NA	0.5005	1000	NA	NA	NA	NA	NA	NA	1000
588	0	0	0	0	501	NA	0.5005	1000	NA	NA	NA	NA	NA	NA	1000
589	0	0	0	0	501	NA	0.5005	1000	NA	NA	NA	NA	NA	NA	1000
590	0	0	0	0	501	NA	0.5005	1000	NA	NA	NA	NA	NA	NA	1000
591	0	0	0	0	501	NA	0.5005	1000	NA	NA	NA	NA	NA	NA	1000
592	0	0	0	0	501	NA	0.5005	1000	NA	NA	NA	NA	NA	NA	1000
593	0	0	0	0	501	NA	0.5005	1000	NA	NA	NA	NA	NA	NA	1000
594	0	0	0	0	501	NA	0.5005	1000	NA	NA	NA	NA	NA	NA	1000
595	0	0	0	0	501	NA	0.5005	1000	NA	NA	NA	NA	NA	NA	1000
596	0	0	0	0	501	NA	0.5005	1000	NA	NA	NA	NA	NA	NA	1000
597	0	0	0	0	501	NA	0.5005	1000	NA	NA	NA	NA	NA	NA	1000
598	1	NA	NA	NA	NA	NA	NA	1000	NA	NA	NA	NA	NA	NA	1000
599	1	NA	NA	NA	NA	NA	NA	1000	NA	NA	NA	NA	NA	NA	1000
600	1	NA	NA	NA	NA	NA	NA	1000	NA	NA	NA	NA	NA	NA	1000
601	1	NA	NA	NA	NA	NA	NA	1000	NA	NA	NA	NA	NA	NA	1000
602	1	NA	NA	NA	NA	NA	NA	1000	NA	NA	NA	NA	NA	NA	1000
603	1	NA	NA	NA	NA	NA	NA	1000	NA	NA	NA	NA	NA	NA	1000
604	1	NA	NA	NA	NA	NA	NA	1000	NA	NA	NA	NA	NA	NA	1000
605	1	NA	NA	NA	NA	NA	NA	1000	NA	NA	NA	NA	NA	NA	1000
606	1	NA	NA	NA	NA	NA	NA	1000	NA	NA	NA	NA	NA	NA	1000
607	1	NA	NA	NA	NA	NA	NA	1000	NA	NA	NA	NA	NA	NA	1000
608	1	NA	NA	NA	NA	NA	NA	1000	NA	NA	NA	NA	NA	NA	1000
609	0	0	0	0	501	NA	0.5005	1000	NA	NA	NA	NA	NA	NA	1000
610	0	0	0	0	501	NA	0.5005	1000	NA	NA	NA	NA	NA	NA	1000
611	0	0	0	0	501	NA	0.5005	1000	NA	NA	NA	NA	NA	NA	1000
612	0	0	0	0	501	NA	0.5005	1000	NA	NA	NA	NA	NA	NA	1000
613	0	0	0	0	501	NA	0.5005	1000	NA	NA	NA	NA	NA	NA	1000
614	0	0	0	0	501	NA	0.5005	1000	NA	NA	NA	NA	NA	NA	1000
615	0	0	0	0	501	NA	0.5005	1000	NA	NA	NA	NA	NA	NA	1000
616	0	0	0	0	501	NA	0.5005	1000	NA	NA	NA	NA	NA	NA	1000
617	0	0	0	0	501	NA	0.5005	1000	NA	NA	NA	NA	NA	NA	1000
618	0	0	0	0	501	NA	0.5005	1000	NA	NA	NA	NA	NA	NA	1000
619	0	0	0	0	501	NA	0.5005	1000	NA	NA	NA	NA	NA	NA	1000
620	0	0	0	0	501	NA	0.5005	1000	NA	NA	NA	NA	NA	NA	1000
621	0	0	0	0	501	NA	0.5005	1000	NA	NA	NA	NA	NA	NA	1000
622	0	0	0	0	501	NA	0.5005	1000	NA	NA	NA	NA	NA	NA	1000
623	0	0	0	0	501	NA	0.5005	1000	NA	NA	NA	NA	NA	NA	1000
624	0	0	0	0	501	NA	0.5005	1000	NA	NA	NA	NA	NA	NA	1000
625	0	0	0	0	501	NA	0.5005	1000	NA	NA	NA	NA	NA	NA	1000
626	0	0	0	0	501	NA	0.5005	1000	NA	NA	NA	NA	NA	NA	1000
627	0	0	0	0	501	NA	0.5005	1000	NA	NA	NA	NA	NA	NA	1000
628	0	0	0	0	501	NA	0.5005	1000	NA	NA	NA	NA	NA	NA	1000
629	0	0	0	0	501	NA	0.5005	1000	NA	NA	NA	NA	NA	NA	1000
630	0	0	0	0	501	NA	0.5005	1000	NA	NA	NA	NA	NA	NA	1000
631	0	0	0	0	501	NA	0.5005	1000	NA	NA	NA	NA	NA	NA	1000
632	0	0	0	0	501	NA	0.5005	1000	NA	NA	NA	NA	NA	NA	1000
633	0	0	0	0	501	NA	0.5005	1000	NA	NA	NA	NA	NA	NA	1000
634	0	0	0	0	501	NA	0.5005	1000	NA	NA	NA	NA	NA	NA	1000
635	0	0	0	0	501	NA	0.5005	1000	NA	NA	NA	NA	NA	NA	1000
636	0	0	0	0	501	NA	0.5005	1000	NA	NA	NA	NA	NA	NA	1000
637	0	0	0	0	501	NA	0.5005	1000	NA	NA	NA	NA	NA	NA	1000
638	0	0	0	0	501	NA	0.5005	1000	NA	NA	NA	NA	NA	NA	1000
639	0	0	0	0	501	NA	0.5005	1000	NA	NA	NA	NA	NA	NA	1000
640	0	0	0	0	501	NA	0.5005	1000	NA	NA	NA	NA	NA	NA	1000
641	0	0	0	0	501	NA	0.5005	1000	NA	NA	NA	NA	NA	NA	1000
642	0	0	0	0	501	NA	0.5005	1000	NA	NA	NA	NA	NA	NA	1000
643	0	0	0	0	501	NA	0.5005	1000	NA	NA	NA	NA	NA	NA	1000
644	0	0	0	0	501	NA	0.5005	1000	NA	NA	NA	NA	NA	NA	1000
645	0	0	0	0	501	NA	0.5005	1000	NA	NA	NA	NA	NA	NA	1000
646	0	0	0	0	501	NA	0.5005	1000	NA	NA	NA	NA	NA	NA	1000
647	0	0	0	0	501	NA	0.5005	1000	NA	NA	NA	NA	NA	NA	1000
648	0	0	0	0	501	NA	0.5005	1000	NA	NA	NA	NA	NA	NA	1000
649	0	0	0	0	501	NA	0.5005	1000	NA	NA	NA	NA	NA	NA	1000
650	0	0	0	0	501	NA	0.5005	1000	NA	NA	NA	NA	NA	NA	1000
651	0	0	0	0	501	NA	0.5005	1000	NA	NA	NA	NA	NA	NA	1000
652	0	0	0	0	501	NA	0.5005	1000	NA	NA	NA	NA	NA	NA	1000
653	0	0	0	0	501	NA	0.5005	1000	NA	NA	NA	NA	NA	NA	1000
654	0	0	0	0	501	NA	0.5005	1000	NA	NA	NA	NA	NA	NA	1000
655	0	0	0	0	501	NA	0.5005	1000	NA	NA	NA	NA	NA	NA	1000
656	0	0	0	0	501	NA	0.5005	1000	NA	NA	NA	NA	NA	NA	1000
657	0	0	0	0	501	NA	0.5005	1000	NA	NA	NA	NA	NA	NA	1000
658	0	0	0	0	501	NA	0.5005	1000	NA	NA	NA	NA	NA	NA	1000
659	0	0	0	0	501	NA	0.5005	1000	NA	NA	NA	NA	NA	NA	1000
660	0	0	0	0	501	NA	0.5005	1000	NA	NA	NA	NA	NA	NA	1000
661	0	0	0	0	501	NA	0.5005	1000	NA	NA	NA	NA	NA	NA	1000
662	1	NA	NA	NA	NA	NA	NA	1000	NA	NA	NA	NA	NA	NA	1000
663	1	NA	NA	NA	NA	NA	NA	1000	NA	NA	NA	NA	NA	NA	1000
664	1	NA	NA	NA	NA	NA	NA	1000	NA	NA	NA	NA	NA	NA	1000
665	1	NA	NA	NA	NA	NA	NA	1000	NA	NA	NA	NA	NA	NA	1000
666	1	NA	NA	NA	NA	NA	NA	1000	NA	NA	NA	NA	NA	NA	1000
667	1	NA	NA	NA	NA	NA	NA	1000	NA	NA	NA	NA	NA	NA	1000
668	1	NA	NA	NA	NA	NA	NA	1000	NA	NA	NA	NA	NA	NA	1000
669	1	NA	NA	NA	NA	NA	NA	1000	NA	NA	NA	NA	NA	NA	1000
670	1	NA	NA	NA	NA	NA	NA	1000	NA	NA	NA	NA	NA	NA	1000
671	1	NA	NA	NA	NA	NA	NA	1000	NA	NA	NA	NA	NA	NA	1000
672	1	NA	NA	NA	NA	NA	NA	1000	NA	NA	NA	NA	NA	NA	1000
673	1	NA	NA	NA	NA	NA	NA	1000	NA	NA	NA	NA	NA	NA	1000
674	0	0	0	0	501	NA	0.5005	1000	NA	NA	NA	NA	NA	NA	1000
675	0	0	0	0	501	NA	0.5005	1000	NA	NA	NA	NA	NA	NA	1000
676	0	0	0	0	501	NA	0.5005	1000	NA	NA	NA	NA	NA	NA	1000
677	0	0	0	0	501	NA	0.5005	1000	NA	NA	NA	NA	NA	NA	1000
678	0	0	0	0	501	NA	0.5005	1000	NA	NA	NA	NA	NA	NA	1000
679	0	0	0	0	501	NA	0.5005	1000	NA	NA	NA	NA	NA	NA	1000
680	0	0	0	0	501	NA	0.5005	1000	NA	NA	NA	NA	NA	NA	1000
681	0	0	0	0	501	NA	0.5005	1000	NA	NA	NA	NA	NA	NA	1000
682	0	0	0	0	501	NA	0.5005	1000	NA	NA	NA	NA	NA	NA	1000
683	0	0	0	0	501	NA	0.5005	1000	NA	NA	NA	NA	NA	NA	1000
684	0	0	0	0	501	NA	0.5005	1000	NA	NA	NA	NA	NA	NA	1000
685	0	0	0	0	501	NA	0.5005	1000	NA	NA	NA	NA	NA	NA	1000
686	0	0	0	0	501	NA	0.5005	1000	NA	NA	NA	NA	NA	NA	1000
687	0	0	0	0	501	NA	0.5005	1000	NA	NA	NA	NA	NA	NA	1000
688	0	0	0	0	501	NA	0.5005	1000	NA	NA	NA	NA	NA	NA	1000
689	0	0	0	0	501	NA	0.5005	1000	NA	NA	NA	NA	NA	NA	1000
690	0	0	0	0	501	NA	0.5005	1000	NA	NA	NA	NA	NA	NA	1000
691	0	0	0	0	501	NA	0.5005	1000	NA	NA	NA	NA	NA	NA	1000
692	0	0	0	0	501	NA	0.5005	1000	NA	NA	NA	NA	NA	NA	1000
693	0	0	0	0	501	NA	0.5005	1000	NA	NA	NA	NA	NA	NA	1000
694	0	0	0	0	501	NA	0.5005	1000	NA	NA	NA	NA	NA	NA	1000
695	0	0	0	0	501	NA	0.5005	1000	NA	NA	NA	NA	NA	NA	1000
696	0	0	0	0	501	NA	0.5005	1000	NA	NA	NA	NA	NA	NA	1000
697	0	0	0	0	501	NA	0.5005	1000	NA	NA	NA	NA	NA	NA	1000
698	0	0	0	0	501	NA	0.5005	1000	NA	NA	NA	NA	NA	NA	1000
699	0	0	0	0	501	NA	0.5005	1000	NA	NA	NA	NA	NA	NA	1000
700	0	0	0	0	501	NA	0.5005	1000	NA	NA	NA	NA	NA	NA	1000
701	0	0	0	0	501	NA	0.5005	1000	NA	NA	NA	NA	NA	NA	1000
702	0	0	0	0	501	NA	0.5005	1000	NA	NA	NA	NA	NA	NA	1000
703	0	0	0	0	501	NA	0.5005	1000	NA	NA	NA	NA	NA	NA	1000
704	0	0	0	0	501	NA	0.5005	1000	NA	NA	NA	NA	NA	NA	1000
705	0	0	0	0	501	NA	0.5005	1000	NA	NA	NA	NA	NA	NA	1000
706	0	0	0	0	501	NA	0.5005	1000	NA	NA	NA	NA	NA	NA	1000
707	0	0	0	0	501	NA	0.5005	1000	NA	NA	NA	NA	NA	NA	1000
708	0	0	0	0	501	NA	0.5005	1000	NA	NA	NA	NA	NA	NA	1000
709	0	0	0	0	501	NA	0.5005	1000	NA	NA	NA	NA	NA	NA	1000
710	0	0	0	0	501	NA	0.5005	1000	NA	NA	NA	NA	NA	NA	1000
711	0	0	0	0	501	NA	0.5005	1000	NA	NA	NA	NA	NA	NA	1000
712	0	0	0	0	501	NA	0.5005	1000	NA	NA	NA	NA	NA	NA	1000
713	0	0	0	0	501	NA	0.5005	1000	NA	NA	NA	NA	NA	NA	1000
714	0	0	0	0	501	NA	0.5005	1000	NA	NA	NA	NA	NA	NA	1000
715	0	0	0	0	501	NA	0.5005	1000	NA	NA	NA	NA	NA	NA	1000
716	0	0	0	0	501	NA	0.5005	1000	NA	NA	NA	NA	NA	NA	1000
717	0	0	0	0	501	NA	0.5005	1000	NA	NA	NA	NA	NA	NA	1000
718	0	0	0	0	501	NA	0.5005	1000	NA	NA	NA	NA	NA	NA	1000
719	0	0	0	0	501	NA	0.5005	1000	NA	NA	NA	NA	NA	NA	1000
720	0	0	0	0	501	NA	0.5005	1000	NA	NA	NA	NA	NA	NA	1000
721	0	0	0	0	501	NA	0.5005	1000	NA	NA	NA	NA	NA	NA	1000
722	0	0	0	0	501	NA	0.5005	1000	NA	NA	NA	NA	NA	NA	1000
723	0	0	0	0	501	NA	0.5005	1000	NA	NA	NA	NA	NA	NA	1000
724	0	0	0	0	501	NA	0.5005	1000	NA	NA	NA	NA	NA	NA	1000
725	0	0	0	0	501	NA	0.5005	1000	NA	NA	NA	NA	NA	NA	1000
726	0	0	0	0	501	NA	0.5005	1000	NA	NA	NA	NA	NA	NA	1000
727	0	0	0	0	501	NA	0.5005	1000	NA	NA	NA	NA	NA	NA	1000
728	1	NA	NA	NA	NA	NA	NA	1000	NA	NA	NA	NA	NA	NA	1000
729	1	NA	NA	NA	NA	NA	NA	1000	NA	NA	NA	NA	NA	NA	1000
730	1	NA	NA	NA	NA	NA	NA	1000	NA	NA	NA	NA	NA	NA	1000
731	1	NA	NA	NA	NA	NA	NA	1000	NA	NA	NA	NA	NA	NA	1000
732	1	NA	NA	NA	NA	NA	NA	1000	NA	NA	NA	NA	NA	NA	1000
733	1	NA	NA	NA	NA	NA	NA	1000	NA	NA	NA	NA	NA	NA	1000
734	1	NA	NA	NA	NA	NA	NA	1000	NA	NA	NA	NA	NA	NA	1000
735	1	NA	NA	NA	NA	NA	NA	1000	NA	NA	NA	NA	NA	NA	1000
736	1	NA	NA	NA	NA	NA	NA	1000	NA	NA	NA	NA	NA	NA	1000
737	1	NA	NA	NA	NA	NA	NA	1000	NA	NA	NA	NA	NA	NA	1000
738	1	NA	NA	NA	NA	NA	NA	1000	NA	NA	NA	NA	NA	NA	1000
739	1	NA	NA	NA	NA	NA	NA	1000	NA	NA	NA	NA	NA	NA	1000
740	0	0	0	0	501	NA	0.5005	1000	NA	NA	NA	NA	NA	NA	1000
741	0	0	0	0	501	NA	0.5005	1000	NA	NA	NA	NA	NA	NA	1000
742	0	0	0	0	501	NA	0.5005	1000	NA	NA	NA	NA	NA	NA	1000
743	0	0	0	0	501	NA	0.5005	1000	NA	NA	NA	NA	NA	NA	1000
744	0	0	0	0	501	NA	0.5005	1000	NA	NA	NA	NA	NA	NA	1000
745	0	0	0	0	501	NA	0.5005	1000	NA	NA	NA	NA	NA	NA	1000
746	0	0	0	0	501	NA	0.5005	1000	NA	NA	NA	NA	NA	NA	1000
747	0	0	0	0	501	NA	0.5005	1000	NA	NA	NA	NA	NA	NA	1000
748	0	0	0	0	501	NA	0.5005	1000	NA	NA	NA	NA	NA	NA	1000
749	0	0	0	0	501	NA	0.5005	1000	NA	NA	NA	NA	NA	NA	1000
750	0	0	0	0	501	NA	0.5005	1000	NA	NA	NA	NA	NA	NA	1000
751	0	0	0	0	501	NA	0.5005	1000	NA	NA	NA	NA	NA	NA	1000
752	0	0	0	0	501	NA	0.5005	1000	NA	NA	NA	NA	NA	NA	1000
753	0	0	0	0	501	NA	0.5005	1000	NA	NA	NA	NA	NA	NA	1000
754	0	0	0	0	501	NA	0.5005	1000	NA	NA	NA	NA	NA	NA	1000
755	0	0	0	0	501	NA	0.5005	1000	NA	NA	NA	NA	NA	NA	1000
756	0	0	0	0	501	NA	0.5005	1000	NA	NA	NA	NA	NA	NA	1000
757	0	0	0	0	501	NA	0.5005	1000	NA	NA	NA	NA	NA	NA	1000
758	0	0	0	0	501	NA	0.5005	1000	NA	NA	NA	NA	NA	NA	1000
759	0	0	0	0	501	NA	0.5005	1000	NA	NA	NA	NA	NA	NA	1000
760	0	0	0	0	501	NA	0.5005	1000	NA	NA	NA	NA	NA	NA	1000
761	0	0	0	0	501	NA	0.5005	1000	NA	NA	NA	NA	NA	NA	1000
762	0	0	0	0	501	NA	0.5005	1000	NA	NA	NA	NA	NA	NA	1000
763	0	0	0	0	501	NA	0.5005	1000	NA	NA	NA	NA	NA	NA	1000
764	0	0	0	0	501	NA	0.5005	1000	NA	NA	NA	NA	NA	NA	1000
765	0	0	0	0	501	NA	0.5005	1000	NA	NA	NA	NA	NA	NA	1000
766	0	0	0	0	501	NA	0.5005	1000	NA	NA	NA	NA	NA	NA	1000
767	0	0	0	0	501	NA	0.5005	1000	NA	NA	NA	NA	NA	NA	1000
768	0	0	0	0	501	NA	0.5005	1000	NA	NA	NA	NA	NA	NA	1000
769	0	0	0	0	501	NA	0.5005	1000	NA	NA	NA	NA	NA	NA	1000
770	0	0	0	0	501	NA	0.5005	1000	NA	NA	NA	NA	NA	NA	1000
771	0	0	0	0	501	NA	0.5005	1000	NA	NA	NA	NA	NA	NA	1000
772	0	0	0	0	501	NA	0.5005	1000	NA	NA	NA	NA	NA	NA	1000
773	0	0	0	0	501	NA	0.5005	1000	NA	NA	NA	NA	NA	NA	1000
774	0	0	0	0	501	NA	0.5005	1000	NA	NA	NA	NA	NA	NA	1000
775	0	0	0	0	501	NA	0.5005	1000	NA	NA	NA	NA	NA	NA	1000
776	0	0	0	0	501	NA	0.5005	1000	NA	NA	NA	NA	NA	NA	1000
777	0	0	0	0	501	NA	0.5005	1000	NA	NA	NA	NA	NA	NA	1000
778	0	0	0	0	501	NA	0.5005	1000	NA	NA	NA	NA	NA	NA	1000
779	0	0	0	0	501	NA	0.5005	1000	NA	NA	NA	NA	NA	NA	1000
780	0	0	0	0	501	NA	0.5005	1000	NA	NA	NA	NA	NA	NA	1000
781	0	0	0	0	501	NA	0.5005	1000	NA	NA	NA	NA	NA	NA	1000
782	0	0	0	0	501	NA	0.5005	1000	NA	NA	NA	NA	NA	NA	1000
783	0	0	0	0	501	NA	0.5005	1000	NA	NA	NA	NA	NA	NA	1000
784	0	0	0	0	501	NA	0.5005	1000	NA	NA	NA	NA	NA	NA	1000
785	0	0	0	0	501	NA	0.5005	1000	NA	NA	NA	NA	NA	NA	1000
786	0	0	0	0	501	NA	0.5005	1000	NA	NA	NA	NA	NA	NA	1000
787	0	0	0	0	501	NA	0.5005	1000	NA	NA	NA	NA	NA	NA	1000
788	0	0	0	0	501	NA	0.5005	1000	NA	NA	NA	NA	NA	NA	1000
789	0	0	0	0	501	NA	0.5005	1000	NA	NA	NA	NA	NA	NA	1000
790	0	0	0	0	501	NA	0.5005	1000	NA	NA	NA	NA	NA	NA	1000
791	0	0	0	0	501	NA	0.5005	1000	NA	NA	NA	NA	NA	NA	1000
792	0	0	0	0	501	NA	0.5005	1000	NA	NA	NA	NA	NA	NA	1000
793	0	0	0	0	501	NA	0.5005	1000	NA	NA	NA	NA	NA	NA	1000
794	1	NA	NA	NA	NA	NA	NA	1000	NA	NA	NA	NA	NA	NA	1000
795	1	NA	NA	NA	NA	NA	NA	1000	NA	NA	NA	NA	NA	NA	1000
796	1	NA	NA	NA	NA	NA	NA	1000	NA	NA	NA	NA	NA	NA	1000
797	1	NA	NA	NA	NA	NA	NA	1000	NA	NA	NA	NA	NA	NA	1000
798	1	NA	NA	NA	NA	NA	NA	1000	NA	NA	NA	NA	NA	NA	1000
799	1	NA	NA	NA	NA	NA	NA	1000	NA	NA	NA	NA	NA	NA	1000
800	1	NA	NA	NA	NA	NA	NA	1000	NA	NA	NA	NA	NA	NA	1000
801	1	NA	NA	NA	NA	NA	NA	1000	NA	NA	NA	NA	NA	NA	1000
802	1	NA	NA	NA	NA	NA	NA	1000	NA	NA	NA	NA	NA	NA	1000
803	1	NA	NA	NA	NA	NA	NA	1000	NA	NA	NA	NA	NA	NA	1000
804	1	NA	NA	NA	NA	NA	NA	1000	NA	NA	NA	NA	NA	NA	1000
805	1	NA	NA	NA	NA	NA	NA	1000	NA	NA	NA	NA	NA	NA	1000
806	0	0	0	0	501	NA	0.5005	1000	NA	NA	NA	NA	NA	NA	1000
807	0	0	0	0	501	NA	0.5005	1000	NA	NA	NA	NA	NA	NA	1000
808	0	0	0	0	501	NA	0.5005	1000	NA	NA	NA	NA	NA	NA	1000
809	0	0	0	0	501	NA	0.5005	1000	NA	NA	NA	NA	NA	NA	1000
810	0	0	0	0	501	NA	0.5005	1000	NA	NA	NA	NA	NA	NA	1000
811	0	0	0	0	501	NA	0.5005	1000	NA	NA	NA	NA	NA	NA	1000
812	0	0	0	0	501	NA	0.5005	1000	NA	NA	NA	NA	NA	NA	1000
813	0	0	0	0	501	NA	0.5005	1000	NA	NA	NA	NA	NA	NA	1000
814	0	0	0	0	501	NA	0.5005	1000	NA	NA	NA	NA	NA	NA	1000
815	0	0	0	0	501	NA	0.5005	1000	NA	NA	NA	NA	NA	NA	1000
816	0	0	0	0	501	NA	0.5005	1000	NA	NA	NA	NA	NA	NA	1000
817	0	0	0	0	501	NA	0.5005	1000	NA	NA	NA	NA	NA	NA	1000
818	0	0	0	0	501	NA	0.5005	1000	NA	NA	NA	NA	NA	NA	1000
819	0	0	0	0	501	NA	0.5005	1000	NA	NA	NA	NA	NA	NA	1000
820	0	0	0	0	501	NA	0.5005	1000	NA	NA	NA	NA	NA	NA	1000
821	0	0	0	0	501	NA	0.5005	1000	NA	NA	NA	NA	NA	NA	1000
822	0	0	0	0	501	NA	0.5005	1000	NA	NA	NA	NA	NA	NA	1000
823	0	0	0	0	501	NA	0.5005	1000	NA	NA	NA	NA	NA	NA	1000
824	0	0	0	0	501	NA	0.5005	1000	NA	NA	NA	NA	NA	NA	1000
825	0	0	0	0	501	NA	0.5005	1000	NA	NA	NA	NA	NA	NA	1000
826	0	0	0	0	501	NA	0.5005	1000	NA	NA	NA	NA	NA	NA	1000
827	0	0	0	0	501	NA	0.5005	1000	NA	NA	NA	NA	NA	NA	1000
828	0	0	0	0	501	NA	0.5005	1000	NA	NA	NA	NA	NA	NA	1000
829	0	0	0	0	501	NA	0.5005	1000	NA	NA	NA	NA	NA	NA	1000
830	0	0	0	0	501	NA	0.5005	1000	NA	NA	NA	NA	NA	NA	1000
831	0	0	0	0	501	NA	0.5005	1000	NA	NA	NA	NA	NA	NA	1000
832	0	0	0	0	501	NA	0.5005	1000	NA	NA	NA	NA	NA	NA	1000
833	0	0	0	0	501	NA	0.5005	1000	NA	NA	NA	NA	NA	NA	1000
834	0	0	0	0	501	NA	0.5005	1000	NA	NA	NA	NA	NA	NA	1000
835	0	0	0	0	501	NA	0.5005	1000	NA	NA	NA	NA	NA	NA	1000
836	0	0	0	0	501	NA	0.5005	1000	NA	NA	NA	NA	NA	NA	1000
837	0	0	0	0	501	NA	0.5005	1000	NA	NA	NA	NA	NA	NA	1000
838	0	0	0	0	501	NA	0.5005	1000	NA	NA	NA	NA	NA	NA	1000
839	0	0	0	0	501	NA	0.5005	1000	NA	NA	NA	NA	NA	NA	1000
840	0	0	0	0	501	NA	0.5005	1000	NA	NA	NA	NA	NA	NA	1000
841	0	0	0	0	501	NA	0.5005	1000	NA	NA	NA	NA	NA	NA	1000
842	0	0	0	0	501	NA	0.5005	1000	NA	NA	NA	NA	NA	NA	1000
843	0	0	0	0	501	NA	0.5005	1000	NA	NA	NA	NA	NA	NA	1000
844	0	0	0	0	501	NA	0.5005	1000	NA	NA	NA	NA	NA	NA	1000
845	0	0	0	0	501	NA	0.5005	1000	NA	NA	NA	NA	NA	NA	1000
846	0	0	0	0	501	NA	0.5005	1000	NA	NA	NA	NA	NA	NA	1000
847	0	0	0	0	501	NA	0.5005	1000	NA	NA	NA	NA	NA	NA	1000
848	0	0	0	0	501	NA	0.5005	1000	NA	NA	NA	NA	NA	NA	1000
849	0	0	0	0	501	NA	0.5005	1000	NA	NA	NA	NA	NA	NA	1000
850	0	0	0	0	501	NA	0.5005	1000	NA	NA	NA	NA	NA	NA	1000
851	0	0	0	0	501	NA	0.5005	1000	NA	NA	NA	NA	NA	NA	1000
852	0	0	0	0	501	NA	0.5005	1000	NA	NA	NA	NA	NA	NA	1000
853	0	0	0	0	501	NA	0.5005	1000	NA	NA	NA	NA	NA	NA	1000
854	0	0	0	0	501	NA	0.5005	1000	NA	NA	NA	NA	NA	NA	1000
855	0	0	0	0	501	NA	0.5005	1000	NA	NA	NA	NA	NA	NA	1000
856	0	0	0	0	501	NA	0.5005	1000	NA	NA	NA	NA	NA	NA	1000
857	0	0	0	0	501	NA	0.5005	1000	NA	NA	NA	NA	NA	NA	1000
858	1	NA	NA	NA	NA	NA	NA	1000	NA	NA	NA	NA	NA	NA	1000
859	1	NA	NA	NA	NA	NA	NA	1000	NA	NA	NA	NA	NA	NA	1000
860	1	NA	NA	NA	NA	NA	NA	1000	NA	NA	NA	NA	NA	NA	1000
861	1	NA	NA	NA	NA	NA	NA	1000	NA	NA	NA	NA	NA	NA	1000
862	1	NA	NA	NA	NA	NA	NA	1000	NA	NA	NA	NA	NA	NA	1000
863	1	NA	NA	NA	NA	NA	NA	1000	NA	NA	NA	NA	NA	NA	1000
864	1	NA	NA	NA	NA	NA	NA	1000	NA	NA	NA	NA	NA	NA	1000
865	1	NA	NA	NA	NA	NA	NA	1000	NA	NA	NA	NA	NA	NA	1000
866	1	NA	NA	NA	NA	NA	NA	1000	NA	NA	NA	NA	NA	NA	1000
867	1	NA	NA	NA	NA	NA	NA	1000	NA	NA	NA	NA	NA	NA	1000
868	1	NA	NA	NA	NA	NA	NA	1000	NA	NA	NA	NA	NA	NA	1000
869	1	NA	NA	NA	NA	NA	NA	1000	NA	NA	NA	NA	NA	NA	1000
870	1	NA	NA	NA	NA	NA	NA	1000	NA	NA	NA	NA	NA	NA	1000
871	1	NA	NA	NA	NA	NA	NA	1000	NA	NA	NA	NA	NA	NA	1000
872	1	NA	NA	NA	NA	NA	NA	1000	NA	NA	NA	NA	NA	NA	1000
873	0	0	0	0	501	NA	0.5005	1000	NA	NA	NA	NA	NA	NA	1000
874	0	0	0	0	501	NA	0.5005	1000	NA	NA	NA	NA	NA	NA	1000
875	0	0	0	0	501	NA	0.5005	1000	NA	NA	NA	NA	NA	NA	1000
876	0	0	0	0	501	NA	0.5005	1000	NA	NA	NA	NA	NA	NA	1000
877	0	0	0	0	501	NA	0.5005	1000	NA	NA	NA	NA	NA	NA	1000
878	0	0	0	0	501	NA	0.5005	1000	NA	NA	NA	NA	NA	NA	1000
879	0	0	0	0	501	NA	0.5005	1000	NA	NA	NA	NA	NA	NA	1000
880	0	0	0	0	501	NA	0.5005	1000	NA	NA	NA	NA	NA	NA	1000
881	0	0	0	0	501	NA	0.5005	1000	NA	NA	NA	NA	NA	NA	1000
882	0	0	0	0	501	NA	0.5005	1000	NA	NA	NA	NA	NA	NA	1000
883	0	0	0	0	501	NA	0.5005	1000	NA	NA	NA	NA	NA	NA	1000
884	0	0	0	0	501	NA	0.5005	1000	NA	NA	NA	NA	NA	NA	1000
885	0	0	0	0	501	NA	0.5005	1000	NA	NA	NA	NA	NA	NA	1000
886	0	0	0	0	501	NA	0.5005	1000	NA	NA	NA	NA	NA	NA	1000
887	0	0	0	0	501	NA	0.5005	1000	NA	NA	NA	NA	NA	NA	1000
888	0	0	0	0	501	NA	0.5005	1000	NA	NA	NA	NA	NA	NA	1000
889	0	0	0	0	501	NA	0.5005	1000	NA	NA	NA	NA	NA	NA	1000
890	0	0	0	0	501	NA	0.5005	1000	NA	NA	NA	NA	NA	NA	1000
891	0	0	0	0	501	NA	0.5005	1000	NA	NA	NA	NA	NA	NA	1000
892	0	0	0	0	501	NA	0.5005	1000	NA	NA	NA	NA	NA	NA	1000
893	0	0	0	0	501	NA	0.5005	1000	NA	NA	NA	NA	NA	NA	1000
894	0	0	0	0	501	NA	0.5005	1000	NA	NA	NA	NA	NA	NA	1000
895	0	0	0	0	501	NA	0.5005	1000	NA	NA	NA	NA	NA	NA	1000
896	0	0	0	0	501	NA	0.5005	1000	NA	NA	NA	NA	NA	NA	1000
897	0	0	0	0	501	NA	0.5005	1000	NA	NA	NA	NA	NA	NA	1000
898	0	0	0	0	501	NA	0.5005	1000	NA	NA	NA	NA	NA	NA	1000
899	0	0	0	0	501	NA	0.5005	1000	NA	NA	NA	NA	NA	NA	1000
900	0	0	0	0	501	NA	0.5005	1000	NA	NA	NA	NA	NA	NA	1000
901	0	0	0	0	501	NA	0.5005	1000	NA	NA	NA	NA	NA	NA	1000
902	0	0	0	0	501	NA	0.5005	1000	NA	NA	NA	NA	NA	NA	1000
903	0	0	0	0	501	NA	0.5005	1000	NA	NA	NA	NA	NA	NA	1000
904	0	0	0	0	501	NA	0.5005	1000	NA	NA	NA	NA	NA	NA	1000
905	0	0	0	0	501	NA	0.5005	1000	NA	NA	NA	NA	NA	NA	1000
906	0	0	0	0	501	NA	0.5005	1000	NA	NA	NA	NA	NA	NA	1000
907	0	0	0	0	501	NA	0.5005	1000	NA	NA	NA	NA	NA	NA	1000
908	0	0	0	0	501	NA	0.5005	1000	NA	NA	NA	NA	NA	NA	1000
909	0	0	0	0	501	NA	0.5005	1000	NA	NA	NA	NA	NA	NA	1000
910	0	0	0	0	501	NA	0.5005	1000	NA	NA	NA	NA	NA	NA	1000
911	0	0	0	0	501	NA	0.5005	1000	NA	NA	NA	NA	NA	NA	1000
912	0	0	0	0	501	NA	0.5005	1000	NA	NA	NA	NA	NA	NA	1000
913	0	0	0	0	501	NA	0.5005	1000	NA	NA	NA	NA	NA	NA	1000
914	0	0	0	0	501	NA	0.5005	1000	NA	NA	NA	NA	NA	NA	1000
915	0	0	0	0	501	NA	0.5005	1000	NA	NA	NA	NA	NA	NA	1000
916	0	0	0	0	501	NA	0.5005	1000	NA	NA	NA	NA	NA	NA	1000
917	0	0	0	0	501	NA	0.5005	1000	NA	NA	NA	NA	NA	NA	1000
918	0	0	0	0	501	NA	0.5005	1000	NA	NA	NA	NA	NA	NA	1000
919	0	0	0	0	501	NA	0.5005	1000	NA	NA	NA	NA	NA	NA	1000
920	0	0	0	0	501	NA	0.5005	1000	NA	NA	NA	NA	NA	NA	1000
921	0	0	0	0	501	NA	0.5005	1000	NA	NA	NA	NA	NA	NA	1000
922	0	0	0	0	501	NA	0.5005	1000	NA	NA	NA	NA	NA	NA	1000
923	0	0	0	0	501	NA	0.5005	1000	NA	NA	NA	NA	NA	NA	1000
924	0	0	0	0	501	NA	0.5005	1000	NA	NA	NA	NA	NA	NA	1000
925	1	NA	NA	NA	NA	NA	NA	1000	NA	NA	NA	NA	NA	NA	1000
926	1	NA	NA	NA	NA	NA	NA	1000	NA	NA	NA	NA	NA	NA	1000
927	1	NA	NA	NA	NA	NA	NA	1000	NA	NA	NA	NA	NA	NA	1000
928	1	NA	NA	NA	NA	NA	NA	1000	NA	NA	NA	NA	NA	NA	1000
929	1	NA	NA	NA	NA	NA	NA	1000	NA	NA	NA	NA	NA	NA	1000
930	1	NA	NA	NA	NA	NA	NA	1000	NA	NA	NA	NA	NA	NA	1000
931	1	NA	NA	NA	NA	NA	NA	1000	NA	NA	NA	NA	NA	NA	1000
932	1	NA	NA	NA	NA	NA	NA	1000	NA	NA	NA	NA	NA	NA	1000
933	1	NA	NA	NA	NA	NA	NA	1000	NA	NA	NA	NA	NA	NA	1000
934	1	NA	NA	NA	NA	NA	NA	1000	NA	NA	NA	NA	NA	NA	1000
935	1	NA	NA	NA	NA	NA	NA	1000	NA	NA	NA	NA	NA	NA	1000
936	1	NA	NA	NA	NA	NA	NA	1000	NA	NA	NA	NA	NA	NA	1000
937	1	NA	NA	NA	NA	NA	NA	1000	NA	NA	NA	NA	NA	NA	1000
938	1	NA	NA	NA	NA	NA	NA	1000	NA	NA	NA	NA	NA	NA	1000
939	1	NA	NA	NA	NA	NA	NA	1000	NA	NA	NA	NA	NA	NA	1000
940	0	0	0	0	501	NA	0.5005	1000	NA	NA	NA	NA	NA	NA	1000
941	0	0	0	0	501	NA	0.5005	1000	NA	NA	NA	NA	NA	NA	1000
942	0	0	0	0	501	NA	0.5005	1000	NA	NA	NA	NA	NA	NA	1000
943	0	0	0	0	501	NA	0.5005	1000	NA	NA	NA	NA	NA	NA	1000
944	0	0	0	0	501	NA	0.5005	1000	NA	NA	NA	NA	NA	NA	1000
945	0	0	0	0	501	NA	0.5005	1000	NA	NA	NA	NA	NA	NA	1000
946	0	0	0	0	501	NA	0.5005	1000	NA	NA	NA	NA	NA	NA	1000
947	0	0	0	0	501	NA	0.5005	1000	NA	NA	NA	NA	NA	NA	1000
948	0	0	0	0	501	NA	0.5005	1000	NA	NA	NA	NA	NA	NA	1000
949	0	0	0	0	501	NA	0.5005	1000	NA	NA	NA	NA	NA	NA	1000
950	0	0	0	0	501	NA	0.5005	1000	NA	NA	NA	NA	NA	NA	1000
951	0	0	0	0	501	NA	0.5005	1000	NA	NA	NA	NA	NA	NA	1000
952	0	0	0	0	501	NA	0.5005	1000	NA	NA	NA	NA	NA	NA	1000
953	0	0	0	0	501	NA	0.5005	1000	NA	NA	NA	NA	NA	NA	1000
954	0	0	0	0	501	NA	0.5005	1000	NA	NA	NA	NA	NA	NA	1000
955	0	0	0	0	501	NA	0.5005	1000	NA	NA	NA	NA	NA	NA	1000
956	0	0	0	0	501	NA	0.5005	1000	NA	NA	NA	NA	NA	NA	1000
957	0	0	0	0	501	NA	0.5005	1000	NA	NA	NA	NA	NA	NA	1000
958	0	0	0	0	501	NA	0.5005	1000	NA	NA	NA	NA	NA	NA	1000
959	0	0	0	0	501	NA	0.5005	1000	NA	NA	NA	NA	NA	NA	1000
960	0	0	0	0	501	NA	0.5005	1000	NA	NA	NA	NA	NA	NA	1000
961	0	0	0	0	501	NA	0.5005	1000	NA	NA	NA	NA	NA	NA	1000
962	0	0	0	0	501	NA	0.5005	1000	NA	NA	NA	NA	NA	NA	1000
963	0	0	0	0	501	NA	0.5005	1000	NA	NA	NA	NA	NA	NA	1000
964	0	0	0	0	501	NA	0.5005	1000	NA	NA	NA	NA	NA	NA	1000
965	0	0	0	0	501	NA	0.5005	1000	NA	NA	NA	NA	NA	NA	1000
966	0	0	0	0	501	NA	0.5005	1000	NA	NA	NA	NA	NA	NA	1000
967	0	0	0	0	501	NA	0.5005	1000	NA	NA	NA	NA	NA	NA	1000
968	0	0	0	0	501	NA	0.5005	1000	NA	NA	NA	NA	NA	NA	1000
969	0	0	0	0	501	NA	0.5005	1000	NA	NA	NA	NA	NA	NA	1000
970	0	0	0	0	501	NA	0.5005	1000	NA	NA	NA	NA	NA	NA	1000
971	0	0	0	0	501	NA	0.5005	1000	NA	NA	NA	NA	NA	NA	1000
972	0	0	0	0	501	NA	0.5005	1000	NA	NA	NA	NA	NA	NA	1000
973	0	0	0	0	501	NA	0.5005	1000	NA	NA	NA	NA	NA	NA	1000
974	0	0	0	0	501	NA	0.5005	1000	NA	NA	NA	NA	NA	NA	1000
975	0	0	0	0	501	NA	0.5005	1000	NA	NA	NA	NA	NA	NA	1000
976	0	0	0	0	501	NA	0.5005	1000	NA	NA	NA	NA	NA	NA	1000
977	0	0	0	0	501	NA	0.5005	1000	NA	NA	NA	NA	NA	NA	1000
978	0	0	0	0	501	NA	0.5005	1000	NA	NA	NA	NA	NA	NA	1000
979	0	0	0	0	501	NA	0.5005	1000	NA	NA	NA	NA	NA	NA	1000
980	0	0	0	0	501	NA	0.5005	1000	NA	NA	NA	NA	NA	NA	1000
981	0	0	0	0	501	NA	0.5005	1000	NA	NA	NA	NA	NA	NA	1000
982	0	0	0	0	501	NA	0.5005	1000	NA	NA	NA	NA	NA	NA	1000
983	0	0	0	0	501	NA	0.5005	1000	NA	NA	NA	NA	NA	NA	1000
984	0	0	0	0	501	NA	0.5005	1000	NA	NA	NA	NA	NA	NA	1000
985	0	0	0	0	501	NA	0.5005	1000	NA	NA	NA	NA	NA	NA	1000
986	0	0	0	0	501	NA	0.5005	1000	NA	NA	NA	NA	NA	NA	1000
987	0	0	0	0	501	NA	0.5005	1000	NA	NA	NA	NA	NA	NA	1000
988	0	0	0	0	501	NA	0.5005	1000	NA	NA	NA	NA	NA	NA	1000
989	0	0	0	0	501	NA	0.5005	1000	NA	NA	NA	NA	NA	NA	1000
990	0	0	0	0	501	NA	0.5005	1000	NA	NA	NA	NA	NA	NA	1000
991	0	0	0	0	501	NA	0.5005	1000	NA	NA	NA	NA	NA	NA	1000
992	0	0	0	0	501	NA	0.5005	1000	NA	NA	NA	NA	NA	NA	1000
993	1	NA	NA	NA	NA	NA	NA	1000	NA	NA	NA	NA	NA	NA	1000
994	1	NA	NA	NA	NA	NA	NA	1000	NA	NA	NA	NA	NA	NA	1000
995	1	NA	NA	NA	NA	NA	NA	1000	NA	NA	NA	NA	NA	NA	1000
996	1	NA	NA	NA	NA	NA	NA	1000	NA	NA	NA	NA	NA	NA	1000
997	1	NA	NA	NA	NA	NA	NA	1000	NA	NA	NA	NA	NA	NA	1000
998	1	NA	NA	NA	NA	NA	NA	1000	NA	NA	NA	NA	NA	NA	1000
999	1	NA	NA	NA	NA	NA	NA	1000	NA	NA	NA	NA	NA	NA	1000
1000	1	NA	NA	NA	NA	NA	NA	1000	NA	NA	NA	NA	NA	NA	1000
1001	1	NA	NA	NA	NA	NA	NA	1000	NA	NA	NA	NA	NA	NA	1000
1002	1	NA	NA	NA	NA	NA	NA	1000	NA	NA	NA	NA	NA	NA	1000
1003	1	NA	NA	NA	NA	NA	NA	1000	NA	NA	NA	NA	NA	NA	1000
1004	1	NA	NA	NA	NA	NA	NA	1000	NA	NA	NA	NA	NA	NA	1000
1005	1	NA	NA	NA	NA	NA	NA	1000	NA	NA	NA	NA	NA	NA	1000
1006	1	NA	NA	NA	NA	NA	NA	1000	NA	NA	NA	NA	NA	NA	1000
1007	1	NA	NA	NA	NA	NA	NA	1000	NA	NA	NA	NA	NA	NA	1000
1008	1	NA	NA	NA	NA	NA	NA	1000	NA	NA	NA	NA	NA	NA	1000
1009	0	0	0	0	501	NA	0.5005	1000	NA	NA	NA	NA	NA	NA	1000
1010	0	0	0	0	501	NA	0.5005	1000	NA	NA	NA	NA	NA	NA	1000
1011	0	0	0	0	501	NA	0.5005	1000	NA	NA	NA	NA	NA	NA	1000
1012	0	0	0	0	501	NA	0.5005	1000	NA	NA	NA	NA	NA	NA	1000
1013	0	0	0	0	501	NA	0.5005	1000	NA	NA	NA	NA	NA	NA	1000
1014	0	0	0	0	501	NA	0.5005	1000	NA	NA	NA	NA	NA	NA	1000
1015	0	0	0	0	501	NA	0.5005	1000	NA	NA	NA	NA	NA	NA	1000
1016	0	0	0	0	501	NA	0.5005	1000	NA	NA	NA	NA	NA	NA	1000
1017	0	0	0	0	501	NA	0.5005	1000	NA	NA	NA	NA	NA	NA	1000
1018	0	0	0	0	501	NA	0.5005	1000	NA	NA	NA	NA	NA	NA	1000
1019	0	0	0	0	501	NA	0.5005	1000	NA	NA	NA	NA	NA	NA	1000
1020	0	0	0	0	501	NA	0.5005	1000	NA	NA	NA	NA	NA	NA	1000
1021	0	0	0	0	501	NA	0.5005	1000	NA	NA	NA	NA	NA	NA	1000
1022	0	0	0	0	501	NA	0.5005	1000	NA	NA	NA	NA	NA	NA	1000
1023	0	0	0	0	501	NA	0.5005	1000	NA	NA	NA	NA	NA	NA	1000
1024	0	0	0	0	501	NA	0.5005	1000	NA	NA	NA	NA	NA	NA	1000
1025	0	0	0	0	501	NA	0.5005	1000	NA	NA	NA	NA	NA	NA	1000
1026	0	0	0	0	501	NA	0.5005	1000	NA	NA	NA	NA	NA	NA	1000
1027	0	0	0	0	501	NA	0.5005	1000	NA	NA	NA	NA	NA	NA	1000
1028	0	0	0	0	501	NA	0.5005	1000	NA	NA	NA	NA	NA	NA	1000
1029	0	0	0	0	501	NA	0.5005	1000	NA	NA	NA	NA	NA	NA	1000
1030	0	0	0	0	501	NA	0.5005	1000	NA	NA	NA	NA	NA	NA	1000
1031	0	0	0	0	501	NA	0.5005	1000	NA	NA	NA	NA	NA	NA	1000
1032	0	0	0	0	501	NA	0.5005	1000	NA	NA	NA	NA	NA	NA	1000
1033	0	0	0	0	501	NA	0.5005	1000	NA	NA	NA	NA	NA	NA	1000
1034	0	0	0	0	501	NA	0.5005	1000	NA	NA	NA	NA	NA	NA	1000
1035	0	0	0	0	501	NA	0.5005	1000	NA	NA	NA	NA	NA	NA	1000
1036	0	0	0	0	501	NA	0.5005	1000	NA	NA	NA	NA	NA	NA	1000
1037	1	NA	NA	NA	NA	NA	NA	1000	NA	NA	NA	NA	NA	NA	1000
1038	2	234.244	234.02	7.07966	500.5	0.0316228	0.5	1000	234.244	217.198	51.5583	535.5	0.330619	0.534965	1000
1039	2	234.244	234.02	7.07966	501	0.0316228	0.5005	1000	234.244	219.614	49.1606	521	0.297598	0.52048	1000
1040	1	NA	NA	NA	NA	NA	NA	1000	NA	NA	NA	NA	NA	NA	1000
1041	1	NA	NA	NA	NA	NA	NA	1000	NA	NA	NA	NA	NA	NA	1000
1042	0	0	0	0	501	NA	0.5005	1000	NA	NA	NA	NA	NA	NA	1000
1043	0	0	0	0	501	NA	0.5005	1000	NA	NA	NA	NA	NA	NA	1000
1044	0	0	0	0	501	NA	0.5005	1000	NA	NA	NA	NA	NA	NA	1000
1045	0	0	0	0	501	NA	0.5005	1000	NA	NA	NA	NA	NA	NA	1000
1046	0	0	0	0	501	NA	0.5005	1000	NA	NA	NA	NA	NA	NA	1000
1047	0	0	0	0	501	NA	0.5005	1000	NA	NA	NA	NA	NA	NA	1000
1048	0	0	0	0	501	NA	0.5005	1000	NA	NA	NA	NA	NA	NA	1000
1049	0	0	0	0	501	NA	0.5005	1000	NA	NA	NA	NA	NA	NA	1000
1050	0	0	0	0	501	NA	0.5005	1000	NA	NA	NA	NA	NA	NA	1000
1051	0	0	0	0	501	NA	0.5005	1000	NA	NA	NA	NA	NA	NA	1000
1052	0	0	0	0	501	NA	0.5005	1000	NA	NA	NA	NA	NA	NA	1000
1053	0	0	0	0	501	NA	0.5005	1000	NA	NA	NA	NA	NA	NA	1000
1054	0	0	0	0	501	NA	0.5005	1000	NA	NA	NA	NA	NA	NA	1000
1055	0	0	0	0	501	NA	0.5005	1000	NA	NA	NA	NA	NA	NA	1000
1056	0	0	0	0	501	NA	0.5005	1000	NA	NA	NA	NA	NA	NA	1000
1057	0	0	0	0	501	NA	0.5005	1000	NA	NA	NA	NA	NA	NA	1000
1058	0	0	0	0	501	NA	0.5005	1000	NA	NA	NA	NA	NA	NA	1000
1059	0	0	0	0	501	NA	0.5005	1000	NA	NA	NA	NA	NA	NA	1000
1060	0	0	0	0	501	NA	0.5005	1000	NA	NA	NA	NA	NA	NA	1000
1061	0	0	0	0	501	NA	0.5005	1000	NA	NA	NA	NA	NA	NA	1000
1062	0	0	0	0	501	NA	0.5005	1000	NA	NA	NA	NA	NA	NA	1000
1063	1	NA	NA	NA	NA	NA	NA	1000	NA	NA	NA	NA	NA	NA	1000
1064	1	NA	NA	NA	NA	NA	NA	1000	NA	NA	NA	NA	NA	NA	1000
1065	1	NA	NA	NA	NA	NA	NA	1000	NA	NA	NA	NA	NA	NA	1000
1066	1	NA	NA	NA	NA	NA	NA	1000	NA	NA	NA	NA	NA	NA	1000
1067	1	NA	NA	NA	NA	NA	NA	1000	NA	NA	NA	NA	NA	NA	1000
1068	1	NA	NA	NA	NA	NA	NA	1000	NA	NA	NA	NA	NA	NA	1000
1069	1	NA	NA	NA	NA	NA	NA	1000	NA	NA	NA	NA	NA	NA	1000
1070	1	NA	NA	NA	NA	NA	NA	1000	NA	NA	NA	NA	NA	NA	1000
1071	1	NA	NA	NA	NA	NA	NA	1000	NA	NA	NA	NA	NA	NA	1000
1072	1	NA	NA	NA	NA	NA	NA	1000	NA	NA	NA	NA	NA	NA	1000
1073	1	NA	NA	NA	NA	NA	NA	1000	NA	NA	NA	NA	NA	NA	1000
1074	1	NA	NA	NA	NA	NA	NA	1000	NA	NA	NA	NA	NA	NA	1000
1075	1	NA	NA	NA	NA	NA	NA	1000	NA	NA	NA	NA	NA	NA	1000
1076	1	NA	NA	NA	NA	NA	NA	1000	NA	NA	NA	NA	NA	NA	1000
1077	1	NA	NA	NA	NA	NA	NA	1000	NA	NA	NA	NA	NA	NA	1000
1078	1	NA	NA	NA	NA	NA	NA	1000	NA	NA	NA	NA	NA	NA	1000
1079	1	NA	NA	NA	NA	NA	NA	1000	NA	NA	NA	NA	NA	NA	1000
1080	0	0	0	0	501	NA	0.5005	1000	NA	NA	NA	NA	NA	NA	1000
1081	0	0	0	0	501	NA	0.5005	1000	NA	NA	NA	NA	NA	NA	1000
1082	0	0	0	0	501	NA	0.5005	1000	NA	NA	NA	NA	NA	NA	1000
1083	0	0	0	0	501	NA	0.5005	1000	NA	NA	NA	NA	NA	NA	1000
1084	0	0	0	0	501	NA	0.5005	1000	NA	NA	NA	NA	NA	NA	1000
1085	0	0	0	0	501	NA	0.5005	1000	NA	NA	NA	NA	NA	NA	1000
1086	0	0	0	0	501	NA	0.5005	1000	NA	NA	NA	NA	NA	NA	1000
1087	0	0	0	0	501	NA	0.5005	1000	NA	NA	NA	NA	NA	NA	1000
1088	0	0	0	0	501	NA	0.5005	1000	NA	NA	NA	NA	NA	NA	1000
1089	0	0	0	0	501	NA	0.5005	1000	NA	NA	NA	NA	NA	NA	1000
1090	0	0	0	0	501	NA	0.5005	1000	NA	NA	NA	NA	NA	NA	1000
1091	0	0	0	0	501	NA	0.5005	1000	NA	NA	NA	NA	NA	NA	1000
1092	0	0	0	0	501	NA	0.5005	1000	NA	NA	NA	NA	NA	NA	1000
1093	0	0	0	0	501	NA	0.5005	1000	NA	NA	NA	NA	NA	NA	1000
1094	0	0	0	0	501	NA	0.5005	1000	NA	NA	NA	NA	NA	NA	1000
1095	0	0	0	0	501	NA	0.5005	1000	NA	NA	NA	NA	NA	NA	1000
1096	0	0	0	0	501	NA	0.5005	1000	NA	NA	NA	NA	NA	NA	1000
1097	0	0	0	0	501	NA	0.5005	1000	NA	NA	NA	NA	NA	NA	1000
1098	0	0	0	0	501	NA	0.5005	1000	NA	NA	NA	NA	NA	NA	1000
1099	0	0	0	0	501	NA	0.5005	1000	NA	NA	NA	NA	NA	NA	1000
1100	0	0	0	0	501	NA	0.5005	1000	NA	NA	NA	NA	NA	NA	1000
1101	0	0	0	0	501	NA	0.5005	1000	NA	NA	NA	NA	NA	NA	1000
1102	0	0	0	0	501	NA	0.5005	1000	NA	NA	NA	NA	NA	NA	1000
1103	0	0	0	0	501	NA	0.5005	1000	NA	NA	NA	NA	NA	NA	1000
1104	1	NA	NA	NA	NA	NA	NA	1000	NA	NA	NA	NA	NA	NA	1000
1105	1	NA	NA	NA	NA	NA	NA	1000	NA	NA	NA	NA	NA	NA	1000
1106	1	NA	NA	NA	NA	NA	NA	1000	NA	NA	NA	NA	NA	NA	1000
1107	1	NA	NA	NA	NA	NA	NA	1000	NA	NA	NA	NA	NA	NA	1000
1108	2	234.244	234.049	4.67386	502	0.0416282	0.501499	1000	234.244	218.594	48.3979	518	0.323355	0.517483	1000
1109	2	234.244	234.02	7.07966	501.5	0.0316228	0.500999	1000	234.244	220.506	48.1299	504.5	0.285428	0.503996	1000
1110	2	234.244	234.185	1.86528	501.5	0.0316228	0.500999	1000	234.244	217.95	52.8813	523	0.308132	0.522478	1000
1111	2	234.244	234.244	1.26911e-07	500	-0.0388777	0.4995	1000	234.244	221.042	47.2444	513.5	0.279437	0.512987	1000
1112	1	NA	NA	NA	NA	NA	NA	1000	NA	NA	NA	NA	NA	NA	1000
1113	1	NA	NA	NA	NA	NA	NA	1000	NA	NA	NA	NA	NA	NA	1000
1114	1	NA	NA	NA	NA	NA	NA	1000	NA	NA	NA	NA	NA	NA	1000
1115	1	NA	NA	NA	NA	NA	NA	1000	NA	NA	NA	NA	NA	NA	1000
1116	1	NA	NA	NA	NA	NA	NA	1000	NA	NA	NA	NA	NA	NA	1000
1117	1	NA	NA	NA	NA	NA	NA	1000	NA	NA	NA	NA	NA	NA	1000
1118	0	0	0	0	501	NA	0.5005	1000	NA	NA	NA	NA	NA	NA	1000
1119	0	0	0	0	501	NA	0.5005	1000	NA	NA	NA	NA	NA	NA	1000
1120	0	0	0	0	501	NA	0.5005	1000	NA	NA	NA	NA	NA	NA	1000
1121	0	0	0	0	501	NA	0.5005	1000	NA	NA	NA	NA	NA	NA	1000
1122	0	0	0	0	501	NA	0.5005	1000	NA	NA	NA	NA	NA	NA	1000
1123	0	0	0	0	501	NA	0.5005	1000	NA	NA	NA	NA	NA	NA	1000
1124	0	0	0	0	501	NA	0.5005	1000	NA	NA	NA	NA	NA	NA	1000
1125	0	0	0	0	501	NA	0.5005	1000	NA	NA	NA	NA	NA	NA	1000
1126	0	0	0	0	501	NA	0.5005	1000	NA	NA	NA	NA	NA	NA	1000
1127	0	0	0	0	501	NA	0.5005	1000	NA	NA	NA	NA	NA	NA	1000
1128	0	0	0	0	501	NA	0.5005	1000	NA	NA	NA	NA	NA	NA	1000
1129	0	0	0	0	501	NA	0.5005	1000	NA	NA	NA	NA	NA	NA	1000
1130	0	0	0	0	501	NA	0.5005	1000	NA	NA	NA	NA	NA	NA	1000
1131	0	0	0	0	501	NA	0.5005	1000	NA	NA	NA	NA	NA	NA	1000
1132	0	0	0	0	501	NA	0.5005	1000	NA	NA	NA	NA	NA	NA	1000
1133	0	0	0	0	501	NA	0.5005	1000	NA	NA	NA	NA	NA	NA	1000
1134	0	0	0	0	501	NA	0.5005	1000	NA	NA	NA	NA	NA	NA	1000
1135	1	NA	NA	NA	NA	NA	NA	1000	NA	NA	NA	NA	NA	NA	1000
1136	1	NA	NA	NA	NA	NA	NA	1000	NA	NA	NA	NA	NA	NA	1000
1137	1	NA	NA	NA	NA	NA	NA	1000	NA	NA	NA	NA	NA	NA	1000
1138	1	NA	NA	NA	NA	NA	NA	1000	NA	NA	NA	NA	NA	NA	1000
1139	1	NA	NA	NA	NA	NA	NA	1000	NA	NA	NA	NA	NA	NA	1000
1140	1	NA	NA	NA	NA	NA	NA	1000	NA	NA	NA	NA	NA	NA	1000
1141	1	NA	NA	NA	NA	NA	NA	1000	NA	NA	NA	NA	NA	NA	1000
1142	1	NA	NA	NA	NA	NA	NA	1000	NA	NA	NA	NA	NA	NA	1000
1143	1	NA	NA	NA	NA	NA	NA	1000	NA	NA	NA	NA	NA	NA	1000
1144	1	NA	NA	NA	NA	NA	NA	1000	NA	NA	NA	NA	NA	NA	1000
1145	1	NA	NA	NA	NA	NA	NA	1000	NA	NA	NA	NA	NA	NA	1000
1146	1	NA	NA	NA	NA	NA	NA	1000	NA	NA	NA	NA	NA	NA	1000
1147	1	NA	NA	NA	NA	NA	NA	1000	NA	NA	NA	NA	NA	NA	1000
1148	1	NA	NA	NA	NA	NA	NA	1000	NA	NA	NA	NA	NA	NA	1000
1149	1	NA	NA	NA	NA	NA	NA	1000	NA	NA	NA	NA	NA	NA	1000
1150	1	NA	NA	NA	NA	NA	NA	1000	NA	NA	NA	NA	NA	NA	1000
1151	1	NA	NA	NA	NA	NA	NA	1000	NA	NA	NA	NA	NA	NA	1000
1152	1	NA	NA	NA	NA	NA	NA	1000	NA	NA	NA	NA	NA	NA	1000
1153	0	0	0	0	501	NA	0.5005	1000	NA	NA	NA	NA	NA	NA	1000
1154	0	0	0	0	501	NA	0.5005	1000	NA	NA	NA	NA	NA	NA	1000
1155	0	0	0	0	501	NA	0.5005	1000	NA	NA	NA	NA	NA	NA	1000
1156	0	0	0	0	501	NA	0.5005	1000	NA	NA	NA	NA	NA	NA	1000
1157	0	0	0	0	501	NA	0.5005	1000	NA	NA	NA	NA	NA	NA	1000
1158	0	0	0	0	501	NA	0.5005	1000	NA	NA	NA	NA	NA	NA	1000
1159	0	0	0	0	501	NA	0.5005	1000	NA	NA	NA	NA	NA	NA	1000
1160	0	0	0	0	501	NA	0.5005	1000	NA	NA	NA	NA	NA	NA	1000
1161	0	0	0	0	501	NA	0.5005	1000	NA	NA	NA	NA	NA	NA	1000
1162	0	0	0	0	501	NA	0.5005	1000	NA	NA	NA	NA	NA	NA	1000
1163	0	0	0	0	501	NA	0.5005	1000	NA	NA	NA	NA	NA	NA	1000
1164	0	0	0	0	501	NA	0.5005	1000	NA	NA	NA	NA	NA	NA	1000
1165	0	0	0	0	501	NA	0.5005	1000	NA	NA	NA	NA	NA	NA	1000
1166	0	0	0	0	501	NA	0.5005	1000	NA	NA	NA	NA	NA	NA	1000
1167	0	0	0	0	501	NA	0.5005	1000	NA	NA	NA	NA	NA	NA	1000
1168	0	0	0	0	501	NA	0.5005	1000	NA	NA	NA	NA	NA	NA	1000
1169	0	0	0	0	501	NA	0.5005	1000	NA	NA	NA	NA	NA	NA	1000
1170	0	0	0	0	501	NA	0.5005	1000	NA	NA	NA	NA	NA	NA	1000
1171	0	0	0	0	501	NA	0.5005	1000	NA	NA	NA	NA	NA	NA	1000
1172	0	0	0	0	501	NA	0.5005	1000	NA	NA	NA	NA	NA	NA	1000
1173	0	0	0	0	501	NA	0.5005	1000	NA	NA	NA	NA	NA	NA	1000
1174	0	0	0	0	501	NA	0.5005	1000	NA	NA	NA	NA	NA	NA	1000
1175	1	NA	NA	NA	NA	NA	NA	1000	NA	NA	NA	NA	NA	NA	1000
1176	1	NA	NA	NA	NA	NA	NA	1000	NA	NA	NA	NA	NA	NA	1000
1177	1	NA	NA	NA	NA	NA	NA	1000	NA	NA	NA	NA	NA	NA	1000
1178	1	NA	NA	NA	NA	NA	NA	1000	NA	NA	NA	NA	NA	NA	1000
1179	2	234.244	233.825	8.47817	502.5	0.0493553	0.501998	1000	234.244	219.836	48.136	510	0.299318	0.509491	1000
1180	2	234.244	234.244	0	501	NA	0.5005	1000	234.244	218.746	49.286	517.5	0.31445	0.516983	1000
1181	2	234.244	234.108	4.28739	501.5	0.0316228	0.500999	1000	234.244	219.933	47.6215	522	0.300508	0.521479	1000
1182	2	234.244	234.02	7.07966	501.5	0.0316228	0.500999	1000	234.244	219.847	47.1306	522.5	0.305476	0.521978	1000
1183	2	234.244	234.244	0	501	NA	0.5005	1000	234.244	222.528	43.0957	503.5	0.27186	0.502997	1000
1184	2	234.244	234.02	7.07966	501.5	0.0316228	0.500999	1000	234.244	222.866	41.9874	501.5	0.270994	0.500999	1000
1185	2	234.244	234.235	5.85966	500.5	0.00160529	0.5	1000	234.244	220.77	46.5333	512	0.289559	0.511489	1000
1186	1	NA	NA	NA	NA	NA	NA	1000	NA	NA	NA	NA	NA	NA	1000
1187	1	NA	NA	NA	NA	NA	NA	1000	NA	NA	NA	NA	NA	NA	1000
1188	1	NA	NA	NA	NA	NA	NA	1000	NA	NA	NA	NA	NA	NA	1000
1189	1	NA	NA	NA	NA	NA	NA	1000	NA	NA	NA	NA	NA	NA	1000
1190	1	NA	NA	NA	NA	NA	NA	1000	NA	NA	NA	NA	NA	NA	1000
1191	1	NA	NA	NA	NA	NA	NA	1000	NA	NA	NA	NA	NA	NA	1000
1192	1	NA	NA	NA	NA	NA	NA	1000	NA	NA	NA	NA	NA	NA	1000
1193	1	NA	NA	NA	NA	NA	NA	1000	NA	NA	NA	NA	NA	NA	1000
1194	0	0	0	0	501	NA	0.5005	1000	NA	NA	NA	NA	NA	NA	1000
1195	0	0	0	0	501	NA	0.5005	1000	NA	NA	NA	NA	NA	NA	1000
1196	0	0	0	0	501	NA	0.5005	1000	NA	NA	NA	NA	NA	NA	1000
1197	0	0	0	0	501	NA	0.5005	1000	NA	NA	NA	NA	NA	NA	1000
1198	0	0	0	0	501	NA	0.5005	1000	NA	NA	NA	NA	NA	NA	1000
1199	0	0	0	0	501	NA	0.5005	1000	NA	NA	NA	NA	NA	NA	1000
1200	0	0	0	0	501	NA	0.5005	1000	NA	NA	NA	NA	NA	NA	1000
1201	0	0	0	0	501	NA	0.5005	1000	NA	NA	NA	NA	NA	NA	1000
1202	0	0	0	0	501	NA	0.5005	1000	NA	NA	NA	NA	NA	NA	1000
1203	0	0	0	0	501	NA	0.5005	1000	NA	NA	NA	NA	NA	NA	1000
1204	0	0	0	0	501	NA	0.5005	1000	NA	NA	NA	NA	NA	NA	1000
1205	0	0	0	0	501	NA	0.5005	1000	NA	NA	NA	NA	NA	NA	1000
1206	0	0	0	0	501	NA	0.5005	1000	NA	NA	NA	NA	NA	NA	1000
1207	0	0	0	0	501	NA	0.5005	1000	NA	NA	NA	NA	NA	NA	1000
1208	0	0	0	0	501	NA	0.5005	1000	NA	NA	NA	NA	NA	NA	1000
1209	0	0	0	0	501	NA	0.5005	1000	NA	NA	NA	NA	NA	NA	1000
1210	1	NA	NA	NA	NA	NA	NA	1000	NA	NA	NA	NA	NA	NA	1000
1211	1	NA	NA	NA	NA	NA	NA	1000	NA	NA	NA	NA	NA	NA	1000
1212	1	NA	NA	NA	NA	NA	NA	1000	NA	NA	NA	NA	NA	NA	1000
1213	1	NA	NA	NA	NA	NA	NA	1000	NA	NA	NA	NA	NA	NA	1000
1214	1	NA	NA	NA	NA	NA	NA	1000	NA	NA	NA	NA	NA	NA	1000
1215	1	NA	NA	NA	NA	NA	NA	1000	NA	NA	NA	NA	NA	NA	1000
1216	1	NA	NA	NA	NA	NA	NA	1000	NA	NA	NA	NA	NA	NA	1000
1217	1	NA	NA	NA	NA	NA	NA	1000	NA	NA	NA	NA	NA	NA	1000
1218	1	NA	NA	NA	NA	NA	NA	1000	NA	NA	NA	NA	NA	NA	1000
1219	1	NA	NA	NA	NA	NA	NA	1000	NA	NA	NA	NA	NA	NA	1000
1220	1	NA	NA	NA	NA	NA	NA	1000	NA	NA	NA	NA	NA	NA	1000
1221	1	NA	NA	NA	NA	NA	NA	1000	NA	NA	NA	NA	NA	NA	1000
1222	1	NA	NA	NA	NA	NA	NA	1000	NA	NA	NA	NA	NA	NA	1000
1223	1	NA	NA	NA	NA	NA	NA	1000	NA	NA	NA	NA	NA	NA	1000
1224	1	NA	NA	NA	NA	NA	NA	1000	NA	NA	NA	NA	NA	NA	1000
1225	1	NA	NA	NA	NA	NA	NA	1000	NA	NA	NA	NA	NA	NA	1000
1226	1	NA	NA	NA	NA	NA	NA	1000	NA	NA	NA	NA	NA	NA	1000
1227	0	0	0	0	501	NA	0.5005	1000	NA	NA	NA	NA	NA	NA	1000
1228	0	0	0	0	501	NA	0.5005	1000	NA	NA	NA	NA	NA	NA	1000
1229	0	0	0	0	501	NA	0.5005	1000	NA	NA	NA	NA	NA	NA	1000
1230	0	0	0	0	501	NA	0.5005	1000	NA	NA	NA	NA	NA	NA	1000
1231	0	0	0	0	501	NA	0.5005	1000	NA	NA	NA	NA	NA	NA	1000
1232	0	0	0	0	501	NA	0.5005	1000	NA	NA	NA	NA	NA	NA	1000
1233	0	0	0	0	501	NA	0.5005	1000	NA	NA	NA	NA	NA	NA	1000
1234	0	0	0	0	501	NA	0.5005	1000	NA	NA	NA	NA	NA	NA	1000
1235	0	0	0	0	501	NA	0.5005	1000	NA	NA	NA	NA	NA	NA	1000
1236	0	0	0	0	501	NA	0.5005	1000	NA	NA	NA	NA	NA	NA	1000
1237	0	0	0	0	501	NA	0.5005	1000	NA	NA	NA	NA	NA	NA	1000
1238	0	0	0	0	501	NA	0.5005	1000	NA	NA	NA	NA	NA	NA	1000
1239	0	0	0	0	501	NA	0.5005	1000	NA	NA	NA	NA	NA	NA	1000
1240	0	0	0	0	501	NA	0.5005	1000	NA	NA	NA	NA	NA	NA	1000
1241	0	0	0	0	501	NA	0.5005	1000	NA	NA	NA	NA	NA	NA	1000
1242	0	0	0	0	501	NA	0.5005	1000	NA	NA	NA	NA	NA	NA	1000
1243	0	0	0	0	501	NA	0.5005	1000	NA	NA	NA	NA	NA	NA	1000
1244	0	0	0	0	501	NA	0.5005	1000	NA	NA	NA	NA	NA	NA	1000
1245	0	0	0	0	501	NA	0.5005	1000	NA	NA	NA	NA	NA	NA	1000
1246	0	0	0	0	501	NA	0.5005	1000	NA	NA	NA	NA	NA	NA	1000
1247	0	0	0	0	501	NA	0.5005	1000	NA	NA	NA	NA	NA	NA	1000
1248	1	NA	NA	NA	NA	NA	NA	1000	NA	NA	NA	NA	NA	NA	1000
1249	1	NA	NA	NA	NA	NA	NA	1000	NA	NA	NA	NA	NA	NA	1000
1250	1	NA	NA	NA	NA	NA	NA	1000	NA	NA	NA	NA	NA	NA	1000
1251	2	234.244	234.244	1.26911e-07	500	-0.0388777	0.4995	1000	234.244	220.861	45.1583	515.5	0.296356	0.514985	1000
1252	2	234.244	233.661	10.8813	502	0.053609	0.501499	1000	234.244	222.171	43.2168	514.5	0.27935	0.513986	1000
1253	2	234.244	234.108	4.28739	501.5	0.0316228	0.500999	1000	234.244	220.791	45.9862	518	0.292545	0.517483	1000
1254	2	234.244	233.914	6.33829	501.5	0.0520872	0.500999	1000	234.244	220.808	44.6505	517.5	0.300904	0.516983	1000
1255	2	234.244	233.737	10.1769	502	0.0497934	0.501499	1000	234.244	220.34	48.4675	509	0.286866	0.508492	1000
1256	2	234.244	234.185	1.86528	501.5	0.0316228	0.500999	1000	234.244	220.115	48.1865	508.5	0.29322	0.507992	1000
1257	2	234.244	234.02	7.07966	501.5	0.0316228	0.500999	1000	234.244	221.402	45.2904	512.5	0.28355	0.511988	1000
1258	2	234.244	234.244	0	501	NA	0.5005	1000	234.244	219.627	49.3136	519.5	0.2964	0.518981	1000
1259	2	234.244	233.837	7.41855	502	0.0548272	0.501499	1000	234.244	219.398	49.9048	515.5	0.297487	0.514985	1000
1260	2	234.244	234.108	4.28739	501	0.0316228	0.5005	1000	234.244	218.876	50.0826	515.5	0.306856	0.514985	1000
1261	1	NA	NA	NA	NA	NA	NA	1000	NA	NA	NA	NA	NA	NA	1000
1262	1	NA	NA	NA	NA	NA	NA	1000	NA	NA	NA	NA	NA	NA	1000
1263	1	NA	NA	NA	NA	NA	NA	1000	NA	NA	NA	NA	NA	NA	1000
1264	1	NA	NA	NA	NA	NA	NA	1000	NA	NA	NA	NA	NA	NA	1000
1265	1	NA	NA	NA	NA	NA	NA	1000	NA	NA	NA	NA	NA	NA	1000
1266	1	NA	NA	NA	NA	NA	NA	1000	NA	NA	NA	NA	NA	NA	1000
1267	1	NA	NA	NA	NA	NA	NA	1000	NA	NA	NA	NA	NA	NA	1000
1268	1	NA	NA	NA	NA	NA	NA	1000	NA	NA	NA	NA	NA	NA	1000
1269	1	NA	NA	NA	NA	NA	NA	1000	NA	NA	NA	NA	NA	NA	1000
1270	0	0	0	0	501	NA	0.5005	1000	NA	NA	NA	NA	NA	NA	1000
1271	0	0	0	0	501	NA	0.5005	1000	NA	NA	NA	NA	NA	NA	1000
1272	0	0	0	0	501	NA	0.5005	1000	NA	NA	NA	NA	NA	NA	1000
1273	0	0	0	0	501	NA	0.5005	1000	NA	NA	NA	NA	NA	NA	1000
1274	0	0	0	0	501	NA	0.5005	1000	NA	NA	NA	NA	NA	NA	1000
1275	0	0	0	0	501	NA	0.5005	1000	NA	NA	NA	NA	NA	NA	1000
1276	0	0	0	0	501	NA	0.5005	1000	NA	NA	NA	NA	NA	NA	1000
1277	0	0	0	0	501	NA	0.5005	1000	NA	NA	NA	NA	NA	NA	1000
1278	0	0	0	0	501	NA	0.5005	1000	NA	NA	NA	NA	NA	NA	1000
1279	0	0	0	0	501	NA	0.5005	1000	NA	NA	NA	NA	NA	NA	1000
1280	0	0	0	0	501	NA	0.5005	1000	NA	NA	NA	NA	NA	NA	1000
1281	0	0	0	0	501	NA	0.5005	1000	NA	NA	NA	NA	NA	NA	1000
1282	0	0	0	0	501	NA	0.5005	1000	NA	NA	NA	NA	NA	NA	1000
1283	0	0	0	0	501	NA	0.5005	1000	NA	NA	NA	NA	NA	NA	1000
1284	0	0	0	0	501	NA	0.5005	1000	NA	NA	NA	NA	NA	NA	1000
1285	0	0	0	0	501	NA	0.5005	1000	NA	NA	NA	NA	NA	NA	1000
1286	0	0	0	0	501	NA	0.5005	1000	NA	NA	NA	NA	NA	NA	1000
1287	1	NA	NA	NA	NA	NA	NA	1000	NA	NA	NA	NA	NA	NA	1000
1288	1	NA	NA	NA	NA	NA	NA	1000	NA	NA	NA	NA	NA	NA	1000
1289	1	NA	NA	NA	NA	NA	NA	1000	NA	NA	NA	NA	NA	NA	1000
1290	1	NA	NA	NA	NA	NA	NA	1000	NA	NA	NA	NA	NA	NA	1000
1291	1	NA	NA	NA	NA	NA	NA	1000	NA	NA	NA	NA	NA	NA	1000
1292	1	NA	NA	NA	NA	NA	NA	1000	NA	NA	NA	NA	NA	NA	1000
1293	1	NA	NA	NA	NA	NA	NA	1000	NA	NA	NA	NA	NA	NA	1000
1294	1	NA	NA	NA	NA	NA	NA	1000	NA	NA	NA	NA	NA	NA	1000
1295	1	NA	NA	NA	NA	NA	NA	1000	NA	NA	NA	NA	NA	NA	1000
1296	1	NA	NA	NA	NA	NA	NA	1000	NA	NA	NA	NA	NA	NA	1000
1297	1	NA	NA	NA	NA	NA	NA	1000	NA	NA	NA	NA	NA	NA	1000
1298	1	NA	NA	NA	NA	NA	NA	1000	NA	NA	NA	NA	NA	NA	1000
1299	1	NA	NA	NA	NA	NA	NA	1000	NA	NA	NA	NA	NA	NA	1000
1300	1	NA	NA	NA	NA	NA	NA	1000	NA	NA	NA	NA	NA	NA	1000
1301	1	NA	NA	NA	NA	NA	NA	1000	NA	NA	NA	NA	NA	NA	1000
1302	0	0	0	0	501	NA	0.5005	1000	NA	NA	NA	NA	NA	NA	1000
1303	0	0	0	0	501	NA	0.5005	1000	NA	NA	NA	NA	NA	NA	1000
1304	0	0	0	0	501	NA	0.5005	1000	NA	NA	NA	NA	NA	NA	1000
1305	0	0	0	0	501	NA	0.5005	1000	NA	NA	NA	NA	NA	NA	1000
1306	0	0	0	0	501	NA	0.5005	1000	NA	NA	NA	NA	NA	NA	1000
1307	0	0	0	0	501	NA	0.5005	1000	NA	NA	NA	NA	NA	NA	1000
1308	0	0	0	0	501	NA	0.5005	1000	NA	NA	NA	NA	NA	NA	1000
1309	0	0	0	0	501	NA	0.5005	1000	NA	NA	NA	NA	NA	NA	1000
1310	0	0	0	0	501	NA	0.5005	1000	NA	NA	NA	NA	NA	NA	1000
1311	0	0	0	0	501	NA	0.5005	1000	NA	NA	NA	NA	NA	NA	1000
1312	0	0	0	0	501	NA	0.5005	1000	NA	NA	NA	NA	NA	NA	1000
1313	0	0	0	0	501	NA	0.5005	1000	NA	NA	NA	NA	NA	NA	1000
1314	0	0	0	0	501	NA	0.5005	1000	NA	NA	NA	NA	NA	NA	1000
1315	0	0	0	0	501	NA	0.5005	1000	NA	NA	NA	NA	NA	NA	1000
1316	0	0	0	0	501	NA	0.5005	1000	NA	NA	NA	NA	NA	NA	1000
1317	0	0	0	0	501	NA	0.5005	1000	NA	NA	NA	NA	NA	NA	1000
1318	0	0	0	0	501	NA	0.5005	1000	NA	NA	NA	NA	NA	NA	1000
1319	0	0	0	0	501	NA	0.5005	1000	NA	NA	NA	NA	NA	NA	1000
1320	0	0	0	0	501	NA	0.5005	1000	NA	NA	NA	NA	NA	NA	1000
1321	0	0	0	0	501	NA	0.5005	1000	NA	NA	NA	NA	NA	NA	1000
1322	0	0	0	0	501	NA	0.5005	1000	NA	NA	NA	NA	NA	NA	1000
1323	1	NA	NA	NA	NA	NA	NA	1000	NA	NA	NA	NA	NA	NA	1000
1324	1	NA	NA	NA	NA	NA	NA	1000	NA	NA	NA	NA	NA	NA	1000
1325	2	234.244	234.244	1.3878e-07	500	-0.0383483	0.4995	1000	234.244	218.012	50.7442	520	0.319875	0.519481	1000
1326	2	234.244	234.02	7.07966	501	0.0316228	0.5005	1000	234.244	223.137	41.9335	508.5	0.26486	0.507992	1000
1327	2	234.244	234.108	4.28739	501.5	0.0316228	0.500999	1000	234.244	221.269	45.0159	513	0.288232	0.512488	1000
1328	2	234.244	234.02	7.07966	501	0.0316228	0.5005	1000	234.244	222.669	42.2533	503	0.273932	0.502498	1000
1329	2	234.244	233.961	7.31946	501.5	0.0386455	0.500999	1000	234.244	219.62	47.902	518	0.305296	0.517483	1000
1330	2	234.244	234.185	1.86528	500	0.0316228	0.4995	1000	234.244	218.963	49.7112	522	0.307393	0.521479	1000
1331	2	234.244	233.796	10.0071	501	0.0447438	0.5005	1000	234.244	220.76	46.8857	506	0.287592	0.505495	1000
1332	2	234.244	234.244	0	501	NA	0.5005	1000	234.244	220.087	47.9842	514.5	0.295025	0.513986	1000
1333	2	234.244	234.02	7.07966	500.5	0.0316228	0.5	1000	234.244	218.982	48.6882	530.5	0.313462	0.52997	1000
1334	2	234.244	233.884	8.273	502	0.0434495	0.501499	1000	234.244	220.104	48.2524	515	0.293035	0.514486	1000
1335	2	234.244	234.108	4.28739	501	0.0316228	0.5005	1000	234.244	218.402	50.6172	516.5	0.31298	0.515984	1000
1336	2	234.244	234.244	0	501	NA	0.5005	1000	234.244	222.557	42.5019	500	0.274975	0.4995	1000
1337	2	234.244	234.02	7.07966	501	0.0316228	0.5005	1000	234.244	219.236	48.3043	515	0.310689	0.514486	1000
1338	1	NA	NA	NA	NA	NA	NA	1000	NA	NA	NA	NA	NA	NA	1000
1339	1	NA	NA	NA	NA	NA	NA	1000	NA	NA	NA	NA	NA	NA	1000
1340	1	NA	NA	NA	NA	NA	NA	1000	NA	NA	NA	NA	NA	NA	1000
1341	1	NA	NA	NA	NA	NA	NA	1000	NA	NA	NA	NA	NA	NA	1000
1342	1	NA	NA	NA	NA	NA	NA	1000	NA	NA	NA	NA	NA	NA	1000
1343	1	NA	NA	NA	NA	NA	NA	1000	NA	NA	NA	NA	NA	NA	1000
1344	1	NA	NA	NA	NA	NA	NA	1000	NA	NA	NA	NA	NA	NA	1000
1345	1	NA	NA	NA	NA	NA	NA	1000	NA	NA	NA	NA	NA	NA	1000
1346	1	NA	NA	NA	NA	NA	NA	1000	NA	NA	NA	NA	NA	NA	1000
1347	1	NA	NA	NA	NA	NA	NA	1000	NA	NA	NA	NA	NA	NA	1000
1348	0	0	0	0	501	NA	0.5005	1000	NA	NA	NA	NA	NA	NA	1000
1349	0	0	0	0	501	NA	0.5005	1000	NA	NA	NA	NA	NA	NA	1000
1350	0	0	0	0	501	NA	0.5005	1000	NA	NA	NA	NA	NA	NA	1000
1351	0	0	0	0	501	NA	0.5005	1000	NA	NA	NA	NA	NA	NA	1000
1352	0	0	0	0	501	NA	0.5005	1000	NA	NA	NA	NA	NA	NA	1000
1353	0	0	0	0	501	NA	0.5005	1000	NA	NA	NA	NA	NA	NA	1000
1354	0	0	0	0	501	NA	0.5005	1000	NA	NA	NA	NA	NA	NA	1000
1355	0	0	0	0	501	NA	0.5005	1000	NA	NA	NA	NA	NA	NA	1000
1356	0	0	0	0	501	NA	0.5005	1000	NA	NA	NA	NA	NA	NA	1000
1357	0	0	0	0	501	NA	0.5005	1000	NA	NA	NA	NA	NA	NA	1000
1358	0	0	0	0	501	NA	0.5005	1000	NA	NA	NA	NA	NA	NA	1000
1359	0	0	0	0	501	NA	0.5005	1000	NA	NA	NA	NA	NA	NA	1000
1360	0	0	0	0	501	NA	0.5005	1000	NA	NA	NA	NA	NA	NA	1000
1361	0	0	0	0	501	NA	0.5005	1000	NA	NA	NA	NA	NA	NA	1000
1362	0	0	0	0	501	NA	0.5005	1000	NA	NA	NA	NA	NA	NA	1000
1363	0	0	0	0	501	NA	0.5005	1000	NA	NA	NA	NA	NA	NA	1000
1364	0	0	0	0	501	NA	0.5005	1000	NA	NA	NA	NA	NA	NA	1000
1365	0	0	0	0	501	NA	0.5005	1000	NA	NA	NA	NA	NA	NA	1000
1366	0	0	0	0	501	NA	0.5005	1000	NA	NA	NA	NA	NA	NA	1000
1367	0	0	0	0	501	NA	0.5005	1000	NA	NA	NA	NA	NA	NA	1000
1368	1	NA	NA	NA	NA	NA	NA	1000	NA	NA	NA	NA	NA	NA	1000
1369	1	NA	NA	NA	NA	NA	NA	1000	NA	NA	NA	NA	NA	NA	1000
1370	1	NA	NA	NA	NA	NA	NA	1000	NA	NA	NA	NA	NA	NA	1000
1371	1	NA	NA	NA	NA	NA	NA	1000	NA	NA	NA	NA	NA	NA	1000
1372	1	NA	NA	NA	NA	NA	NA	1000	NA	NA	NA	NA	NA	NA	1000
1373	1	NA	NA	NA	NA	NA	NA	1000	NA	NA	NA	NA	NA	NA	1000
1374	1	NA	NA	NA	NA	NA	NA	1000	NA	NA	NA	NA	NA	NA	1000
1375	1	NA	NA	NA	NA	NA	NA	1000	NA	NA	NA	NA	NA	NA	1000
1376	1	NA	NA	NA	NA	NA	NA	1000	NA	NA	NA	NA	NA	NA	1000
1377	1	NA	NA	NA	NA	NA	NA	1000	NA	NA	NA	NA	NA	NA	1000
1378	0	0	0	0	501	NA	0.5005	1000	NA	NA	NA	NA	NA	NA	1000
1379	0	0	0	0	501	NA	0.5005	1000	NA	NA	NA	NA	NA	NA	1000
1380	0	0	0	0	501	NA	0.5005	1000	NA	NA	NA	NA	NA	NA	1000
1381	0	0	0	0	501	NA	0.5005	1000	NA	NA	NA	NA	NA	NA	1000
1382	0	0	0	0	501	NA	0.5005	1000	NA	NA	NA	NA	NA	NA	1000
1383	0	0	0	0	501	NA	0.5005	1000	NA	NA	NA	NA	NA	NA	1000
1384	0	0	0	0	501	NA	0.5005	1000	NA	NA	NA	NA	NA	NA	1000
1385	0	0	0	0	501	NA	0.5005	1000	NA	NA	NA	NA	NA	NA	1000
1386	0	0	0	0	501	NA	0.5005	1000	NA	NA	NA	NA	NA	NA	1000
1387	0	0	0	0	501	NA	0.5005	1000	NA	NA	NA	NA	NA	NA	1000
1388	0	0	0	0	501	NA	0.5005	1000	NA	NA	NA	NA	NA	NA	1000
1389	0	0	0	0	501	NA	0.5005	1000	NA	NA	NA	NA	NA	NA	1000
1390	0	0	0	0	501	NA	0.5005	1000	NA	NA	NA	NA	NA	NA	1000
1391	0	0	0	0	501	NA	0.5005	1000	NA	NA	NA	NA	NA	NA	1000
1392	0	0	0	0	501	NA	0.5005	1000	NA	NA	NA	NA	NA	NA	1000
1393	0	0	0	0	501	NA	0.5005	1000	NA	NA	NA	NA	NA	NA	1000
1394	0	0	0	0	501	NA	0.5005	1000	NA	NA	NA	NA	NA	NA	1000
1395	0	0	0	0	501	NA	0.5005	1000	NA	NA	NA	NA	NA	NA	1000
1396	0	0	0	0	501	NA	0.5005	1000	NA	NA	NA	NA	NA	NA	1000
1397	0	0	0	0	501	NA	0.5005	1000	NA	NA	NA	NA	NA	NA	1000
1398	0	0	0	0	501	NA	0.5005	1000	NA	NA	NA	NA	NA	NA	1000
1399	0	0	0	0	501	NA	0.5005	1000	NA	NA	NA	NA	NA	NA	1000
1400	0	0	0	0	501	NA	0.5005	1000	NA	NA	NA	NA	NA	NA	1000
1401	1	NA	NA	NA	NA	NA	NA	1000	NA	NA	NA	NA	NA	NA	1000
1402	2	234.244	234.108	4.28739	501	0.0316228	0.5005	1000	234.244	219.773	48.5259	511	0.298207	0.51049	1000
1403	2	234.244	234.244	1.22728e-07	500.5	-0.0316229	0.5	1000	234.244	217.206	51.2106	528.5	0.332695	0.527972	1000
1404	2	234.244	234.126	2.63658	502	0.0447438	0.501499	1000	234.244	222.049	44.2454	509	0.275621	0.508492	1000
1405	2	234.244	234.108	4.28739	501.5	0.0316228	0.500999	1000	234.244	221.617	45.8299	507	0.275524	0.506494	1000
1406	2	234.244	234.02	7.07966	500	0.0316228	0.4995	1000	234.244	219.4	48.6767	522	0.304942	0.521479	1000
1407	2	234.244	233.961	7.31946	501	0.0386455	0.5005	1000	234.244	220.158	47.4927	523	0.296589	0.522478	1000
1408	2	234.244	234.185	1.86528	501	0.0316228	0.5005	1000	234.244	221.013	46.6539	508	0.283593	0.507493	1000
[truncated: 48,532 more rows]

## Sheet: Croco
ID	ntaxa	PD.obs	PD.rand.mean	PD.rand.sd	PD.obs.rank	PD.obs.z	PD.obs.p	runs	PDmntd.obs	PDmntd.rand.mean	PDmntd.rand.sd	PDmntd.obs.rank	PDmntd.obs.z	PDmntd.obs.p	runs
[truncated: 49,940 more rows]

[truncated: 3 more sheets: Lizard, Snake, Testudines]
