# Supplementary material for: Amphibians and Reptiles Exhibit Different Ecological and Evolutionary Spatial Patterns in the Amazon Basin
Source: Ecol Evol. 2025 Mar 19;15(3):e70677. doi: 10.1002/ece3.70677 (PMC11922541; doi:10.1002/ece3.70677)
Supplement: Supplementary file 4 — Appendix S4. [file ECE3-15-e70677-s004.xlsx]

## Sheet: Anura
ID	ntaxa	FD.obs	FD.rand.mean	FD.rand.sd	FD.obs.rank	FD.obs.z	FD.obs.p	runs	FDmntd.obs	FDmntd.rand.mean	FDmntd.rand.sd	FDmntd.obs.rank	FDmntd.obs.z	FDmntd.obs.p	runs
1	10	3.50145	3.50135	0.00316872	501.5	0.0316228	0.500999	1000	0.6624	0.662216	0.00389436	502.5	0.0473385	0.501998	1000
2	9	3.14914	3.1492	0.00161897	500	-0.0352743	0.4995	1000	0.660931	0.661004	0.00256776	500.5	-0.0284709	0.5	1000
3	8	2.7808	2.7808	0	501	NA	0.5005	1000	0.651461	0.651627	0.00302473	496	-0.0546974	0.495504	1000
4	10	3.40924	3.40924	0	501	NA	0.5005	1000	0.646856	0.646853	0.00370388	496.5	0.000864536	0.496004	1000
5	11	3.69333	3.69334	0.000199024	500.5	-0.0316228	0.5	1000	0.63127	0.631506	0.00449513	488.5	-0.0522823	0.488012	1000
6	10	3.40924	3.40929	0.00160689	500.5	-0.0316228	0.5	1000	0.646856	0.646792	0.00408477	500	0.0156899	0.4995	1000
7	11	3.82347	3.82347	0	501	NA	0.5005	1000	0.645581	0.645698	0.00327143	496.5	-0.0356928	0.496004	1000
8	12	4.13723	4.13723	0	501	NA	0.5005	1000	0.644075	0.644069	0.00301394	500.5	0.00197155	0.5	1000
9	9	3.14914	3.14927	0.00400426	500.5	-0.0316228	0.5	1000	0.660931	0.661117	0.00412341	496	-0.0451551	0.495504	1000
10	8	2.7808	2.78074	0.00201461	501.5	0.0316228	0.500999	1000	0.651461	0.651576	0.00466937	497.5	-0.0245811	0.497003	1000
11	10	3.40924	3.40924	0	501	NA	0.5005	1000	0.646856	0.646863	0.00389602	498.5	-0.00173676	0.498002	1000
12	11	3.69333	3.69334	0.000156951	500.5	-0.0316228	0.5	1000	0.63127	0.631367	0.00330362	494	-0.0293425	0.493506	1000
13	12	4.13058	4.13058	0	501	NA	0.5005	1000	0.653669	0.653604	0.00384556	499	0.0168434	0.498501	1000
14	11	3.82347	3.82347	0	501	NA	0.5005	1000	0.645581	0.645765	0.00449424	497.5	-0.0408694	0.497003	1000
15	11	3.82347	3.82347	0	501	NA	0.5005	1000	0.645581	0.645592	0.00270881	501.5	-0.00397805	0.500999	1000
16	12	4.13723	4.13723	0	501	NA	0.5005	1000	0.644075	0.644183	0.00301529	500	-0.0357761	0.4995	1000
17	9	3.14914	3.14914	0	501	NA	0.5005	1000	0.660931	0.660812	0.0042884	500	0.0277395	0.4995	1000
18	8	2.7808	2.7808	0	501	NA	0.5005	1000	0.651461	0.651737	0.00403137	496.5	-0.0682367	0.496004	1000
19	10	3.40924	3.40924	0	501	NA	0.5005	1000	0.646856	0.646707	0.0042626	498.5	0.0349382	0.498002	1000
20	11	3.69333	3.69333	0	501	NA	0.5005	1000	0.63127	0.631519	0.00359774	494.5	-0.0691939	0.494006	1000
21	12	4.13058	4.13064	0.00183925	500.5	-0.0316228	0.5	1000	0.653669	0.653417	0.0041883	507	0.0601962	0.506494	1000
22	10	3.4946	3.49466	0.0017972	500.5	-0.0316228	0.5	1000	0.668439	0.668276	0.00406052	500.5	0.040344	0.5	1000
23	9	3.15939	3.15939	0	501	NA	0.5005	1000	0.657262	0.65717	0.00342673	501	0.0268865	0.5005	1000
24	11	3.82347	3.82348	0.000325772	500.5	-0.0316228	0.5	1000	0.645581	0.645716	0.00310744	497	-0.0435481	0.496503	1000
25	11	3.82347	3.82347	0	501	NA	0.5005	1000	0.645581	0.645665	0.0038002	501	-0.022167	0.5005	1000
26	12	4.13723	4.13713	0.00321571	501.5	0.0316228	0.500999	1000	0.644075	0.643962	0.00430444	502	0.0262299	0.501499	1000
27	9	3.14914	3.14907	0.00433255	501	0.0176271	0.5005	1000	0.660931	0.660851	0.00325374	502	0.0246353	0.501499	1000
28	8	2.7808	2.78087	0.00213603	500.5	-0.0316228	0.5	1000	0.651461	0.651915	0.00531981	494.5	-0.0851921	0.494006	1000
29	10	3.40924	3.40924	0	501	NA	0.5005	1000	0.646856	0.646899	0.00343991	496.5	-0.0123925	0.496004	1000
30	12	4.07464	4.07457	0.00216502	501.5	0.0316228	0.500999	1000	0.641073	0.641012	0.00408492	501	0.0149582	0.5005	1000
31	12	4.13058	4.13059	0.00034524	500.5	-0.0316228	0.5	1000	0.653669	0.653485	0.00436804	504.5	0.0420411	0.503996	1000
32	11	3.8759	3.87595	0.00152799	500.5	-0.0316228	0.5	1000	0.675754	0.675648	0.00266547	499.5	0.0396622	0.499001	1000
33	9	3.1897	3.1897	0	501	NA	0.5005	1000	0.676921	0.676869	0.00324996	496.5	0.0160907	0.496004	1000
34	12	3.92842	3.92842	0	501	NA	0.5005	1000	0.58688	0.587072	0.00357082	495.5	-0.0536459	0.495005	1000
35	13	4.1934	4.1934	0	501	NA	0.5005	1000	0.579016	0.579236	0.00340902	494	-0.0645621	0.493506	1000
36	14	4.33879	4.33879	0	501	NA	0.5005	1000	0.549036	0.549037	0.00492289	497	-0.00024126	0.496503	1000
37	10	3.30375	3.30383	0.00237883	500.5	-0.0316228	0.5	1000	0.581271	0.581754	0.00670663	497.5	-0.0719799	0.497003	1000
38	11	3.82347	3.82349	0.00172688	501	-0.00841777	0.5005	1000	0.645581	0.645648	0.00409346	502.5	-0.0164648	0.501998	1000
39	11	3.82347	3.82353	0.00187599	500.5	-0.0316228	0.5	1000	0.645581	0.645729	0.00315128	497.5	-0.0471186	0.497003	1000
40	12	4.13723	4.13723	0	501	NA	0.5005	1000	0.644075	0.644098	0.00356419	499.5	-0.00633177	0.499001	1000
41	9	3.14914	3.14914	0	501	NA	0.5005	1000	0.660931	0.661144	0.0032061	495	-0.0664138	0.494505	1000
42	8	2.7808	2.78087	0.00383713	501	-0.0185854	0.5005	1000	0.651461	0.65159	0.00407309	496.5	-0.0316673	0.496004	1000
43	10	3.40924	3.40924	0	501	NA	0.5005	1000	0.646856	0.646771	0.00336984	498.5	0.0251811	0.498002	1000
44	12	4.07464	4.0747	0.00183925	500.5	-0.0316228	0.5	1000	0.641073	0.641166	0.00323107	497	-0.0288795	0.496503	1000
45	12	4.13058	4.13064	0.00183925	500.5	-0.0316228	0.5	1000	0.653669	0.653715	0.00335833	497	-0.0137885	0.496503	1000
46	12	4.18874	4.18876	0.00185704	501	-0.00807357	0.5005	1000	0.669646	0.66939	0.00470563	500.5	0.0543958	0.5	1000
47	9	3.1897	3.1897	0	501	NA	0.5005	1000	0.676921	0.676623	0.00449534	503.5	0.066382	0.502997	1000
48	11	3.70119	3.70119	0	501	NA	0.5005	1000	0.616597	0.616554	0.00332955	501.5	0.0128079	0.500999	1000
49	13	4.1934	4.1934	0	501	NA	0.5005	1000	0.579016	0.579297	0.00349845	493.5	-0.0804262	0.493007	1000
50	15	4.67884	4.67892	0.00254144	500.5	-0.0316228	0.5	1000	0.557772	0.557899	0.00380875	493.5	-0.0332661	0.493007	1000
51	18	5.36001	5.36001	0	501	NA	0.5005	1000	0.520576	0.520936	0.00320971	492	-0.112083	0.491508	1000
52	10	3.30375	3.30375	0	501	NA	0.5005	1000	0.581271	0.581978	0.00746288	494	-0.0946727	0.493506	1000
53	10	3.52774	3.52774	0	501	NA	0.5005	1000	0.665205	0.665036	0.00344267	505.5	0.0489197	0.504995	1000
54	11	3.82347	3.82347	0	501	NA	0.5005	1000	0.645581	0.645849	0.00367628	492.5	-0.0729158	0.492008	1000
55	12	4.13723	4.13723	0	501	NA	0.5005	1000	0.644075	0.644103	0.00287757	500.5	-0.00963217	0.5	1000
56	9	3.14914	3.14914	0	501	NA	0.5005	1000	0.660931	0.660938	0.00483897	497	-0.0015218	0.496503	1000
57	8	2.7808	2.7808	4.88139e-05	500.5	-0.0316228	0.5	1000	0.651461	0.65159	0.00289308	498.5	-0.0442785	0.498002	1000
58	11	3.79054	3.79054	0	501	NA	0.5005	1000	0.656133	0.656129	0.00318929	499.5	0.00140296	0.499001	1000
59	12	4.07464	4.07464	0	501	NA	0.5005	1000	0.641073	0.641035	0.0032897	497	0.0115705	0.496503	1000
60	12	4.13058	4.13058	0	501	NA	0.5005	1000	0.653669	0.653482	0.00364215	505	0.0513688	0.504496	1000
61	12	4.18874	4.18871	0.00263387	501	0.0133806	0.5005	1000	0.669646	0.669317	0.00439689	502	0.0749791	0.501499	1000
62	9	3.1897	3.1897	0	501	NA	0.5005	1000	0.676921	0.676863	0.00220381	501	0.0264252	0.5005	1000
63	11	3.70119	3.70124	0.00160618	500.5	-0.0316228	0.5	1000	0.616597	0.616723	0.00315264	500.5	-0.0399647	0.5	1000
64	13	4.1934	4.1934	0	501	NA	0.5005	1000	0.579016	0.579269	0.00326271	494.5	-0.077479	0.494006	1000
65	16	4.92868	4.9287	0.000671089	500.5	-0.0316228	0.5	1000	0.55225	0.552636	0.00318129	489	-0.121524	0.488511	1000
66	18	5.36001	5.36017	0.0036717	500	-0.044668	0.4995	1000	0.520576	0.521095	0.00365117	489.5	-0.142134	0.489011	1000
67	20	5.87425	5.87439	0.0044206	500.5	-0.0316228	0.5	1000	0.519392	0.51982	0.00354512	490	-0.120564	0.48951	1000
68	21	5.99928	5.99929	0.000355107	500.5	-0.0316228	0.5	1000	0.495476	0.495688	0.00274528	495	-0.0774226	0.494505	1000
69	10	3.2402	3.2402	0	501	NA	0.5005	1000	0.548679	0.549469	0.00714407	494.5	-0.110604	0.494006	1000
70	10	3.30375	3.30375	0	501	NA	0.5005	1000	0.581271	0.581973	0.00656435	493	-0.106852	0.492507	1000
71	10	3.30375	3.30375	0	501	NA	0.5005	1000	0.581271	0.581842	0.00694702	494	-0.0821774	0.493506	1000
72	11	3.82347	3.82347	0	501	NA	0.5005	1000	0.645581	0.645734	0.00394893	503	-0.0388679	0.502498	1000
73	12	4.13723	4.13715	0.00237369	501.5	0.0316228	0.500999	1000	0.644075	0.644045	0.00285267	499.5	0.0106484	0.499001	1000
74	9	3.14914	3.14914	0	501	NA	0.5005	1000	0.660931	0.660931	0.00465848	500.5	7.59101e-05	0.5	1000
75	8	2.7808	2.7808	0	501	NA	0.5005	1000	0.651461	0.65158	0.0031104	499	-0.0380323	0.498501	1000
76	11	3.79054	3.79054	0	501	NA	0.5005	1000	0.656133	0.656021	0.00333971	506	0.0336104	0.505495	1000
77	12	4.07464	4.07464	0	501	NA	0.5005	1000	0.641073	0.641068	0.00386286	497.5	0.00133336	0.497003	1000
78	12	4.13058	4.13055	0.000916958	501.5	0.0316228	0.500999	1000	0.653669	0.653466	0.00428744	503.5	0.0473238	0.502997	1000
79	12	4.18874	4.18874	0	501	NA	0.5005	1000	0.669646	0.669521	0.0029113	501.5	0.0431266	0.500999	1000
80	9	3.1897	3.18972	0.000689931	500.5	-0.0316228	0.5	1000	0.676921	0.676862	0.00279723	498.5	0.0209426	0.498002	1000
81	11	3.70119	3.70119	0	501	NA	0.5005	1000	0.616597	0.616701	0.00384986	495	-0.0271454	0.494505	1000
82	13	4.26651	4.26647	0.00128601	501.5	0.0316228	0.500999	1000	0.603298	0.603302	0.00322727	498	-0.00130969	0.497502	1000
83	15	4.58864	4.58864	1.85418e-05	501.5	0.0316228	0.500999	1000	0.543727	0.544061	0.00299647	490	-0.111434	0.48951	1000
84	18	5.24355	5.24355	0	501	NA	0.5005	1000	0.494697	0.495371	0.00497076	488.5	-0.135668	0.488012	1000
85	21	5.99928	5.99928	0	501	NA	0.5005	1000	0.495476	0.495945	0.00345049	487.5	-0.136042	0.487013	1000
86	21	5.99928	5.99928	0	501	NA	0.5005	1000	0.495476	0.495881	0.00314592	488	-0.128733	0.487512	1000
87	10	3.2402	3.2402	0	501	NA	0.5005	1000	0.548679	0.54998	0.00829783	485.5	-0.156838	0.485015	1000
88	11	3.5925	3.5925	0	501	NA	0.5005	1000	0.562855	0.563869	0.00782058	488.5	-0.129672	0.488012	1000
89	10	3.30375	3.30372	0.00112206	501.5	0.0316228	0.500999	1000	0.581271	0.581785	0.00679226	499.5	-0.0756893	0.499001	1000
90	10	3.30375	3.30375	0	501	NA	0.5005	1000	0.581271	0.581784	0.00615315	497	-0.0834164	0.496503	1000
91	11	3.82347	3.82347	0	501	NA	0.5005	1000	0.645581	0.645694	0.0032378	494	-0.0348989	0.493506	1000
92	12	4.13723	4.13723	0	501	NA	0.5005	1000	0.644075	0.644016	0.00321183	502	0.0182987	0.501499	1000
93	9	3.14914	3.14924	0.00308731	500.5	-0.0316228	0.5	1000	0.660931	0.660846	0.00546977	501.5	0.015532	0.500999	1000
94	9	3.1621	3.1621	0	501	NA	0.5005	1000	0.662288	0.662302	0.00229077	498.5	-0.00600781	0.498002	1000
95	11	3.79054	3.79065	0.00238997	500	-0.0445534	0.4995	1000	0.656133	0.656112	0.0021331	501	0.0101102	0.5005	1000
96	12	4.07464	4.07464	0	501	NA	0.5005	1000	0.641073	0.641213	0.00264961	497.5	-0.0527929	0.497003	1000
97	12	4.13058	4.13058	0	501	NA	0.5005	1000	0.653669	0.653577	0.00318602	503.5	0.0288903	0.502997	1000
98	12	4.18874	4.18873	0.000372188	501.5	0.0316228	0.500999	1000	0.669646	0.669275	0.00399156	506.5	0.0930306	0.505994	1000
99	9	3.1897	3.1897	0	501	NA	0.5005	1000	0.676921	0.6766	0.0050735	502.5	0.0633411	0.501998	1000
100	10	3.46284	3.46284	0	501	NA	0.5005	1000	0.650924	0.650999	0.00261871	498	-0.0288289	0.497502	1000
101	12	3.92647	3.92647	0	501	NA	0.5005	1000	0.596899	0.597258	0.00296219	488	-0.121094	0.487512	1000
102	17	5.05371	5.05405	0.00848718	500	-0.0396257	0.4995	1000	0.510303	0.51071	0.00414727	491	-0.0982559	0.490509	1000
103	18	5.24355	5.24355	0	501	NA	0.5005	1000	0.494697	0.495291	0.00426194	487	-0.139267	0.486513	1000
104	20	5.87425	5.87432	0.00248434	500.5	-0.0316228	0.5	1000	0.519392	0.519787	0.00325509	488.5	-0.121135	0.488012	1000
105	22	6.43666	6.43679	0.00401152	500.5	-0.0316228	0.5	1000	0.516215	0.516336	0.00255117	495	-0.0472426	0.494505	1000
106	22	6.43666	6.43666	0	501	NA	0.5005	1000	0.516215	0.516375	0.00218897	495	-0.0730431	0.494505	1000
107	10	3.19992	3.19992	0	501	NA	0.5005	1000	0.536202	0.537247	0.00788004	493	-0.132594	0.492507	1000
108	10	3.19992	3.19987	0.00146702	501.5	0.0316228	0.500999	1000	0.536202	0.53693	0.00692195	495	-0.105173	0.494505	1000
109	10	3.19992	3.19992	0	501	NA	0.5005	1000	0.536202	0.537027	0.00705282	493	-0.11694	0.492507	1000
110	10	3.2402	3.2402	1.85418e-05	501.5	0.0316228	0.500999	1000	0.548679	0.54943	0.00619476	487.5	-0.121307	0.487013	1000
111	11	3.5925	3.59255	0.00160618	500.5	-0.0316228	0.5	1000	0.562855	0.563554	0.00602241	488	-0.116137	0.487512	1000
112	10	3.30375	3.30387	0.00359447	500.5	-0.0316228	0.5	1000	0.581271	0.581613	0.00503016	495.5	-0.0680163	0.495005	1000
113	10	3.30375	3.3037	0.00128071	502	0.0418759	0.501499	1000	0.581271	0.581973	0.00697821	493	-0.100571	0.492507	1000
114	11	3.82347	3.82347	0	501	NA	0.5005	1000	0.645581	0.645731	0.00273881	498.5	-0.0546813	0.498002	1000
115	12	4.13723	4.13717	0.0020098	501.5	0.0316228	0.500999	1000	0.644075	0.644027	0.00347674	502.5	0.0137377	0.501998	1000
116	9	3.14914	3.14914	0	501	NA	0.5005	1000	0.660931	0.660802	0.00424965	503	0.0303957	0.502498	1000
117	10	3.48655	3.48655	0	501	NA	0.5005	1000	0.660949	0.661	0.00295296	500.5	-0.0173115	0.5	1000
118	11	3.79054	3.79054	0	501	NA	0.5005	1000	0.656133	0.656032	0.00235521	501.5	0.0430948	0.500999	1000
119	12	4.07464	4.07464	0	501	NA	0.5005	1000	0.641073	0.641136	0.0033879	498	-0.0185154	0.497502	1000
120	12	4.13058	4.13058	0	501	NA	0.5005	1000	0.653669	0.653653	0.00225593	502.5	0.00709884	0.501998	1000
121	12	4.18874	4.18874	0	501	NA	0.5005	1000	0.669646	0.669107	0.00557334	504	0.0967077	0.503497	1000
122	9	3.1897	3.18963	0.00210174	501.5	0.0316228	0.500999	1000	0.676921	0.67663	0.00529337	500.5	0.0549459	0.5	1000
123	13	4.51601	4.51599	0.00293051	501	0.00636391	0.5005	1000	0.662737	0.662323	0.00466923	507	0.0887606	0.506494	1000
124	14	4.40381	4.40381	0	501	NA	0.5005	1000	0.550469	0.550973	0.00464068	491.5	-0.108663	0.491009	1000
125	17	5.1788	5.1788	0	501	NA	0.5005	1000	0.536457	0.536816	0.00497134	496	-0.0722204	0.495504	1000
126	19	5.80073	5.80088	0.00471046	500.5	-0.0316228	0.5	1000	0.548938	0.549237	0.00312058	496	-0.095901	0.495504	1000
127	21	6.30283	6.30283	0	501	NA	0.5005	1000	0.532217	0.532381	0.00222669	494	-0.073408	0.493506	1000
128	22	6.43666	6.43666	0	501	NA	0.5005	1000	0.516215	0.516508	0.00249441	488	-0.117323	0.487512	1000
129	22	6.43666	6.43666	0	501	NA	0.5005	1000	0.516215	0.516503	0.00264755	488	-0.108703	0.487512	1000
130	10	3.19992	3.19992	0	501	NA	0.5005	1000	0.536202	0.53724	0.00782063	490.5	-0.132632	0.49001	1000
131	10	3.19992	3.19992	0	501	NA	0.5005	1000	0.536202	0.537327	0.00821581	489.5	-0.136955	0.489011	1000
132	10	3.19992	3.19992	0	501	NA	0.5005	1000	0.536202	0.537188	0.00752676	491.5	-0.130919	0.491009	1000
133	10	3.19992	3.19992	0	501	NA	0.5005	1000	0.536202	0.53762	0.00943478	489	-0.15029	0.488511	1000
134	10	3.19992	3.19993	0.0012472	501	-0.0152058	0.5005	1000	0.536202	0.537114	0.00729646	491.5	-0.124964	0.491009	1000
135	10	3.2402	3.2402	0	501	NA	0.5005	1000	0.548679	0.549601	0.00679803	487	-0.135607	0.486513	1000
136	10	3.30375	3.30375	0	501	NA	0.5005	1000	0.581271	0.581703	0.00596508	497	-0.0723863	0.496503	1000
137	10	3.30375	3.30375	0	501	NA	0.5005	1000	0.581271	0.582041	0.00659242	491	-0.116793	0.490509	1000
138	10	3.30375	3.30375	0	501	NA	0.5005	1000	0.581271	0.581615	0.00526548	497	-0.0652076	0.496503	1000
139	11	3.82347	3.82341	0.00200299	501.5	0.0316228	0.500999	1000	0.645581	0.645547	0.00348264	500.5	0.00979534	0.5	1000
140	12	4.13723	4.13728	0.00264743	501.5	-0.0179566	0.500999	1000	0.644075	0.644003	0.00385971	497	0.0186016	0.496503	1000
141	10	3.53045	3.53045	0	501	NA	0.5005	1000	0.669728	0.669733	0.00266784	502	-0.00171201	0.501499	1000
142	10	3.48655	3.48655	0	501	NA	0.5005	1000	0.660949	0.661024	0.00452765	498	-0.0166103	0.497502	1000
143	10	3.48655	3.48655	0	501	NA	0.5005	1000	0.660949	0.660774	0.00292047	504.5	0.0599715	0.503996	1000
144	10	3.46005	3.46006	0.000320185	500.5	-0.0316228	0.5	1000	0.661195	0.661171	0.0030899	503	0.00764189	0.502498	1000
145	12	4.13058	4.13053	0.00162543	501.5	0.0316228	0.500999	1000	0.653669	0.653577	0.00365345	503	0.0253456	0.502498	1000
146	13	4.54105	4.54105	0	501	NA	0.5005	1000	0.672336	0.671911	0.00500048	504.5	0.0850733	0.503996	1000
147	11	3.87606	3.87606	0	501	NA	0.5005	1000	0.675321	0.675021	0.00446768	503.5	0.0671389	0.502997	1000
148	15	4.87939	4.87933	0.00215705	501.5	0.0316228	0.500999	1000	0.58187	0.581995	0.00290702	502	-0.0427403	0.501499	1000
149	15	4.73787	4.73785	0.000513559	501.5	0.0316228	0.500999	1000	0.558312	0.558402	0.00359173	503.5	-0.0248539	0.502997	1000
150	17	5.38782	5.38782	0	501	NA	0.5005	1000	0.58522	0.585103	0.00369099	501.5	0.0315469	0.500999	1000
151	20	6.06134	6.06134	0	501	NA	0.5005	1000	0.543579	0.543721	0.00297348	495.5	-0.047793	0.495005	1000
152	22	6.60463	6.6046	0.000934116	501.5	0.0316228	0.500999	1000	0.531986	0.532457	0.00308445	484	-0.152742	0.483516	1000
153	23	6.78897	6.78883	0.00431487	501.5	0.0316228	0.500999	1000	0.524407	0.524747	0.00272042	486	-0.12523	0.485514	1000
154	23	6.59024	6.59035	0.00340686	500.5	-0.0316228	0.5	1000	0.500723	0.501021	0.0022481	489.5	-0.132703	0.489011	1000
155	22	6.32963	6.32963	0	501	NA	0.5005	1000	0.503403	0.503747	0.00281784	484.5	-0.122061	0.484016	1000
156	4	1.24476	1.24476	0	501	NA	0.5005	1000	0.497781	0.499952	0.021206	494	-0.10237	0.493506	1000
157	4	1.24476	1.24476	0	501	NA	0.5005	1000	0.497781	0.500079	0.0215705	494	-0.106531	0.493506	1000
158	5	1.63292	1.63292	0	501	NA	0.5005	1000	0.553487	0.554912	0.0163618	498.5	-0.0871195	0.498002	1000
159	5	1.63292	1.63292	0	501	NA	0.5005	1000	0.553487	0.55528	0.0171576	494	-0.10452	0.493506	1000
160	8	2.58068	2.58068	0	501	NA	0.5005	1000	0.547227	0.548008	0.00888713	495	-0.0879342	0.494505	1000
161	9	2.86943	2.86943	0	501	NA	0.5005	1000	0.528501	0.529431	0.00825413	492.5	-0.112665	0.492008	1000
162	10	3.19992	3.19992	0	501	NA	0.5005	1000	0.536202	0.537224	0.0082109	492.5	-0.124449	0.492008	1000
163	10	3.19992	3.20023	0.00716947	500	-0.0443545	0.4995	1000	0.536202	0.537322	0.00801515	490.5	-0.139719	0.49001	1000
164	10	3.19992	3.19992	0	501	NA	0.5005	1000	0.536202	0.537314	0.00868015	489	-0.128134	0.488511	1000
165	10	3.19992	3.2001	0.00590697	500.5	-0.0307055	0.5	1000	0.536202	0.537555	0.00968156	492.5	-0.139772	0.492008	1000
166	10	3.19992	3.19992	0	501	NA	0.5005	1000	0.536202	0.537122	0.00645402	488.5	-0.142536	0.488012	1000
167	10	3.2402	3.24019	0.000191028	501.5	0.0316228	0.500999	1000	0.548679	0.549777	0.00785181	485.5	-0.139864	0.485015	1000
168	10	3.30375	3.30375	0	501	NA	0.5005	1000	0.581271	0.581966	0.00724015	496	-0.0960244	0.495504	1000
169	10	3.30375	3.30374	0.000458245	501.5	0.0316228	0.500999	1000	0.581271	0.581677	0.00565894	498.5	-0.0717065	0.498002	1000
170	10	3.30375	3.30375	4.88139e-05	500.5	-0.0316228	0.5	1000	0.581271	0.581763	0.00702706	497.5	-0.069999	0.497003	1000
171	11	3.82347	3.82347	0	501	NA	0.5005	1000	0.645581	0.645768	0.00432419	499.5	-0.0432353	0.499001	1000
172	14	4.69899	4.69899	0	501	NA	0.5005	1000	0.604496	0.604507	0.00376274	503.5	-0.00303236	0.502997	1000
173	12	4.05625	4.05625	0	501	NA	0.5005	1000	0.614426	0.614458	0.00257601	503	-0.0124232	0.502498	1000
174	12	4.20024	4.20024	0	501	NA	0.5005	1000	0.665906	0.665665	0.0033117	510.5	0.0728057	0.50999	1000
175	11	3.8549	3.8549	0	501	NA	0.5005	1000	0.667834	0.667834	0.00263538	502	0.000158941	0.501499	1000
176	11	3.82839	3.82839	0	501	NA	0.5005	1000	0.668058	0.667988	0.00199439	504.5	0.0348286	0.503996	1000
177	12	4.16844	4.16844	0	501	NA	0.5005	1000	0.6646	0.664435	0.00313251	507.5	0.0525893	0.506993	1000
178	13	4.54105	4.54105	0	501	NA	0.5005	1000	0.672336	0.672098	0.00291509	506.5	0.0817861	0.505994	1000
179	13	4.54213	4.54206	0.00210572	502	0.0335379	0.501499	1000	0.672252	0.672026	0.00278579	503	0.0812071	0.502498	1000
180	15	4.87939	4.87939	0	501	NA	0.5005	1000	0.58187	0.581959	0.00430755	505	-0.0204843	0.504496	1000
181	14	4.61284	4.61284	0	501	NA	0.5005	1000	0.609681	0.60957	0.00311854	506	0.0355606	0.505495	1000
182	17	5.38782	5.38782	0	501	NA	0.5005	1000	0.58522	0.585174	0.0027843	504.5	0.016583	0.503996	1000
183	19	5.8715	5.8714	0.00327455	501.5	0.0316228	0.500999	1000	0.560115	0.560228	0.00303396	496	-0.0373089	0.495504	1000
184	22	6.60463	6.60463	0	501	NA	0.5005	1000	0.531986	0.532223	0.00269165	491	-0.0880329	0.490509	1000
185	23	6.78897	6.78908	0.00347887	500.5	-0.0316228	0.5	1000	0.524407	0.524636	0.00253074	493.5	-0.0906888	0.493007	1000
186	24	6.94255	6.94256	0.000112963	500.5	-0.0316228	0.5	1000	0.509219	0.509491	0.00237011	487	-0.114914	0.486513	1000
187	24	6.85079	6.85079	0	501	NA	0.5005	1000	0.498255	0.498655	0.00291636	485	-0.137169	0.484515	1000
188	24	6.85079	6.85079	0	501	NA	0.5005	1000	0.498255	0.498507	0.00231287	492	-0.108874	0.491508	1000
189	31	8.98176	8.98176	0	501	NA	0.5005	1000	0.51374	0.513844	0.00237491	494	-0.0437229	0.493506	1000
190	31	8.98176	8.98159	0.00513024	501.5	0.0316228	0.500999	1000	0.51374	0.513864	0.00214757	495	-0.0574979	0.494505	1000
191	5	1.63292	1.63292	0	501	NA	0.5005	1000	0.553487	0.55401	0.00873804	498	-0.0598819	0.497502	1000
192	5	1.63292	1.63292	0	501	NA	0.5005	1000	0.553487	0.554392	0.0149712	493	-0.0604597	0.492507	1000
193	4	1.24476	1.24476	0	501	NA	0.5005	1000	0.497781	0.500224	0.0221833	492	-0.110129	0.491508	1000
194	5	1.63292	1.63292	0	501	NA	0.5005	1000	0.553487	0.55435	0.0121102	498.5	-0.0713057	0.498002	1000
195	5	1.63292	1.63292	0	501	NA	0.5005	1000	0.553487	0.555247	0.0171478	495.5	-0.102627	0.495005	1000
196	5	1.63292	1.63292	0	501	NA	0.5005	1000	0.553487	0.555061	0.01606	494.5	-0.0979967	0.494006	1000
197	9	2.86943	2.86943	0	501	NA	0.5005	1000	0.528501	0.52943	0.00804797	492	-0.115452	0.491508	1000
198	9	2.86943	2.86943	0	501	NA	0.5005	1000	0.528501	0.52962	0.00907056	491.5	-0.123431	0.491009	1000
199	10	3.19992	3.2001	0.0056949	500.5	-0.0316228	0.5	1000	0.536202	0.537393	0.00864097	488.5	-0.137841	0.488012	1000
200	10	3.19992	3.20001	0.00292606	500.5	-0.0316228	0.5	1000	0.536202	0.536796	0.00534131	493	-0.11122	0.492507	1000
201	10	3.19992	3.19992	0	501	NA	0.5005	1000	0.536202	0.537186	0.0073313	492	-0.134124	0.491508	1000
202	10	3.19992	3.19987	0.0013393	501.5	0.0316228	0.500999	1000	0.536202	0.537273	0.00864504	495	-0.12388	0.494505	1000
203	10	3.19992	3.20014	0.00708302	500.5	-0.0316228	0.5	1000	0.536202	0.536837	0.00664739	497.5	-0.0954593	0.497003	1000
204	10	3.2402	3.2402	0	501	NA	0.5005	1000	0.548679	0.549243	0.00552736	493.5	-0.101951	0.493007	1000
205	10	3.30375	3.30375	0	501	NA	0.5005	1000	0.581271	0.582079	0.00746946	492	-0.108117	0.491508	1000
206	10	3.30375	3.30375	0	501	NA	0.5005	1000	0.581271	0.582244	0.00763789	488.5	-0.127344	0.488012	1000
207	11	3.59949	3.59949	0	501	NA	0.5005	1000	0.569278	0.570188	0.0067653	487.5	-0.1345	0.487013	1000
208	13	4.34928	4.34918	0.00314346	501.5	0.0316228	0.500999	1000	0.598248	0.598364	0.00441611	504	-0.0263619	0.503497	1000
209	15	5.04434	5.04428	0.00179792	501.5	0.0316228	0.500999	1000	0.610242	0.610417	0.00292814	499	-0.059647	0.498501	1000
210	12	4.05625	4.05625	0	501	NA	0.5005	1000	0.614426	0.614509	0.00467302	504.5	-0.0177361	0.503996	1000
211	12	4.20024	4.20024	0	501	NA	0.5005	1000	0.665906	0.665671	0.00341754	508	0.0687568	0.507493	1000
212	11	3.8549	3.8549	0	501	NA	0.5005	1000	0.667834	0.667785	0.00347791	503.5	0.0142354	0.502997	1000
213	11	3.82839	3.82834	0.00118316	502	0.0446261	0.501499	1000	0.668058	0.667814	0.00391057	508	0.0622499	0.507493	1000
214	13	4.52074	4.52068	0.00197908	501.5	0.0316228	0.500999	1000	0.667678	0.667332	0.00381661	515	0.0905211	0.514486	1000
215	14	4.92425	4.92425	0	501	NA	0.5005	1000	0.679731	0.679488	0.0019477	509.5	0.124927	0.508991	1000
216	14	4.91047	4.91043	0.00125554	501.5	0.0316228	0.500999	1000	0.676855	0.676327	0.00371176	515	0.142308	0.514486	1000
217	15	5.12271	5.12279	0.00254144	500.5	-0.0316228	0.5	1000	0.641706	0.641569	0.0036654	502.5	0.0373113	0.501998	1000
218	14	4.61284	4.61284	0	501	NA	0.5005	1000	0.609681	0.609726	0.00386413	500	-0.0116296	0.4995	1000
219	18	5.64843	5.64849	0.00182465	500.5	-0.0316228	0.5	1000	0.57725	0.577291	0.00256978	496	-0.0159008	0.495504	1000
220	19	5.8715	5.8715	0	501	NA	0.5005	1000	0.560115	0.560196	0.00282223	499	-0.0287828	0.498501	1000
221	21	6.36314	6.36314	0	501	NA	0.5005	1000	0.542796	0.543148	0.00291202	486	-0.120789	0.485514	1000
222	24	7.05737	7.05757	0.00622792	500.5	-0.0316228	0.5	1000	0.524923	0.525114	0.00237162	493	-0.0804254	0.492507	1000
223	26	7.46371	7.46377	0.00193692	500.5	-0.0316228	0.5	1000	0.506476	0.506631	0.00261611	494	-0.0593523	0.493506	1000
224	25	7.2031	7.20314	0.00135775	500.5	-0.0316228	0.5	1000	0.50651	0.506746	0.00297746	495	-0.079241	0.494505	1000
225	24	6.85079	6.85084	0.00156516	500.5	-0.0316228	0.5	1000	0.498255	0.498667	0.00286375	482	-0.143941	0.481518	1000
226	24	6.85079	6.85083	0.00139455	500.5	-0.0316228	0.5	1000	0.498255	0.498503	0.00262208	489	-0.0945262	0.488511	1000
227	26	7.59775	7.59775	0	501	NA	0.5005	1000	0.512929	0.513135	0.0023263	489	-0.0885254	0.488511	1000
228	28	8.13549	8.13559	0.00313047	500.5	-0.0316228	0.5	1000	0.508336	0.508615	0.00218531	488.5	-0.12765	0.488012	1000
229	29	8.45421	8.45424	0.000991283	500.5	-0.0316228	0.5	1000	0.512788	0.513105	0.00208611	484	-0.151665	0.483516	1000
230	32	9.27182	9.27188	0.00154476	500	-0.039703	0.4995	1000	0.514024	0.514144	0.00195269	493	-0.0616095	0.492507	1000
231	32	9.27182	9.27189	0.00241827	500.5	-0.0316228	0.5	1000	0.514024	0.514163	0.00159794	488.5	-0.0872343	0.488012	1000
232	32	9.27182	9.27182	0	501	NA	0.5005	1000	0.514024	0.514184	0.00188002	489.5	-0.0850705	0.489011	1000
233	32	9.27182	9.27186	0.00147317	500.5	-0.0316228	0.5	1000	0.514024	0.514087	0.00192779	498	-0.0329316	0.497502	1000
234	34	9.65253	9.65254	0.000610949	500.5	-0.0316228	0.5	1000	0.504147	0.504363	0.00193836	488.5	-0.111218	0.488012	1000
235	34	9.65253	9.65239	0.00436885	501.5	0.0316228	0.500999	1000	0.504147	0.504266	0.00190218	489	-0.0626319	0.488511	1000
236	33	9.32204	9.32208	0.00560063	501	-0.00742205	0.5005	1000	0.499395	0.499458	0.00159285	496.5	-0.0396633	0.496004	1000
237	5	1.63292	1.63292	0	501	NA	0.5005	1000	0.553487	0.554331	0.0120486	498	-0.0701001	0.497502	1000
238	5	1.63292	1.63292	0	501	NA	0.5005	1000	0.553487	0.554693	0.0142163	496.5	-0.084829	0.496004	1000
239	5	1.63292	1.63292	0	501	NA	0.5005	1000	0.553487	0.554991	0.0155754	492	-0.0965536	0.491508	1000
240	4	1.24476	1.24476	0	501	NA	0.5005	1000	0.497781	0.498881	0.0148105	495.5	-0.0742884	0.495005	1000
241	4	1.24476	1.24476	0	501	NA	0.5005	1000	0.497781	0.499858	0.0207002	493.5	-0.10037	0.493007	1000
242	5	1.63292	1.63292	0	501	NA	0.5005	1000	0.553487	0.554298	0.0111413	496.5	-0.072835	0.496004	1000
243	6	2.00806	2.00806	0	501	NA	0.5005	1000	0.586286	0.586536	0.00807822	501	-0.030895	0.5005	1000
244	8	2.58068	2.58068	0	501	NA	0.5005	1000	0.547227	0.547965	0.00961228	499	-0.0768132	0.498501	1000
245	9	2.86943	2.86945	0.000887751	500.5	-0.0316228	0.5	1000	0.528501	0.52964	0.00931298	492.5	-0.122396	0.492008	1000
246	9	2.86943	2.86943	0	501	NA	0.5005	1000	0.528501	0.529751	0.00987245	493.5	-0.126705	0.493007	1000
247	9	2.86943	2.86943	0	501	NA	0.5005	1000	0.528501	0.52964	0.0087711	488.5	-0.129873	0.488012	1000
248	10	3.19992	3.19992	0	501	NA	0.5005	1000	0.536202	0.537249	0.00814187	492	-0.128598	0.491508	1000
249	10	3.19992	3.19992	0	501	NA	0.5005	1000	0.536202	0.537476	0.00942955	489	-0.135066	0.488511	1000
250	10	3.19992	3.19985	0.00198633	501.5	0.0316228	0.500999	1000	0.536202	0.537421	0.00900224	490.5	-0.135434	0.49001	1000
251	10	3.19992	3.19992	0	501	NA	0.5005	1000	0.536202	0.536673	0.00576008	497.5	-0.08173	0.497003	1000
252	9	2.98552	2.98552	0	501	NA	0.5005	1000	0.576058	0.576529	0.00602439	496.5	-0.0783106	0.496004	1000
253	10	3.2402	3.2402	0	501	NA	0.5005	1000	0.548679	0.550246	0.00917602	483.5	-0.170759	0.483017	1000
254	10	3.30375	3.30375	0	501	NA	0.5005	1000	0.581271	0.582212	0.00832213	493.5	-0.113078	0.493007	1000
255	11	3.6721	3.6721	0	501	NA	0.5005	1000	0.5954	0.596056	0.00719238	499.5	-0.091178	0.499001	1000
256	13	4.31318	4.31318	0	501	NA	0.5005	1000	0.587957	0.588272	0.00496706	493.5	-0.0634239	0.493007	1000
257	13	4.55012	4.55014	0.000483059	500.5	-0.0316228	0.5	1000	0.65346	0.653388	0.00197109	502	0.0367598	0.501499	1000
258	15	5.04434	5.04434	0.000260928	500.5	-0.0316228	0.5	1000	0.610242	0.610445	0.00444006	499.5	-0.0456557	0.499001	1000
259	12	4.05625	4.05635	0.00474804	501	-0.0214097	0.5005	1000	0.614426	0.614852	0.00512882	499.5	-0.0831305	0.499001	1000
260	11	3.8549	3.8549	0	501	NA	0.5005	1000	0.667834	0.667563	0.00400686	505.5	0.0676035	0.504995	1000
261	11	3.8549	3.85492	0.000689931	500.5	-0.0316228	0.5	1000	0.667834	0.667732	0.00331998	508	0.0308273	0.507493	1000
262	11	3.82839	3.82839	0	501	NA	0.5005	1000	0.668058	0.667875	0.0028869	506.5	0.0631277	0.505994	1000
263	13	4.52074	4.52074	0	501	NA	0.5005	1000	0.667678	0.667413	0.00279091	508.5	0.0948358	0.507992	1000
264	16	5.60705	5.60705	0	501	NA	0.5005	1000	0.676648	0.676108	0.00315483	524	0.171098	0.523477	1000
265	16	5.54346	5.54342	0.00127093	501.5	0.0316228	0.500999	1000	0.662693	0.662417	0.00227663	512	0.121289	0.511489	1000
266	16	5.42305	5.42305	0	501	NA	0.5005	1000	0.637579	0.637439	0.00256613	508	0.0545874	0.507493	1000
267	14	4.61284	4.61284	0	501	NA	0.5005	1000	0.609681	0.609704	0.00256021	500	-0.00894445	0.4995	1000
268	19	5.97834	5.97826	0.00230484	501.5	0.0316228	0.500999	1000	0.581595	0.581332	0.00388797	505.5	0.0677385	0.504995	1000
269	21	6.4417	6.4417	0	501	NA	0.5005	1000	0.557434	0.557626	0.00254713	491.5	-0.0752331	0.491009	1000
270	22	6.63154	6.63154	0	501	NA	0.5005	1000	0.542523	0.542784	0.00251052	485.5	-0.103758	0.485015	1000
271	25	7.31012	7.31012	0	501	NA	0.5005	1000	0.520339	0.520605	0.00246864	489	-0.107496	0.488511	1000
272	26	7.46371	7.46386	0.00473471	500.5	-0.0316228	0.5	1000	0.506476	0.506792	0.00233549	484	-0.135457	0.483516	1000
273	25	7.2031	7.2031	0	501	NA	0.5005	1000	0.50651	0.506726	0.00226508	490.5	-0.095369	0.49001	1000
274	25	7.21913	7.21913	0	501	NA	0.5005	1000	0.507793	0.50803	0.00244825	492.5	-0.0970381	0.492008	1000
275	26	7.5174	7.5174	0	501	NA	0.5005	1000	0.504292	0.504571	0.00210837	488.5	-0.132394	0.488012	1000
276	26	7.5174	7.51733	0.00217099	501.5	0.0316228	0.500999	1000	0.504292	0.504491	0.00220624	488	-0.0904678	0.487512	1000
277	25	7.249	7.24904	0.00127611	500.5	-0.0316228	0.5	1000	0.505546	0.505804	0.00258729	490	-0.0996676	0.48951	1000
278	28	8.13549	8.13552	0.00098769	500.5	-0.0316228	0.5	1000	0.508336	0.508583	0.00275166	490	-0.0896729	0.48951	1000
279	29	8.45421	8.45422	0.000469816	500.5	-0.0316228	0.5	1000	0.512788	0.513172	0.00258246	482	-0.148774	0.481518	1000
280	31	9.03812	9.03824	0.00373183	500.5	-0.0316228	0.5	1000	0.515528	0.515748	0.0020845	487.5	-0.105653	0.487013	1000
281	32	9.27182	9.27185	0.00395503	501	-0.00780257	0.5005	1000	0.514024	0.514205	0.00180324	486.5	-0.100613	0.486014	1000
282	32	9.27182	9.27182	0	501	NA	0.5005	1000	0.514024	0.514212	0.00189728	489	-0.0993087	0.488511	1000
283	32	9.27182	9.27182	0	501	NA	0.5005	1000	0.514024	0.514156	0.00200175	490	-0.0660833	0.48951	1000
284	33	9.42233	9.42239	0.00190885	500.5	-0.0316228	0.5	1000	0.505473	0.505727	0.0021141	487.5	-0.120012	0.487013	1000
285	34	9.65253	9.65264	0.00372794	500.5	-0.0316228	0.5	1000	0.504147	0.50434	0.00203635	487	-0.0948062	0.486513	1000
286	34	9.65253	9.65253	0	501	NA	0.5005	1000	0.504147	0.504307	0.00216055	491	-0.0740132	0.490509	1000
287	33	9.32204	9.32199	0.0013436	501.5	0.0316228	0.500999	1000	0.499395	0.499528	0.0020177	488.5	-0.0663512	0.488012	1000
288	33	9.32204	9.32204	0	501	NA	0.5005	1000	0.499395	0.499527	0.00193558	491.5	-0.068199	0.491009	1000
289	33	9.32204	9.32212	0.00266326	500.5	-0.0316228	0.5	1000	0.499395	0.499553	0.00188555	494.5	-0.0839926	0.494006	1000
290	33	9.32204	9.32202	0.000493795	501.5	0.0316228	0.500999	1000	0.499395	0.499562	0.00178628	490	-0.0934742	0.48951	1000
291	33	9.32204	9.32204	0	501	NA	0.5005	1000	0.499395	0.499579	0.00178995	483	-0.103237	0.482517	1000
292	34	9.59454	9.59454	0	501	NA	0.5005	1000	0.49948	0.49966	0.00171087	489	-0.1054	0.488511	1000
293	5	1.63292	1.63292	0	501	NA	0.5005	1000	0.553487	0.554323	0.0121074	499	-0.0691031	0.498501	1000
294	5	1.63292	1.63292	0	501	NA	0.5005	1000	0.553487	0.554754	0.0149397	499	-0.0848289	0.498501	1000
295	5	1.63292	1.63292	0	501	NA	0.5005	1000	0.553487	0.553652	0.00558803	498.5	-0.0295237	0.498002	1000
296	4	1.24476	1.24476	0	501	NA	0.5005	1000	0.497781	0.499537	0.0189652	493.5	-0.0926205	0.493007	1000
297	4	1.24476	1.24476	0	501	NA	0.5005	1000	0.497781	0.498927	0.0148781	493.5	-0.0770497	0.493007	1000
298	6	2.00806	2.00806	0	501	NA	0.5005	1000	0.586286	0.587078	0.0117546	501	-0.0674087	0.5005	1000
299	6	2.00806	2.00806	0	501	NA	0.5005	1000	0.586286	0.587137	0.0112508	499	-0.0756596	0.498501	1000
300	6	2.00806	2.00827	0.00676284	500.5	-0.0316228	0.5	1000	0.586286	0.587182	0.0130544	502	-0.068666	0.501499	1000
301	8	2.58068	2.58068	0	501	NA	0.5005	1000	0.547227	0.548188	0.0103546	496.5	-0.0928319	0.496004	1000
302	9	2.86943	2.86963	0.00657596	500.5	-0.0316228	0.5	1000	0.528501	0.529881	0.00916108	486.5	-0.150724	0.486014	1000
303	9	2.86943	2.86939	0.00106793	501.5	0.0316228	0.500999	1000	0.528501	0.529448	0.0076304	493	-0.124112	0.492507	1000
304	9	2.86943	2.86943	0	501	NA	0.5005	1000	0.528501	0.529497	0.00765177	491	-0.130266	0.490509	1000
305	9	2.86943	2.86943	0	501	NA	0.5005	1000	0.528501	0.529365	0.0078318	492	-0.110358	0.491508	1000
306	10	3.19992	3.19992	0	501	NA	0.5005	1000	0.536202	0.536994	0.00668243	493.5	-0.118537	0.493007	1000
307	10	3.19992	3.19992	0	501	NA	0.5005	1000	0.536202	0.537013	0.00683924	492	-0.118518	0.491508	1000
308	10	3.19992	3.19992	0	501	NA	0.5005	1000	0.536202	0.537049	0.00710753	494	-0.119153	0.493506	1000
309	10	3.19992	3.19997	0.00160689	500.5	-0.0316228	0.5	1000	0.536202	0.536862	0.00622488	493.5	-0.106018	0.493007	1000
310	9	2.98552	2.98552	0	501	NA	0.5005	1000	0.576058	0.576826	0.00725599	496	-0.105947	0.495504	1000
311	11	3.60854	3.60854	0	501	NA	0.5005	1000	0.565771	0.566663	0.00678125	487	-0.131504	0.486513	1000
312	11	3.6721	3.6721	0	501	NA	0.5005	1000	0.5954	0.595965	0.00626026	497	-0.0901677	0.496503	1000
313	11	3.6721	3.6721	0	501	NA	0.5005	1000	0.5954	0.595474	0.00457969	501.5	-0.0162244	0.500999	1000
314	14	4.69448	4.69448	0	501	NA	0.5005	1000	0.599453	0.599686	0.00337344	496.5	-0.0689794	0.496004	1000
315	13	4.55012	4.55012	0	501	NA	0.5005	1000	0.65346	0.653428	0.00254501	503.5	0.0128057	0.502997	1000
316	15	5.04434	5.04453	0.00485066	500	-0.0406145	0.4995	1000	0.610242	0.610684	0.00410635	492.5	-0.107644	0.492008	1000
317	12	4.05625	4.05625	0	501	NA	0.5005	1000	0.614426	0.614749	0.00575012	500.5	-0.0561423	0.5	1000
318	13	4.3807	4.38086	0.00504652	500.5	-0.0316228	0.5	1000	0.617078	0.617285	0.00437349	500	-0.047392	0.4995	1000
319	11	3.8549	3.8549	0	501	NA	0.5005	1000	0.667834	0.667828	0.00358743	500.5	0.00189621	0.5	1000
320	10	3.52441	3.52441	0	501	NA	0.5005	1000	0.674066	0.674113	0.00273617	502.5	-0.0171648	0.501998	1000
321	15	5.17893	5.17893	0	501	NA	0.5005	1000	0.661798	0.661537	0.00261695	511	0.0996909	0.51049	1000
322	16	5.60705	5.60699	0.0017691	501.5	0.0316228	0.500999	1000	0.676648	0.676298	0.00279725	515	0.125092	0.514486	1000
323	16	5.54346	5.54352	0.0019326	500.5	-0.0316228	0.5	1000	0.662693	0.66229	0.00305191	514.5	0.132021	0.513986	1000
324	17	5.7368	5.7368	0	501	NA	0.5005	1000	0.635729	0.635426	0.00357692	507.5	0.084861	0.506993	1000
325	16	5.32122	5.32122	0	501	NA	0.5005	1000	0.622019	0.621915	0.00206029	505.5	0.050601	0.504995	1000
326	20	6.24674	6.24674	0	501	NA	0.5005	1000	0.579355	0.579212	0.00266384	502	0.0537702	0.501499	1000
327	21	6.4417	6.44189	0.00579458	500.5	-0.0316228	0.5	1000	0.557434	0.557574	0.00224635	493	-0.0623592	0.492507	1000
328	22	6.63154	6.63163	0.00383449	501.5	-0.0217119	0.500999	1000	0.542523	0.542625	0.00241994	493.5	-0.0419387	0.493007	1000
329	25	7.31012	7.31012	0	501	NA	0.5005	1000	0.520339	0.520557	0.00247908	489.5	-0.087848	0.489011	1000
330	26	7.46371	7.46371	0.000183922	500	-0.0340331	0.4995	1000	0.506476	0.506833	0.0028715	486.5	-0.12441	0.486014	1000
331	26	7.57144	7.57157	0.0042253	500.5	-0.0316228	0.5	1000	0.515363	0.515626	0.00293509	484	-0.0897128	0.483516	1000
332	26	7.5174	7.5174	0	501	NA	0.5005	1000	0.504292	0.504655	0.00244608	484.5	-0.148418	0.484016	1000
333	26	7.5174	7.51747	0.00202892	500.5	-0.0316228	0.5	1000	0.504292	0.504402	0.00229669	493.5	-0.0481114	0.493007	1000
334	26	7.5174	7.51745	0.00148865	500.5	-0.0316228	0.5	1000	0.504292	0.504551	0.00261432	486.5	-0.0992003	0.486014	1000
335	26	7.5174	7.5174	0	501	NA	0.5005	1000	0.504292	0.504506	0.00204128	495	-0.105138	0.494505	1000
336	26	7.5174	7.51741	0.000185938	500.5	-0.0316228	0.5	1000	0.504292	0.504591	0.00248151	486.5	-0.120661	0.486014	1000
337	29	8.37386	8.37386	0	501	NA	0.5005	1000	0.505044	0.505333	0.0017663	485.5	-0.163265	0.485015	1000
338	29	8.45421	8.45421	0	501	NA	0.5005	1000	0.512788	0.512934	0.00220084	492.5	-0.066273	0.492008	1000
339	31	9.03812	9.03812	0	501	NA	0.5005	1000	0.515528	0.515749	0.00235075	490	-0.0938716	0.48951	1000
340	32	9.27182	9.27182	0	501	NA	0.5005	1000	0.514024	0.514122	0.00192527	496.5	-0.0510373	0.496004	1000
341	32	9.27182	9.27175	0.00201312	501.5	0.0316228	0.500999	1000	0.514024	0.514281	0.0018819	484	-0.136496	0.483516	1000
342	32	9.27182	9.27186	0.00147317	500.5	-0.0316228	0.5	1000	0.514024	0.514079	0.00237043	496.5	-0.0231962	0.496004	1000
343	32	9.27182	9.27182	0	501	NA	0.5005	1000	0.514024	0.514267	0.0022616	488.5	-0.107446	0.488012	1000
344	34	9.65253	9.65253	0	501	NA	0.5005	1000	0.504147	0.504269	0.00179877	491.5	-0.0680007	0.491009	1000
345	34	9.65253	9.65259	0.00199972	500.5	-0.0316228	0.5	1000	0.504147	0.50427	0.00190783	491.5	-0.0642234	0.491009	1000
346	33	9.32204	9.32204	0	501	NA	0.5005	1000	0.499395	0.49954	0.00197212	489	-0.0734733	0.488511	1000
347	33	9.32204	9.32204	0	501	NA	0.5005	1000	0.499395	0.499566	0.00195027	488.5	-0.0878003	0.488012	1000
348	33	9.32204	9.32212	0.00253177	500.5	-0.0316228	0.5	1000	0.499395	0.499567	0.00143376	490	-0.119969	0.48951	1000
349	33	9.32204	9.32204	0	501	NA	0.5005	1000	0.499395	0.499643	0.00202797	484.5	-0.122579	0.484016	1000
350	34	9.59454	9.59454	0	501	NA	0.5005	1000	0.49948	0.499649	0.00142646	490.5	-0.118706	0.49001	1000
351	34	9.59454	9.59441	0.00412924	501.5	0.0316228	0.500999	1000	0.49948	0.499736	0.00220986	481	-0.116128	0.480519	1000
352	34	9.59454	9.59466	0.00353289	500	-0.0361142	0.4995	1000	0.49948	0.499642	0.00166004	488.5	-0.0978274	0.488012	1000
353	33	9.2942	9.2942	0	501	NA	0.5005	1000	0.496413	0.49667	0.00171049	482.5	-0.150382	0.482018	1000
354	5	1.63292	1.63292	0	501	NA	0.5005	1000	0.553487	0.554361	0.011935	497	-0.0732078	0.496503	1000
355	5	1.63292	1.63292	0	501	NA	0.5005	1000	0.553487	0.554553	0.0131647	495	-0.0809677	0.494505	1000
356	5	1.63292	1.63292	0	501	NA	0.5005	1000	0.553487	0.555195	0.0168678	495	-0.101243	0.494505	1000
357	4	1.24476	1.24476	0	501	NA	0.5005	1000	0.497781	0.499127	0.015882	494.5	-0.0847589	0.494006	1000
358	4	1.24476	1.2448	0.00110994	500.5	-0.0316228	0.5	1000	0.497781	0.499519	0.0189516	494.5	-0.0917347	0.494006	1000
359	4	1.24476	1.24476	0	501	NA	0.5005	1000	0.497781	0.499107	0.0167234	496	-0.07931	0.495504	1000
360	6	2.00806	2.00806	0	501	NA	0.5005	1000	0.586286	0.586725	0.00913741	502.5	-0.0480062	0.501998	1000
361	6	2.00806	2.00806	0	501	NA	0.5005	1000	0.586286	0.587076	0.0108496	501	-0.0728372	0.5005	1000
362	7	2.36628	2.36628	0	501	NA	0.5005	1000	0.600044	0.601083	0.0115365	498	-0.0900667	0.497502	1000
363	9	2.86943	2.86943	0	501	NA	0.5005	1000	0.528501	0.52925	0.00707466	492.5	-0.105914	0.492008	1000
364	9	2.86943	2.86943	0	501	NA	0.5005	1000	0.528501	0.529354	0.00874496	493	-0.0976445	0.492507	1000
365	9	2.86943	2.86943	0	501	NA	0.5005	1000	0.528501	0.529759	0.00910394	488.5	-0.13821	0.488012	1000
366	9	2.86943	2.86943	0	501	NA	0.5005	1000	0.528501	0.529597	0.00913769	491.5	-0.119998	0.491009	1000
367	9	2.86943	2.86943	0	501	NA	0.5005	1000	0.528501	0.529723	0.00927902	491	-0.131753	0.490509	1000
368	10	3.19992	3.19992	0	501	NA	0.5005	1000	0.536202	0.53734	0.008146	490.5	-0.139615	0.49001	1000
369	10	3.19992	3.19992	0	501	NA	0.5005	1000	0.536202	0.537298	0.00856493	491	-0.127896	0.490509	1000
370	10	3.19992	3.20015	0.00749282	500.5	-0.0316228	0.5	1000	0.536202	0.537056	0.00739575	491.5	-0.115432	0.491009	1000
371	11	3.56826	3.56826	0	501	NA	0.5005	1000	0.554428	0.555154	0.00669403	495	-0.108406	0.494505	1000
372	10	3.35386	3.35386	0	501	NA	0.5005	1000	0.592121	0.592537	0.00609179	500	-0.0683757	0.4995	1000
373	11	3.60854	3.6086	0.00200981	500.5	-0.0316228	0.5	1000	0.565771	0.566588	0.00698811	493.5	-0.116974	0.493007	1000
374	11	3.6721	3.67209	0.000189122	501.5	0.0316228	0.500999	1000	0.5954	0.59596	0.00584347	494.5	-0.0958057	0.494006	1000
375	11	3.6721	3.6721	0	501	NA	0.5005	1000	0.5954	0.595743	0.00592607	499.5	-0.0579474	0.499001	1000
376	14	4.69448	4.69467	0.00586739	500.5	-0.0316228	0.5	1000	0.599453	0.599864	0.00535459	496.5	-0.0767396	0.496004	1000
377	13	4.55012	4.55012	0	501	NA	0.5005	1000	0.65346	0.6534	0.00246985	507.5	0.0245866	0.506993	1000
378	14	4.69203	4.69203	0	501	NA	0.5005	1000	0.603501	0.603946	0.00425407	492.5	-0.104519	0.492008	1000
379	12	4.05625	4.05625	0	501	NA	0.5005	1000	0.614426	0.614586	0.00531282	503	-0.0300753	0.502498	1000
380	13	4.3807	4.3807	0.000172486	500.5	-0.0316228	0.5	1000	0.617078	0.617373	0.00359887	496	-0.0821741	0.495504	1000
381	12	4.20024	4.20024	0	501	NA	0.5005	1000	0.665906	0.665759	0.00321266	507	0.0456593	0.506494	1000
382	11	3.86975	3.86975	0	501	NA	0.5005	1000	0.671396	0.671413	0.00292672	502.5	-0.00595775	0.501998	1000
383	16	5.50942	5.50942	0	501	NA	0.5005	1000	0.65828	0.658067	0.00244283	506.5	0.0875508	0.505994	1000
384	16	5.60705	5.607	0.00142328	501.5	0.0316228	0.500999	1000	0.676648	0.676254	0.00328482	516	0.120036	0.515485	1000
385	17	5.77087	5.77087	0	501	NA	0.5005	1000	0.635889	0.635614	0.00333085	506.5	0.0823546	0.505994	1000
386	19	6.35885	6.35895	0.00325886	500.5	-0.0316228	0.5	1000	0.624642	0.624316	0.00327691	508.5	0.0994747	0.507992	1000
387	19	6.10008	6.10008	0	501	NA	0.5005	1000	0.600015	0.599874	0.00177473	510	0.0791379	0.509491	1000
388	21	6.54854	6.54873	0.00424833	500	-0.0442767	0.4995	1000	0.576868	0.576945	0.00217312	493.5	-0.0354581	0.493007	1000
389	21	6.4417	6.4417	0	501	NA	0.5005	1000	0.557434	0.557451	0.00250856	498	-0.00659841	0.497502	1000
390	23	6.8843	6.8843	0	501	NA	0.5005	1000	0.536776	0.536956	0.00228703	496	-0.0787788	0.495504	1000
391	24	7.06863	7.06863	0	501	NA	0.5005	1000	0.529313	0.529464	0.00231542	491.5	-0.0653727	0.491009	1000
392	26	7.59056	7.59068	0.00363661	500.5	-0.0316228	0.5	1000	0.52308	0.523096	0.00188381	498	-0.00828423	0.497502	1000
393	27	7.86971	7.86971	0	501	NA	0.5005	1000	0.511711	0.51187	0.00188873	492	-0.0839074	0.491508	1000
394	26	7.5174	7.5174	0	501	NA	0.5005	1000	0.504292	0.50457	0.00193718	484.5	-0.143683	0.484016	1000
395	26	7.5174	7.51759	0.00606049	500.5	-0.0316228	0.5	1000	0.504292	0.504583	0.0026098	487	-0.111553	0.486513	1000
396	26	7.5174	7.5174	0	501	NA	0.5005	1000	0.504292	0.504485	0.0024146	491.5	-0.0802144	0.491009	1000
397	27	7.83612	7.83612	0	501	NA	0.5005	1000	0.509223	0.50954	0.00215958	487.5	-0.146983	0.487013	1000
398	29	8.37386	8.3739	0.00137488	500.5	-0.0316228	0.5	1000	0.505044	0.505292	0.00222758	486.5	-0.111345	0.486014	1000
399	29	8.37386	8.37401	0.00679696	501	-0.0227003	0.5005	1000	0.505044	0.505345	0.00237023	482.5	-0.126787	0.482018	1000
400	30	8.74427	8.74427	0	501	NA	0.5005	1000	0.513122	0.513321	0.00220129	487.5	-0.090556	0.487013	1000
401	32	9.27182	9.27194	0.00373183	500.5	-0.0316228	0.5	1000	0.514024	0.514292	0.00236291	480.5	-0.113625	0.48002	1000
402	32	9.27182	9.27182	0	501	NA	0.5005	1000	0.514024	0.514216	0.00209403	487.5	-0.0919872	0.487013	1000
403	32	9.27182	9.27182	0	501	NA	0.5005	1000	0.514024	0.51414	0.0019376	494	-0.0600899	0.493506	1000
404	32	9.27182	9.27204	0.00528712	499.5	-0.0425135	0.499001	1000	0.514024	0.514173	0.00208176	490.5	-0.0714701	0.49001	1000
405	33	9.42233	9.42231	0.00065195	501.5	0.0316228	0.500999	1000	0.505473	0.505627	0.00194534	492.5	-0.0793235	0.492008	1000
406	34	9.65253	9.65251	0.000419219	501.5	0.0316228	0.500999	1000	0.504147	0.504435	0.00224808	481.5	-0.128284	0.481019	1000
407	33	9.32204	9.32204	0	501	NA	0.5005	1000	0.499395	0.499582	0.00183617	488	-0.102265	0.487512	1000
408	33	9.32204	9.32209	0.00154211	500.5	-0.0316228	0.5	1000	0.499395	0.499495	0.00200122	493	-0.0502429	0.492507	1000
409	33	9.32204	9.32204	0	501	NA	0.5005	1000	0.499395	0.499556	0.00152514	492.5	-0.105705	0.492008	1000
410	33	9.32204	9.32215	0.00362681	500.5	-0.0316228	0.5	1000	0.499395	0.499595	0.00162236	487	-0.123481	0.486513	1000
411	34	9.59454	9.59462	0.0025238	500.5	-0.0316228	0.5	1000	0.49948	0.499757	0.00192337	483.5	-0.144318	0.483017	1000
412	34	9.59454	9.59454	0	501	NA	0.5005	1000	0.49948	0.499682	0.00205668	484.5	-0.0981571	0.484016	1000
413	34	9.59454	9.59454	0	501	NA	0.5005	1000	0.49948	0.499733	0.00203273	487	-0.12432	0.486513	1000
414	34	9.59454	9.59454	0	501	NA	0.5005	1000	0.49948	0.499692	0.00172457	482.5	-0.123259	0.482018	1000
415	34	9.59454	9.59474	0.00459196	500	-0.0445626	0.4995	1000	0.49948	0.499657	0.00161823	485	-0.109464	0.484515	1000
416	33	9.2942	9.2942	0	501	NA	0.5005	1000	0.496413	0.496662	0.00186035	483.5	-0.133649	0.483017	1000
417	5	1.63292	1.63292	0	501	NA	0.5005	1000	0.553487	0.554235	0.0123239	499.5	-0.0607279	0.499001	1000
418	5	1.63292	1.63292	0	501	NA	0.5005	1000	0.553487	0.5548	0.0143882	496	-0.091254	0.495504	1000
419	4	1.24476	1.24476	0	501	NA	0.5005	1000	0.497781	0.49972	0.0203168	495.5	-0.0954786	0.495005	1000
420	4	1.24476	1.24476	0	501	NA	0.5005	1000	0.497781	0.500327	0.0230435	492	-0.110504	0.491508	1000
421	4	1.24476	1.24476	0	501	NA	0.5005	1000	0.497781	0.498639	0.0131285	498	-0.065378	0.497502	1000
422	6	2.00806	2.00806	0	501	NA	0.5005	1000	0.586286	0.58651	0.00742997	504.5	-0.0301328	0.503996	1000
423	6	2.00806	2.00806	0	501	NA	0.5005	1000	0.586286	0.58727	0.0125041	500.5	-0.0786886	0.5	1000
424	7	2.36628	2.36628	0	501	NA	0.5005	1000	0.600044	0.600375	0.00750705	502	-0.044006	0.501499	1000
425	8	2.58068	2.5807	0.000729271	500.5	-0.0316228	0.5	1000	0.547227	0.547447	0.00573016	500	-0.0383796	0.4995	1000
426	9	2.86943	2.86943	0	501	NA	0.5005	1000	0.528501	0.529528	0.00798997	489	-0.12862	0.488511	1000
427	9	2.86943	2.86943	0	501	NA	0.5005	1000	0.528501	0.52944	0.0082393	492	-0.113964	0.491508	1000
428	9	2.86943	2.86946	0.00112886	500.5	-0.0316228	0.5	1000	0.528501	0.529425	0.00776585	490.5	-0.119063	0.49001	1000
429	9	2.86943	2.86943	0	501	NA	0.5005	1000	0.528501	0.529621	0.00929773	493	-0.120492	0.492507	1000
430	9	2.86943	2.86954	0.00348013	500.5	-0.0316228	0.5	1000	0.528501	0.529706	0.00905561	490	-0.133064	0.48951	1000
431	9	2.86943	2.86943	0	501	NA	0.5005	1000	0.528501	0.529937	0.0100414	488	-0.143093	0.487512	1000
432	11	3.56826	3.56847	0.00657586	500.5	-0.0316228	0.5	1000	0.554428	0.554903	0.0058092	494.5	-0.0817811	0.494006	1000
433	11	3.56826	3.56826	0	501	NA	0.5005	1000	0.554428	0.555167	0.00611897	493.5	-0.12065	0.493007	1000
434	11	3.56826	3.56826	0	501	NA	0.5005	1000	0.554428	0.555109	0.00701805	495.5	-0.0970018	0.495005	1000
435	10	3.35386	3.35386	0	501	NA	0.5005	1000	0.592121	0.592482	0.00518463	500	-0.0697127	0.4995	1000
436	11	3.60854	3.6085	0.00121563	501.5	0.0316228	0.500999	1000	0.565771	0.566538	0.00600973	491	-0.127727	0.490509	1000
437	11	3.6721	3.6721	0	501	NA	0.5005	1000	0.5954	0.595807	0.0060467	494.5	-0.067312	0.494006	1000
438	12	4.0534	4.0534	0	501	NA	0.5005	1000	0.608192	0.608569	0.00592839	498.5	-0.0635508	0.498002	1000
439	14	4.69448	4.69448	0	501	NA	0.5005	1000	0.599453	0.599743	0.00379988	493.5	-0.0762314	0.493007	1000
440	13	4.55012	4.55012	0	501	NA	0.5005	1000	0.65346	0.653502	0.00288433	503.5	-0.0145336	0.502997	1000
441	14	4.69203	4.69183	0.00631549	501.5	0.0316228	0.500999	1000	0.603501	0.603563	0.00446231	499.5	-0.0138878	0.499001	1000
442	12	4.05625	4.05625	0	501	NA	0.5005	1000	0.614426	0.614743	0.00435866	499.5	-0.072804	0.499001	1000
443	13	4.3807	4.38067	0.000846192	501.5	0.0316228	0.500999	1000	0.617078	0.617188	0.00409697	502.5	-0.0270351	0.501998	1000
444	11	3.86975	3.86975	0	501	NA	0.5005	1000	0.671396	0.671331	0.0029402	507	0.0219328	0.506494	1000
445	11	3.86975	3.86982	0.00220684	500.5	-0.0316228	0.5	1000	0.671396	0.671404	0.00259099	508	-0.00297132	0.507493	1000
446	16	5.55774	5.55774	0	501	NA	0.5005	1000	0.664321	0.664093	0.00316041	506	0.0721025	0.505495	1000
447	18	6.21781	6.21782	0.000381033	500.5	-0.0316228	0.5	1000	0.659673	0.65929	0.00305383	513	0.125491	0.512488	1000
448	18	6.07486	6.07479	0.00226545	501.5	0.0316228	0.500999	1000	0.633252	0.633093	0.00261635	506.5	0.060924	0.505994	1000
449	19	6.33961	6.33952	0.00266662	502	0.0369375	0.501499	1000	0.624143	0.623789	0.00298225	516.5	0.118644	0.515984	1000
450	20	6.28518	6.28518	0	501	NA	0.5005	1000	0.5832	0.583101	0.00328266	502	0.0299986	0.501499	1000
451	21	6.54854	6.54853	0.0019298	501.5	0.00611735	0.500999	1000	0.576868	0.576737	0.00236105	504.5	0.0554843	0.503996	1000
452	21	6.4417	6.4417	0	501	NA	0.5005	1000	0.557434	0.557517	0.00281735	498	-0.0294917	0.497502	1000
453	23	6.8843	6.88428	0.000372188	501.5	0.0316228	0.500999	1000	0.536776	0.53703	0.00251022	490.5	-0.101277	0.49001	1000
454	25	7.43698	7.43698	0.000138498	500.5	-0.0316228	0.5	1000	0.537608	0.537713	0.00232397	492.5	-0.0452207	0.492008	1000
455	27	7.88883	7.88883	0	501	NA	0.5005	1000	0.519143	0.519262	0.00170137	489	-0.0696765	0.488511	1000
456	26	7.62822	7.62831	0.00280354	500.5	-0.0316228	0.5	1000	0.519663	0.519943	0.00248962	486	-0.112621	0.485514	1000
457	25	7.27591	7.27591	0	501	NA	0.5005	1000	0.512264	0.512493	0.00215177	486.5	-0.106405	0.486014	1000
458	26	7.59463	7.59479	0.00509156	500.5	-0.0316228	0.5	1000	0.517079	0.51746	0.00287038	483.5	-0.132726	0.483017	1000
459	27	7.83612	7.83628	0.0050728	500.5	-0.0316228	0.5	1000	0.509223	0.509487	0.00205155	489	-0.128442	0.488511	1000
460	29	8.37386	8.37399	0.00431576	500.5	-0.0316228	0.5	1000	0.505044	0.505319	0.00192626	489	-0.142376	0.488511	1000
461	29	8.37386	8.37386	0	501	NA	0.5005	1000	0.505044	0.505134	0.0021479	497	-0.0417043	0.496503	1000
462	30	8.66392	8.66392	0	501	NA	0.5005	1000	0.505636	0.505889	0.0022176	486	-0.114052	0.485514	1000
463	30	8.68937	8.68934	0.000862582	501.5	0.0316228	0.500999	1000	0.509462	0.50963	0.00242427	494.5	-0.0690092	0.494006	1000
464	32	9.27182	9.27191	0.00302011	500.5	-0.0316228	0.5	1000	0.514024	0.514225	0.00198276	488.5	-0.101597	0.488012	1000
465	32	9.27182	9.27189	0.00242259	500.5	-0.0316228	0.5	1000	0.514024	0.514239	0.00162714	486.5	-0.132177	0.486014	1000
466	32	9.27182	9.27182	0	501	NA	0.5005	1000	0.514024	0.514178	0.00203219	491.5	-0.0756624	0.491009	1000
467	33	9.42233	9.42233	0	501	NA	0.5005	1000	0.505473	0.505736	0.001781	486	-0.14749	0.485514	1000
468	34	9.65253	9.65245	0.00254088	501.5	0.0316228	0.500999	1000	0.504147	0.504342	0.00188525	488	-0.103146	0.487512	1000
469	33	9.32204	9.32213	0.00292812	500.5	-0.0316228	0.5	1000	0.499395	0.499629	0.00192918	486.5	-0.121409	0.486014	1000
470	33	9.32204	9.32204	0	501	NA	0.5005	1000	0.499395	0.499512	0.0021245	492	-0.0551322	0.491508	1000
471	33	9.32204	9.32208	0.00137344	500.5	-0.0316228	0.5	1000	0.499395	0.499549	0.00206735	489	-0.0745339	0.488511	1000
472	34	9.59454	9.59463	0.00301661	500.5	-0.0316228	0.5	1000	0.49948	0.499581	0.00215868	488	-0.0469463	0.487512	1000
473	34	9.59454	9.5947	0.00516205	500.5	-0.0316228	0.5	1000	0.49948	0.499692	0.00174742	485	-0.121432	0.484515	1000
474	34	9.59454	9.59454	0	501	NA	0.5005	1000	0.49948	0.499583	0.00195706	496	-0.0529403	0.495504	1000
475	34	9.59454	9.59454	0	501	NA	0.5005	1000	0.49948	0.499633	0.00184879	491.5	-0.0827975	0.491009	1000
476	34	9.59454	9.59454	0	501	NA	0.5005	1000	0.49948	0.499683	0.00163892	485.5	-0.124241	0.485015	1000
477	34	9.59454	9.59454	0	501	NA	0.5005	1000	0.49948	0.499605	0.00180545	489.5	-0.069393	0.489011	1000
478	34	9.59454	9.59469	0.00473471	500.5	-0.0316228	0.5	1000	0.49948	0.499692	0.0021339	484	-0.0993735	0.483516	1000
479	34	9.53393	9.53384	0.00295181	501.5	0.0316228	0.500999	1000	0.488349	0.48861	0.00198455	484.5	-0.131234	0.484016	1000
480	5	1.63292	1.63292	0	501	NA	0.5005	1000	0.553487	0.554854	0.0148388	494	-0.0921383	0.493506	1000
481	4	1.24476	1.24476	0	501	NA	0.5005	1000	0.497781	0.499334	0.0175605	496	-0.0884559	0.495504	1000
482	4	1.24476	1.24499	0.00729796	500.5	-0.0316228	0.5	1000	0.497781	0.499527	0.0190658	495.5	-0.0916013	0.495005	1000
483	4	1.24476	1.24476	0	501	NA	0.5005	1000	0.497781	0.49869	0.0127068	494.5	-0.0715311	0.494006	1000
484	4	1.24476	1.24476	0	501	NA	0.5005	1000	0.497781	0.498932	0.0153719	495.5	-0.0749	0.495005	1000
485	6	2.00806	2.00806	0	501	NA	0.5005	1000	0.586286	0.586884	0.00977261	503	-0.0612194	0.502498	1000
486	6	2.00806	2.00806	0	501	NA	0.5005	1000	0.586286	0.586846	0.00903505	500.5	-0.0620248	0.5	1000
487	7	2.36628	2.3664	0.00522382	501	-0.0224501	0.5005	1000	0.600044	0.600665	0.0091436	498	-0.0678392	0.497502	1000
488	9	2.86943	2.86943	0	501	NA	0.5005	1000	0.528501	0.529188	0.00730242	496	-0.0941	0.495504	1000
489	9	2.86943	2.86943	0	501	NA	0.5005	1000	0.528501	0.529685	0.00891448	489	-0.132917	0.488511	1000
490	9	2.86943	2.86943	0	501	NA	0.5005	1000	0.528501	0.529558	0.00837678	490.5	-0.126245	0.49001	1000
491	9	2.86943	2.86943	0	501	NA	0.5005	1000	0.528501	0.529215	0.00720762	492.5	-0.099058	0.492008	1000
492	9	2.86943	2.86943	0	501	NA	0.5005	1000	0.528501	0.529995	0.0102011	487	-0.146469	0.486513	1000
493	10	3.23777	3.23777	0	501	NA	0.5005	1000	0.549319	0.550213	0.00668404	490	-0.133665	0.48951	1000
494	10	3.23777	3.23777	0	501	NA	0.5005	1000	0.549319	0.550315	0.00816739	493.5	-0.121946	0.493007	1000
495	11	3.56826	3.56826	0	501	NA	0.5005	1000	0.554428	0.555162	0.00646953	496	-0.113459	0.495504	1000
496	11	3.56826	3.56826	0	501	NA	0.5005	1000	0.554428	0.555024	0.00650134	494	-0.0916618	0.493506	1000
497	11	3.56826	3.56826	0	501	NA	0.5005	1000	0.554428	0.555625	0.0087529	491.5	-0.136682	0.491009	1000
498	11	3.60854	3.60854	0	501	NA	0.5005	1000	0.565771	0.566584	0.00657646	490.5	-0.123594	0.49001	1000
499	11	3.60854	3.60854	0	501	NA	0.5005	1000	0.565771	0.566584	0.00684937	490.5	-0.118798	0.49001	1000
500	12	4.0534	4.0534	0	501	NA	0.5005	1000	0.608192	0.608714	0.00636285	500.5	-0.082097	0.5	1000
501	13	4.34914	4.34914	0	501	NA	0.5005	1000	0.595973	0.596107	0.00511066	505	-0.0263033	0.504496	1000
502	13	4.34914	4.34914	0	501	NA	0.5005	1000	0.595973	0.596584	0.00543641	493	-0.112415	0.492507	1000
503	12	4.19782	4.19782	0	501	NA	0.5005	1000	0.649198	0.64928	0.00354967	498	-0.0231369	0.497502	1000
504	13	4.51157	4.51157	0	501	NA	0.5005	1000	0.64753	0.647621	0.00335474	496.5	-0.0271411	0.496004	1000
505	12	4.05625	4.05625	0	501	NA	0.5005	1000	0.614426	0.614503	0.00283972	503.5	-0.026946	0.502997	1000
506	13	4.3807	4.38087	0.00543436	500.5	-0.0316228	0.5	1000	0.617078	0.617152	0.00457623	503.5	-0.0161721	0.502997	1000
507	11	3.86975	3.86975	0	501	NA	0.5005	1000	0.671396	0.671195	0.00371692	505.5	0.053948	0.504995	1000
508	14	4.90486	4.90464	0.00623004	502	0.0355935	0.501499	1000	0.669365	0.669141	0.00323347	513	0.0692833	0.512488	1000
509	16	5.4944	5.4944	0	501	NA	0.5005	1000	0.649356	0.649153	0.00267286	505	0.0757538	0.504496	1000
510	18	6.21781	6.21781	0	501	NA	0.5005	1000	0.659673	0.659245	0.00305131	516.5	0.140465	0.515984	1000
511	20	6.6436	6.64368	0.00239224	500.5	-0.0316228	0.5	1000	0.622357	0.622193	0.00283259	507	0.0579263	0.506494	1000
512	19	6.33961	6.33961	0	501	NA	0.5005	1000	0.624143	0.624074	0.00226626	505.5	0.0300439	0.504995	1000
513	21	6.62925	6.62925	0	501	NA	0.5005	1000	0.584555	0.58448	0.00205506	503	0.0364368	0.502498	1000
514	21	6.54854	6.54843	0.00348884	501.5	0.0316228	0.500999	1000	0.576868	0.576865	0.00224074	498.5	0.00160621	0.498002	1000
515	22	6.69446	6.69446	0	501	NA	0.5005	1000	0.550747	0.550828	0.00221386	496.5	-0.0365147	0.496004	1000
516	24	7.25264	7.2526	0.00135377	501.5	0.0316228	0.500999	1000	0.545105	0.545308	0.00255895	493.5	-0.0789822	0.493007	1000
517	25	7.43698	7.43698	0	501	NA	0.5005	1000	0.537608	0.537906	0.00236373	482.5	-0.126201	0.482018	1000
518	27	7.88883	7.88885	0.000577515	500.5	-0.0316228	0.5	1000	0.519143	0.5193	0.00208637	488	-0.0753053	0.487512	1000
519	27	7.94694	7.94705	0.00310919	500.5	-0.0343485	0.5	1000	0.524025	0.524231	0.00237912	491.5	-0.0868884	0.491009	1000
520	26	7.59463	7.59463	0	501	NA	0.5005	1000	0.517079	0.517186	0.00177428	494	-0.0606489	0.493506	1000
521	26	7.59463	7.59463	0	501	NA	0.5005	1000	0.517079	0.51729	0.00167501	486.5	-0.126015	0.486014	1000
522	28	8.13237	8.13237	0	501	NA	0.5005	1000	0.51219	0.512421	0.00214685	486.5	-0.10802	0.486014	1000
523	29	8.42243	8.42243	0	501	NA	0.5005	1000	0.512556	0.51273	0.00174939	489.5	-0.0996981	0.489011	1000
524	30	8.66392	8.66386	0.00182228	501.5	0.0316228	0.500999	1000	0.505636	0.505914	0.00223878	486.5	-0.12394	0.486014	1000
525	30	8.66392	8.66424	0.00533315	499	-0.0598133	0.498501	1000	0.505636	0.506005	0.00264131	480.5	-0.139626	0.48002	1000
526	31	8.92307	8.92307	0.000266111	500.5	-0.0316228	0.5	1000	0.508105	0.508343	0.00223678	480.5	-0.106165	0.48002	1000
527	32	9.27182	9.27186	0.00141977	500.5	-0.0316228	0.5	1000	0.514024	0.514168	0.00188623	488.5	-0.0764314	0.488012	1000
528	32	9.27182	9.272	0.00533429	500.5	-0.0333099	0.5	1000	0.514024	0.514197	0.00261277	492.5	-0.0664544	0.492008	1000
529	32	9.27182	9.27186	0.00143175	500.5	-0.0316228	0.5	1000	0.514024	0.514236	0.00193518	489	-0.109583	0.488511	1000
530	33	9.32204	9.3222	0.00498797	500	-0.033158	0.4995	1000	0.499395	0.4996	0.00222373	480.5	-0.0922142	0.48002	1000
531	33	9.32204	9.32221	0.00431673	500	-0.040068	0.4995	1000	0.499395	0.499665	0.00185296	481	-0.146076	0.480519	1000
532	33	9.32204	9.32204	0	501	NA	0.5005	1000	0.499395	0.499662	0.00179348	484	-0.148908	0.483516	1000
533	33	9.32204	9.32204	0	501	NA	0.5005	1000	0.499395	0.499595	0.00171128	485.5	-0.117044	0.485015	1000
534	34	9.59454	9.5945	0.00129635	501.5	0.0316228	0.500999	1000	0.49948	0.499627	0.00150638	492.5	-0.0975755	0.492008	1000
535	34	9.59454	9.59454	0	501	NA	0.5005	1000	0.49948	0.499624	0.00165211	487.5	-0.0875736	0.487013	1000
536	34	9.59454	9.59454	0	501	NA	0.5005	1000	0.49948	0.499655	0.00174282	486.5	-0.100388	0.486014	1000
537	34	9.59454	9.59454	0	501	NA	0.5005	1000	0.49948	0.499758	0.00197524	485.5	-0.14101	0.485015	1000
538	35	9.83427	9.83427	0	501	NA	0.5005	1000	0.491559	0.491724	0.00197191	489.5	-0.0837845	0.489011	1000
539	35	9.83427	9.8344	0.0040659	500.5	-0.0316228	0.5	1000	0.491559	0.491758	0.00189853	491	-0.104956	0.490509	1000
540	35	9.83427	9.83428	0.000355107	500.5	-0.0316228	0.5	1000	0.491559	0.491815	0.00202972	489.5	-0.126431	0.489011	1000
541	35	9.83427	9.83427	0	501	NA	0.5005	1000	0.491559	0.491789	0.00211732	490	-0.108709	0.48951	1000
542	35	9.83427	9.83434	0.00212526	500.5	-0.0344766	0.5	1000	0.491559	0.491777	0.00189311	486	-0.115191	0.485514	1000
543	33	9.28409	9.28409	0	501	NA	0.5005	1000	0.488923	0.489206	0.00207769	484	-0.136124	0.483516	1000
544	5	1.63292	1.63292	0	501	NA	0.5005	1000	0.553487	0.554665	0.0139598	496.5	-0.0844088	0.496004	1000
545	5	1.63292	1.63292	0	501	NA	0.5005	1000	0.553487	0.554981	0.0156094	495	-0.0957122	0.494505	1000
546	4	1.24476	1.24476	0	501	NA	0.5005	1000	0.497781	0.498257	0.00943451	498	-0.0504739	0.497502	1000
547	4	1.24476	1.24476	0	501	NA	0.5005	1000	0.497781	0.499159	0.016521	494.5	-0.0834315	0.494006	1000
548	4	1.24476	1.24476	0	501	NA	0.5005	1000	0.497781	0.498669	0.0134746	496.5	-0.0659581	0.496004	1000
549	5	1.6199	1.61992	0.000747848	501	-0.0149977	0.5005	1000	0.548281	0.548849	0.0114926	502	-0.0494112	0.501499	1000
550	6	2.00806	2.00806	0	501	NA	0.5005	1000	0.586286	0.587645	0.013668	497.5	-0.0994208	0.497003	1000
551	7	2.36628	2.36628	0	501	NA	0.5005	1000	0.600044	0.600142	0.00763312	503.5	-0.0127869	0.502997	1000
552	8	2.65503	2.65503	0	501	NA	0.5005	1000	0.572375	0.572812	0.00602273	498	-0.0724711	0.497502	1000
553	9	2.86943	2.86943	0	501	NA	0.5005	1000	0.528501	0.529497	0.0075433	488	-0.132125	0.487512	1000
554	9	2.86943	2.86943	0	501	NA	0.5005	1000	0.528501	0.530031	0.0109106	490	-0.140238	0.48951	1000
555	9	2.86943	2.86943	0	501	NA	0.5005	1000	0.528501	0.529847	0.00984978	488	-0.136702	0.487512	1000
556	9	2.86943	2.86943	0	501	NA	0.5005	1000	0.528501	0.529345	0.00745161	492.5	-0.113331	0.492008	1000
557	10	3.23777	3.23777	0	501	NA	0.5005	1000	0.549319	0.550331	0.0083979	494.5	-0.120461	0.494006	1000
558	11	3.5762	3.57618	0.00115505	501	0.0172192	0.5005	1000	0.557314	0.558167	0.00739808	493	-0.115261	0.492507	1000
559	11	3.5762	3.5762	0	501	NA	0.5005	1000	0.557314	0.558205	0.00772214	492	-0.115432	0.491508	1000
560	12	3.90668	3.90668	0	501	NA	0.5005	1000	0.561331	0.562139	0.00668846	492.5	-0.12078	0.492008	1000
561	12	3.90668	3.90672	0.00112886	500.5	-0.0316228	0.5	1000	0.561331	0.562496	0.00735988	488	-0.15825	0.487512	1000
562	13	4.16136	4.16145	0.00286719	500.5	-0.0316228	0.5	1000	0.544449	0.545367	0.00683789	488	-0.134346	0.487512	1000
563	11	3.60854	3.60858	0.00112886	500.5	-0.0316228	0.5	1000	0.565771	0.566383	0.00602533	491.5	-0.101664	0.491009	1000
564	11	3.60854	3.60867	0.00400426	500.5	-0.0316228	0.5	1000	0.565771	0.566996	0.00823977	487.5	-0.14873	0.487013	1000
565	11	3.70109	3.70118	0.00286719	500.5	-0.0316228	0.5	1000	0.599426	0.599764	0.00556714	504	-0.0606812	0.503497	1000
566	12	3.99683	3.99683	0	501	NA	0.5005	1000	0.586919	0.587717	0.00716256	496	-0.111297	0.495504	1000
567	12	3.99683	3.99709	0.00611711	499.5	-0.042851	0.499001	1000	0.586919	0.587735	0.00691334	492	-0.117926	0.491508	1000
568	12	4.19782	4.19782	0	501	NA	0.5005	1000	0.649198	0.649299	0.002348	496	-0.0433271	0.495504	1000
569	12	4.21584	4.21584	0	501	NA	0.5005	1000	0.664045	0.663957	0.00304344	497.5	0.0289144	0.497003	1000
570	12	4.05625	4.05621	0.00126165	501.5	0.0316228	0.500999	1000	0.614426	0.614412	0.00451746	505.5	0.00308319	0.504995	1000
571	12	4.05021	4.05021	0	501	NA	0.5005	1000	0.618041	0.618142	0.00584347	506	-0.0172929	0.505495	1000
572	13	4.49876	4.49876	0	501	NA	0.5005	1000	0.653405	0.653198	0.00379982	507.5	0.0546983	0.506993	1000
573	17	5.61236	5.61236	0	501	NA	0.5005	1000	0.606361	0.606509	0.00476719	503	-0.03098	0.502498	1000
574	16	5.35768	5.35768	0	501	NA	0.5005	1000	0.619809	0.619926	0.00457924	500	-0.0256359	0.4995	1000
575	19	6.51815	6.51815	0	501	NA	0.5005	1000	0.655252	0.65484	0.00311655	515.5	0.132172	0.514985	1000
576	21	6.88572	6.88572	0	501	NA	0.5005	1000	0.612486	0.6123	0.00299654	507.5	0.0621727	0.506993	1000
577	21	6.8322	6.83206	0.00431988	501.5	0.0316228	0.500999	1000	0.607577	0.607252	0.00309051	515	0.105212	0.514486	1000
578	21	6.62925	6.62925	0	501	NA	0.5005	1000	0.584555	0.584398	0.00245548	507	0.0636606	0.506494	1000
579	20	6.2609	6.26097	0.00154519	500	-0.0445186	0.4995	1000	0.576948	0.576931	0.00310945	498	0.00561039	0.497502	1000
580	23	7.0628	7.0628	0	501	NA	0.5005	1000	0.558832	0.558885	0.00263183	496	-0.020313	0.495504	1000
581	25	7.57136	7.57136	0	501	NA	0.5005	1000	0.548799	0.548994	0.00234122	492	-0.0832736	0.491508	1000
582	27	8.05397	8.05397	0	501	NA	0.5005	1000	0.53683	0.536901	0.00204557	495.5	-0.0349438	0.495005	1000
583	28	8.20755	8.20776	0.00475966	499.5	-0.0444404	0.499001	1000	0.523368	0.523611	0.00233737	487.5	-0.103881	0.487013	1000
584	27	7.94694	7.94694	0	501	NA	0.5005	1000	0.524025	0.524246	0.00185023	489.5	-0.11945	0.489011	1000
585	26	7.59463	7.59464	0.000143612	500.5	-0.0316228	0.5	1000	0.517079	0.517206	0.0021573	493.5	-0.059081	0.493007	1000
586	28	8.13237	8.13241	0.00146805	500.5	-0.0316228	0.5	1000	0.51219	0.512458	0.00235257	487	-0.11424	0.486513	1000
587	29	8.42243	8.42255	0.00384569	500.5	-0.0316228	0.5	1000	0.512556	0.512814	0.00214446	486	-0.12032	0.485514	1000
588	29	8.42243	8.4226	0.00531178	500.5	-0.0316228	0.5	1000	0.512556	0.512793	0.00201603	491.5	-0.117564	0.491009	1000
589	29	8.42243	8.42243	0	501	NA	0.5005	1000	0.512556	0.512792	0.00195371	486	-0.121029	0.485514	1000
590	31	8.94998	8.94998	0	501	NA	0.5005	1000	0.513523	0.513644	0.00187419	489.5	-0.0643301	0.489011	1000
591	31	8.92307	8.92323	0.00519926	500.5	-0.0316228	0.5	1000	0.508105	0.508356	0.00190309	486	-0.132023	0.485514	1000
592	32	9.27182	9.27182	0	501	NA	0.5005	1000	0.514024	0.514251	0.00193105	490.5	-0.117515	0.49001	1000
593	31	8.94133	8.94133	0	501	NA	0.5005	1000	0.509283	0.509519	0.00187332	486	-0.125895	0.485514	1000
594	32	9.09184	9.09184	0	501	NA	0.5005	1000	0.500614	0.500793	0.00243551	487	-0.0735447	0.486513	1000
595	34	9.56177	9.56177	0	501	NA	0.5005	1000	0.491243	0.491495	0.00182583	483.5	-0.138106	0.483017	1000
596	34	9.56177	9.56184	0.00239074	500.5	-0.0316228	0.5	1000	0.491243	0.491423	0.00220957	490.5	-0.0815558	0.49001	1000
597	35	9.83427	9.83427	3.15467e-05	501.5	0.0316228	0.500999	1000	0.491559	0.491701	0.00145246	492.5	-0.0981608	0.492008	1000
598	35	9.83427	9.83427	0	501	NA	0.5005	1000	0.491559	0.491682	0.00171112	490.5	-0.0721005	0.49001	1000
599	35	9.83427	9.83424	0.00105624	501.5	0.0316228	0.500999	1000	0.491559	0.491872	0.00191674	483	-0.163336	0.482517	1000
600	35	9.83427	9.83447	0.00620367	500.5	-0.0316228	0.5	1000	0.491559	0.491771	0.00166878	488	-0.127159	0.487512	1000
601	35	9.83427	9.83425	0.00145824	501	0.0136591	0.5005	1000	0.491559	0.491777	0.00191438	488.5	-0.114054	0.488012	1000
602	35	9.83427	9.83427	0	501	NA	0.5005	1000	0.491559	0.491791	0.00192611	486	-0.120529	0.485514	1000
603	35	9.83427	9.83443	0.00506505	500.5	-0.0316228	0.5	1000	0.491559	0.491722	0.00191123	491.5	-0.0854387	0.491009	1000
604	35	9.83427	9.83427	0	501	NA	0.5005	1000	0.491559	0.491857	0.00191992	482	-0.155596	0.481518	1000
605	34	9.58443	9.58443	0	501	NA	0.5005	1000	0.49221	0.492437	0.00175397	487	-0.129451	0.486513	1000
606	35	9.92966	9.92966	0	501	NA	0.5005	1000	0.497875	0.498032	0.00187485	492	-0.0840414	0.491508	1000
607	36	10.1981	10.1981	0	501	NA	0.5005	1000	0.497182	0.497306	0.00160705	492	-0.077482	0.491508	1000
608	35	9.92966	9.92977	0.00333978	500.5	-0.0316228	0.5	1000	0.497875	0.498002	0.00171332	492.5	-0.0742508	0.492008	1000
609	5	1.63292	1.63292	0	501	NA	0.5005	1000	0.553487	0.554569	0.0131209	497.5	-0.0824873	0.497003	1000
610	5	1.63292	1.63292	0	501	NA	0.5005	1000	0.553487	0.555124	0.0162217	493.5	-0.100903	0.493007	1000
611	4	1.24476	1.24476	0	501	NA	0.5005	1000	0.497781	0.499681	0.0197303	495.5	-0.0962977	0.495005	1000
612	4	1.24476	1.24476	0	501	NA	0.5005	1000	0.497781	0.498473	0.0116033	497.5	-0.0596731	0.497003	1000
613	4	1.24476	1.24476	0	501	NA	0.5005	1000	0.497781	0.499292	0.0172853	494.5	-0.0874293	0.494006	1000
614	6	2.00806	2.00806	0	501	NA	0.5005	1000	0.586286	0.586791	0.00854297	501.5	-0.0591399	0.500999	1000
615	6	2.00806	2.00806	0	501	NA	0.5005	1000	0.586286	0.586553	0.0107742	505	-0.0247954	0.504496	1000
616	8	2.65503	2.65503	0	501	NA	0.5005	1000	0.572375	0.572954	0.00727435	497.5	-0.0795225	0.497003	1000
617	8	2.65503	2.65503	0	501	NA	0.5005	1000	0.572375	0.573099	0.00767125	493	-0.0943149	0.492507	1000
618	9	2.86943	2.86943	0	501	NA	0.5005	1000	0.528501	0.529394	0.00766873	491.5	-0.116521	0.491009	1000
619	9	2.86943	2.86946	0.00112886	500.5	-0.0316228	0.5	1000	0.528501	0.529424	0.00814412	494	-0.113444	0.493506	1000
620	11	3.5762	3.5762	0	501	NA	0.5005	1000	0.557314	0.558352	0.00769955	489	-0.134797	0.488511	1000
621	11	3.5762	3.5762	0	501	NA	0.5005	1000	0.557314	0.558233	0.00676953	490	-0.135699	0.48951	1000
622	11	3.5762	3.5762	0.000218875	500.5	-0.0316228	0.5	1000	0.557314	0.558081	0.00679591	493.5	-0.1129	0.493007	1000
623	11	3.5762	3.5762	0	501	NA	0.5005	1000	0.557314	0.557632	0.00481664	500.5	-0.0659999	0.5	1000
624	11	3.5762	3.57621	0.000458612	500.5	-0.0316228	0.5	1000	0.557314	0.558204	0.00704457	492	-0.126409	0.491508	1000
625	11	3.5762	3.5762	0	501	NA	0.5005	1000	0.557314	0.558025	0.00690264	495.5	-0.103051	0.495005	1000
626	12	3.90668	3.90668	0	501	NA	0.5005	1000	0.561331	0.562305	0.00717778	490	-0.135704	0.48951	1000
627	13	4.16136	4.16136	0	501	NA	0.5005	1000	0.544449	0.54504	0.00466847	491	-0.126609	0.490509	1000
628	12	3.94697	3.94691	0.00172623	501.5	0.0316228	0.500999	1000	0.575027	0.576032	0.00683361	489.5	-0.146986	0.489011	1000
629	12	3.98984	3.98984	0	501	NA	0.5005	1000	0.582174	0.582661	0.00528554	493.5	-0.0922091	0.493007	1000
630	12	3.99683	3.99683	0	501	NA	0.5005	1000	0.586919	0.587542	0.00579267	493	-0.107447	0.492507	1000
631	12	3.99683	3.99683	0	501	NA	0.5005	1000	0.586919	0.587373	0.00514402	496	-0.0882583	0.495504	1000
632	12	3.99683	3.99692	0.00286719	500.5	-0.0316228	0.5	1000	0.586919	0.587269	0.00549016	500.5	-0.0636296	0.5	1000
633	12	4.19782	4.19776	0.00179743	501.5	0.0316228	0.500999	1000	0.649198	0.649285	0.0027876	497	-0.0313358	0.496503	1000
634	12	4.21584	4.21584	0	501	NA	0.5005	1000	0.664045	0.664034	0.00282555	500	0.00409965	0.4995	1000
635	12	4.05021	4.05021	0	501	NA	0.5005	1000	0.618041	0.61853	0.00548713	497.5	-0.0891818	0.497003	1000
636	13	4.49876	4.49876	0	501	NA	0.5005	1000	0.653405	0.653227	0.00339566	509	0.0525961	0.508492	1000
637	16	5.29952	5.29952	0	501	NA	0.5005	1000	0.606605	0.607043	0.0046735	498.5	-0.0937159	0.498002	1000
638	17	5.61236	5.61236	0	501	NA	0.5005	1000	0.606361	0.606329	0.00348522	512.5	0.00921735	0.511988	1000
639	19	6.24383	6.24382	0.000320627	501.5	0.0316228	0.500999	1000	0.612903	0.612603	0.00397789	511	0.0754358	0.51049	1000
640	24	7.38577	7.38577	0	501	NA	0.5005	1000	0.541412	0.541659	0.00456367	506	-0.0541162	0.505495	1000
641	23	6.99432	6.99432	0	501	NA	0.5005	1000	0.531509	0.531634	0.00370185	501	-0.0338685	0.5005	1000
642	22	7.17224	7.17232	0.0023625	500.5	-0.0316228	0.5	1000	0.610873	0.61071	0.00282002	504	0.0576308	0.503497	1000
643	21	6.62925	6.62928	0.00656734	501	-0.00427113	0.5005	1000	0.584555	0.584446	0.00237674	506.5	0.0459322	0.505994	1000
644	23	7.20072	7.20072	0	501	NA	0.5005	1000	0.579279	0.579138	0.00218372	506	0.0646258	0.505495	1000
645	23	7.09388	7.09388	0	501	NA	0.5005	1000	0.561535	0.561696	0.00199692	492.5	-0.080973	0.492008	1000
646	25	7.63189	7.63189	0	501	NA	0.5005	1000	0.542172	0.54233	0.00225964	491	-0.0699467	0.490509	1000
647	28	8.2937	8.2937	0	501	NA	0.5005	1000	0.525595	0.525813	0.00193029	490.5	-0.113038	0.49001	1000
648	27	8.03309	8.03309	0	501	NA	0.5005	1000	0.526334	0.526426	0.00188816	496.5	-0.0489593	0.496004	1000
649	27	8.03309	8.03307	0.000855989	501	0.0271688	0.5005	1000	0.526334	0.526587	0.00250792	487	-0.101132	0.486513	1000
650	29	8.50858	8.50849	0.00263753	501.5	0.0316228	0.500999	1000	0.514706	0.51498	0.00200822	486.5	-0.136521	0.486014	1000
651	29	8.50858	8.50843	0.00328736	502	0.0446295	0.501499	1000	0.514706	0.514946	0.00236776	489.5	-0.101383	0.489011	1000
652	30	8.66216	8.66235	0.00445226	500	-0.0418052	0.4995	1000	0.502879	0.503171	0.00228546	487.5	-0.127767	0.487013	1000
653	30	8.66216	8.66229	0.00365608	500	-0.0362259	0.4995	1000	0.502879	0.503068	0.00164588	488.5	-0.114956	0.488012	1000
654	32	9.18971	9.18976	0.00139139	500.5	-0.0316228	0.5	1000	0.50442	0.504572	0.00197807	492	-0.076771	0.491508	1000
655	32	9.18971	9.18986	0.00484843	500.5	-0.0316228	0.5	1000	0.50442	0.504617	0.00193923	489.5	-0.10117	0.489011	1000
656	30	8.59082	8.59082	0	501	NA	0.5005	1000	0.5021	0.502294	0.00196811	490	-0.0983389	0.48951	1000
657	31	8.93957	8.93957	0	501	NA	0.5005	1000	0.508404	0.508489	0.00194946	499	-0.0435933	0.498501	1000
658	32	9.09898	9.09898	0	501	NA	0.5005	1000	0.492817	0.49303	0.00188981	488	-0.112978	0.487512	1000
659	35	9.72118	9.72118	0	501	NA	0.5005	1000	0.477482	0.477619	0.0017451	494.5	-0.0780963	0.494006	1000
660	35	9.72118	9.72134	0.00516217	500.5	-0.0316228	0.5	1000	0.477482	0.47768	0.0016511	487.5	-0.119357	0.487013	1000
661	36	9.99368	9.99376	0.00279144	500.5	-0.0316228	0.5	1000	0.478172	0.478427	0.00195379	487	-0.130596	0.486513	1000
662	36	9.99368	9.99372	0.00137647	500.5	-0.0316228	0.5	1000	0.478172	0.478425	0.00201795	488	-0.125694	0.487512	1000
663	36	9.99368	9.99368	0	501	NA	0.5005	1000	0.478172	0.478494	0.00219607	482.5	-0.146609	0.482018	1000
664	36	9.99368	9.99368	0	501	NA	0.5005	1000	0.478172	0.4785	0.00195338	482.5	-0.168216	0.482018	1000
665	36	9.99368	9.99384	0.00516217	500.5	-0.0316228	0.5	1000	0.478172	0.478492	0.00218529	482.5	-0.146526	0.482018	1000
666	35	9.83427	9.83435	0.00257127	500.5	-0.0316228	0.5	1000	0.491559	0.491752	0.00190476	488	-0.101702	0.487512	1000
667	35	9.92966	9.9297	0.00473189	501	-0.00759512	0.5005	1000	0.497875	0.498	0.00204207	491.5	-0.0612575	0.491009	1000
668	35	9.92966	9.92966	0	501	NA	0.5005	1000	0.497875	0.49809	0.00192233	491.5	-0.111983	0.491009	1000
669	35	9.92966	9.92966	0	501	NA	0.5005	1000	0.497875	0.498102	0.00179304	484.5	-0.126613	0.484016	1000
670	36	10.1981	10.1981	0	501	NA	0.5005	1000	0.497182	0.497363	0.00159277	490.5	-0.113761	0.49001	1000
671	36	10.1981	10.1981	0	501	NA	0.5005	1000	0.497182	0.497323	0.00140821	489.5	-0.0998797	0.489011	1000
672	36	10.1981	10.198	0.000949117	501.5	0.0316228	0.500999	1000	0.497182	0.497319	0.00139733	489.5	-0.0979464	0.489011	1000
673	35	9.91043	9.91049	0.00192038	500.5	-0.0316228	0.5	1000	0.494951	0.49509	0.00163086	491	-0.0853689	0.490509	1000
674	5	1.63292	1.63292	0	501	NA	0.5005	1000	0.553487	0.555097	0.0163226	494.5	-0.0986661	0.494006	1000
675	5	1.63292	1.63292	0	501	NA	0.5005	1000	0.553487	0.554557	0.0130886	495	-0.0817657	0.494505	1000
676	4	1.24476	1.24476	0	501	NA	0.5005	1000	0.497781	0.49956	0.0193502	495	-0.0919693	0.494505	1000
677	4	1.24476	1.24476	0	501	NA	0.5005	1000	0.497781	0.49909	0.0164016	496	-0.0798237	0.495504	1000
678	4	1.24476	1.24476	0	501	NA	0.5005	1000	0.497781	0.498426	0.0116129	496.5	-0.0555584	0.496004	1000
679	5	1.63292	1.63292	0	501	NA	0.5005	1000	0.553487	0.554482	0.0130275	497	-0.0764043	0.496503	1000
680	6	2.00806	2.00806	0	501	NA	0.5005	1000	0.586286	0.587053	0.0121785	500.5	-0.0629388	0.5	1000
681	6	2.00806	2.00806	0	501	NA	0.5005	1000	0.586286	0.586993	0.00955643	496.5	-0.0739726	0.496004	1000
682	8	2.65503	2.65525	0.00708302	500.5	-0.0316228	0.5	1000	0.572375	0.573284	0.00899217	494.5	-0.10108	0.494006	1000
683	8	2.65503	2.65504	0.000458612	500.5	-0.0316228	0.5	1000	0.572375	0.573276	0.00852946	489.5	-0.105651	0.489011	1000
684	9	2.86943	2.86943	0	501	NA	0.5005	1000	0.528501	0.529185	0.00664459	494.5	-0.103074	0.494006	1000
685	10	3.23777	3.23777	0	501	NA	0.5005	1000	0.549319	0.550332	0.00833601	493	-0.121509	0.492507	1000
686	11	3.5762	3.57629	0.00292606	500.5	-0.0316228	0.5	1000	0.557314	0.558226	0.0079991	497.5	-0.114066	0.497003	1000
687	11	3.5762	3.5762	0	501	NA	0.5005	1000	0.557314	0.558332	0.00782392	493.5	-0.130105	0.493007	1000
688	11	3.5762	3.5762	0	501	NA	0.5005	1000	0.557314	0.558143	0.00730543	494	-0.113554	0.493506	1000
689	11	3.5762	3.57615	0.0013393	501.5	0.0316228	0.500999	1000	0.557314	0.558099	0.00662596	493	-0.118474	0.492507	1000
690	11	3.5762	3.5762	0	501	NA	0.5005	1000	0.557314	0.557777	0.00555803	498	-0.0833263	0.497502	1000
691	12	3.83087	3.83087	0	501	NA	0.5005	1000	0.539359	0.54033	0.00762314	492	-0.127331	0.491508	1000
692	13	4.16136	4.16136	0	501	NA	0.5005	1000	0.544449	0.545179	0.00573891	490.5	-0.127335	0.49001	1000
693	13	4.16136	4.16136	0.000190537	501.5	0.0316228	0.500999	1000	0.544449	0.545647	0.00786942	489	-0.15227	0.488511	1000
694	12	3.94697	3.94697	0	501	NA	0.5005	1000	0.575027	0.575655	0.0060095	496	-0.104475	0.495504	1000
695	13	4.32827	4.32827	0	501	NA	0.5005	1000	0.589456	0.58985	0.00388087	497	-0.101513	0.496503	1000
696	13	4.33525	4.33545	0.00635879	501	-0.0306601	0.5005	1000	0.593837	0.594385	0.00517236	490	-0.105861	0.48951	1000
697	12	3.99683	3.99683	0	501	NA	0.5005	1000	0.586919	0.587399	0.00554241	494.5	-0.0864671	0.494006	1000
698	11	3.85247	3.85247	0	501	NA	0.5005	1000	0.649607	0.649955	0.00335953	492	-0.103524	0.491508	1000
699	11	3.86733	3.86733	0	501	NA	0.5005	1000	0.653169	0.653442	0.00364741	493.5	-0.0749881	0.493007	1000
700	12	4.07807	4.07807	0	501	NA	0.5005	1000	0.6217	0.621872	0.00553764	505.5	-0.031182	0.504995	1000
701	14	4.67922	4.67928	0.00183925	500.5	-0.0316228	0.5	1000	0.618764	0.618993	0.00341558	501	-0.0670106	0.5005	1000
702	15	4.94722	4.94722	0	501	NA	0.5005	1000	0.602004	0.602097	0.00493566	506.5	-0.0189254	0.505994	1000
703	19	6.092	6.092	0	501	NA	0.5005	1000	0.588899	0.588929	0.00335555	499	-0.00896261	0.498501	1000
704	22	6.68553	6.68543	0.0029906	501.5	0.0316228	0.500999	1000	0.534987	0.535274	0.00552837	503	-0.0519811	0.502498	1000
705	25	7.67452	7.67452	0	501	NA	0.5005	1000	0.542856	0.542947	0.00487419	509.5	-0.0187022	0.508991	1000
706	23	6.99432	6.99436	0.00130436	500.5	-0.0316228	0.5	1000	0.531509	0.531826	0.00526838	500	-0.0601395	0.4995	1000
707	24	7.25493	7.25493	0	501	NA	0.5005	1000	0.530431	0.530818	0.00478564	494	-0.0808209	0.493506	1000
708	26	7.7947	7.7947	0	501	NA	0.5005	1000	0.527053	0.527192	0.00455593	505.5	-0.0305424	0.504995	1000
709	23	7.1877	7.18779	0.00278729	500.5	-0.0316228	0.5	1000	0.571101	0.571118	0.00219474	499.5	-0.00770506	0.499001	1000
710	25	7.7858	7.7858	0	501	NA	0.5005	1000	0.569454	0.569435	0.00250974	496.5	0.00759569	0.496004	1000
711	26	7.97723	7.97723	0	501	NA	0.5005	1000	0.547885	0.547937	0.00234203	501	-0.0222234	0.5005	1000
712	26	7.97723	7.97709	0.00434791	501.5	0.0316228	0.500999	1000	0.547885	0.547872	0.00206165	502.5	0.00616144	0.501998	1000
713	28	8.35141	8.35141	0	501	NA	0.5005	1000	0.529717	0.529857	0.00223902	485.5	-0.0627872	0.485015	1000
714	27	8.0908	8.0908	0	501	NA	0.5005	1000	0.530609	0.530866	0.00223302	488	-0.115142	0.487512	1000
715	30	8.9186	8.91882	0.00527747	500	-0.0425131	0.4995	1000	0.524883	0.525096	0.00194211	490	-0.109738	0.48951	1000
716	30	8.85392	8.85392	0	501	NA	0.5005	1000	0.520572	0.520811	0.00204213	484.5	-0.11732	0.484016	1000
717	29	8.50858	8.50858	0	501	NA	0.5005	1000	0.514706	0.514964	0.00193864	489	-0.133151	0.488511	1000
718	29	8.50858	8.50869	0.00350851	500.5	-0.0316228	0.5	1000	0.514706	0.515051	0.002605	481	-0.132742	0.480519	1000
719	30	8.80243	8.80243	0	501	NA	0.5005	1000	0.517139	0.517351	0.00216869	487	-0.0975107	0.486513	1000
720	30	8.70564	8.70573	0.00284231	500.5	-0.0316228	0.5	1000	0.512535	0.512715	0.00189978	485.5	-0.094951	0.485015	1000
721	30	8.59664	8.59664	0	501	NA	0.5005	1000	0.497091	0.497307	0.00192471	494	-0.112281	0.493506	1000
722	32	8.98042	8.98042	1.53852e-05	501.5	0.0316228	0.500999	1000	0.485407	0.4857	0.00212944	480.5	-0.137544	0.48002	1000
723	33	9.32917	9.32937	0.00452621	500	-0.0440481	0.4995	1000	0.491834	0.492087	0.00229566	484	-0.110392	0.483516	1000
724	34	9.47969	9.47969	0.00364354	501	-0.00205538	0.5005	1000	0.484187	0.484474	0.0019689	484	-0.145752	0.483516	1000
725	35	9.75219	9.75231	0.00384569	500.5	-0.0316228	0.5	1000	0.484705	0.484961	0.00159502	479.5	-0.160694	0.479021	1000
726	35	9.75219	9.75223	0.0014466	500.5	-0.0316228	0.5	1000	0.484705	0.484968	0.00182828	485.5	-0.144304	0.485015	1000
727	37	10.2445	10.2446	0.00251919	500.5	-0.0316228	0.5	1000	0.478806	0.479075	0.00217293	482.5	-0.123608	0.482018	1000
728	37	10.2445	10.2447	0.00606049	500.5	-0.0316228	0.5	1000	0.478806	0.479019	0.00167317	487.5	-0.127306	0.487013	1000
729	38	10.5897	10.5899	0.00376034	500.5	-0.0316228	0.5	1000	0.484376	0.484476	0.00176638	492.5	-0.0563368	0.492008	1000
730	38	10.5897	10.5898	0.00130215	500.5	-0.0316228	0.5	1000	0.484376	0.484521	0.00199974	488.5	-0.0721479	0.488012	1000
731	38	10.5897	10.5897	0	501	NA	0.5005	1000	0.484376	0.484549	0.00155466	488.5	-0.111071	0.488012	1000
732	36	10.0523	10.0523	0	501	NA	0.5005	1000	0.482267	0.48231	0.00193577	495.5	-0.0219242	0.495005	1000
733	36	10.1613	10.1613	0	501	NA	0.5005	1000	0.491627	0.491872	0.00167348	481	-0.146324	0.480519	1000
734	36	10.1613	10.1613	0	501	NA	0.5005	1000	0.491627	0.491762	0.00146318	490	-0.0919261	0.48951	1000
735	36	10.1613	10.1613	0.0020472	500.5	-0.0316228	0.5	1000	0.491627	0.491826	0.00175227	486.5	-0.113319	0.486014	1000
736	37	10.4221	10.4221	0	501	NA	0.5005	1000	0.490856	0.490991	0.00162055	494	-0.0827826	0.493506	1000
737	37	10.4221	10.4221	0	501	NA	0.5005	1000	0.490856	0.491069	0.00154328	483.5	-0.137996	0.483017	1000
738	37	10.4221	10.4221	0	501	NA	0.5005	1000	0.490856	0.491106	0.00166827	482.5	-0.149623	0.482018	1000
739	37	10.4221	10.4221	0	501	NA	0.5005	1000	0.490856	0.491009	0.00154638	492	-0.0987137	0.491508	1000
740	5	1.63292	1.63292	0	501	NA	0.5005	1000	0.553487	0.554656	0.013814	497	-0.0846258	0.496503	1000
741	5	1.63292	1.63292	0	501	NA	0.5005	1000	0.553487	0.554826	0.0148404	496	-0.0902606	0.495504	1000
742	4	1.24476	1.24476	0	501	NA	0.5005	1000	0.497781	0.499558	0.0190559	493.5	-0.0932854	0.493007	1000
743	4	1.24476	1.24476	0	501	NA	0.5005	1000	0.497781	0.499116	0.0166248	496.5	-0.0803126	0.496004	1000
744	5	1.63292	1.63292	0	501	NA	0.5005	1000	0.553487	0.554556	0.0132357	495	-0.0807658	0.494505	1000
745	5	1.63292	1.63274	0.00575046	501.5	0.0316228	0.500999	1000	0.553487	0.554635	0.0143856	495	-0.0798132	0.494505	1000
746	6	2.00806	2.00806	0	501	NA	0.5005	1000	0.586286	0.586982	0.0101903	499.5	-0.0682739	0.499001	1000
747	6	2.00806	2.00806	0	501	NA	0.5005	1000	0.586286	0.587995	0.0163431	499	-0.104565	0.498501	1000
748	8	2.65503	2.65503	0	501	NA	0.5005	1000	0.572375	0.572769	0.00544188	496	-0.0724433	0.495504	1000
749	9	2.86943	2.86943	0	501	NA	0.5005	1000	0.528501	0.529292	0.00812883	495.5	-0.0973774	0.495005	1000
750	10	3.23777	3.23777	0	501	NA	0.5005	1000	0.549319	0.550368	0.00820311	490	-0.127866	0.48951	1000
751	11	3.5762	3.5764	0.00657586	500.5	-0.0316228	0.5	1000	0.557314	0.558085	0.00697928	495.5	-0.110512	0.495005	1000
752	11	3.5762	3.57641	0.00754366	501	-0.0277758	0.5005	1000	0.557314	0.558099	0.00707626	496.5	-0.110906	0.496004	1000
753	11	3.5762	3.5762	0	501	NA	0.5005	1000	0.557314	0.558158	0.00753919	495.5	-0.112002	0.495005	1000
754	11	3.5762	3.5762	0	501	NA	0.5005	1000	0.557314	0.55787	0.00642922	497	-0.0865058	0.496503	1000
755	11	3.5762	3.5762	0	501	NA	0.5005	1000	0.557314	0.558358	0.00807043	493.5	-0.129377	0.493007	1000
756	12	3.83087	3.83087	0	501	NA	0.5005	1000	0.539359	0.540374	0.00711785	490.5	-0.142468	0.49001	1000
757	12	3.83087	3.83098	0.00348013	500.5	-0.0316228	0.5	1000	0.539359	0.54009	0.00623426	493.5	-0.117259	0.493007	1000
758	13	4.16136	4.16136	0	501	NA	0.5005	1000	0.544449	0.545322	0.00586269	486.5	-0.148904	0.486014	1000
759	13	4.16136	4.16136	0	501	NA	0.5005	1000	0.544449	0.545614	0.00723503	484	-0.161071	0.483516	1000
760	14	4.59307	4.5933	0.00749211	500.5	-0.0316228	0.5	1000	0.574663	0.575363	0.00573619	491.5	-0.122137	0.491009	1000
761	14	4.59307	4.59307	0	501	NA	0.5005	1000	0.574663	0.575354	0.00437393	486.5	-0.15804	0.486014	1000
762	13	4.33525	4.33525	0	501	NA	0.5005	1000	0.593837	0.59447	0.00597737	491.5	-0.105847	0.491009	1000
763	12	3.99683	3.99686	0.000907955	500.5	-0.0316228	0.5	1000	0.586919	0.587497	0.00542239	494.5	-0.10662	0.494006	1000
764	10	3.52198	3.52198	0	501	NA	0.5005	1000	0.654016	0.654211	0.00275592	498.5	-0.0707097	0.498002	1000
765	11	3.89761	3.89761	0	501	NA	0.5005	1000	0.675387	0.675324	0.00242953	505	0.0258938	0.504496	1000
766	12	4.07807	4.07802	0.00152809	501.5	0.0316228	0.500999	1000	0.6217	0.621935	0.00420114	503.5	-0.056097	0.502997	1000
767	16	5.0393	5.03926	0.00114828	501.5	0.0316228	0.500999	1000	0.578616	0.578649	0.00406042	504.5	-0.00810427	0.503996	1000
768	20	6.38876	6.38886	0.00309672	500.5	-0.0316228	0.5	1000	0.586316	0.586234	0.00406898	504.5	0.0200996	0.503996	1000
769	23	6.99113	6.99107	0.00137228	502	0.044627	0.501499	1000	0.534846	0.535269	0.00517601	497	-0.0818546	0.496503	1000
770	25	7.61519	7.61518	0.000371654	501.5	0.0316228	0.500999	1000	0.535811	0.535885	0.00434642	504	-0.0171435	0.503497	1000
771	25	7.66438	7.66433	0.00162829	501.5	0.0316228	0.500999	1000	0.542044	0.542384	0.00501407	504.5	-0.0676777	0.503996	1000
772	28	8.14636	8.14636	0	501	NA	0.5005	1000	0.518329	0.518218	0.00216786	511	0.0511402	0.51049	1000
773	28	8.19765	8.19774	0.00272309	500.5	-0.0316228	0.5	1000	0.521992	0.521906	0.00246704	511.5	0.0350572	0.510989	1000
774	28	8.31536	8.31536	0	501	NA	0.5005	1000	0.514126	0.514414	0.00444331	494	-0.0648444	0.493506	1000
775	26	8.19204	8.19204	0	501	NA	0.5005	1000	0.581639	0.581424	0.00238806	506	0.0902823	0.505495	1000
776	26	8.06376	8.06376	0	501	NA	0.5005	1000	0.561197	0.561298	0.00233855	494	-0.0430749	0.493506	1000
777	26	7.97723	7.97723	0	501	NA	0.5005	1000	0.547885	0.548124	0.00215205	488	-0.111353	0.487512	1000
778	26	7.97723	7.97723	0	501	NA	0.5005	1000	0.547885	0.548006	0.00195858	497	-0.0619699	0.496503	1000
779	28	8.35141	8.35146	0.00159385	500.5	-0.0316228	0.5	1000	0.529717	0.529866	0.00196355	492.5	-0.0758529	0.492008	1000
780	29	8.60459	8.60449	0.00331093	501.5	0.0316228	0.500999	1000	0.521328	0.521618	0.00214168	487.5	-0.13557	0.487013	1000
781	30	8.9186	8.9186	0	501	NA	0.5005	1000	0.524883	0.524988	0.0021854	498.5	-0.0479451	0.498002	1000
782	29	8.56629	8.56629	0	501	NA	0.5005	1000	0.518686	0.518825	0.00229549	494.5	-0.0605681	0.494006	1000
783	29	8.56629	8.56629	0	501	NA	0.5005	1000	0.518686	0.518796	0.00226556	495.5	-0.0487889	0.495005	1000
784	30	8.68906	8.68925	0.00620367	500.5	-0.0316228	0.5	1000	0.501123	0.501277	0.00209465	495	-0.0733144	0.494505	1000
785	30	8.57741	8.57748	0.00243319	500.5	-0.0316228	0.5	1000	0.49368	0.493808	0.00171382	494	-0.0747239	0.493506	1000
786	31	8.8076	8.8076	0	501	NA	0.5005	1000	0.492606	0.492819	0.0016022	487	-0.132951	0.486513	1000
787	30	8.5392	8.5392	0	501	NA	0.5005	1000	0.493262	0.493524	0.00200364	487	-0.131	0.486513	1000
788	30	8.5392	8.53925	0.00148464	500.5	-0.0316228	0.5	1000	0.493262	0.493439	0.00179246	487.5	-0.0991073	0.487013	1000
789	32	9.03846	9.03843	0.00104954	501.5	0.0316228	0.500999	1000	0.491475	0.491703	0.00191706	488	-0.118797	0.487512	1000
790	34	9.505	9.505	0	501	NA	0.5005	1000	0.486625	0.486868	0.00192736	487	-0.126211	0.486513	1000
791	34	9.505	9.505	0	501	NA	0.5005	1000	0.486625	0.486818	0.00175968	488.5	-0.11004	0.488012	1000
792	35	9.90702	9.90702	0	501	NA	0.5005	1000	0.49776	0.497853	0.0014349	498	-0.0646009	0.497502	1000
793	35	9.90702	9.90702	0	501	NA	0.5005	1000	0.49776	0.49782	0.00149472	497	-0.039728	0.496503	1000
794	35	9.90702	9.90711	0.00257127	500.5	-0.0316228	0.5	1000	0.49776	0.497818	0.00140721	493	-0.0409487	0.492507	1000
795	36	10.1485	10.1485	0	501	NA	0.5005	1000	0.490865	0.491009	0.00172007	492	-0.0837247	0.491508	1000
796	35	9.89867	9.89867	0	501	NA	0.5005	1000	0.491478	0.49162	0.0017302	493.5	-0.0822989	0.493007	1000
797	36	10.1671	10.1671	0.00199005	500.5	-0.0316228	0.5	1000	0.490963	0.491179	0.00143258	481	-0.151382	0.480519	1000
798	37	10.4279	10.4279	0	501	NA	0.5005	1000	0.49021	0.490294	0.00183247	494	-0.045841	0.493506	1000
799	37	10.4279	10.4279	0	501	NA	0.5005	1000	0.49021	0.490329	0.00173794	495	-0.0686347	0.494505	1000
800	37	10.4279	10.4279	0	501	NA	0.5005	1000	0.49021	0.490253	0.00146735	496.5	-0.0295243	0.496004	1000
801	36	10.2685	10.2683	0.00443174	501.5	0.0316228	0.500999	1000	0.50005	0.500097	0.0017263	494	-0.0275195	0.493506	1000
802	36	10.2685	10.2685	0	501	NA	0.5005	1000	0.50005	0.500152	0.00158739	496	-0.0641682	0.495504	1000
803	37	10.4221	10.4221	0	501	NA	0.5005	1000	0.490856	0.490986	0.00177576	489.5	-0.0729472	0.489011	1000
804	37	10.4221	10.4221	0	501	NA	0.5005	1000	0.490856	0.490964	0.00188942	495.5	-0.0571405	0.495005	1000
805	37	10.4221	10.4221	0	501	NA	0.5005	1000	0.490856	0.491034	0.00159241	490.5	-0.11153	0.49001	1000
806	5	1.63292	1.63292	0	501	NA	0.5005	1000	0.553487	0.555195	0.0168852	496	-0.101141	0.495504	1000
807	4	1.24476	1.24476	0	501	NA	0.5005	1000	0.497781	0.499117	0.0165099	496.5	-0.0809358	0.496004	1000
808	5	1.63292	1.63292	0	501	NA	0.5005	1000	0.553487	0.554303	0.0120537	499	-0.0677452	0.498501	1000
809	5	1.63292	1.63295	0.00110994	500.5	-0.0316228	0.5	1000	0.553487	0.553991	0.00899602	499	-0.0560596	0.498501	1000
810	5	1.63292	1.63295	0.00110994	500.5	-0.0316228	0.5	1000	0.553487	0.554508	0.0127619	496	-0.0800208	0.495504	1000
811	6	2.00806	2.00806	0	501	NA	0.5005	1000	0.586286	0.587388	0.0128912	498.5	-0.0854961	0.498002	1000
812	7	2.29681	2.29681	0	501	NA	0.5005	1000	0.55663	0.557771	0.0105047	492.5	-0.108699	0.492008	1000
813	8	2.65503	2.65503	0	501	NA	0.5005	1000	0.572375	0.573407	0.00928893	493	-0.111112	0.492507	1000
814	9	3.02337	3.02337	0	501	NA	0.5005	1000	0.590632	0.591855	0.0101309	493.5	-0.120721	0.493007	1000
815	11	3.5762	3.5763	0.00314978	500.5	-0.0316228	0.5	1000	0.557314	0.557682	0.00473068	497.5	-0.0779052	0.497003	1000
816	11	3.5762	3.5762	0	501	NA	0.5005	1000	0.557314	0.557912	0.00580428	496	-0.10304	0.495504	1000
817	11	3.5762	3.5762	0	501	NA	0.5005	1000	0.557314	0.558208	0.00763693	496	-0.117054	0.495504	1000
818	11	3.5762	3.5762	0.000218875	500.5	-0.0316228	0.5	1000	0.557314	0.55798	0.00615256	493.5	-0.108257	0.493007	1000
819	12	3.83087	3.83087	0	501	NA	0.5005	1000	0.539359	0.540225	0.00675629	493	-0.12817	0.492507	1000
820	12	3.83087	3.83087	0	501	NA	0.5005	1000	0.539359	0.540282	0.0064312	491	-0.143481	0.490509	1000
821	12	3.83087	3.83087	0	501	NA	0.5005	1000	0.539359	0.540421	0.00692894	488.5	-0.153196	0.488012	1000
822	12	3.83087	3.83087	0	501	NA	0.5005	1000	0.539359	0.540654	0.00842564	487	-0.153634	0.486513	1000
823	13	4.09567	4.09567	0	501	NA	0.5005	1000	0.527281	0.528314	0.00602633	483	-0.171316	0.482517	1000
824	14	4.59307	4.59307	0	501	NA	0.5005	1000	0.574663	0.575425	0.00530686	489.5	-0.143604	0.489011	1000
825	14	4.59307	4.59307	0	501	NA	0.5005	1000	0.574663	0.575443	0.00587143	488.5	-0.13283	0.488012	1000
826	15	4.8888	4.8888	0	501	NA	0.5005	1000	0.566308	0.567118	0.00536659	486.5	-0.150873	0.486014	1000
827	14	4.60005	4.60001	0.00138812	501.5	0.0316228	0.500999	1000	0.57873	0.579382	0.00555809	493	-0.117255	0.492507	1000
828	12	4.20478	4.20478	0	501	NA	0.5005	1000	0.654191	0.654342	0.00428622	491.5	-0.0351738	0.491009	1000
829	13	4.49082	4.49084	0.000916145	500.5	-0.0316228	0.5	1000	0.659386	0.659321	0.0025281	499	0.0256174	0.498501	1000
830	16	5.19009	5.19009	0	501	NA	0.5005	1000	0.602549	0.602529	0.00336192	504	0.0058763	0.503497	1000
831	19	5.84819	5.84816	0.000968845	501.5	0.0316228	0.500999	1000	0.546222	0.546521	0.00553295	500.5	-0.0539024	0.5	1000
832	24	7.12146	7.12146	0	501	NA	0.5005	1000	0.524389	0.524618	0.00402715	500	-0.0570235	0.4995	1000
833	23	6.64327	6.64327	0	501	NA	0.5005	1000	0.505857	0.506246	0.00340635	485.5	-0.114223	0.485015	1000
834	25	7.30964	7.30964	0	501	NA	0.5005	1000	0.517928	0.517851	0.00300989	505.5	0.025649	0.504995	1000
835	27	7.95909	7.95909	0	501	NA	0.5005	1000	0.522131	0.522253	0.00298579	500.5	-0.0406974	0.5	1000
836	28	8.26705	8.26705	0	501	NA	0.5005	1000	0.527017	0.527059	0.00315103	503	-0.0134718	0.502498	1000
837	26	7.6155	7.61539	0.00340955	501.5	0.0316228	0.500999	1000	0.517364	0.517402	0.00299284	504.5	-0.0126528	0.503996	1000
838	28	8.24498	8.24521	0.00706591	500.5	-0.0316228	0.5	1000	0.522921	0.522889	0.0031532	505.5	0.00989595	0.504995	1000
839	28	8.45089	8.45089	0	501	NA	0.5005	1000	0.534326	0.534437	0.00351859	501	-0.0316441	0.5005	1000
840	26	8.19204	8.19204	0	501	NA	0.5005	1000	0.581639	0.581517	0.00176919	506.5	0.0688422	0.505994	1000
841	26	8.06376	8.06376	0	501	NA	0.5005	1000	0.561197	0.561098	0.00229366	504	0.0430398	0.503497	1000
842	27	8.29099	8.29099	0	501	NA	0.5005	1000	0.550834	0.550825	0.00201896	499	0.00445647	0.498501	1000
843	26	7.97723	7.97723	0	501	NA	0.5005	1000	0.547885	0.548001	0.00142957	494	-0.0813808	0.493506	1000
844	30	8.83349	8.83344	0.00174133	501.5	0.0316228	0.500999	1000	0.51325	0.513298	0.00246995	498.5	-0.019601	0.498002	1000
845	30	8.88688	8.88696	0.00242968	500.5	-0.0316228	0.5	1000	0.517329	0.517571	0.00229157	489.5	-0.105873	0.489011	1000
846	31	9.04629	9.0463	0.000424406	500.5	-0.0316228	0.5	1000	0.500951	0.501113	0.00202433	494.5	-0.0798452	0.494006	1000
847	30	8.59368	8.59372	0.00122987	500.5	-0.0316228	0.5	1000	0.489324	0.489545	0.00196678	487	-0.112133	0.486513	1000
848	31	8.88754	8.88763	0.00288881	500.5	-0.0316228	0.5	1000	0.492498	0.492696	0.00183497	489.5	-0.107868	0.489011	1000
849	32	9.12123	9.12134	0.0032869	500.5	-0.0316228	0.5	1000	0.491714	0.491865	0.00228301	491	-0.0661815	0.490509	1000
850	32	9.12123	9.12123	0	501	NA	0.5005	1000	0.491714	0.49185	0.00185546	490.5	-0.0736401	0.49001	1000
851	30	8.61776	8.61776	0	501	NA	0.5005	1000	0.49637	0.496627	0.00198004	486.5	-0.129984	0.486014	1000
852	29	8.34936	8.34951	0.00494273	500.5	-0.0316228	0.5	1000	0.497178	0.497333	0.00178643	491	-0.0869021	0.490509	1000
853	32	9.15693	9.15693	0	501	NA	0.5005	1000	0.499707	0.499845	0.00165942	491.5	-0.0831469	0.491009	1000
854	35	9.85023	9.85022	0.000384378	501.5	0.0316228	0.500999	1000	0.492449	0.492565	0.00156027	490	-0.0745949	0.48951	1000
855	35	9.85023	9.85023	0	501	NA	0.5005	1000	0.492449	0.492555	0.00135439	492.5	-0.0780862	0.492008	1000
856	36	10.1011	10.1011	0	501	NA	0.5005	1000	0.492705	0.492836	0.00146211	488	-0.0900301	0.487512	1000
857	37	10.3695	10.3695	0.00322289	501	-0.0155472	0.5005	1000	0.49217	0.492288	0.00139574	494.5	-0.0845969	0.494006	1000
858	37	10.3695	10.3695	0.00208706	500.5	-0.0316228	0.5	1000	0.49217	0.49233	0.00176462	486	-0.0905556	0.485514	1000
859	37	10.4362	10.4363	0.00298293	500.5	-0.0316228	0.5	1000	0.496153	0.496166	0.00175777	494.5	-0.0075971	0.494006	1000
860	36	10.1864	10.1864	0	501	NA	0.5005	1000	0.496896	0.497006	0.00164621	494.5	-0.0669853	0.494006	1000
861	36	10.1864	10.1865	0.0031209	500.5	-0.0316228	0.5	1000	0.496896	0.496972	0.00145156	497	-0.0526747	0.496503	1000
862	36	10.1864	10.1864	0.000949117	501.5	0.0316228	0.500999	1000	0.496896	0.496967	0.00154161	495	-0.0464078	0.494505	1000
863	37	10.4279	10.4279	0	501	NA	0.5005	1000	0.49021	0.49032	0.00150743	493	-0.0732068	0.492507	1000
864	37	10.4279	10.428	0.00284673	500.5	-0.0316228	0.5	1000	0.49021	0.490257	0.00135178	498	-0.0351872	0.497502	1000
865	37	10.4279	10.4279	0	501	NA	0.5005	1000	0.49021	0.490451	0.00196765	484.5	-0.122762	0.484016	1000
866	37	10.4279	10.428	0.00361076	500.5	-0.0316228	0.5	1000	0.49021	0.490299	0.00188151	490.5	-0.0472511	0.49001	1000
867	37	10.5016	10.5016	0	501	NA	0.5005	1000	0.498687	0.498792	0.00128484	492.5	-0.0820201	0.492008	1000
868	37	10.5016	10.5018	0.00297849	499.5	-0.0461514	0.499001	1000	0.498687	0.498688	0.00160313	499	-0.000655613	0.498501	1000
869	37	10.5016	10.5017	0.00149167	500.5	-0.0316228	0.5	1000	0.498687	0.498731	0.00141047	498	-0.030965	0.497502	1000
870	37	10.5016	10.5017	0.00298069	500.5	-0.0316228	0.5	1000	0.498687	0.498758	0.00139871	493.5	-0.0508832	0.493007	1000
871	37	10.5016	10.5016	0	501	NA	0.5005	1000	0.498687	0.498828	0.00134308	491.5	-0.104872	0.491009	1000
872	36	10.2332	10.2332	0	501	NA	0.5005	1000	0.499402	0.499435	0.00157298	496	-0.0209722	0.495504	1000
873	4	1.24476	1.24476	0	501	NA	0.5005	1000	0.497781	0.499481	0.0183311	494.5	-0.0927456	0.494006	1000
874	5	1.63292	1.63292	0	501	NA	0.5005	1000	0.553487	0.554634	0.0142232	498	-0.0806656	0.497502	1000
875	5	1.63292	1.63292	0	501	NA	0.5005	1000	0.553487	0.554496	0.0126788	497.5	-0.0795632	0.497003	1000
876	5	1.63292	1.63293	0.000263752	500.5	-0.0316228	0.5	1000	0.553487	0.554361	0.0119926	497.5	-0.0728763	0.497003	1000
877	5	1.63292	1.6329	0.000626495	501.5	0.0316228	0.500999	1000	0.553487	0.554976	0.0157655	497	-0.0944389	0.496503	1000
878	5	1.63292	1.63292	0	501	NA	0.5005	1000	0.553487	0.554839	0.0151613	497.5	-0.0891745	0.497003	1000
879	7	2.29681	2.29681	0	501	NA	0.5005	1000	0.55663	0.557449	0.00850747	494.5	-0.0963695	0.494006	1000
880	10	3.3618	3.3618	0	501	NA	0.5005	1000	0.595295	0.595815	0.00577314	496	-0.0901554	0.495504	1000
881	10	3.3618	3.3618	0	501	NA	0.5005	1000	0.595295	0.595855	0.0065155	501.5	-0.0858839	0.500999	1000
882	10	3.3618	3.3618	0	501	NA	0.5005	1000	0.595295	0.595912	0.00696037	496.5	-0.0886991	0.496004	1000
883	11	3.5762	3.5762	0	501	NA	0.5005	1000	0.557314	0.558084	0.00719322	493.5	-0.107094	0.493007	1000
884	11	3.5762	3.57625	0.0017897	500.5	-0.0316228	0.5	1000	0.557314	0.557967	0.00608076	495	-0.107418	0.494505	1000
885	12	3.83087	3.831	0.00595003	501	-0.0211364	0.5005	1000	0.539359	0.540375	0.00738594	491	-0.137514	0.490509	1000
886	12	3.83087	3.83089	0.00245397	501	-0.00778039	0.5005	1000	0.539359	0.540508	0.00784967	490	-0.146346	0.48951	1000
887	12	3.83087	3.83087	0	501	NA	0.5005	1000	0.539359	0.54017	0.00614252	495	-0.131878	0.494505	1000
888	13	4.09567	4.09575	0.00254713	500.5	-0.0316228	0.5	1000	0.527281	0.528159	0.00655788	491.5	-0.133861	0.491009	1000
889	13	4.09567	4.09585	0.00398677	500	-0.0447433	0.4995	1000	0.527281	0.528344	0.0064468	485	-0.164794	0.484515	1000
890	13	4.09567	4.09563	0.00116682	501.5	0.0316228	0.500999	1000	0.527281	0.527963	0.00519965	492.5	-0.131128	0.492008	1000
891	13	4.26258	4.26276	0.00662804	501	-0.027445	0.5005	1000	0.572289	0.57293	0.00512793	494.5	-0.124917	0.494006	1000
892	17	5.53976	5.53976	0	501	NA	0.5005	1000	0.568886	0.569708	0.00566483	477	-0.145205	0.476523	1000
893	26	7.41084	7.41084	0	501	NA	0.5005	1000	0.45339	0.454663	0.00670612	472.5	-0.189773	0.472028	1000
894	23	6.79785	6.79774	0.00358294	501.5	0.0316228	0.500999	1000	0.496601	0.497579	0.00625932	477.5	-0.156262	0.477023	1000
895	21	6.29267	6.29271	0.00137854	500.5	-0.0316228	0.5	1000	0.502796	0.503769	0.00683647	484	-0.142225	0.483516	1000
896	22	6.42254	6.42254	0	501	NA	0.5005	1000	0.47823	0.47933	0.00728476	485.5	-0.150991	0.485015	1000
897	24	6.74095	6.7409	0.0013393	501.5	0.0316228	0.500999	1000	0.463732	0.464736	0.00686859	481	-0.146095	0.480519	1000
898	24	6.43154	6.43154	0	501	NA	0.5005	1000	0.43486	0.435785	0.00565411	479.5	-0.163595	0.479021	1000
899	23	6.66846	6.66846	0	501	NA	0.5005	1000	0.511454	0.511961	0.00431191	489.5	-0.117556	0.489011	1000
900	25	7.23843	7.23843	0	501	NA	0.5005	1000	0.510089	0.510233	0.00309996	493	-0.0466844	0.492507	1000
901	27	7.93299	7.93326	0.00840479	500.5	-0.0316228	0.5	1000	0.523142	0.523139	0.00327947	507.5	0.000849813	0.506993	1000
902	27	8.02494	8.02516	0.00701876	500.5	-0.0316228	0.5	1000	0.528601	0.528524	0.00287013	507.5	0.0268198	0.506993	1000
903	25	7.31151	7.31151	0	501	NA	0.5005	1000	0.51374	0.513666	0.00333936	507.5	0.0219526	0.506993	1000
904	29	8.34896	8.34896	0	501	NA	0.5005	1000	0.493348	0.49356	0.00283196	496	-0.075052	0.495504	1000
905	28	8.15972	8.15969	0.00110963	501.5	0.0316228	0.500999	1000	0.511241	0.511299	0.00245446	499	-0.0236094	0.498501	1000
906	28	8.60458	8.60458	0	501	NA	0.5005	1000	0.559122	0.558968	0.0020202	509.5	0.0762721	0.508991	1000
907	29	8.82127	8.82127	0	501	NA	0.5005	1000	0.542612	0.542534	0.00182233	504	0.0429073	0.503497	1000
908	29	8.83336	8.8334	0.0011318	500.5	-0.0316228	0.5	1000	0.544891	0.544876	0.00195757	504	0.00748781	0.503497	1000
909	31	9.35065	9.35074	0.00289554	500.5	-0.0316228	0.5	1000	0.535678	0.535592	0.00192011	509	0.044988	0.508492	1000
910	33	9.77207	9.77212	0.00174473	500.5	-0.0316228	0.5	1000	0.525024	0.525058	0.00164952	493	-0.0203861	0.492507	1000
911	34	9.95665	9.95665	0	501	NA	0.5005	1000	0.515697	0.515728	0.00124112	495	-0.0256129	0.494505	1000
912	33	9.52496	9.52495	0.000251347	501.5	0.0316228	0.500999	1000	0.497586	0.49777	0.00226605	490.5	-0.0811056	0.49001	1000
913	32	9.32727	9.32727	0	501	NA	0.5005	1000	0.504222	0.504394	0.00224874	492	-0.0764866	0.491508	1000
914	32	9.26882	9.26882	0	501	NA	0.5005	1000	0.500938	0.501146	0.00186879	492	-0.111541	0.491508	1000
915	32	9.26882	9.26882	0	501	NA	0.5005	1000	0.500938	0.501002	0.00186391	496	-0.0343062	0.495504	1000
916	34	9.84775	9.84775	0	501	NA	0.5005	1000	0.505525	0.505652	0.00168268	490	-0.0751404	0.48951	1000
917	34	9.84775	9.8478	0.00172075	500.5	-0.0316228	0.5	1000	0.505525	0.505513	0.00170067	497	0.00736911	0.496503	1000
918	33	9.5024	9.50249	0.00266326	500.5	-0.0316228	0.5	1000	0.499914	0.500114	0.00158007	488.5	-0.126582	0.488012	1000
919	33	9.39362	9.39363	0.000111206	500.5	-0.0316228	0.5	1000	0.492027	0.492224	0.00185306	486.5	-0.10594	0.486014	1000
920	34	9.58004	9.58004	0	501	NA	0.5005	1000	0.489161	0.489358	0.0017119	490.5	-0.115495	0.49001	1000
921	36	10.1619	10.1621	0.00388825	500.5	-0.0316228	0.5	1000	0.487365	0.487566	0.00207062	485.5	-0.0971621	0.485015	1000
922	37	10.4128	10.4128	0	501	NA	0.5005	1000	0.487751	0.487892	0.00188721	491.5	-0.0746162	0.491009	1000
923	38	10.6736	10.6736	0	501	NA	0.5005	1000	0.487102	0.487091	0.0016257	499.5	0.00732467	0.499001	1000
924	39	10.8634	10.8636	0.00447614	500.5	-0.0316228	0.5	1000	0.484348	0.484445	0.00154961	493	-0.0624206	0.492507	1000
925	38	10.6136	10.6136	0	501	NA	0.5005	1000	0.484741	0.484828	0.00119151	492.5	-0.0726564	0.492008	1000
926	38	10.6136	10.6136	0	501	NA	0.5005	1000	0.484741	0.484848	0.00141473	492.5	-0.0757976	0.492008	1000
927	38	10.6136	10.6136	0.00199972	500.5	-0.0316228	0.5	1000	0.484741	0.484924	0.0014919	490	-0.122384	0.48951	1000
928	38	10.6136	10.6136	0	501	NA	0.5005	1000	0.484741	0.484867	0.00163952	488.5	-0.0767213	0.488012	1000
929	38	10.6136	10.6136	0	501	NA	0.5005	1000	0.484741	0.484885	0.00174542	490.5	-0.0822593	0.49001	1000
930	37	10.4195	10.4197	0.00471046	500.5	-0.0316228	0.5	1000	0.489309	0.489346	0.00184246	496	-0.0204397	0.495504	1000
931	37	10.4195	10.4195	0	501	NA	0.5005	1000	0.489309	0.489434	0.00159694	494.5	-0.0786645	0.494006	1000
932	38	10.661	10.661	0	501	NA	0.5005	1000	0.489142	0.489203	0.00117014	495.5	-0.0525259	0.495005	1000
933	38	10.661	10.661	0	501	NA	0.5005	1000	0.489142	0.48921	0.00156416	491	-0.0433645	0.490509	1000
934	38	10.661	10.661	0	501	NA	0.5005	1000	0.489142	0.489179	0.00154435	497.5	-0.0239468	0.497003	1000
935	37	10.5016	10.5017	0.00287424	501	-0.00913121	0.5005	1000	0.498687	0.498784	0.00176109	493.5	-0.0550821	0.493007	1000
936	37	10.5016	10.5016	0	501	NA	0.5005	1000	0.498687	0.498719	0.00161651	496.5	-0.0196667	0.496004	1000
937	38	10.843	10.8429	0.00525051	501	0.024638	0.5005	1000	0.503532	0.503629	0.00151153	495.5	-0.0635966	0.495005	1000
938	38	10.843	10.843	0	501	NA	0.5005	1000	0.503532	0.503643	0.00124282	495	-0.0892025	0.494505	1000
939	39	11.0998	11.0999	0.00183481	501	-0.0247678	0.5005	1000	0.503574	0.503648	0.00138717	494.5	-0.0536649	0.494006	1000
940	5	1.63292	1.63292	0	501	NA	0.5005	1000	0.553487	0.555079	0.0160677	493	-0.0990704	0.492507	1000
941	4	1.24476	1.24476	0	501	NA	0.5005	1000	0.497781	0.50019	0.0222046	493	-0.108511	0.492507	1000
942	5	1.63292	1.63292	0	501	NA	0.5005	1000	0.553487	0.554991	0.0157072	496.5	-0.095775	0.496004	1000
943	5	1.63292	1.63292	0	501	NA	0.5005	1000	0.553487	0.554432	0.0134727	498	-0.0701622	0.497502	1000
944	5	1.63292	1.63292	0	501	NA	0.5005	1000	0.553487	0.554783	0.0151709	496.5	-0.0854163	0.496004	1000
945	5	1.63292	1.63292	0	501	NA	0.5005	1000	0.553487	0.555289	0.0170939	494	-0.105441	0.493506	1000
946	6	2.00806	2.00805	0.000458345	501.5	0.0316228	0.500999	1000	0.586286	0.587193	0.0114563	501	-0.0791343	0.5005	1000
947	8	2.66516	2.66516	0	501	NA	0.5005	1000	0.579137	0.579676	0.0068083	496.5	-0.0791368	0.496004	1000
948	9	3.02337	3.02337	0	501	NA	0.5005	1000	0.590632	0.591315	0.00714924	497	-0.0954598	0.496503	1000
949	10	3.3618	3.36204	0.00749282	500.5	-0.0316228	0.5	1000	0.595295	0.595819	0.00660359	499.5	-0.0793437	0.499001	1000
950	10	3.3618	3.3618	0	501	NA	0.5005	1000	0.595295	0.595735	0.00648231	499.5	-0.0679249	0.499001	1000
951	10	3.3618	3.36181	0.000387846	500.5	-0.0316228	0.5	1000	0.595295	0.595864	0.00714581	498	-0.0796263	0.497502	1000
952	11	3.5762	3.5762	0	501	NA	0.5005	1000	0.557314	0.558286	0.00747274	493.5	-0.130053	0.493007	1000
953	12	3.83087	3.83087	0	501	NA	0.5005	1000	0.539359	0.540072	0.00668699	495	-0.106618	0.494505	1000
954	13	4.09567	4.09567	0	501	NA	0.5005	1000	0.527281	0.528385	0.00651543	485.5	-0.169369	0.485015	1000
955	13	4.09567	4.09567	0	501	NA	0.5005	1000	0.527281	0.528475	0.0072267	488	-0.165182	0.487512	1000
956	12	3.88127	3.88124	0.00114014	501.5	0.0316228	0.500999	1000	0.55643	0.557219	0.00550313	488	-0.143382	0.487512	1000
957	12	3.88127	3.88127	0	501	NA	0.5005	1000	0.55643	0.557109	0.00568162	495	-0.119581	0.494505	1000
958	13	4.0676	4.0676	0	501	NA	0.5005	1000	0.509499	0.51087	0.00811947	484.5	-0.168843	0.484016	1000
959	16	5.01963	5.01975	0.00366536	500.5	-0.0316228	0.5	1000	0.524089	0.525067	0.00582785	481.5	-0.167796	0.481019	1000
960	25	7.24119	7.24119	0	501	NA	0.5005	1000	0.474783	0.475976	0.00591014	468	-0.201752	0.467532	1000
961	29	7.95573	7.9558	0.00297993	501	-0.0249744	0.5005	1000	0.43329	0.434628	0.00653781	467	-0.204765	0.466533	1000
962	29	8.18576	8.18609	0.0103764	500	-0.0321398	0.4995	1000	0.468916	0.469578	0.00467095	482	-0.141679	0.481518	1000
963	24	7.04892	7.04909	0.0111741	501	-0.0160068	0.5005	1000	0.490576	0.491306	0.00589131	491	-0.123869	0.490509	1000
964	23	6.42332	6.42328	0.00144803	501.5	0.0316228	0.500999	1000	0.457188	0.457958	0.00545485	482.5	-0.141169	0.482018	1000
965	22	6.13312	6.13312	0	501	NA	0.5005	1000	0.45855	0.459263	0.00558376	485.5	-0.127585	0.485015	1000
966	24	6.85782	6.85779	0.00103833	501.5	0.0316228	0.500999	1000	0.489425	0.489845	0.00403663	490.5	-0.10413	0.49001	1000
967	24	7.0009	7.0009	0	501	NA	0.5005	1000	0.514813	0.514907	0.00357064	504	-0.026206	0.503497	1000
968	25	7.29559	7.29559	0	501	NA	0.5005	1000	0.511247	0.511529	0.00374986	495.5	-0.0752552	0.495005	1000
969	23	6.72889	6.72889	0	501	NA	0.5005	1000	0.510014	0.510116	0.0039755	504	-0.0255701	0.503497	1000
970	25	7.30199	7.30199	0	501	NA	0.5005	1000	0.512978	0.513131	0.00379267	500	-0.0401189	0.4995	1000
971	27	7.90301	7.90288	0.00416446	501.5	0.0316228	0.500999	1000	0.509509	0.509419	0.00261742	506	0.0343448	0.505495	1000
972	28	8.19984	8.19987	0.000718433	500.5	-0.0316228	0.5	1000	0.518026	0.517961	0.00249631	506.5	0.0260495	0.505994	1000
973	29	8.84238	8.84238	0	501	NA	0.5005	1000	0.552947	0.552827	0.00215945	513	0.0556279	0.512488	1000
974	29	8.90836	8.90836	0	501	NA	0.5005	1000	0.553659	0.553348	0.00236812	514.5	0.131366	0.513986	1000
975	29	8.82173	8.82173	0	501	NA	0.5005	1000	0.542928	0.542862	0.0018999	504	0.0344407	0.503497	1000
976	32	9.51441	9.51446	0.00158145	500.5	-0.0316228	0.5	1000	0.530865	0.53091	0.00139682	495	-0.0322414	0.494505	1000
977	32	9.54834	9.54834	0	501	NA	0.5005	1000	0.527852	0.527959	0.00190421	490.5	-0.0561382	0.49001	1000
978	34	9.91499	9.91488	0.00331206	501.5	0.0316228	0.500999	1000	0.510179	0.510204	0.00164399	500	-0.0152518	0.4995	1000
979	36	10.3325	10.3325	0	501	NA	0.5005	1000	0.49393	0.49409	0.00168551	491.5	-0.0949006	0.491009	1000
980	35	10.1033	10.1033	0	501	NA	0.5005	1000	0.495394	0.495542	0.0017636	493	-0.083977	0.492507	1000
981	36	10.2855	10.2855	0	501	NA	0.5005	1000	0.490213	0.490367	0.0016345	492.5	-0.0946471	0.492008	1000
982	36	10.2855	10.2855	0.000252401	500.5	-0.0316228	0.5	1000	0.490213	0.490297	0.00155388	495.5	-0.0542522	0.495005	1000
983	37	10.5192	10.5193	0.00173599	500.5	-0.0316228	0.5	1000	0.489596	0.489678	0.00168291	492.5	-0.0486857	0.492008	1000
984	36	10.3215	10.3217	0.00431117	500	-0.0447052	0.4995	1000	0.495272	0.49532	0.00164095	492.5	-0.0286656	0.492008	1000
985	37	10.594	10.594	0	501	NA	0.5005	1000	0.495462	0.49552	0.00149183	497.5	-0.0387885	0.497003	1000
986	35	10.0081	10.0082	0.00394241	500	-0.0443802	0.4995	1000	0.491875	0.492106	0.00182388	490.5	-0.126721	0.49001	1000
987	37	10.4194	10.4194	0	501	NA	0.5005	1000	0.48407	0.484194	0.00159832	493.5	-0.0778166	0.493007	1000
988	37	10.2321	10.2321	0	501	NA	0.5005	1000	0.471994	0.472121	0.00154383	492	-0.0823722	0.491508	1000
989	38	10.6736	10.6737	0.00289554	500.5	-0.0316228	0.5	1000	0.487102	0.487264	0.0016337	489.5	-0.0988492	0.489011	1000
990	38	10.6736	10.6736	0	501	NA	0.5005	1000	0.487102	0.487287	0.00163621	489	-0.112752	0.488511	1000
991	38	10.6736	10.6736	0	501	NA	0.5005	1000	0.487102	0.487269	0.0013904	486.5	-0.120099	0.486014	1000
992	37	10.4237	10.4237	0	501	NA	0.5005	1000	0.487581	0.487648	0.00181713	496	-0.0371989	0.495504	1000
993	37	10.4237	10.4237	0	501	NA	0.5005	1000	0.487581	0.487776	0.00185109	487	-0.105474	0.486513	1000
994	37	10.4237	10.4237	0	501	NA	0.5005	1000	0.487581	0.487677	0.00154665	495	-0.0624357	0.494505	1000
995	38	10.6136	10.6136	0.00119932	500.5	-0.0316228	0.5	1000	0.484741	0.484858	0.00137801	495	-0.0845501	0.494505	1000
996	39	10.9402	10.9402	0.00104131	501.5	0.0316228	0.500999	1000	0.489062	0.489104	0.00137648	498.5	-0.0305339	0.498002	1000
997	39	10.9402	10.9403	0.00173295	500.5	-0.0316228	0.5	1000	0.489062	0.489241	0.00175665	489	-0.102091	0.488511	1000
998	39	10.9402	10.94	0.00360534	502	0.0440779	0.501499	1000	0.489062	0.489213	0.001679	493.5	-0.0898316	0.493007	1000
999	38	10.6136	10.6136	0	501	NA	0.5005	1000	0.484741	0.484841	0.00133049	492.5	-0.0750299	0.492008	1000
1000	38	10.6136	10.6137	0.00298293	500.5	-0.0316228	0.5	1000	0.484741	0.484825	0.00155235	497.5	-0.0539588	0.497003	1000
1001	38	10.6136	10.6137	0.0045198	500.5	-0.0316228	0.5	1000	0.484741	0.484919	0.0017744	488	-0.100019	0.487512	1000
1002	38	10.6136	10.6136	0	501	NA	0.5005	1000	0.484741	0.484837	0.00131759	494.5	-0.0730524	0.494006	1000
1003	38	10.6957	10.6957	0.00121433	500.5	-0.0316228	0.5	1000	0.493873	0.494083	0.00154668	486	-0.135976	0.485514	1000
1004	39	11.0371	11.0368	0.00612559	502	0.0420567	0.501499	1000	0.498718	0.498849	0.00171889	487	-0.076654	0.486513	1000
1005	40	11.3682	11.3682	0	501	NA	0.5005	1000	0.502808	0.502908	0.00144691	492	-0.0690758	0.491508	1000
1006	40	11.3682	11.3682	0	501	NA	0.5005	1000	0.502808	0.502943	0.00163517	491.5	-0.0824337	0.491009	1000
1007	39	11.0998	11.0998	0	501	NA	0.5005	1000	0.503574	0.5036	0.00159985	502	-0.016268	0.501499	1000
1008	39	11.0998	11.0998	0	501	NA	0.5005	1000	0.503574	0.503624	0.00154676	499	-0.0324477	0.498501	1000
1009	5	1.63292	1.63292	0	501	NA	0.5005	1000	0.553487	0.554587	0.0132803	494.5	-0.0828155	0.494006	1000
1010	5	1.63292	1.63292	0	501	NA	0.5005	1000	0.553487	0.553898	0.00792746	497.5	-0.0518154	0.497003	1000
1011	5	1.63292	1.63293	0.000458612	500.5	-0.0316228	0.5	1000	0.553487	0.55452	0.0129983	495	-0.0794497	0.494505	1000
1012	5	1.63292	1.63292	0	501	NA	0.5005	1000	0.553487	0.554684	0.0142786	497.5	-0.0838411	0.497003	1000
1013	5	1.63292	1.63292	0	501	NA	0.5005	1000	0.553487	0.554851	0.0150037	494	-0.090942	0.493506	1000
1014	5	1.63292	1.63292	0	501	NA	0.5005	1000	0.553487	0.555285	0.0176049	494	-0.10214	0.493506	1000
1015	6	2.00806	2.00804	0.000722097	501.5	0.0316228	0.500999	1000	0.586286	0.587078	0.0109032	500	-0.072645	0.4995	1000
1016	7	2.3764	2.3764	0	501	NA	0.5005	1000	0.607772	0.608039	0.00856226	506.5	-0.0311128	0.505994	1000
1017	8	2.66516	2.66516	0	501	NA	0.5005	1000	0.579137	0.580389	0.0106498	492.5	-0.117571	0.492008	1000
1018	9	3.00358	3.00378	0.00635575	500.5	-0.0316228	0.5	1000	0.581835	0.582448	0.0072121	500	-0.0851163	0.4995	1000
1019	10	3.3618	3.3618	0	501	NA	0.5005	1000	0.595295	0.595608	0.00524548	500.5	-0.059687	0.5	1000
1020	10	3.3618	3.3618	0.000515335	501	-0.0104015	0.5005	1000	0.595295	0.595926	0.00809119	500.5	-0.0779505	0.5	1000
1021	10	3.3618	3.3618	0	501	NA	0.5005	1000	0.595295	0.595725	0.00575973	499.5	-0.0747092	0.499001	1000
1022	11	3.6266	3.62659	0.000147136	501.5	0.0316228	0.500999	1000	0.575936	0.576659	0.0065004	491.5	-0.111235	0.491009	1000
1023	12	3.88127	3.88127	0	501	NA	0.5005	1000	0.55643	0.557014	0.00572618	495.5	-0.102015	0.495005	1000
1024	12	3.88127	3.88127	0	501	NA	0.5005	1000	0.55643	0.55731	0.00659006	491.5	-0.133667	0.491009	1000
1025	14	4.55779	4.55779	0	501	NA	0.5005	1000	0.56903	0.569832	0.00542954	487.5	-0.147645	0.487013	1000
1026	15	4.86177	4.86177	0	501	NA	0.5005	1000	0.571627	0.572187	0.00512468	492.5	-0.109278	0.492008	1000
1027	21	6.29403	6.29403	0	501	NA	0.5005	1000	0.496481	0.497583	0.00524527	468	-0.210164	0.467532	1000
1028	25	7.43488	7.43498	0.00217412	500	-0.043188	0.4995	1000	0.497491	0.498201	0.00373417	473	-0.190296	0.472527	1000
1029	25	7.26727	7.26753	0.00573427	500	-0.0446914	0.4995	1000	0.466148	0.467484	0.00611758	463	-0.218344	0.462537	1000
1030	25	7.03261	7.03261	0	501	NA	0.5005	1000	0.446609	0.447668	0.00595154	477	-0.177892	0.476523	1000
1031	28	7.60411	7.60411	0	501	NA	0.5005	1000	0.424134	0.425037	0.00586674	478.5	-0.153789	0.478022	1000
1032	27	7.68185	7.68185	0	501	NA	0.5005	1000	0.47511	0.47584	0.00501348	481	-0.145535	0.480519	1000
1033	24	7.04789	7.04802	0.0041314	500.5	-0.0316228	0.5	1000	0.513093	0.513353	0.00380278	492	-0.0683455	0.491508	1000
1034	23	6.42332	6.42332	0	501	NA	0.5005	1000	0.457188	0.457814	0.00570742	487.5	-0.109694	0.487013	1000
1035	21	6.26708	6.267	0.00601403	500.5	0.0122239	0.5	1000	0.531213	0.531263	0.00340996	498.5	-0.0146793	0.498002	1000
1036	21	6.28029	6.28031	0.000703947	500.5	-0.0316228	0.5	1000	0.534632	0.534765	0.00379353	504.5	-0.0350343	0.503996	1000
1037	23	6.93927	6.93927	0	501	NA	0.5005	1000	0.549479	0.54945	0.00290366	508	0.0100255	0.507493	1000
1038	22	6.60459	6.60459	0	501	NA	0.5005	1000	0.542558	0.542497	0.00337894	507.5	0.0182343	0.506993	1000
1039	24	7.18905	7.18905	0	501	NA	0.5005	1000	0.541401	0.54127	0.00295347	507	0.044174	0.506494	1000
1040	29	8.45957	8.45957	0	501	NA	0.5005	1000	0.511811	0.51184	0.00219333	504.5	-0.0132075	0.503996	1000
1041	30	8.90025	8.90025	0	501	NA	0.5005	1000	0.516762	0.51695	0.00370503	505	-0.0507653	0.504496	1000
1042	30	9.1175	9.11741	0.00284111	501.5	0.0316228	0.500999	1000	0.547644	0.547542	0.00193957	504	0.0521941	0.503497	1000
1043	33	9.83802	9.83802	0	501	NA	0.5005	1000	0.530274	0.530196	0.00174923	503.5	0.0446183	0.502997	1000
1044	32	9.70206	9.70205	0.000290816	501.5	0.0316228	0.500999	1000	0.543329	0.543185	0.00194987	510	0.07363	0.509491	1000
1045	34	10.1854	10.1855	0.00220275	500.5	-0.0316228	0.5	1000	0.537857	0.537824	0.00148033	500.5	0.0219871	0.5	1000
1046	34	10.0315	10.0316	0.0022228	500	-0.0444959	0.4995	1000	0.53089	0.530803	0.00154347	505	0.0568831	0.504496	1000
1047	38	10.9743	10.9744	0.0035449	500.5	-0.0316228	0.5	1000	0.506687	0.506688	0.0014378	494.5	-0.00110939	0.494006	1000
1048	37	10.6255	10.6256	0.00351646	500.5	-0.0316228	0.5	1000	0.50153	0.501529	0.00136425	501.5	0.000640484	0.500999	1000
1049	38	10.851	10.851	0	501	NA	0.5005	1000	0.493945	0.493961	0.00155689	500	-0.0106035	0.4995	1000
1050	39	11.1449	11.1448	0.00386363	501.5	0.0316228	0.500999	1000	0.496349	0.496354	0.00143083	496.5	-0.00357379	0.496004	1000
1051	36	10.2855	10.2855	0.000161393	501.5	0.0316228	0.500999	1000	0.490213	0.490373	0.00174833	491.5	-0.0917878	0.491009	1000
1052	37	10.5192	10.5192	0.000356853	501.5	0.0316228	0.500999	1000	0.489596	0.489713	0.00180984	493.5	-0.0646224	0.493007	1000
1053	38	10.78	10.78	0	501	NA	0.5005	1000	0.488899	0.489017	0.00157346	493.5	-0.0749596	0.493007	1000
1054	39	11.0525	11.0525	0	501	NA	0.5005	1000	0.489242	0.489422	0.00149098	488	-0.120181	0.487512	1000
1055	37	10.6142	10.6142	0.00188756	501	-0.0119964	0.5005	1000	0.496471	0.496585	0.00148793	494	-0.0762413	0.493506	1000
1056	36	10.2689	10.2689	0	501	NA	0.5005	1000	0.491076	0.49126	0.00181859	486	-0.101082	0.485514	1000
1057	38	10.6134	10.6134	0	501	NA	0.5005	1000	0.479641	0.479802	0.00159607	492	-0.101267	0.491508	1000
1058	38	10.6134	10.6134	0	501	NA	0.5005	1000	0.479641	0.479797	0.00146615	492.5	-0.106929	0.492008	1000
1059	39	10.8317	10.8317	0	501	NA	0.5005	1000	0.478537	0.478644	0.00148803	492	-0.0720418	0.491508	1000
1060	37	10.4237	10.4237	0.000321922	501.5	0.0316228	0.500999	1000	0.487581	0.487779	0.00151119	489.5	-0.130905	0.489011	1000
1061	37	10.4237	10.4237	0.000240734	500.5	-0.0316228	0.5	1000	0.487581	0.487797	0.00180243	490.5	-0.120046	0.49001	1000
1062	37	10.4237	10.4237	0	501	NA	0.5005	1000	0.487581	0.487707	0.00132247	490	-0.0951573	0.48951	1000
1063	37	10.4237	10.4237	0	501	NA	0.5005	1000	0.487581	0.487775	0.00169711	489.5	-0.114558	0.489011	1000
1064	37	10.4237	10.4238	0.00391691	501	-0.0176417	0.5005	1000	0.487581	0.487809	0.00185237	487	-0.123348	0.486513	1000
1065	36	10.1219	10.1218	0.00299227	501.5	0.0316228	0.500999	1000	0.486482	0.486601	0.00135418	493.5	-0.0876027	0.493007	1000
1066	37	10.4486	10.4486	0	501	NA	0.5005	1000	0.490989	0.491132	0.00169212	493.5	-0.0843279	0.493007	1000
1067	37	10.4486	10.4486	0	501	NA	0.5005	1000	0.490989	0.491132	0.00152641	490.5	-0.0933564	0.49001	1000
1068	37	10.4486	10.4486	0	501	NA	0.5005	1000	0.490989	0.491094	0.00139568	491.5	-0.0752397	0.491009	1000
1069	38	10.6384	10.6386	0.00473471	500.5	-0.0316228	0.5	1000	0.48806	0.488144	0.00144675	494.5	-0.0576181	0.494006	1000
1070	38	10.6384	10.6385	0.00238409	500.5	-0.0316228	0.5	1000	0.48806	0.488326	0.00181495	483.5	-0.146692	0.483017	1000
1071	38	10.6384	10.6384	0	501	NA	0.5005	1000	0.48806	0.488141	0.00148478	491	-0.0542695	0.490509	1000
1072	38	10.6384	10.6384	0	501	NA	0.5005	1000	0.48806	0.488191	0.00145041	489	-0.0902508	0.488511	1000
1073	38	10.8249	10.8249	0	501	NA	0.5005	1000	0.502222	0.50234	0.00156008	494.5	-0.0750901	0.494006	1000
1074	38	10.8249	10.825	0.00412506	501	-0.018071	0.5005	1000	0.502222	0.502328	0.00175221	494	-0.060049	0.493506	1000
1075	39	11.0664	11.0665	0.00852061	501	-0.0107859	0.5005	1000	0.501729	0.501744	0.00156528	501.5	-0.00938138	0.500999	1000
1076	40	11.1763	11.1763	0	501	NA	0.5005	1000	0.482735	0.482846	0.001809	490	-0.0614512	0.48951	1000
1077	39	10.9079	10.9079	0	501	NA	0.5005	1000	0.482986	0.483211	0.00208709	484.5	-0.107581	0.484016	1000
1078	39	10.9079	10.9079	0	501	NA	0.5005	1000	0.482986	0.483205	0.00163952	481	-0.133181	0.480519	1000
1079	39	10.9079	10.9079	0	501	NA	0.5005	1000	0.482986	0.483088	0.00184294	495.5	-0.0555148	0.495005	1000
1080	5	1.63292	1.63292	0	501	NA	0.5005	1000	0.553487	0.553809	0.00768279	501	-0.0419458	0.5005	1000
1081	5	1.63292	1.63292	0	501	NA	0.5005	1000	0.553487	0.554606	0.0140895	493	-0.0794296	0.492507	1000
1082	5	1.63292	1.63292	0	501	NA	0.5005	1000	0.553487	0.554634	0.0143457	497	-0.0799486	0.496503	1000
1083	6	2.00126	2.00126	0	501	NA	0.5005	1000	0.58402	0.585347	0.0133084	494	-0.0996725	0.493506	1000
1084	6	2.00126	2.00126	0	501	NA	0.5005	1000	0.58402	0.584717	0.0099761	497	-0.0697914	0.496503	1000
1085	7	2.3764	2.3764	0	501	NA	0.5005	1000	0.607772	0.607757	0.00607549	506.5	0.0024601	0.505994	1000
1086	7	2.3764	2.3766	0.00613687	500.5	-0.0316228	0.5	1000	0.607772	0.608018	0.00890837	507.5	-0.0276304	0.506993	1000
1087	7	2.3764	2.3764	0	501	NA	0.5005	1000	0.607772	0.608305	0.00979417	504.5	-0.0544287	0.503996	1000
1088	8	2.71483	2.71483	0	501	NA	0.5005	1000	0.607228	0.607695	0.00792586	502.5	-0.0589245	0.501998	1000
1089	8	2.71483	2.71483	0	501	NA	0.5005	1000	0.607228	0.608093	0.0100061	498.5	-0.0865355	0.498002	1000
1090	9	3.00358	3.00378	0.00635575	500.5	-0.0316228	0.5	1000	0.581835	0.582567	0.00762425	496	-0.0960195	0.495504	1000
1091	10	3.26838	3.26838	0	501	NA	0.5005	1000	0.561886	0.562766	0.00727664	492	-0.120964	0.491508	1000
1092	11	3.51219	3.51219	0	501	NA	0.5005	1000	0.537933	0.539019	0.0073457	488.5	-0.147759	0.488012	1000
1093	11	3.51219	3.51219	0	501	NA	0.5005	1000	0.537933	0.538973	0.00732204	490	-0.141947	0.48951	1000
1094	12	3.87041	3.87049	0.00255013	501	-0.0300847	0.5005	1000	0.552809	0.553796	0.0069463	490.5	-0.142152	0.49001	1000
1095	13	4.20158	4.20163	0.0017897	500.5	-0.0316228	0.5	1000	0.559868	0.560674	0.00564749	487.5	-0.14271	0.487013	1000
1096	14	4.54692	4.54692	0	501	NA	0.5005	1000	0.565927	0.566516	0.00533951	492	-0.110343	0.491508	1000
1097	22	6.29695	6.29695	0	501	NA	0.5005	1000	0.453222	0.454537	0.00683354	468.5	-0.192332	0.468032	1000
1098	27	7.59108	7.59128	0.00912068	501	-0.0219376	0.5005	1000	0.455112	0.456148	0.00484546	463	-0.213719	0.462537	1000
1099	29	8.44289	8.44289	0	501	NA	0.5005	1000	0.49215	0.492873	0.00404868	473.5	-0.178601	0.473027	1000
1100	30	8.33703	8.33703	0	501	NA	0.5005	1000	0.453563	0.454316	0.00443776	476	-0.169868	0.475524	1000
1101	29	8.06985	8.06993	0.00256945	500.5	-0.0316228	0.5	1000	0.451776	0.452814	0.00569681	472	-0.182105	0.471528	1000
1102	28	7.58047	7.58051	0.00112886	500.5	-0.0316228	0.5	1000	0.427219	0.428147	0.00562987	480	-0.164798	0.47952	1000
1103	26	7.07362	7.07362	0	501	NA	0.5005	1000	0.421093	0.422128	0.00696385	484	-0.148546	0.483516	1000
1104	22	6.14956	6.14964	0.00262336	500.5	-0.0316228	0.5	1000	0.468442	0.469068	0.0054865	492	-0.114073	0.491508	1000
1105	20	6.03106	6.03106	0.000262466	501.5	0.0316228	0.500999	1000	0.534611	0.534677	0.00347335	503	-0.0189603	0.502498	1000
1106	18	5.43526	5.43526	0	501	NA	0.5005	1000	0.540737	0.540771	0.00479765	505	-0.00693727	0.504496	1000
1107	22	6.59711	6.59737	0.00810695	500.5	-0.0316228	0.5	1000	0.539133	0.539115	0.00289612	497.5	0.00625588	0.497003	1000
1108	21	6.27401	6.27401	0	501	NA	0.5005	1000	0.540341	0.540274	0.00257486	508	0.0259769	0.507493	1000
1109	25	7.44067	7.4407	0.000982655	500.5	-0.0316228	0.5	1000	0.537966	0.537807	0.00250044	511	0.0633915	0.51049	1000
1110	29	8.43392	8.43392	0	501	NA	0.5005	1000	0.511119	0.511135	0.00257947	502.5	-0.00589234	0.501998	1000
1111	32	9.00851	9.00851	0	501	NA	0.5005	1000	0.486098	0.486188	0.00231087	497.5	-0.0391351	0.497003	1000
1112	34	10.1365	10.1365	0.00153146	500.5	-0.0316228	0.5	1000	0.529501	0.529395	0.00161561	508	0.0652135	0.507493	1000
1113	34	10.197	10.197	0	501	NA	0.5005	1000	0.535075	0.535034	0.00159344	505	0.026033	0.504496	1000
1114	36	10.7029	10.7029	0.00157128	501	0.00449624	0.5005	1000	0.526842	0.526849	0.00167189	502.5	-0.00404601	0.501998	1000
1115	38	11.0813	11.0813	0	501	NA	0.5005	1000	0.515996	0.515938	0.00139142	502.5	0.041583	0.501998	1000
1116	38	11.0378	11.0378	0	501	NA	0.5005	1000	0.51234	0.512322	0.00135789	503	0.0138161	0.502498	1000
1117	37	10.7757	10.7757	0	501	NA	0.5005	1000	0.51738	0.517286	0.00154198	508.5	0.0612148	0.507992	1000
1118	39	11.1685	11.1685	0	501	NA	0.5005	1000	0.50637	0.50634	0.00203418	499	0.0146527	0.498501	1000
1119	39	11.189	11.189	0.000344792	501.5	0.0316228	0.500999	1000	0.50338	0.503358	0.00139721	503.5	0.0158634	0.502997	1000
1120	39	11.189	11.189	0	501	NA	0.5005	1000	0.50338	0.503354	0.00163192	498.5	0.0158524	0.498002	1000
1121	39	11.2683	11.2684	0.00298293	500.5	-0.0316228	0.5	1000	0.507274	0.507234	0.00157763	503	0.0254527	0.502498	1000
1122	39	11.1003	11.1004	0.00327231	501	-0.00740437	0.5005	1000	0.494525	0.494614	0.00167744	491.5	-0.0531577	0.491009	1000
1123	38	10.7516	10.7516	0	501	NA	0.5005	1000	0.489183	0.489238	0.00144128	493.5	-0.037966	0.493007	1000
1124	38	10.6715	10.6716	0.00161107	500.5	-0.0316228	0.5	1000	0.48497	0.485044	0.00155384	494.5	-0.0478184	0.494006	1000
1125	39	10.944	10.9442	0.00473471	500.5	-0.0316228	0.5	1000	0.485414	0.485646	0.00195902	485.5	-0.118636	0.485015	1000
1126	38	10.7507	10.7507	0	501	NA	0.5005	1000	0.488245	0.488349	0.00156097	494	-0.0661087	0.493506	1000
1127	37	10.5101	10.5101	0	501	NA	0.5005	1000	0.489934	0.490022	0.00137059	493	-0.064813	0.492507	1000
1128	37	10.3116	10.3116	0	501	NA	0.5005	1000	0.478357	0.478435	0.00134383	495	-0.0580531	0.494505	1000
1129	37	10.3116	10.3116	0	501	NA	0.5005	1000	0.478357	0.478462	0.00121744	497	-0.085911	0.496503	1000
1130	38	10.5624	10.5624	0	501	NA	0.5005	1000	0.47897	0.479217	0.00153708	483	-0.160475	0.482517	1000
1131	38	10.6613	10.6613	0	501	NA	0.5005	1000	0.484973	0.485073	0.00161163	495	-0.0620386	0.494505	1000
1132	37	10.2801	10.2801	0	501	NA	0.5005	1000	0.47747	0.477657	0.00194403	487	-0.096175	0.486513	1000
1133	36	10.1219	10.1221	0.00373533	500.5	-0.0316228	0.5	1000	0.486482	0.486674	0.00137155	487.5	-0.139673	0.487013	1000
1134	36	10.1219	10.122	0.0017985	500.5	-0.0316228	0.5	1000	0.486482	0.486562	0.00136811	495	-0.058454	0.494505	1000
1135	36	10.1219	10.122	0.00155035	500.5	-0.0316228	0.5	1000	0.486482	0.486669	0.00159869	489.5	-0.116612	0.489011	1000
1136	36	10.1219	10.122	0.00350851	500.5	-0.0316228	0.5	1000	0.486482	0.486693	0.00161309	490	-0.130581	0.48951	1000
1137	36	10.1219	10.1219	0	501	NA	0.5005	1000	0.486482	0.486654	0.00163757	487	-0.104659	0.486513	1000
1138	37	10.4486	10.4486	0	501	NA	0.5005	1000	0.490989	0.491069	0.00152496	496.5	-0.0522013	0.496004	1000
1139	37	10.4486	10.4486	0.00211987	500.5	-0.0316228	0.5	1000	0.490989	0.491215	0.00193432	486	-0.116505	0.485514	1000
1140	37	10.4486	10.4486	0	501	NA	0.5005	1000	0.490989	0.491083	0.00158064	496.5	-0.0591018	0.496004	1000
1141	37	10.4486	10.4486	0	501	NA	0.5005	1000	0.490989	0.491187	0.00175414	482	-0.112645	0.481518	1000
1142	37	10.4486	10.4486	0	501	NA	0.5005	1000	0.490989	0.491166	0.00178606	490.5	-0.0988904	0.49001	1000
1143	38	10.7797	10.7797	0	501	NA	0.5005	1000	0.495031	0.495151	0.00138185	493.5	-0.0864448	0.493007	1000
1144	40	11.311	11.311	0	501	NA	0.5005	1000	0.496842	0.49693	0.00128959	492	-0.0679933	0.491508	1000
1145	39	11.1516	11.1516	0	501	NA	0.5005	1000	0.506095	0.506156	0.00142195	495	-0.0429064	0.494505	1000
1146	39	11.1516	11.1516	0.00210924	500.5	-0.0316228	0.5	1000	0.506095	0.506159	0.00139368	494.5	-0.0456339	0.494006	1000
1147	40	11.2614	11.2615	0.00314101	500.5	-0.0316228	0.5	1000	0.486992	0.487037	0.00150527	499	-0.0300973	0.498501	1000
1148	40	11.2614	11.2614	0	501	NA	0.5005	1000	0.486992	0.487256	0.00204863	488.5	-0.128821	0.488012	1000
1149	40	11.2345	11.2345	0	501	NA	0.5005	1000	0.487243	0.487275	0.00204635	500	-0.0155302	0.4995	1000
1150	39	10.9079	10.9079	0	501	NA	0.5005	1000	0.482986	0.483052	0.00182714	494.5	-0.0359036	0.494006	1000
1151	39	10.9079	10.9079	0	501	NA	0.5005	1000	0.482986	0.483257	0.00208206	484.5	-0.130085	0.484016	1000
1152	39	10.9079	10.9079	0	501	NA	0.5005	1000	0.482986	0.483182	0.00193056	491.5	-0.101602	0.491009	1000
1153	5	1.63292	1.63292	0	501	NA	0.5005	1000	0.553487	0.555236	0.0169395	493	-0.103249	0.492507	1000
1154	5	1.63292	1.63324	0.007999	500	-0.0407219	0.4995	1000	0.553487	0.554721	0.0141419	494.5	-0.0872711	0.494006	1000
1155	5	1.63292	1.6329	0.000458345	501.5	0.0316228	0.500999	1000	0.553487	0.554317	0.0116945	498.5	-0.0710123	0.498002	1000
1156	6	2.00126	2.00126	0	501	NA	0.5005	1000	0.58402	0.585178	0.0125745	494.5	-0.0920184	0.494006	1000
1157	7	2.3764	2.37641	0.000194148	500.5	-0.0316228	0.5	1000	0.607772	0.608536	0.0101707	501.5	-0.0751388	0.500999	1000
1158	7	2.3764	2.3764	0	501	NA	0.5005	1000	0.607772	0.608396	0.00952837	501.5	-0.0654708	0.500999	1000
1159	7	2.3764	2.3764	0	501	NA	0.5005	1000	0.607772	0.608524	0.0103209	502.5	-0.0728153	0.501998	1000
1160	8	2.71483	2.71483	0.000167731	500.5	-0.0316228	0.5	1000	0.607228	0.60746	0.0059653	502.5	-0.0388993	0.501998	1000
1161	8	2.71483	2.71483	0	501	NA	0.5005	1000	0.607228	0.607415	0.00591105	504.5	-0.0317866	0.503996	1000
1162	8	2.71483	2.71483	0	501	NA	0.5005	1000	0.607228	0.607716	0.00847354	502	-0.0576565	0.501499	1000
1163	9	2.95864	2.95864	0	501	NA	0.5005	1000	0.572914	0.574096	0.00891694	496	-0.132494	0.495504	1000
1164	11	3.51219	3.51219	0	501	NA	0.5005	1000	0.537933	0.538853	0.00639934	492	-0.143771	0.491508	1000
1165	11	3.51219	3.51243	0.00749282	500.5	-0.0316228	0.5	1000	0.537933	0.539193	0.00801428	488	-0.157237	0.487512	1000
1166	11	3.51219	3.51219	0	501	NA	0.5005	1000	0.537933	0.538899	0.00680427	490.5	-0.142009	0.49001	1000
1167	12	3.84336	3.8434	0.00133827	500.5	-0.0316228	0.5	1000	0.54682	0.547579	0.00590933	492	-0.128335	0.491508	1000
1168	12	3.84336	3.84336	0	501	NA	0.5005	1000	0.54682	0.547882	0.00662602	484	-0.160303	0.483516	1000
1169	15	4.71711	4.71711	0	501	NA	0.5005	1000	0.527535	0.528709	0.00701683	483.5	-0.167297	0.483017	1000
1170	22	6.54996	6.54996	0.00021241	501.5	0.0316228	0.500999	1000	0.498359	0.499268	0.00493327	473	-0.184268	0.472527	1000
1171	31	8.82242	8.82253	0.00286574	500	-0.0379532	0.4995	1000	0.493279	0.493558	0.00381873	482	-0.0730398	0.481518	1000
1172	34	9.51807	9.51805	0.00232846	501	0.00757404	0.5005	1000	0.473577	0.474253	0.00456975	478	-0.147924	0.477522	1000
1173	33	9.15042	9.15111	0.0140587	499.5	-0.0489206	0.499001	1000	0.463844	0.464559	0.00461956	478	-0.154952	0.477522	1000
1174	29	8.109	8.10904	0.00112886	500.5	-0.0316228	0.5	1000	0.463417	0.464738	0.00629243	466	-0.209971	0.465534	1000
1175	24	6.74928	6.74966	0.0119999	500.5	-0.0316228	0.5	1000	0.461741	0.462695	0.00643442	482.5	-0.148202	0.482018	1000
1176	23	6.31705	6.31705	0	501	NA	0.5005	1000	0.458849	0.459222	0.00367983	486	-0.101448	0.485514	1000
1177	20	5.74484	5.74514	0.00909142	500	-0.0331295	0.4995	1000	0.490396	0.490724	0.00383885	492.5	-0.085486	0.492008	1000
1178	18	5.22654	5.22652	0.000521327	501.5	0.0316228	0.500999	1000	0.506739	0.50705	0.00451983	495	-0.0687459	0.494505	1000
1179	19	5.65673	5.65671	0.00065133	501.5	0.0316228	0.500999	1000	0.530243	0.530322	0.00318004	501	-0.0247669	0.5005	1000
1180	21	6.32566	6.32566	0	501	NA	0.5005	1000	0.545259	0.545247	0.00294028	507	0.00425107	0.506494	1000
1181	22	6.49838	6.49838	0	501	NA	0.5005	1000	0.526431	0.526496	0.00310101	504.5	-0.0212067	0.503996	1000
1182	26	7.47877	7.47877	0	501	NA	0.5005	1000	0.495647	0.495844	0.00253745	492	-0.0773644	0.491508	1000
1183	29	8.61466	8.61466	0	501	NA	0.5005	1000	0.516554	0.516778	0.00391564	503	-0.0573355	0.502498	1000
1184	35	10.4451	10.4451	0	501	NA	0.5005	1000	0.532527	0.532484	0.00155116	502.5	0.0276079	0.501998	1000
1185	37	10.9717	10.9717	0	501	NA	0.5005	1000	0.523946	0.524033	0.00179214	495.5	-0.0483894	0.495005	1000
1186	37	11.0322	11.0321	0.00261437	501.5	0.0316228	0.500999	1000	0.529069	0.528969	0.00157638	506	0.0633682	0.505495	1000
1187	35	10.4073	10.4073	0.00155879	501.5	0.0316228	0.500999	1000	0.524032	0.524099	0.00120688	497	-0.0550875	0.496503	1000
1188	38	11.0507	11.0507	0	501	NA	0.5005	1000	0.51349	0.513552	0.00147229	494.5	-0.0419344	0.494006	1000
1189	41	11.8849	11.8849	0	501	NA	0.5005	1000	0.512581	0.512626	0.00173216	495	-0.0255903	0.494505	1000
1190	42	12.1181	12.1181	0	501	NA	0.5005	1000	0.508303	0.508302	0.00156471	496.5	0.000736646	0.496004	1000
1191	42	12.0443	12.0443	0	501	NA	0.5005	1000	0.507748	0.507727	0.0014762	500.5	0.0143087	0.5	1000
1192	42	11.8848	11.8848	0.00355487	501	-0.0113866	0.5005	1000	0.495554	0.495546	0.00145709	498.5	0.0056025	0.498002	1000
1193	43	12.112	12.112	0	501	NA	0.5005	1000	0.494144	0.494097	0.00144757	504.5	0.0323923	0.503996	1000
1194	42	12.0161	12.0161	0	501	NA	0.5005	1000	0.505417	0.505394	0.00139199	498	0.0164208	0.497502	1000
1195	41	11.6638	11.6638	0	501	NA	0.5005	1000	0.500558	0.500508	0.00143984	498.5	0.034649	0.498002	1000
1196	40	11.3964	11.3964	0	501	NA	0.5005	1000	0.496964	0.496949	0.00142432	503	0.0106632	0.502498	1000
1197	41	11.6301	11.6302	0.002056	500.5	-0.0316228	0.5	1000	0.496243	0.496327	0.00181362	487.5	-0.0461787	0.487013	1000
1198	42	11.9026	11.9027	0.002056	500.5	-0.0316228	0.5	1000	0.496387	0.496435	0.00125136	497.5	-0.0386813	0.497003	1000
1199	41	11.5888	11.5888	0	501	NA	0.5005	1000	0.493189	0.493264	0.00149583	497	-0.050588	0.496503	1000
1200	38	10.7034	10.7034	0	501	NA	0.5005	1000	0.486983	0.487214	0.00151863	487	-0.152124	0.486513	1000
1201	39	10.8974	10.8974	0	501	NA	0.5005	1000	0.482593	0.482719	0.00147184	493	-0.0858211	0.492507	1000
1202	39	10.7026	10.7026	0.000991283	500.5	-0.0316228	0.5	1000	0.470827	0.470988	0.00150847	488	-0.106621	0.487512	1000
1203	38	10.5103	10.5104	0.00276463	500.5	-0.0316228	0.5	1000	0.474124	0.474247	0.00143726	493	-0.0861446	0.492507	1000
1204	38	10.6613	10.6613	0	501	NA	0.5005	1000	0.484973	0.485105	0.00160693	491	-0.0820956	0.490509	1000
1205	38	10.6613	10.6613	0	501	NA	0.5005	1000	0.484973	0.485077	0.00157949	493	-0.0659287	0.492507	1000
1206	38	10.6613	10.6613	0	501	NA	0.5005	1000	0.484973	0.485082	0.00170267	493.5	-0.0639922	0.493007	1000
1207	37	10.2801	10.2801	0	501	NA	0.5005	1000	0.47747	0.477761	0.00185735	483.5	-0.156638	0.483017	1000
1208	36	10.1219	10.1222	0.00624398	500.5	-0.0370353	0.5	1000	0.486482	0.486613	0.00187763	492.5	-0.0698673	0.492008	1000
1209	36	10.1219	10.1219	0	501	NA	0.5005	1000	0.486482	0.486615	0.00142792	494.5	-0.0929235	0.494006	1000
1210	36	10.1219	10.1219	0	501	NA	0.5005	1000	0.486482	0.486636	0.00179244	492.5	-0.0859718	0.492008	1000
1211	36	10.1219	10.1219	0	501	NA	0.5005	1000	0.486482	0.486618	0.00157034	494	-0.08648	0.493506	1000
1212	37	10.4486	10.4486	0	501	NA	0.5005	1000	0.490989	0.491075	0.00148875	495.5	-0.0576857	0.495005	1000
1213	37	10.4486	10.4486	0.00175821	500.5	-0.0316228	0.5	1000	0.490989	0.491091	0.00118064	494.5	-0.0860333	0.494006	1000
1214	37	10.4486	10.4486	0	501	NA	0.5005	1000	0.490989	0.491152	0.00176494	490	-0.0923535	0.48951	1000
1215	39	11.1211	11.1213	0.00531213	500	-0.0382217	0.4995	1000	0.499846	0.499955	0.00155564	496.5	-0.0699585	0.496004	1000
1216	39	11.1211	11.1212	0.00360366	500.5	-0.0316228	0.5	1000	0.499846	0.499967	0.00137571	491	-0.0880048	0.490509	1000
1217	39	11.1211	11.1211	0	501	NA	0.5005	1000	0.499846	0.500003	0.00168613	493.5	-0.0929352	0.493007	1000
1218	39	11.1211	11.1211	0	501	NA	0.5005	1000	0.499846	0.499945	0.00191599	494	-0.0515213	0.493506	1000
1219	38	10.9617	10.9618	0.000668758	500	-0.0369659	0.4995	1000	0.509422	0.509456	0.00146444	494	-0.023244	0.493506	1000
1220	39	11.0716	11.0716	0	501	NA	0.5005	1000	0.489743	0.489891	0.00232353	492	-0.0637076	0.491508	1000
1221	39	11.0716	11.0716	0	501	NA	0.5005	1000	0.489743	0.490031	0.00228102	487.5	-0.126145	0.487013	1000
1222	40	11.2614	11.2614	0	501	NA	0.5005	1000	0.486992	0.487305	0.00217051	484	-0.144396	0.483516	1000
1223	39	10.993	10.993	0.003044	501	0.0201608	0.5005	1000	0.487352	0.487499	0.00170664	493	-0.0858409	0.492507	1000
1224	39	10.993	10.993	0	501	NA	0.5005	1000	0.487352	0.487581	0.00228992	489.5	-0.0998529	0.489011	1000
1225	39	10.993	10.993	0	501	NA	0.5005	1000	0.487352	0.487456	0.00153947	494	-0.0673623	0.493506	1000
1226	39	10.993	10.993	0	501	NA	0.5005	1000	0.487352	0.487482	0.00182154	492	-0.0714872	0.491508	1000
1227	5	1.63292	1.63292	0	501	NA	0.5005	1000	0.553487	0.554335	0.0116379	497.5	-0.0728667	0.497003	1000
1228	5	1.63292	1.63292	0	501	NA	0.5005	1000	0.553487	0.554761	0.0142367	493	-0.0894772	0.492507	1000
1229	5	1.63292	1.63292	0	501	NA	0.5005	1000	0.553487	0.554478	0.0131492	497	-0.075371	0.496503	1000
1230	5	1.63292	1.63292	0	501	NA	0.5005	1000	0.553487	0.554829	0.0146063	495	-0.0919086	0.494505	1000
1231	7	2.3764	2.3764	0	501	NA	0.5005	1000	0.607772	0.608679	0.00952928	495.5	-0.0951795	0.495005	1000
1232	7	2.3764	2.3764	0	501	NA	0.5005	1000	0.607772	0.607822	0.00515298	504	-0.00967582	0.503497	1000
1233	7	2.3764	2.3766	0.00613687	500.5	-0.0316228	0.5	1000	0.607772	0.608655	0.0108079	499	-0.0817139	0.498501	1000
1234	8	2.71483	2.71483	0	501	NA	0.5005	1000	0.607228	0.607311	0.00552104	505.5	-0.0151975	0.504995	1000
1235	8	2.71483	2.71483	0	501	NA	0.5005	1000	0.607228	0.607513	0.00733749	505	-0.0388501	0.504496	1000
1236	8	2.71483	2.71483	0	501	NA	0.5005	1000	0.607228	0.607696	0.00752889	501	-0.0622696	0.5005	1000
1237	10	3.22344	3.22344	0	501	NA	0.5005	1000	0.553857	0.554591	0.00667979	494.5	-0.109769	0.494006	1000
1238	10	3.22344	3.22354	0.0032107	500.5	-0.0316228	0.5	1000	0.553857	0.554745	0.00702905	494.5	-0.126265	0.494006	1000
1239	10	3.22344	3.22344	0	501	NA	0.5005	1000	0.553857	0.554715	0.00696618	495.5	-0.12309	0.495005	1000
1240	11	3.4532	3.4532	0	501	NA	0.5005	1000	0.516482	0.518359	0.0100651	484	-0.18655	0.483516	1000
1241	13	4.14258	4.14258	0	501	NA	0.5005	1000	0.541716	0.542612	0.0069676	490.5	-0.128532	0.49001	1000
1242	17	5.282	5.282	0	501	NA	0.5005	1000	0.520119	0.520915	0.00502321	487	-0.15846	0.486513	1000
1243	20	5.83423	5.83423	0	501	NA	0.5005	1000	0.481895	0.482726	0.0055483	483.5	-0.149801	0.483017	1000
1244	26	7.27094	7.271	0.00195228	500.5	-0.0316228	0.5	1000	0.482008	0.482833	0.00392335	465	-0.210265	0.464535	1000
1245	32	8.74319	8.7434	0.00667538	500.5	-0.0316228	0.5	1000	0.458574	0.459442	0.0044983	473	-0.192919	0.472527	1000
1246	32	9.02188	9.02188	0	501	NA	0.5005	1000	0.486019	0.486546	0.00452979	487.5	-0.116495	0.487013	1000
1247	31	8.75178	8.75178	0	501	NA	0.5005	1000	0.486281	0.48672	0.00425887	487	-0.103065	0.486513	1000
1248	29	8.35852	8.3585	0.000621533	501.5	0.0316228	0.500999	1000	0.496808	0.497495	0.00545305	489	-0.125904	0.488511	1000
1249	25	7.09637	7.09637	0	501	NA	0.5005	1000	0.493513	0.493726	0.00320577	490	-0.0664867	0.48951	1000
1250	20	5.71411	5.71411	0	501	NA	0.5005	1000	0.489953	0.49049	0.0039713	488.5	-0.135219	0.488012	1000
1251	17	4.94498	4.94498	0	501	NA	0.5005	1000	0.503604	0.504151	0.0049133	491.5	-0.111258	0.491009	1000
1252	19	5.61442	5.61442	0	501	NA	0.5005	1000	0.521965	0.522266	0.00430345	497	-0.0697175	0.496503	1000
1253	19	5.65271	5.65271	0	501	NA	0.5005	1000	0.529474	0.529657	0.00397222	502.5	-0.0458663	0.501998	1000
1254	22	6.438	6.438	0	501	NA	0.5005	1000	0.518419	0.518625	0.00363459	492.5	-0.0567829	0.492008	1000
1255	26	7.801	7.801	0	501	NA	0.5005	1000	0.524646	0.524989	0.00430121	496	-0.0795523	0.495504	1000
1256	28	8.55069	8.55069	0	501	NA	0.5005	1000	0.543936	0.544076	0.00189857	494.5	-0.0740941	0.494006	1000
1257	32	9.53911	9.53905	0.00143048	502	0.0443588	0.501499	1000	0.526641	0.526624	0.00194294	501.5	0.00877766	0.500999	1000
1258	36	10.6755	10.6755	0	501	NA	0.5005	1000	0.525847	0.525937	0.00151863	495.5	-0.0593088	0.495005	1000
1259	36	10.6458	10.6458	0	501	NA	0.5005	1000	0.521422	0.521436	0.00142278	500	-0.00966889	0.4995	1000
1260	37	10.9418	10.9419	0.00222325	500.5	-0.0316228	0.5	1000	0.523332	0.523291	0.0017813	501.5	0.0232222	0.500999	1000
1261	39	11.4394	11.4394	0	501	NA	0.5005	1000	0.519196	0.519234	0.00144947	499	-0.0261208	0.498501	1000
1262	41	12.0184	12.0183	0.00327455	501.5	0.0316228	0.500999	1000	0.522112	0.522049	0.00145712	503.5	0.0431387	0.502997	1000
1263	44	12.7543	12.7543	0	501	NA	0.5005	1000	0.517547	0.517524	0.00117161	500	0.0190553	0.4995	1000
1264	45	12.959	12.959	0.00483809	500.5	0.00976314	0.5	1000	0.511792	0.51177	0.00112897	499	0.0196744	0.498501	1000
1265	45	12.9061	12.9061	0	501	NA	0.5005	1000	0.512197	0.512186	0.0013094	502.5	0.00853338	0.501998	1000
1266	45	12.7487	12.7485	0.00578838	501.5	0.0312996	0.500999	1000	0.49833	0.498217	0.0013311	507	0.0847618	0.506494	1000
1267	45	12.7487	12.7485	0.00499457	501.5	0.0316228	0.500999	1000	0.49833	0.498313	0.0011686	504	0.0142267	0.503497	1000
1268	45	12.6779	12.678	0.00218592	500.5	-0.0316228	0.5	1000	0.494752	0.494778	0.00158735	495.5	-0.0157992	0.495005	1000
1269	43	12.1453	12.1453	0	501	NA	0.5005	1000	0.49569	0.495678	0.00137713	501.5	0.00852438	0.500999	1000
1270	41	11.6638	11.6638	0.000486907	500.5	-0.0316228	0.5	1000	0.500558	0.500496	0.00198891	500	0.0310317	0.4995	1000
1271	43	12.0818	12.0818	0	501	NA	0.5005	1000	0.492969	0.492971	0.00127338	498.5	-0.0017702	0.498002	1000
1272	44	12.3543	12.3543	0	501	NA	0.5005	1000	0.493181	0.493197	0.00132387	498	-0.0123901	0.497502	1000
1273	43	12.1396	12.1397	0.00257127	500.5	-0.0316228	0.5	1000	0.495866	0.495816	0.00153952	502.5	0.0323122	0.501998	1000
1274	42	11.9026	11.9027	0.00325235	500.5	-0.0316228	0.5	1000	0.496387	0.496445	0.00133388	492	-0.0434429	0.491508	1000
1275	41	11.5422	11.5422	3.15467e-05	501.5	0.0316228	0.500999	1000	0.490505	0.490462	0.00140913	504.5	0.0304482	0.503996	1000
1276	42	11.6927	11.6927	0	501	NA	0.5005	1000	0.484347	0.48447	0.00149212	493.5	-0.0823945	0.493007	1000
1277	41	11.3484	11.3484	0	501	NA	0.5005	1000	0.4801	0.480149	0.00106401	496	-0.045546	0.495504	1000
1278	38	10.5103	10.5104	0.00301777	500	-0.043055	0.4995	1000	0.474124	0.474349	0.00178072	483.5	-0.126331	0.483017	1000
1279	39	10.859	10.859	0	501	NA	0.5005	1000	0.479851	0.479978	0.00142915	494	-0.0884776	0.493506	1000
1280	38	10.6613	10.6613	0	501	NA	0.5005	1000	0.484973	0.485018	0.00152985	497	-0.0298333	0.496503	1000
1281	38	10.6613	10.6613	0	501	NA	0.5005	1000	0.484973	0.485062	0.00172385	494	-0.0516258	0.493506	1000
1282	37	10.2801	10.2801	0.00326619	501	-0.0117289	0.5005	1000	0.47747	0.477573	0.00137403	494.5	-0.074937	0.494006	1000
1283	36	10.1219	10.1219	0	501	NA	0.5005	1000	0.486482	0.486723	0.00183321	483	-0.131244	0.482517	1000
1284	36	10.1219	10.1219	0	501	NA	0.5005	1000	0.486482	0.486617	0.00194157	493.5	-0.0692708	0.493007	1000
1285	36	10.1219	10.122	0.00342332	500.5	-0.0316228	0.5	1000	0.486482	0.486622	0.00144879	492.5	-0.0965923	0.492008	1000
1286	36	10.1219	10.1219	0	501	NA	0.5005	1000	0.486482	0.486685	0.00175369	486	-0.115421	0.485514	1000
1287	38	10.7797	10.7797	0	501	NA	0.5005	1000	0.495031	0.495123	0.00149774	494.5	-0.0611811	0.494006	1000
1288	39	11.1211	11.1211	0.00203411	501	-0.00483842	0.5005	1000	0.499846	0.499913	0.00151817	493	-0.0440371	0.492507	1000
1289	39	11.1211	11.1211	0	501	NA	0.5005	1000	0.499846	0.50003	0.00184441	488.5	-0.099678	0.488012	1000
1290	39	11.1211	11.1212	0.000818287	500.5	-0.0316228	0.5	1000	0.499846	0.499888	0.00119865	498.5	-0.034921	0.498002	1000
1291	39	11.1211	11.1211	0	501	NA	0.5005	1000	0.499846	0.499917	0.00155429	496	-0.0454972	0.495504	1000
1292	39	11.1211	11.1211	0	501	NA	0.5005	1000	0.499846	0.500006	0.00158711	491.5	-0.100563	0.491009	1000
1293	39	11.1211	11.1211	0	501	NA	0.5005	1000	0.499846	0.499831	0.00186522	501	0.00788266	0.5005	1000
1294	39	11.0716	11.0718	0.00492353	500.5	-0.0387356	0.5	1000	0.489743	0.489865	0.00187835	492	-0.0645993	0.491508	1000
1295	39	11.0716	11.0716	0	501	NA	0.5005	1000	0.489743	0.489864	0.00190326	496	-0.0637148	0.495504	1000
1296	39	11.0716	11.0717	0.00388825	500.5	-0.0316228	0.5	1000	0.489743	0.489939	0.00188912	492.5	-0.103432	0.492008	1000
1297	39	11.0716	11.0716	0	501	NA	0.5005	1000	0.489743	0.489886	0.00171791	495.5	-0.0832317	0.495005	1000
1298	38	10.8032	10.8032	0	501	NA	0.5005	1000	0.490186	0.490298	0.00165649	496.5	-0.068139	0.496004	1000
1299	38	10.8032	10.8035	0.00689129	500	-0.0447256	0.4995	1000	0.490186	0.490416	0.0021168	495	-0.108936	0.494505	1000
1300	39	10.993	10.993	0.00078826	501.5	0.0316228	0.500999	1000	0.487352	0.487529	0.00190173	494.5	-0.0927926	0.494006	1000
1301	39	10.993	10.993	0	501	NA	0.5005	1000	0.487352	0.487586	0.00186533	488	-0.125122	0.487512	1000
1302	5	1.63292	1.63292	0	501	NA	0.5005	1000	0.553487	0.554148	0.0107385	500	-0.0615437	0.4995	1000
1303	5	1.63292	1.63292	0	501	NA	0.5005	1000	0.553487	0.554818	0.0142916	493	-0.093151	0.492507	1000
1304	5	1.63292	1.63288	0.00113365	501.5	0.0316228	0.500999	1000	0.553487	0.55432	0.0115718	496	-0.0720199	0.495504	1000
1305	5	1.63292	1.63292	0	501	NA	0.5005	1000	0.553487	0.554418	0.0137918	496.5	-0.0675395	0.496004	1000
1306	6	2.00806	2.00828	0.00708302	500.5	-0.0316228	0.5	1000	0.586286	0.587188	0.011606	499	-0.0777394	0.498501	1000
1307	6	2.00806	2.00806	0	501	NA	0.5005	1000	0.586286	0.58727	0.0119675	499	-0.0822549	0.498501	1000
1308	7	2.3764	2.3764	0	501	NA	0.5005	1000	0.607772	0.608445	0.00956142	500.5	-0.0703574	0.5	1000
1309	7	2.32667	2.32667	0	501	NA	0.5005	1000	0.583073	0.583366	0.00699725	505.5	-0.0418856	0.504995	1000
1310	8	2.71483	2.71483	0	501	NA	0.5005	1000	0.607228	0.607696	0.00779353	504	-0.0601481	0.503497	1000
1311	8	2.71483	2.71483	0	501	NA	0.5005	1000	0.607228	0.607714	0.00839658	502	-0.0578954	0.501499	1000
1312	9	2.95864	2.95864	0	501	NA	0.5005	1000	0.572914	0.573392	0.00573305	500.5	-0.0832237	0.5	1000
1313	9	2.95864	2.95864	0	501	NA	0.5005	1000	0.572914	0.573686	0.00796401	497.5	-0.0969353	0.497003	1000
1314	10	3.22344	3.22344	0	501	NA	0.5005	1000	0.553857	0.554783	0.00717579	493	-0.129051	0.492507	1000
1315	10	3.22344	3.22348	0.0013048	500.5	-0.0316228	0.5	1000	0.553857	0.554861	0.00759065	490.5	-0.132224	0.49001	1000
1316	11	3.55461	3.55479	0.0056949	500.5	-0.0316228	0.5	1000	0.562105	0.563155	0.00723827	487.5	-0.145092	0.487013	1000
1317	19	5.60708	5.60708	0	501	NA	0.5005	1000	0.478562	0.479934	0.00792147	475	-0.173127	0.474525	1000
1318	24	6.89249	6.89235	0.00468547	501.5	0.0316228	0.500999	1000	0.477642	0.478365	0.0047156	479.5	-0.153393	0.479021	1000
1319	27	7.68078	7.68078	0	501	NA	0.5005	1000	0.492068	0.492611	0.00396839	477	-0.13679	0.476523	1000
1320	30	8.27885	8.27886	0.00057649	500.5	-0.0316228	0.5	1000	0.464965	0.465772	0.00463923	472	-0.174034	0.471528	1000
1321	33	8.94447	8.94463	0.00352	500.5	-0.0439124	0.5	1000	0.454402	0.454817	0.00354836	479	-0.117175	0.478521	1000
1322	32	8.63086	8.63086	0	501	NA	0.5005	1000	0.460082	0.460685	0.00438729	475.5	-0.137355	0.475025	1000
1323	34	9.2934	9.2934	0	501	NA	0.5005	1000	0.472832	0.473103	0.0030273	489.5	-0.0896294	0.489011	1000
1324	33	8.86994	8.87008	0.00340947	500	-0.0405985	0.4995	1000	0.457569	0.458237	0.00383735	474	-0.174038	0.473526	1000
1325	28	7.59243	7.59275	0.0102027	500.5	-0.0316228	0.5	1000	0.458792	0.459466	0.00393084	479.5	-0.17147	0.479021	1000
1326	24	6.85754	6.85746	0.00254609	501.5	0.0316228	0.500999	1000	0.493847	0.494436	0.00418703	479.5	-0.140684	0.479021	1000
1327	23	6.89198	6.89187	0.00355999	501.5	0.0316228	0.500999	1000	0.534577	0.534453	0.00343219	505	0.036166	0.504496	1000
1328	24	7.07736	7.07726	0.0032218	501.5	0.0316228	0.500999	1000	0.51714	0.517402	0.00290931	489.5	-0.0900918	0.489011	1000
1329	24	7.33282	7.33282	0	501	NA	0.5005	1000	0.541577	0.541928	0.00491363	497.5	-0.0715316	0.497003	1000
1330	28	8.71496	8.71496	0	501	NA	0.5005	1000	0.569272	0.569115	0.00216056	505	0.072738	0.504496	1000
1331	32	9.85697	9.85697	0	501	NA	0.5005	1000	0.5585	0.558452	0.00192561	503	0.0247823	0.502498	1000
1332	38	11.3864	11.3862	0.00539436	501.5	0.0316228	0.500999	1000	0.538149	0.538092	0.001326	509	0.0429557	0.508492	1000
1333	39	11.658	11.658	0.00230838	501.5	0.0316228	0.500999	1000	0.535506	0.535553	0.00149997	494.5	-0.0318158	0.494006	1000
1334	39	11.5863	11.5863	0.00146165	501.5	0.0316228	0.500999	1000	0.529399	0.529358	0.00119042	505	0.0348937	0.504496	1000
1335	40	11.8992	11.8992	0	501	NA	0.5005	1000	0.531806	0.531853	0.00142191	494.5	-0.032673	0.494006	1000
1336	40	11.8106	11.8105	0.000927027	501.5	0.0316228	0.500999	1000	0.524504	0.524482	0.0017927	502	0.0125693	0.501499	1000
1337	44	12.9562	12.9562	0	501	NA	0.5005	1000	0.526401	0.526329	0.00131825	503.5	0.0550056	0.502997	1000
1338	45	13.217	13.217	0	501	NA	0.5005	1000	0.526295	0.526228	0.00127615	506	0.0522312	0.505495	1000
1339	47	13.6498	13.6498	0	501	NA	0.5005	1000	0.520053	0.520014	0.00122318	501.5	0.0317349	0.500999	1000
1340	47	13.6033	13.6033	0	501	NA	0.5005	1000	0.517473	0.517399	0.00149617	507	0.0498755	0.506494	1000
1341	49	14.0602	14.0604	0.00431988	500.5	-0.0316228	0.5	1000	0.512657	0.512663	0.000917452	502.5	-0.00587324	0.501998	1000
1342	46	13.0655	13.0655	0	501	NA	0.5005	1000	0.501272	0.501231	0.00152188	501.5	0.0264474	0.500999	1000
1343	45	12.7487	12.7487	0	501	NA	0.5005	1000	0.49833	0.498325	0.00103701	501.5	0.00516763	0.500999	1000
1344	45	12.7819	12.7819	0	501	NA	0.5005	1000	0.499808	0.49976	0.00129214	503	0.0368217	0.502498	1000
1345	46	13.0091	13.009	0.00273457	501.5	0.0316228	0.500999	1000	0.498397	0.498353	0.00128756	507.5	0.0344012	0.506993	1000
1346	45	12.6097	12.6099	0.00570731	500	-0.0398364	0.4995	1000	0.491721	0.491699	0.00162836	502	0.0132921	0.501499	1000
1347	44	12.4149	12.4149	0.000138171	501.5	0.0316228	0.500999	1000	0.499321	0.499306	0.00122233	498	0.0117284	0.497502	1000
1348	45	12.6384	12.6386	0.00531178	500.5	-0.0316228	0.5	1000	0.494848	0.494819	0.00107328	507	0.0270047	0.506494	1000
1349	44	12.3543	12.3544	0.00173304	500	-0.044132	0.4995	1000	0.493181	0.49315	0.00146058	502	0.0210168	0.501499	1000
1350	44	12.3543	12.3543	0	501	NA	0.5005	1000	0.493181	0.493162	0.00109476	498.5	0.0168892	0.498002	1000
1351	43	12.093	12.093	0	501	NA	0.5005	1000	0.493307	0.493331	0.00138278	497.5	-0.0174527	0.497003	1000
1352	42	11.7567	11.7567	0.0014449	500.5	-0.0316228	0.5	1000	0.488111	0.488171	0.00142025	498	-0.0420016	0.497502	1000
1353	42	11.6937	11.6937	0	501	NA	0.5005	1000	0.485114	0.48525	0.00134684	491	-0.100365	0.490509	1000
1354	41	11.3484	11.3487	0.00749908	500	-0.0435461	0.4995	1000	0.4801	0.480211	0.00126385	493	-0.0876615	0.492507	1000
1355	41	11.3484	11.3486	0.00511533	500	-0.0345523	0.4995	1000	0.4801	0.480204	0.00117183	493.5	-0.0884038	0.493007	1000
1356	41	11.4221	11.4223	0.00425792	499.5	-0.052543	0.499001	1000	0.479924	0.480123	0.00153928	488.5	-0.129599	0.488012	1000
1357	40	11.1551	11.155	0.00110665	501.5	0.0316228	0.500999	1000	0.482658	0.482754	0.00139456	495.5	-0.0688785	0.495005	1000
1358	38	10.6613	10.6613	0.00132281	501.5	0.0316228	0.500999	1000	0.484973	0.485088	0.00143142	491	-0.0804703	0.490509	1000
1359	38	10.6613	10.6613	0	501	NA	0.5005	1000	0.484973	0.485173	0.0018895	486.5	-0.105972	0.486014	1000
1360	37	10.2801	10.2802	0.00409261	500.5	-0.0316228	0.5	1000	0.47747	0.477625	0.00154467	490	-0.100041	0.48951	1000
1361	36	10.1219	10.1219	0	501	NA	0.5005	1000	0.486482	0.486649	0.00194841	490	-0.0854804	0.48951	1000
1362	37	10.4531	10.4531	0	501	NA	0.5005	1000	0.490755	0.490898	0.00166859	495	-0.0858833	0.494505	1000
1363	39	11.1211	11.1211	0	501	NA	0.5005	1000	0.499846	0.499935	0.0014098	495	-0.0628561	0.494505	1000
1364	39	11.1211	11.1211	0	501	NA	0.5005	1000	0.499846	0.499962	0.0016473	489	-0.0704538	0.488511	1000
1365	39	11.1211	11.121	0.00443907	501.5	0.0316228	0.500999	1000	0.499846	0.499975	0.00194936	486.5	-0.0662996	0.486014	1000
1366	39	11.1211	11.1212	0.00335432	500.5	-0.0324455	0.5	1000	0.499846	0.500095	0.00180676	483	-0.137871	0.482517	1000
1367	39	11.1211	11.1213	0.00531178	500.5	-0.0316228	0.5	1000	0.499846	0.500027	0.00156628	490.5	-0.115353	0.49001	1000
1368	39	11.1211	11.1213	0.00493208	500	-0.0423461	0.4995	1000	0.499846	0.499933	0.00150278	496	-0.0579069	0.495504	1000
1369	39	11.1211	11.1211	0	501	NA	0.5005	1000	0.499846	0.500018	0.00192728	492	-0.0890317	0.491508	1000
1370	40	11.231	11.231	0	501	NA	0.5005	1000	0.480899	0.481071	0.00213261	490.5	-0.0805362	0.49001	1000
1371	39	11.0716	11.0715	0.00246198	501	0.0239922	0.5005	1000	0.489743	0.489865	0.00182058	495	-0.067107	0.494505	1000
1372	39	11.0716	11.0717	0.00335661	500	-0.0441197	0.4995	1000	0.489743	0.489883	0.0020202	496	-0.069102	0.495504	1000
1373	39	11.0716	11.0717	0.00459444	500.5	-0.0299005	0.5	1000	0.489743	0.489934	0.00217065	490.5	-0.0878419	0.49001	1000
1374	39	11.0716	11.0716	0	501	NA	0.5005	1000	0.489743	0.48988	0.00208832	498	-0.0654719	0.497502	1000
1375	38	10.8032	10.8032	0	501	NA	0.5005	1000	0.490186	0.490405	0.00242801	495	-0.0904661	0.494505	1000
1376	38	10.8032	10.803	0.00454487	501.5	0.0316228	0.500999	1000	0.490186	0.490357	0.00194884	495	-0.0878323	0.494505	1000
1377	39	10.9375	10.9376	0.00221341	500.5	-0.0316228	0.5	1000	0.483675	0.483973	0.00217879	484.5	-0.136719	0.484016	1000
1378	5	1.63292	1.63292	0	501	NA	0.5005	1000	0.553487	0.554597	0.013259	495.5	-0.0837012	0.495005	1000
1379	5	1.63292	1.63292	0	501	NA	0.5005	1000	0.553487	0.55452	0.0131473	495.5	-0.0785872	0.495005	1000
1380	5	1.63292	1.63292	0	501	NA	0.5005	1000	0.553487	0.554306	0.0109207	498	-0.0750371	0.497502	1000
1381	5	1.63292	1.63292	0	501	NA	0.5005	1000	0.553487	0.554464	0.0126682	496	-0.0771691	0.495504	1000
1382	5	1.63292	1.63292	0	501	NA	0.5005	1000	0.553487	0.555118	0.0172222	496	-0.0947387	0.495504	1000
1383	6	2.00806	2.00806	0	501	NA	0.5005	1000	0.586286	0.587403	0.012876	499.5	-0.0867191	0.499001	1000
1384	6	2.00806	2.00806	0	501	NA	0.5005	1000	0.586286	0.587375	0.0123217	498.5	-0.0884077	0.498002	1000
1385	6	2.00806	2.00806	0	501	NA	0.5005	1000	0.586286	0.586966	0.00963504	500.5	-0.0705263	0.5	1000
1386	6	2.00806	2.00806	0	501	NA	0.5005	1000	0.586286	0.587003	0.011031	502.5	-0.0650062	0.501998	1000
1387	7	2.32667	2.32667	0	501	NA	0.5005	1000	0.583073	0.584323	0.0118818	496.5	-0.105232	0.496004	1000
1388	7	2.32667	2.32667	0	501	NA	0.5005	1000	0.583073	0.583827	0.00897001	497.5	-0.0840733	0.497003	1000
1389	8	2.71483	2.71483	0	501	NA	0.5005	1000	0.607228	0.607974	0.0088001	500	-0.0848476	0.4995	1000
1390	9	2.95864	2.95864	0	501	NA	0.5005	1000	0.572914	0.573733	0.00888633	499	-0.0921163	0.498501	1000
1391	9	2.95864	2.95864	0	501	NA	0.5005	1000	0.572914	0.573821	0.0081382	497.5	-0.111345	0.497003	1000
1392	9	2.95864	2.95864	0	501	NA	0.5005	1000	0.572914	0.57352	0.00777957	502	-0.0778972	0.501499	1000
1393	10	3.22344	3.22344	0	501	NA	0.5005	1000	0.553857	0.55484	0.00807936	494	-0.121665	0.493506	1000
1394	11	3.55461	3.55461	0	501	NA	0.5005	1000	0.562105	0.563078	0.00686742	487.5	-0.141767	0.487013	1000
1395	19	5.74125	5.74125	0	501	NA	0.5005	1000	0.493287	0.494621	0.00888086	485.5	-0.150194	0.485015	1000
1396	26	7.5215	7.52156	0.00188629	500.5	-0.0316228	0.5	1000	0.489286	0.489979	0.00448639	481	-0.154576	0.480519	1000
1397	29	7.98135	7.98135	0	501	NA	0.5005	1000	0.462353	0.463068	0.00442623	469.5	-0.161618	0.469031	1000
1398	31	8.37322	8.37322	0	501	NA	0.5005	1000	0.444732	0.445579	0.0046785	465.5	-0.181173	0.465035	1000
1399	34	9.08254	9.08254	0	501	NA	0.5005	1000	0.45027	0.451128	0.00449764	465.5	-0.190664	0.465035	1000
1400	35	9.20595	9.20595	0	501	NA	0.5005	1000	0.443669	0.444407	0.00436196	478.5	-0.169262	0.478022	1000
1401	35	9.24563	9.24568	0.00581283	501.5	-0.00709833	0.500999	1000	0.454302	0.454626	0.00302123	487.5	-0.107167	0.487013	1000
1402	32	8.63588	8.63592	0.00146139	500.5	-0.0316228	0.5	1000	0.462243	0.462678	0.00334029	487	-0.13008	0.486513	1000
1403	27	7.67915	7.67915	0	501	NA	0.5005	1000	0.495733	0.496053	0.00322326	490	-0.0994071	0.48951	1000
1404	25	7.28841	7.28852	0.00350086	500.5	-0.0316228	0.5	1000	0.506886	0.507194	0.00331981	494.5	-0.0928083	0.494006	1000
1405	26	7.61169	7.61169	0	501	NA	0.5005	1000	0.513517	0.513689	0.00270774	499	-0.0635991	0.498501	1000
1406	21	6.73626	6.73626	0	501	NA	0.5005	1000	0.588675	0.588653	0.00216036	499	0.0103644	0.498501	1000
1407	26	8.26893	8.26897	0.00107575	500.5	-0.0316228	0.5	1000	0.587958	0.587712	0.00199238	511.5	0.12339	0.510989	1000
1408	32	9.74455	9.74451	0.00120194	501.5	0.0316228	0.500999	1000	0.540619	0.540604	0.00200712	498.5	0.00774528	0.498002	1000
1409	37	11.0551	11.0553	0.00580818	500	-0.0316548	0.4995	1000	0.527898	0.527947	0.00203521	496	-0.0238298	0.495504	1000
1410	39	11.8561	11.8561	0	501	NA	0.5005	1000	0.549437	0.549393	0.00124074	501.5	0.0355671	0.500999	1000
1411	44	12.9715	12.9716	0.00270266	500.5	-0.0316228	0.5	1000	0.5243	0.524284	0.000942518	499	0.0177078	0.498501	1000
1412	42	12.4059	12.4059	0.00176679	500.5	-0.0316228	0.5	1000	0.526452	0.526368	0.0015128	502.5	0.055681	0.501998	1000
1413	42	12.4944	12.4944	0.00090133	501.5	0.0316228	0.500999	1000	0.533517	0.533465	0.00129132	505	0.039899	0.504496	1000
1414	41	12.2132	12.2132	0	501	NA	0.5005	1000	0.534153	0.534127	0.00115934	504.5	0.021837	0.503996	1000
1415	45	13.2154	13.2153	0.00301223	501.5	0.0316228	0.500999	1000	0.526223	0.526153	0.00164963	504	0.0425076	0.503497	1000
1416	46	13.5554	13.5554	0	501	NA	0.5005	1000	0.529568	0.52953	0.0011675	503	0.0325274	0.502498	1000
1417	47	13.8338	13.8337	0.00127969	501.5	0.0316228	0.500999	1000	0.533061	0.532981	0.00114986	508.5	0.0696464	0.507992	1000
1418	48	14.0189	14.0189	0	501	NA	0.5005	1000	0.52745	0.527375	0.00110083	505	0.0675156	0.504496	1000
1419	51	14.7059	14.7059	0	501	NA	0.5005	1000	0.517875	0.517827	0.00103	505.5	0.0470527	0.504995	1000
1420	51	14.5581	14.5581	0	501	NA	0.5005	1000	0.506013	0.505966	0.000967888	501	0.0489929	0.5005	1000
1421	50	14.2994	14.2994	0.000753847	500.5	-0.0316228	0.5	1000	0.508115	0.508094	0.00129018	503	0.0164871	0.502498	1000
1422	50	14.3327	14.3327	0	501	NA	0.5005	1000	0.509445	0.509355	0.00115901	509	0.077566	0.508492	1000
1423	48	13.7238	13.724	0.00758633	501	-0.0178474	0.5005	1000	0.507816	0.507816	0.00138484	494.5	-0.000324144	0.494006	1000
1424	47	13.2603	13.2603	0	501	NA	0.5005	1000	0.498481	0.498489	0.0014386	502	-0.00525907	0.501499	1000
1425	48	13.494	13.4941	0.00290193	500.5	-0.0316228	0.5	1000	0.497833	0.497802	0.00120629	499.5	0.0264343	0.499001	1000
1426	49	13.6852	13.6853	0.00348884	500.5	-0.0316228	0.5	1000	0.494606	0.494601	0.0011131	500.5	0.00409564	0.5	1000
1427	47	13.1412	13.1412	0	501	NA	0.5005	1000	0.494014	0.493943	0.00139722	503.5	0.05041	0.502997	1000
1428	47	13.1412	13.1413	0.00267479	500.5	-0.0316228	0.5	1000	0.494014	0.493991	0.00119048	502.5	0.0189266	0.501998	1000
1429	46	12.9079	12.9079	0	501	NA	0.5005	1000	0.495804	0.495831	0.00141258	499.5	-0.0186819	0.499001	1000
1430	44	12.3532	12.3532	0.00107508	500	-0.0344837	0.4995	1000	0.493351	0.493359	0.00128765	500.5	-0.00643748	0.5	1000
1431	44	12.2445	12.2445	0.000236973	500.5	-0.0316228	0.5	1000	0.488098	0.488111	0.00154543	502.5	-0.00862284	0.501998	1000
1432	43	11.9307	11.9307	0	501	NA	0.5005	1000	0.484855	0.48483	0.00134306	502	0.0191031	0.501499	1000
1433	41	11.3484	11.3484	0	501	NA	0.5005	1000	0.4801	0.480252	0.001386	486.5	-0.109177	0.486014	1000
1434	41	11.3484	11.3484	0	501	NA	0.5005	1000	0.4801	0.480159	0.00112724	495.5	-0.0516305	0.495005	1000
1435	42	11.6154	11.6154	0	501	NA	0.5005	1000	0.477493	0.477646	0.00143822	490.5	-0.106637	0.49001	1000
1436	40	11.1551	11.1551	0	501	NA	0.5005	1000	0.482658	0.482811	0.00154754	488	-0.0993925	0.487512	1000
1437	40	11.1551	11.1551	0	501	NA	0.5005	1000	0.482658	0.482763	0.00133416	492.5	-0.0788261	0.492008	1000
1438	39	10.9574	10.9574	0	501	NA	0.5005	1000	0.48772	0.487832	0.00154839	494	-0.0724245	0.493506	1000
1439	41	11.63	11.63	0	501	NA	0.5005	1000	0.496304	0.496351	0.00126395	499	-0.0370633	0.498501	1000
1440	39	11.125	11.125	0	501	NA	0.5005	1000	0.500044	0.500071	0.00175316	499	-0.014969	0.498501	1000
1441	39	11.125	11.1251	0.00263215	500.5	-0.0316228	0.5	1000	0.500044	0.500119	0.00126723	496.5	-0.0590569	0.496004	1000
1442	40	11.4516	11.4517	0.00155009	500.5	-0.0316228	0.5	1000	0.503874	0.504009	0.001617	490	-0.0833046	0.48951	1000
1443	40	11.4516	11.4516	0	501	NA	0.5005	1000	0.503874	0.504007	0.00186413	494	-0.0710235	0.493506	1000
1444	40	11.4516	11.4516	0	501	NA	0.5005	1000	0.503874	0.504023	0.00144639	491.5	-0.102458	0.491009	1000
1445	40	11.4516	11.4517	0.00209174	499.5	-0.0393054	0.499001	1000	0.503874	0.503909	0.00143076	502	-0.0239636	0.501499	1000
1446	40	11.4516	11.4516	0	501	NA	0.5005	1000	0.503874	0.503953	0.00165183	495.5	-0.0474039	0.495005	1000
1447	40	11.4516	11.4516	0	501	NA	0.5005	1000	0.503874	0.504001	0.00160964	489.5	-0.0784681	0.489011	1000
1448	40	11.4516	11.4515	0.00348721	501.5	0.0316228	0.500999	1000	0.503874	0.503965	0.00121768	493.5	-0.0744589	0.493007	1000
1449	41	11.5615	11.5615	0	501	NA	0.5005	1000	0.485291	0.485512	0.00201897	489.5	-0.109306	0.489011	1000
1450	40	11.4021	11.4021	0	501	NA	0.5005	1000	0.494024	0.494112	0.00150316	496.5	-0.0582712	0.496004	1000
1451	40	11.4021	11.4021	0	501	NA	0.5005	1000	0.494024	0.494247	0.0022226	488	-0.100202	0.487512	1000
1452	40	11.4021	11.4022	0.00434413	500	-0.0326148	0.4995	1000	0.494024	0.49423	0.0017232	490	-0.1196	0.48951	1000
1453	40	11.4021	11.4021	0	501	NA	0.5005	1000	0.494024	0.494127	0.00185405	494	-0.0556448	0.493506	1000
1454	40	11.268	11.268	0.00114801	502	0.0376756	0.501499	1000	0.488107	0.488251	0.00194537	487	-0.0740004	0.486513	1000
1455	40	11.268	11.268	0.000436136	500.5	-0.0316228	0.5	1000	0.488107	0.488225	0.00201128	496.5	-0.0584764	0.496004	1000
1456	40	11.268	11.268	0.00228519	500.5	0.0113261	0.5	1000	0.488107	0.488186	0.00199001	491.5	-0.0394388	0.491009	1000
1457	5	1.63292	1.63292	0	501	NA	0.5005	1000	0.553487	0.554611	0.0142342	499.5	-0.0789963	0.499001	1000
1458	5	1.63292	1.63292	0	501	NA	0.5005	1000	0.553487	0.55553	0.0185268	494.5	-0.110296	0.494006	1000
1459	5	1.63292	1.63292	0	501	NA	0.5005	1000	0.553487	0.554879	0.015212	495	-0.0915004	0.494505	1000
1460	5	1.63292	1.63292	0	501	NA	0.5005	1000	0.553487	0.554934	0.0153839	498	-0.094072	0.497502	1000
1461	5	1.63292	1.63292	0	501	NA	0.5005	1000	0.553487	0.554882	0.0151037	494	-0.0924	0.493506	1000
1462	5	1.63292	1.63292	0	501	NA	0.5005	1000	0.553487	0.555356	0.0177062	495	-0.105549	0.494505	1000
1463	7	2.3764	2.3764	0	501	NA	0.5005	1000	0.607772	0.608333	0.00852872	501.5	-0.0657797	0.500999	1000
1464	7	2.3764	2.3764	0	501	NA	0.5005	1000	0.607772	0.60813	0.00753175	502	-0.0475247	0.501499	1000
1465	6	2.00806	2.00806	0	501	NA	0.5005	1000	0.586286	0.587196	0.0115326	499.5	-0.0789109	0.499001	1000
1466	7	2.34648	2.34648	0	501	NA	0.5005	1000	0.588733	0.589402	0.0093194	499	-0.0718117	0.498501	1000
1467	6	1.95833	1.95833	0	501	NA	0.5005	1000	0.55747	0.557794	0.00645572	496	-0.0502095	0.495504	1000
1468	7	2.32667	2.32669	0.000625964	500.5	-0.0316228	0.5	1000	0.583073	0.583468	0.0076402	502.5	-0.0517945	0.501998	1000
1469	7	2.32667	2.32692	0.00770952	500.5	-0.0316228	0.5	1000	0.583073	0.583795	0.00993294	499	-0.0726926	0.498501	1000
1470	8	2.57049	2.57049	0	501	NA	0.5005	1000	0.54749	0.547865	0.00591033	503.5	-0.0634469	0.502997	1000
1471	8	2.57049	2.57061	0.00380862	500.5	-0.0316228	0.5	1000	0.54749	0.548596	0.00998076	498.5	-0.11083	0.498002	1000
1472	9	2.8815	2.8815	0	501	NA	0.5005	1000	0.543031	0.543513	0.00680411	499	-0.0708429	0.498501	1000
1473	11	3.62787	3.62787	0	501	NA	0.5005	1000	0.580002	0.580299	0.00527032	500.5	-0.0563735	0.5	1000
1474	13	4.31135	4.31139	0.00130586	500.5	-0.0316228	0.5	1000	0.593646	0.594093	0.00483086	494	-0.0924065	0.493506	1000
1475	17	5.17004	5.17014	0.003946	501.5	-0.0251473	0.500999	1000	0.50339	0.504333	0.00698561	487	-0.13491	0.486513	1000
1476	24	6.98441	6.9845	0.00283323	500.5	-0.0316228	0.5	1000	0.499545	0.500106	0.00383736	482.5	-0.146158	0.482018	1000
1477	27	7.45247	7.45252	0.00360701	500.5	-0.0133673	0.5	1000	0.460662	0.461544	0.00601259	486.5	-0.146662	0.486014	1000
1478	26	7.02178	7.02211	0.0102919	500.5	-0.0316228	0.5	1000	0.443562	0.444356	0.0053421	480.5	-0.148586	0.48002	1000
1479	28	7.68785	7.68785	0	501	NA	0.5005	1000	0.459455	0.460025	0.00445522	484	-0.127916	0.483516	1000
1480	32	8.46359	8.46339	0.00636705	501.5	0.0316228	0.500999	1000	0.4516	0.45196	0.0036911	484.5	-0.09746	0.484016	1000
1481	33	8.82049	8.82049	0	501	NA	0.5005	1000	0.457474	0.457899	0.00357011	486	-0.119002	0.485514	1000
1482	29	8.20499	8.20521	0.00512237	500	-0.042895	0.4995	1000	0.492308	0.492589	0.00303055	490.5	-0.0928969	0.49001	1000
1483	28	8.09782	8.09779	0.00237946	501	0.0127544	0.5005	1000	0.5006	0.500811	0.00296822	491	-0.0710019	0.490509	1000
1484	24	7.27386	7.27374	0.00374125	501.5	0.0316228	0.500999	1000	0.527458	0.527667	0.00347152	498.5	-0.0600535	0.498002	1000
1485	23	7.20938	7.2095	0.00356955	500.5	-0.0316228	0.5	1000	0.569751	0.569839	0.00244603	496	-0.0359703	0.495504	1000
1486	27	8.54686	8.54686	0	501	NA	0.5005	1000	0.582895	0.582823	0.00200757	503	0.0363127	0.502498	1000
1487	32	9.701	9.70111	0.00329348	500.5	-0.0316228	0.5	1000	0.539594	0.539578	0.00189934	504	0.00819956	0.503497	1000
1488	37	11.1031	11.1032	0.000695211	500.5	-0.0316228	0.5	1000	0.530496	0.530472	0.00166261	504	0.0142541	0.503497	1000
1489	40	12.0502	12.0501	0.001511	501.5	0.0316228	0.500999	1000	0.535345	0.535407	0.00132233	498	-0.0467059	0.497502	1000
1490	42	12.549	12.549	0	501	NA	0.5005	1000	0.533607	0.533604	0.00142459	497.5	0.00218742	0.497003	1000
1491	44	12.8637	12.8637	0	501	NA	0.5005	1000	0.513061	0.513136	0.00115701	495	-0.0648766	0.494505	1000
1492	44	12.8885	12.8887	0.00580686	500	-0.0319949	0.4995	1000	0.518817	0.518874	0.00127975	497	-0.044464	0.496503	1000
1493	44	12.9164	12.9164	0	501	NA	0.5005	1000	0.522461	0.522519	0.00121151	495.5	-0.0479907	0.495005	1000
1494	45	13.1525	13.1525	0	501	NA	0.5005	1000	0.525033	0.524952	0.00118982	503.5	0.067377	0.502997	1000
1495	44	12.8854	12.8854	0	501	NA	0.5005	1000	0.525641	0.525609	0.00132845	499.5	0.0239535	0.499001	1000
1496	46	13.4752	13.4753	0.00387562	501	-0.00592301	0.5005	1000	0.525936	0.525834	0.00124653	503	0.0818217	0.502498	1000
1497	48	14.0303	14.0304	0.0041479	500.5	-0.0316228	0.5	1000	0.527149	0.527113	0.000980925	505.5	0.0363117	0.504995	1000
1498	48	14.0303	14.0303	0	501	NA	0.5005	1000	0.527149	0.527151	0.000801616	502.5	-0.00261368	0.501998	1000
1499	51	14.6693	14.6693	0	501	NA	0.5005	1000	0.515618	0.515539	0.00141001	503.5	0.0559103	0.502997	1000
1500	53	15.0619	15.0619	0	501	NA	0.5005	1000	0.503218	0.503183	0.00128795	500.5	0.0268941	0.5	1000
1501	52	14.8032	14.8032	0	501	NA	0.5005	1000	0.505185	0.505116	0.00114412	505.5	0.0603429	0.504995	1000
1502	52	14.8365	14.8365	0	501	NA	0.5005	1000	0.506464	0.506407	0.00129941	504	0.0436294	0.503497	1000
1503	51	14.5445	14.5445	0	501	NA	0.5005	1000	0.507307	0.50715	0.00161016	510.5	0.097926	0.50999	1000
1504	50	14.2372	14.2372	0	501	NA	0.5005	1000	0.505162	0.505129	0.00136076	504	0.0241483	0.503497	1000
1505	51	14.4644	14.4644	0	501	NA	0.5005	1000	0.503785	0.503732	0.00134418	504	0.0393595	0.503497	1000
1506	52	14.6538	14.6537	0.000432017	501.5	0.0316228	0.500999	1000	0.500559	0.500585	0.0014164	496.5	-0.0188398	0.496004	1000
1507	52	14.6538	14.6537	0.000301034	501.5	0.0316228	0.500999	1000	0.500559	0.500467	0.00134537	505	0.0681722	0.504496	1000
1508	49	13.7189	13.7189	0	501	NA	0.5005	1000	0.494495	0.494504	0.00109798	500	-0.00844167	0.4995	1000
1509	46	12.8351	12.8351	0	501	NA	0.5005	1000	0.488979	0.489052	0.00123356	490.5	-0.0590863	0.49001	1000
1510	46	12.8706	12.8706	0.000734217	501.5	0.0316228	0.500999	1000	0.493202	0.493158	0.00147205	500.5	0.029693	0.5	1000
1511	47	13.0211	13.0211	0.000706817	501.5	0.0316228	0.500999	1000	0.487641	0.487684	0.00104376	496	-0.0410216	0.495504	1000
1512	47	13.0386	13.0387	0.00159375	500.5	-0.0316228	0.5	1000	0.489556	0.489546	0.00143661	499.5	0.0065734	0.499001	1000
1513	43	11.8991	11.8991	0	501	NA	0.5005	1000	0.483386	0.483434	0.00131629	497.5	-0.0362179	0.497003	1000
1514	42	11.5854	11.5854	0	501	NA	0.5005	1000	0.479955	0.480048	0.00121789	492	-0.0765084	0.491508	1000
1515	43	11.8524	11.8526	0.00691573	500	-0.0335713	0.4995	1000	0.477411	0.477391	0.00145305	500	0.0134545	0.4995	1000
1516	42	11.6154	11.6154	0	501	NA	0.5005	1000	0.477493	0.477509	0.00128204	501.5	-0.0125328	0.500999	1000
1517	41	11.4221	11.4221	0	501	NA	0.5005	1000	0.479924	0.480054	0.00126136	493.5	-0.103108	0.493007	1000
1518	40	11.1551	11.1551	0	501	NA	0.5005	1000	0.482658	0.482827	0.00153538	487.5	-0.110023	0.487013	1000
1519	42	11.8277	11.8276	0.00139208	501.5	0.0316228	0.500999	1000	0.491278	0.491438	0.00146853	484.5	-0.108924	0.484016	1000
1520	41	11.63	11.63	0	501	NA	0.5005	1000	0.496304	0.496391	0.00158425	489.5	-0.0548294	0.489011	1000
1521	42	11.9605	11.9605	0	501	NA	0.5005	1000	0.500225	0.50026	0.00102683	494	-0.0347762	0.493506	1000
1522	40	11.421	11.421	0	501	NA	0.5005	1000	0.502346	0.502417	0.00177058	495	-0.0402024	0.494505	1000
1523	40	11.4516	11.4516	0	501	NA	0.5005	1000	0.503874	0.503993	0.00191274	494	-0.0620473	0.493506	1000
1524	40	11.4516	11.4516	0.002264	501.5	0.0316228	0.500999	1000	0.503874	0.503943	0.00164287	498.5	-0.0420211	0.498002	1000
1525	40	11.4516	11.4517	0.00298901	500.5	-0.0316228	0.5	1000	0.503874	0.503977	0.00159862	496.5	-0.0643604	0.496004	1000
1526	40	11.4516	11.4517	0.00359662	501	-0.0262774	0.5005	1000	0.503874	0.503988	0.00161873	493	-0.0700594	0.492507	1000
1527	40	11.4516	11.4516	0.00643259	501	0.00891885	0.5005	1000	0.503874	0.503946	0.0017903	493	-0.0400265	0.492507	1000
1528	40	11.4516	11.4517	0.00459782	501	-0.0277216	0.5005	1000	0.503874	0.504018	0.00174549	490.5	-0.08203	0.49001	1000
1529	41	11.5615	11.5615	0.00049635	500.5	-0.0316228	0.5	1000	0.485291	0.48553	0.00226472	488	-0.105521	0.487512	1000
1530	41	11.5615	11.5617	0.00744653	500.5	-0.0316228	0.5	1000	0.485291	0.485373	0.00193309	497.5	-0.0421909	0.497003	1000
1531	40	11.4021	11.4021	0	501	NA	0.5005	1000	0.494024	0.494125	0.00173749	495	-0.0579395	0.494505	1000
1532	41	11.5364	11.5364	0	501	NA	0.5005	1000	0.487737	0.487897	0.00214895	491	-0.0743027	0.490509	1000
1533	41	11.5364	11.5364	0	501	NA	0.5005	1000	0.487737	0.487853	0.00161876	493	-0.0713194	0.492507	1000
1534	41	11.5364	11.5365	0.00228038	500.5	-0.0316228	0.5	1000	0.487737	0.487859	0.001563	492	-0.0776967	0.491508	1000
1535	40	11.268	11.268	0	501	NA	0.5005	1000	0.488107	0.488252	0.0020486	494.5	-0.070522	0.494006	1000
1536	40	11.268	11.268	0	501	NA	0.5005	1000	0.488107	0.488293	0.00188991	487	-0.0984578	0.486513	1000
1537	5	1.63292	1.63314	0.00708302	500.5	-0.0316228	0.5	1000	0.553487	0.554479	0.0129766	498.5	-0.0764871	0.498002	1000
1538	5	1.63292	1.63292	0	501	NA	0.5005	1000	0.553487	0.554382	0.0119055	495.5	-0.0752241	0.495005	1000
1539	5	1.63292	1.63292	0	501	NA	0.5005	1000	0.553487	0.554825	0.0148245	494.5	-0.0902608	0.494006	1000
1540	5	1.63292	1.63292	0	501	NA	0.5005	1000	0.553487	0.554714	0.0145004	496	-0.0846073	0.495504	1000
1541	5	1.63292	1.63292	0	501	NA	0.5005	1000	0.553487	0.554171	0.0107079	497.5	-0.063919	0.497003	1000
1542	6	2.00806	2.00823	0.00620302	501	-0.026711	0.5005	1000	0.586286	0.586792	0.0103196	504	-0.0490043	0.503497	1000
1543	6	2.00806	2.00806	0	501	NA	0.5005	1000	0.586286	0.586563	0.00657398	499.5	-0.0420961	0.499001	1000
1544	9	2.91849	2.91849	0	501	NA	0.5005	1000	0.563213	0.563921	0.00876983	495.5	-0.0807052	0.495005	1000
1545	11	3.61513	3.61513	0	501	NA	0.5005	1000	0.580798	0.581262	0.00541865	495.5	-0.085755	0.495005	1000
1546	10	3.32638	3.32638	0	501	NA	0.5005	1000	0.581127	0.582239	0.00887279	493.5	-0.125304	0.493007	1000
1547	7	2.31655	2.31655	0	501	NA	0.5005	1000	0.58018	0.581175	0.0104963	496.5	-0.094829	0.496004	1000
1548	7	2.31655	2.31651	0.0013393	501.5	0.0316228	0.500999	1000	0.58018	0.580971	0.00973086	500.5	-0.081281	0.5	1000
1549	8	2.68489	2.68489	0	501	NA	0.5005	1000	0.599743	0.600332	0.00751381	498	-0.0782874	0.497502	1000
1550	9	2.92871	2.92871	0	501	NA	0.5005	1000	0.566262	0.567211	0.00880288	496	-0.107798	0.495504	1000
1551	9	2.92871	2.92871	0	501	NA	0.5005	1000	0.566262	0.567086	0.00745253	497	-0.110538	0.496503	1000
1552	9	2.92871	2.92871	0	501	NA	0.5005	1000	0.566262	0.567161	0.00866561	496	-0.103767	0.495504	1000
1553	10	3.23972	3.23972	0	501	NA	0.5005	1000	0.560371	0.561012	0.00658023	494.5	-0.0972672	0.494006	1000
1554	14	4.28443	4.28443	0	501	NA	0.5005	1000	0.500332	0.501274	0.00824853	493	-0.114197	0.492507	1000
1555	18	5.38406	5.38406	8.92485e-05	501.5	0.0316228	0.500999	1000	0.494506	0.495547	0.00684304	484	-0.152074	0.483516	1000
1556	22	6.4486	6.44855	0.00141153	501.5	0.0316228	0.500999	1000	0.50158	0.50232	0.00559575	486	-0.132166	0.485514	1000
1557	25	6.82272	6.82272	0	501	NA	0.5005	1000	0.448991	0.449958	0.00533991	473	-0.1812	0.472527	1000
1558	27	7.33554	7.33558	0.00121907	500.5	-0.0316228	0.5	1000	0.450375	0.451168	0.00512188	477.5	-0.154817	0.477023	1000
1559	29	8.01229	8.01229	0	501	NA	0.5005	1000	0.465988	0.466469	0.00417487	491.5	-0.115201	0.491009	1000
1560	27	7.40331	7.40333	0.0020684	501	-0.00669581	0.5005	1000	0.471178	0.471508	0.00356799	492	-0.0924774	0.491508	1000
1561	24	6.61821	6.61821	0	501	NA	0.5005	1000	0.46465	0.465079	0.00414969	489	-0.103509	0.488511	1000
1562	25	7.17636	7.1765	0.00419892	500.5	-0.0316228	0.5	1000	0.498115	0.498288	0.00293445	492.5	-0.0589133	0.492008	1000
1563	28	8.09305	8.09305	0	501	NA	0.5005	1000	0.50548	0.505852	0.0031987	490.5	-0.116378	0.49001	1000
1564	26	8.07621	8.07621	0	501	NA	0.5005	1000	0.569763	0.569692	0.00227207	505.5	0.0309028	0.504995	1000
1565	25	7.88708	7.88704	0.00127969	501.5	0.0316228	0.500999	1000	0.581158	0.581076	0.00216314	505	0.0377343	0.504496	1000
1566	30	9.40807	9.40805	0.000435814	501.5	0.0316228	0.500999	1000	0.575851	0.575716	0.00200799	505	0.0671029	0.504496	1000
1567	36	10.8551	10.8552	0.00186776	500.5	-0.0316228	0.5	1000	0.537894	0.537968	0.00145482	494	-0.0504122	0.493506	1000
1568	41	12.2798	12.2798	0	501	NA	0.5005	1000	0.53614	0.536106	0.00150423	500.5	0.0222921	0.5	1000
1569	42	12.6141	12.6141	0	501	NA	0.5005	1000	0.538338	0.538291	0.00137779	503.5	0.033899	0.502997	1000
1570	43	12.7195	12.7195	0	501	NA	0.5005	1000	0.528421	0.528524	0.00129977	492.5	-0.0796083	0.492008	1000
1571	47	13.5102	13.5102	0	501	NA	0.5005	1000	0.502662	0.502759	0.00115844	493	-0.0837687	0.492507	1000
1572	48	13.8242	13.8242	0	501	NA	0.5005	1000	0.505273	0.50524	0.00112339	503	0.0290597	0.502498	1000
1573	47	13.6366	13.6366	0	501	NA	0.5005	1000	0.515945	0.51589	0.00119295	507.5	0.0457156	0.506993	1000
1574	46	13.2372	13.2372	0	501	NA	0.5005	1000	0.513078	0.513069	0.00110466	500	0.00829243	0.4995	1000
1575	47	13.6241	13.624	0.0020639	501.5	0.0316228	0.500999	1000	0.519019	0.519018	0.00131121	498.5	0.000495662	0.498002	1000
1576	47	13.6754	13.6754	0	501	NA	0.5005	1000	0.523605	0.523488	0.00116209	508.5	0.100638	0.507992	1000
1577	48	13.9307	13.9307	0	501	NA	0.5005	1000	0.52094	0.520912	0.000997364	503.5	0.0277994	0.502997	1000
1578	49	14.1956	14.1956	0	501	NA	0.5005	1000	0.521124	0.521082	0.000982306	504	0.0422628	0.503497	1000
1579	50	14.4194	14.4194	0	501	NA	0.5005	1000	0.516086	0.515985	0.0011844	505	0.0856801	0.504496	1000
1580	53	14.9902	14.9902	0	501	NA	0.5005	1000	0.501547	0.501484	0.00118558	503	0.0535382	0.502498	1000
1581	51	14.5662	14.5663	0.00163435	501	-0.0238735	0.5005	1000	0.508808	0.508716	0.00106902	509	0.0862323	0.508492	1000
1582	50	14.3075	14.3075	0	501	NA	0.5005	1000	0.511045	0.510989	0.00129975	503	0.0431642	0.502498	1000
1583	50	14.3075	14.3075	0	501	NA	0.5005	1000	0.511045	0.510983	0.00113021	505.5	0.0547985	0.504995	1000
1584	50	14.3075	14.3075	0	501	NA	0.5005	1000	0.511045	0.510973	0.00104215	506	0.0687308	0.505495	1000
1585	51	14.5445	14.5445	0	501	NA	0.5005	1000	0.507307	0.507266	0.000991089	503	0.0421478	0.502498	1000
1586	54	15.2779	15.2779	0	501	NA	0.5005	1000	0.505135	0.505085	0.00138125	507.5	0.0358759	0.506993	1000
1587	53	14.9706	14.9706	0	501	NA	0.5005	1000	0.50307	0.502939	0.00156023	502.5	0.0839048	0.501998	1000
1588	52	14.6538	14.6537	0.00165976	501.5	0.0316228	0.500999	1000	0.500559	0.500482	0.00111412	509	0.0689777	0.508492	1000
1589	50	14.1597	14.1598	0.00114074	500.5	-0.0316228	0.5	1000	0.502846	0.502802	0.00108386	498	0.0412777	0.497502	1000
1590	50	14.139	14.139	0	501	NA	0.5005	1000	0.501607	0.501593	0.00105332	500	0.0129889	0.4995	1000
1591	47	13.1484	13.1484	0	501	NA	0.5005	1000	0.491472	0.49155	0.00103801	497.5	-0.0754128	0.497003	1000
1592	48	13.2157	13.2159	0.00462175	500.5	-0.0316228	0.5	1000	0.482595	0.482645	0.00119444	497.5	-0.0417433	0.497003	1000
1593	47	12.8704	12.8704	0	501	NA	0.5005	1000	0.478167	0.478307	0.00107693	483	-0.12994	0.482517	1000
1594	47	12.8704	12.8704	0	501	NA	0.5005	1000	0.478167	0.47821	0.0013758	495.5	-0.0313218	0.495005	1000
1595	44	12.0656	12.0657	0.00330188	500.5	-0.0316228	0.5	1000	0.472984	0.473086	0.00133404	491	-0.0760594	0.490509	1000
1596	43	11.7962	11.7962	0	501	NA	0.5005	1000	0.471452	0.47167	0.00148946	488.5	-0.146117	0.488012	1000
1597	43	11.8524	11.8525	0.00302659	500.5	-0.0316228	0.5	1000	0.477411	0.477501	0.00125193	489.5	-0.0722648	0.489011	1000
1598	43	11.9466	11.9466	0	501	NA	0.5005	1000	0.481378	0.481459	0.00157157	493.5	-0.051372	0.493007	1000
1599	43	12.0947	12.0947	0	501	NA	0.5005	1000	0.488471	0.488552	0.00130179	493	-0.062133	0.492507	1000
1600	42	11.8277	11.8277	0	501	NA	0.5005	1000	0.491278	0.491351	0.00137745	497	-0.0525074	0.496503	1000
1601	42	11.8277	11.8277	0	501	NA	0.5005	1000	0.491278	0.491285	0.00112406	498	-0.00562765	0.497502	1000
1602	42	11.9605	11.9605	0	501	NA	0.5005	1000	0.500225	0.500273	0.00120037	494.5	-0.0405226	0.494006	1000
1603	41	11.8023	11.8024	0.00275157	500.5	-0.0316228	0.5	1000	0.508692	0.508776	0.00150671	496	-0.0554468	0.495504	1000
1604	41	11.7477	11.7477	0.00129865	500.5	-0.0316228	0.5	1000	0.506026	0.506096	0.00157885	496.5	-0.0438582	0.496004	1000
1605	40	11.4516	11.4517	0.00388482	501	-0.0223331	0.5005	1000	0.503874	0.503992	0.0016747	492.5	-0.0703561	0.492008	1000
1606	40	11.4516	11.4517	0.0042129	501	-0.0232478	0.5005	1000	0.503874	0.503991	0.00148087	492	-0.0788468	0.491508	1000
1607	40	11.4516	11.4516	0.00583754	501	0.000658455	0.5005	1000	0.503874	0.503962	0.00137443	493.5	-0.0636039	0.493007	1000
1608	40	11.4516	11.4516	0	501	NA	0.5005	1000	0.503874	0.503925	0.00146071	495.5	-0.0347801	0.495005	1000
1609	40	11.4516	11.4516	0	501	NA	0.5005	1000	0.503874	0.503931	0.0018024	495	-0.03159	0.494505	1000
1610	41	11.5615	11.5615	0.00049635	500.5	-0.0316228	0.5	1000	0.485291	0.485471	0.00211296	489.5	-0.0850501	0.489011	1000
1611	42	11.6958	11.696	0.00498205	500.5	-0.0316228	0.5	1000	0.479362	0.47959	0.00223327	491	-0.102351	0.490509	1000
1612	41	11.5364	11.5364	0	501	NA	0.5005	1000	0.487737	0.487914	0.00181337	493.5	-0.0976543	0.493007	1000
1613	41	11.5364	11.5364	0	501	NA	0.5005	1000	0.487737	0.487912	0.001934	490	-0.0905102	0.48951	1000
1614	41	11.5364	11.5363	0.00228204	502	0.0375891	0.501499	1000	0.487737	0.487853	0.00164316	490	-0.0708022	0.48951	1000
1615	40	11.268	11.268	0	501	NA	0.5005	1000	0.488107	0.488188	0.00166483	501	-0.0482886	0.5005	1000
1616	40	11.268	11.268	0	501	NA	0.5005	1000	0.488107	0.488371	0.00236533	488	-0.111367	0.487512	1000
1617	5	1.63292	1.63292	0	501	NA	0.5005	1000	0.553487	0.554277	0.0110168	497	-0.0717587	0.496503	1000
1618	5	1.63292	1.63292	0	501	NA	0.5005	1000	0.553487	0.554595	0.014597	496.5	-0.0759168	0.496004	1000
1619	5	1.63292	1.63292	0	501	NA	0.5005	1000	0.553487	0.55487	0.0150816	495	-0.0916842	0.494505	1000
1620	6	2.00806	2.00806	5.11436e-05	501.5	0.0316228	0.500999	1000	0.586286	0.587358	0.0122322	499	-0.0876183	0.498501	1000
1621	6	2.00806	2.00806	0	501	NA	0.5005	1000	0.586286	0.587131	0.0116799	499	-0.0723203	0.498501	1000
1622	6	2.00806	2.00806	0	501	NA	0.5005	1000	0.586286	0.586913	0.0100783	501.5	-0.0622033	0.500999	1000
1623	10	3.24679	3.24676	0.000895448	501.5	0.0316228	0.500999	1000	0.565209	0.565998	0.00764895	497.5	-0.103229	0.497003	1000
1624	12	3.74447	3.74447	0	501	NA	0.5005	1000	0.514121	0.514967	0.00723992	491.5	-0.116926	0.491009	1000
1625	11	3.61513	3.61513	0	501	NA	0.5005	1000	0.580798	0.581556	0.00713753	493	-0.106248	0.492507	1000
1626	9	3.07305	3.07322	0.00666317	501	-0.0261406	0.5005	1000	0.619362	0.619837	0.00676423	499.5	-0.0702219	0.499001	1000
1627	7	2.31655	2.31655	0	501	NA	0.5005	1000	0.58018	0.580797	0.00848088	499	-0.0727281	0.498501	1000
1628	8	2.68489	2.68486	0.00106793	501.5	0.0316228	0.500999	1000	0.599743	0.600244	0.00814229	503	-0.0615247	0.502498	1000
1629	9	2.92871	2.92871	0	501	NA	0.5005	1000	0.566262	0.567919	0.0114608	494	-0.144558	0.493506	1000
1630	9	2.92871	2.92885	0.00456447	500.5	-0.0316228	0.5	1000	0.566262	0.567229	0.00866955	495	-0.111509	0.494505	1000
1631	9	2.92871	2.92871	0	501	NA	0.5005	1000	0.566262	0.566837	0.00675925	505	-0.0851036	0.504496	1000
1632	10	3.23972	3.23972	0	501	NA	0.5005	1000	0.560371	0.561526	0.00880076	491.5	-0.131213	0.491009	1000
1633	13	4.26854	4.26854	0	501	NA	0.5005	1000	0.58706	0.587236	0.00429547	498	-0.0408529	0.497502	1000
1634	20	5.90479	5.90476	0.00166855	501	0.0162902	0.5005	1000	0.489765	0.490558	0.00539007	485	-0.147116	0.484515	1000
1635	24	6.86769	6.86769	0	501	NA	0.5005	1000	0.486237	0.486913	0.00544645	488	-0.124219	0.487512	1000
1636	24	6.66641	6.66671	0.00958584	500.5	-0.0306331	0.5	1000	0.462383	0.463152	0.00583823	483.5	-0.131611	0.483017	1000
1637	27	7.44625	7.4466	0.010181	500	-0.0349375	0.4995	1000	0.460294	0.46125	0.00523564	474	-0.182609	0.473526	1000
1638	27	7.43953	7.43953	0	501	NA	0.5005	1000	0.461363	0.462173	0.00531979	479	-0.152265	0.478521	1000
1639	25	6.9196	6.91953	0.00413354	501.5	0.017187	0.500999	1000	0.472031	0.472566	0.00347566	486.5	-0.154078	0.486014	1000
1640	24	6.774	6.77402	0.000493113	500.5	-0.0316228	0.5	1000	0.487349	0.487924	0.00357547	485	-0.16087	0.484515	1000
1641	27	7.67387	7.67387	0	501	NA	0.5005	1000	0.492419	0.492918	0.00323393	483	-0.154387	0.482517	1000
1642	30	8.61161	8.61189	0.00796033	500.5	-0.0348766	0.5	1000	0.505021	0.505141	0.00279132	499.5	-0.0427797	0.499001	1000
1643	27	8.37248	8.37252	0.00112206	500.5	-0.0316228	0.5	1000	0.567242	0.567144	0.0024399	502.5	0.0402769	0.501998	1000
1644	27	8.4323	8.4323	0	501	NA	0.5005	1000	0.578496	0.578485	0.00182422	500	0.00597704	0.4995	1000
1645	34	10.4011	10.4011	0	501	NA	0.5005	1000	0.554069	0.554011	0.00195131	506	0.0297286	0.505495	1000
1646	37	11.1716	11.1717	0.00144519	500	-0.0438472	0.4995	1000	0.542317	0.542266	0.00149497	502	0.0339692	0.501499	1000
1647	41	12.3076	12.3076	0	501	NA	0.5005	1000	0.53786	0.537852	0.00137312	499.5	0.00521986	0.499001	1000
1648	43	12.7795	12.7795	0	501	NA	0.5005	1000	0.531212	0.531188	0.00147406	501.5	0.0162053	0.500999	1000
1649	44	13.0252	13.0252	0	501	NA	0.5005	1000	0.525677	0.525695	0.00153141	499	-0.0113323	0.498501	1000
1650	47	13.5987	13.5985	0.00570828	501.5	0.0316228	0.500999	1000	0.509896	0.509884	0.00159432	495.5	0.00708974	0.495005	1000
1651	49	14.1195	14.1195	0	501	NA	0.5005	1000	0.508137	0.508172	0.000911765	497	-0.0383544	0.496503	1000
1652	49	14.1411	14.1411	0	501	NA	0.5005	1000	0.515929	0.515866	0.00107628	504.5	0.0583824	0.503996	1000
1653	48	13.8346	13.8345	0.0016803	501.5	0.0316228	0.500999	1000	0.515053	0.514993	0.00101645	503	0.0588611	0.502498	1000
1654	47	13.6224	13.6224	0	501	NA	0.5005	1000	0.519918	0.519955	0.00106189	497	-0.0348507	0.496503	1000
1655	49	14.2254	14.2255	0.00321497	500.5	-0.0316228	0.5	1000	0.523305	0.523242	0.00108865	506	0.0583732	0.505495	1000
1656	49	14.2766	14.2766	0.00210825	501.5	0.0316228	0.500999	1000	0.527704	0.527609	0.00120522	506	0.0788651	0.505495	1000
1657	52	15.0152	15.0152	0	501	NA	0.5005	1000	0.520029	0.51996	0.00114512	506	0.0606224	0.505495	1000
1658	53	15.1746	15.1746	0	501	NA	0.5005	1000	0.510399	0.510389	0.000751772	504	0.0123925	0.503497	1000
1659	52	14.89	14.89	0	501	NA	0.5005	1000	0.509268	0.50926	0.000972027	500	0.00805615	0.4995	1000
1660	53	14.9878	14.9878	0	501	NA	0.5005	1000	0.503888	0.503823	0.00126719	504.5	0.0511624	0.503996	1000
1661	53	15.0748	15.0748	0.00238858	501.5	0.0316228	0.500999	1000	0.509211	0.50916	0.0011951	504	0.0422972	0.503497	1000
1662	51	14.4728	14.4729	0.00340754	500.5	-0.0316228	0.5	1000	0.505572	0.505534	0.00129879	501.5	0.0291128	0.500999	1000
1663	50	14.3075	14.3075	0.000469816	501.5	0.0316228	0.500999	1000	0.511045	0.510994	0.00102249	509.5	0.0499371	0.508991	1000
1664	50	14.3075	14.3075	0	501	NA	0.5005	1000	0.511045	0.510984	0.00113335	508	0.0537501	0.507493	1000
1665	52	14.817	14.817	0	501	NA	0.5005	1000	0.507211	0.507199	0.00119949	503	0.0103402	0.502498	1000
1666	53	15.0507	15.0506	0.00267959	501.5	0.0316228	0.500999	1000	0.506335	0.506332	0.00135449	500	0.0020905	0.4995	1000
1667	52	14.8008	14.8008	0	501	NA	0.5005	1000	0.507045	0.507017	0.00104795	503.5	0.0274194	0.502997	1000
1668	52	14.8008	14.8007	0.0027275	501.5	0.0316228	0.500999	1000	0.507045	0.506998	0.00121184	501.5	0.0387949	0.500999	1000
1669	54	15.0896	15.0896	0	501	NA	0.5005	1000	0.494396	0.494296	0.00123853	503.5	0.0802054	0.502997	1000
1670	50	14.139	14.139	0	501	NA	0.5005	1000	0.501607	0.501553	0.00118541	501.5	0.0458466	0.500999	1000
1671	51	14.2405	14.2406	0.00137193	500.5	-0.0316228	0.5	1000	0.494395	0.494406	0.000991667	497	-0.0107998	0.496503	1000
1672	51	14.2405	14.2405	0	501	NA	0.5005	1000	0.494395	0.494434	0.001041	494	-0.0372522	0.493506	1000
1673	48	13.2227	13.2227	0	501	NA	0.5005	1000	0.482885	0.482963	0.00120052	492.5	-0.0652499	0.492008	1000
1674	48	13.1374	13.1374	0	501	NA	0.5005	1000	0.475926	0.476019	0.00109663	492	-0.0844694	0.491508	1000
1675	48	13.1374	13.1374	0	501	NA	0.5005	1000	0.475926	0.475968	0.00134684	490	-0.0315257	0.48951	1000
1676	46	12.6808	12.6808	0	501	NA	0.5005	1000	0.478784	0.478833	0.0010606	500	-0.0459092	0.4995	1000
1677	46	12.6495	12.6495	0	501	NA	0.5005	1000	0.477421	0.47752	0.00122175	489	-0.0806711	0.488511	1000
1678	45	12.525	12.525	0	501	NA	0.5005	1000	0.48569	0.485677	0.00116226	506	0.0114964	0.505495	1000
1679	45	12.525	12.525	0	501	NA	0.5005	1000	0.48569	0.485747	0.00133933	496.5	-0.0424477	0.496004	1000
1680	43	12.0947	12.0948	0.00302659	500.5	-0.0316228	0.5	1000	0.488471	0.488572	0.00125599	497	-0.0798345	0.496503	1000
1681	43	12.1581	12.1582	0.000263112	500.5	-0.0316228	0.5	1000	0.495225	0.495275	0.00126726	496.5	-0.0399046	0.496004	1000
1682	43	12.1581	12.1581	0	501	NA	0.5005	1000	0.495225	0.495307	0.00140581	491	-0.0583932	0.490509	1000
1683	42	11.9605	11.9604	0.000819903	501.5	0.0316228	0.500999	1000	0.500225	0.500237	0.00129392	501.5	-0.00940017	0.500999	1000
1684	42	12.129	12.129	0	501	NA	0.5005	1000	0.512134	0.512143	0.00136797	500.5	-0.00618465	0.5	1000
1685	41	11.7477	11.7477	0	501	NA	0.5005	1000	0.506026	0.506101	0.00155271	495.5	-0.0481999	0.495005	1000
1686	40	11.4516	11.4517	0.00240085	500.5	-0.0316228	0.5	1000	0.503874	0.504009	0.00169409	489	-0.0792458	0.488511	1000
1687	40	11.4516	11.4516	0	501	NA	0.5005	1000	0.503874	0.503866	0.00155691	498.5	0.00546426	0.498002	1000
1688	40	11.4516	11.4515	0.00348721	501.5	0.0316228	0.500999	1000	0.503874	0.503873	0.00182396	499.5	0.000866824	0.499001	1000
1689	41	11.5859	11.5861	0.00401299	500	-0.0403498	0.4995	1000	0.497347	0.49744	0.00152035	495.5	-0.0613189	0.495005	1000
1690	42	11.6958	11.6959	0.00315473	500.5	-0.0316228	0.5	1000	0.479362	0.479564	0.00203996	487.5	-0.0993481	0.487013	1000
1691	42	11.6958	11.6958	0	501	NA	0.5005	1000	0.479362	0.479466	0.00180886	497	-0.0574229	0.496503	1000
1692	41	11.5364	11.5365	0.00292812	500.5	-0.0316228	0.5	1000	0.487737	0.487861	0.00200686	496.5	-0.0616681	0.496004	1000
1693	41	11.5364	11.5364	0	501	NA	0.5005	1000	0.487737	0.487934	0.0020668	492	-0.0954691	0.491508	1000
1694	41	11.5364	11.5364	0	501	NA	0.5005	1000	0.487737	0.48787	0.00214314	495.5	-0.0619095	0.495005	1000
1695	5	1.63292	1.63292	0	501	NA	0.5005	1000	0.553487	0.554475	0.0129994	499.5	-0.0760376	0.499001	1000
1696	5	1.63292	1.63292	0	501	NA	0.5005	1000	0.553487	0.554657	0.0139841	497.5	-0.0837136	0.497003	1000
1697	6	2.00806	2.00806	0	501	NA	0.5005	1000	0.586286	0.587277	0.0119912	498	-0.0826021	0.497502	1000
1698	6	2.00806	2.00806	0	501	NA	0.5005	1000	0.586286	0.586482	0.00720362	502	-0.0272024	0.501499	1000
1699	7	2.26139	2.26139	0	501	NA	0.5005	1000	0.53639	0.537432	0.0100224	495.5	-0.103915	0.495005	1000
1700	9	2.95804	2.95804	0	501	NA	0.5005	1000	0.563843	0.564339	0.00602539	495.5	-0.0823009	0.495005	1000
1701	11	3.61513	3.61513	0	501	NA	0.5005	1000	0.580798	0.581299	0.00642035	495.5	-0.0780951	0.495005	1000
1702	12	3.79819	3.79819	0	501	NA	0.5005	1000	0.528978	0.529781	0.0070512	497.5	-0.113957	0.497003	1000
1703	11	3.66885	3.66886	0.000103291	500.5	-0.0316228	0.5	1000	0.585862	0.586869	0.0082042	488	-0.122801	0.487512	1000
1704	10	3.41839	3.41839	0	501	NA	0.5005	1000	0.621895	0.621884	0.00515272	505	0.00218019	0.504496	1000
1705	9	3.03024	3.03024	0	501	NA	0.5005	1000	0.604738	0.605447	0.00802439	499.5	-0.0884084	0.499001	1000
1706	9	2.92871	2.92871	0	501	NA	0.5005	1000	0.566262	0.567203	0.00862991	497.5	-0.109112	0.497003	1000
1707	9	2.92871	2.92871	0	501	NA	0.5005	1000	0.566262	0.566994	0.00752508	500	-0.0972431	0.4995	1000
1708	10	3.27405	3.2741	0.00617291	501	-0.00768393	0.5005	1000	0.574105	0.57481	0.00850033	493	-0.0829341	0.492507	1000
1709	11	3.60522	3.60522	0	501	NA	0.5005	1000	0.580512	0.581355	0.00886031	492.5	-0.0951713	0.492008	1000
1710	15	4.59003	4.59003	0	501	NA	0.5005	1000	0.507003	0.507479	0.00643619	497	-0.0739503	0.496503	1000
1711	23	6.82686	6.82692	0.00147799	500	-0.0430611	0.4995	1000	0.506063	0.50679	0.00497346	485	-0.146219	0.484515	1000
1712	26	7.37796	7.37796	0	501	NA	0.5005	1000	0.477897	0.478479	0.00475853	484.5	-0.12228	0.484016	1000
1713	25	6.86769	6.86775	0.00195228	500.5	-0.0316228	0.5	1000	0.456724	0.457765	0.00652263	483	-0.159611	0.482517	1000
1714	25	6.80133	6.80139	0.00188391	500.5	-0.0316228	0.5	1000	0.447216	0.448317	0.00613275	475.5	-0.179653	0.475025	1000
1715	26	7.16171	7.16171	0	501	NA	0.5005	1000	0.4725	0.472824	0.00368711	494	-0.0877923	0.493506	1000
1716	23	6.55728	6.55715	0.00412088	501.5	0.0316228	0.500999	1000	0.49171	0.491946	0.00337323	495	-0.0698114	0.494505	1000
1717	22	6.24627	6.24627	0	501	NA	0.5005	1000	0.485787	0.486368	0.00433943	488	-0.133844	0.487512	1000
1718	29	8.23134	8.23141	0.0023794	500.5	-0.0316228	0.5	1000	0.492788	0.493214	0.00332273	485.5	-0.128012	0.485015	1000
1719	29	8.57294	8.57305	0.00350552	500.5	-0.0316228	0.5	1000	0.517401	0.517618	0.00271892	497	-0.0797319	0.496503	1000
1720	27	8.43388	8.43378	0.00320504	502	0.0328949	0.501499	1000	0.576645	0.57668	0.00197159	498	-0.0175818	0.497502	1000
1721	29	8.87134	8.87134	0	501	NA	0.5005	1000	0.560711	0.560715	0.0019912	499	-0.00193526	0.498501	1000
1722	36	11.024	11.0239	0.00231644	501.5	0.0316228	0.500999	1000	0.555418	0.555329	0.00172757	505.5	0.0517274	0.504995	1000
1723	38	11.337	11.337	0	501	NA	0.5005	1000	0.534148	0.53411	0.00141449	499.5	0.026918	0.499001	1000
1724	41	12.1963	12.1963	0	501	NA	0.5005	1000	0.530606	0.530619	0.00140215	503.5	-0.00899978	0.502997	1000
1725	43	12.8442	12.8443	0.00239862	500.5	-0.0316228	0.5	1000	0.53444	0.5344	0.00132495	502	0.0301573	0.501499	1000
1726	46	13.587	13.5869	0.00406835	501.5	0.0316228	0.500999	1000	0.527139	0.52721	0.00102372	492	-0.0693135	0.491508	1000
1727	49	14.2568	14.2569	0.00165165	500.5	-0.0316228	0.5	1000	0.515945	0.515953	0.00116015	502	-0.0065853	0.501499	1000
1728	49	14.1195	14.1195	0	501	NA	0.5005	1000	0.508137	0.508167	0.001126	494	-0.0272022	0.493506	1000
1729	49	14.0063	14.0063	0	501	NA	0.5005	1000	0.50446	0.504509	0.00116341	497	-0.0416614	0.496503	1000
1730	48	13.8346	13.8346	0	501	NA	0.5005	1000	0.515053	0.514972	0.00106429	502.5	0.075959	0.501998	1000
1731	48	13.8467	13.8467	0	501	NA	0.5005	1000	0.51594	0.515896	0.00126631	502.5	0.0349807	0.501998	1000
1732	48	13.9125	13.9125	0	501	NA	0.5005	1000	0.521173	0.521142	0.000941679	505.5	0.0320075	0.504995	1000
1733	49	14.2766	14.2766	0	501	NA	0.5005	1000	0.527704	0.527551	0.00150454	511.5	0.101883	0.510989	1000
1734	50	14.5004	14.5004	0.000523015	501.5	0.0316228	0.500999	1000	0.522535	0.522546	0.000861892	499	-0.0121745	0.498501	1000
1735	52	14.9248	14.9247	0.000746969	501.5	0.0316228	0.500999	1000	0.511187	0.511078	0.00112417	507.5	0.0972673	0.506993	1000
1736	52	14.8826	14.8827	0.00609264	501	-0.0213439	0.5005	1000	0.511302	0.51123	0.00128508	506.5	0.0559227	0.505994	1000
1737	54	15.3811	15.3811	0	501	NA	0.5005	1000	0.511098	0.511075	0.000830814	502	0.027624	0.501499	1000
1738	55	15.5663	15.5662	0.00284804	501.5	0.0316228	0.500999	1000	0.5066	0.506535	0.000998596	507.5	0.0654766	0.506993	1000
1739	53	15.021	15.021	0	501	NA	0.5005	1000	0.505143	0.505061	0.00104595	508	0.0781288	0.507493	1000
1740	53	15.021	15.0211	0.00226526	500.5	-0.0316228	0.5	1000	0.505143	0.505137	0.000751811	501	0.00708985	0.5005	1000
1741	53	15.021	15.021	0	501	NA	0.5005	1000	0.505143	0.505117	0.000898177	508	0.029062	0.507493	1000
1742	54	15.3237	15.3237	0.000424613	501.5	0.0316228	0.500999	1000	0.505365	0.505316	0.00105563	500.5	0.0464356	0.5	1000
1743	54	15.3237	15.3238	0.0035817	500.5	-0.0316228	0.5	1000	0.505365	0.505347	0.00120933	503	0.0144187	0.502498	1000
1744	53	15.1422	15.1421	0.00273638	501.5	0.0316228	0.500999	1000	0.510362	0.510243	0.00107246	509.5	0.111093	0.508991	1000
1745	53	15.1422	15.1422	0.000470062	500.5	-0.0316228	0.5	1000	0.510362	0.510278	0.0010442	508.5	0.0800821	0.507992	1000
1746	54	15.3363	15.3361	0.00567423	501.5	0.0316228	0.500999	1000	0.506758	0.506753	0.00121875	499.5	0.00405709	0.499001	1000
1747	53	15.0319	15.0319	0	501	NA	0.5005	1000	0.50459	0.504542	0.000742765	507	0.064739	0.506494	1000
1748	53	14.8477	14.8477	0	501	NA	0.5005	1000	0.49865	0.498632	0.0011397	500	0.0156936	0.4995	1000
1749	52	14.5478	14.5478	0	501	NA	0.5005	1000	0.496706	0.496738	0.00100269	496	-0.031372	0.495504	1000
1750	50	13.8952	13.8952	0	501	NA	0.5005	1000	0.490469	0.490495	0.00135672	495.5	-0.0191227	0.495005	1000
1751	51	14.1622	14.1622	0.00127354	500.5	-0.0316228	0.5	1000	0.488118	0.488082	0.00122002	503	0.0299762	0.502498	1000
1752	50	13.8209	13.8209	0.00244468	501	-0.0214022	0.5005	1000	0.483873	0.483994	0.00122159	492	-0.0993758	0.491508	1000
1753	50	13.8209	13.8208	0.00345347	501.5	0.0316228	0.500999	1000	0.483873	0.483969	0.00120731	489.5	-0.079504	0.489011	1000
1754	48	13.1548	13.1548	0	501	NA	0.5005	1000	0.476281	0.476319	0.0010688	496.5	-0.0351235	0.496004	1000
1755	47	13.0223	13.0223	0	501	NA	0.5005	1000	0.483125	0.483128	0.00162406	497	-0.00162754	0.496503	1000
1756	47	12.9909	12.9909	0.000305829	501.5	0.0316228	0.500999	1000	0.481791	0.481876	0.00135902	493	-0.0620142	0.492507	1000
1757	46	12.7944	12.7944	0	501	NA	0.5005	1000	0.486846	0.486892	0.00138455	494	-0.0334501	0.493506	1000
1758	44	12.3317	12.3317	0	501	NA	0.5005	1000	0.488142	0.48823	0.00163677	493.5	-0.0536759	0.493007	1000
1759	44	12.3951	12.3951	0.00210846	501.5	0.0316228	0.500999	1000	0.494742	0.494796	0.00123202	497	-0.044148	0.496503	1000
1760	43	12.1581	12.1581	0	501	NA	0.5005	1000	0.495225	0.495224	0.00110417	502	0.00124154	0.501499	1000
1761	43	12.1581	12.1581	0.00131408	501.5	0.0316228	0.500999	1000	0.495225	0.495284	0.00175051	496.5	-0.0338234	0.496004	1000
1762	42	12.129	12.129	0	501	NA	0.5005	1000	0.512134	0.512215	0.00146859	492.5	-0.0548542	0.492008	1000
1763	42	12.129	12.129	0	501	NA	0.5005	1000	0.512134	0.512142	0.00118267	498.5	-0.00658664	0.498002	1000
1764	40	11.4516	11.4516	0.000848629	500.5	-0.0316228	0.5	1000	0.503874	0.503977	0.00168129	489	-0.0610646	0.488511	1000
1765	41	11.5859	11.5859	0	501	NA	0.5005	1000	0.497347	0.497385	0.00139815	497	-0.0270257	0.496503	1000
1766	41	11.5859	11.5861	0.00309371	500	-0.0447026	0.4995	1000	0.497347	0.497503	0.00168222	490.5	-0.0927855	0.49001	1000
1767	43	12.0481	12.0481	0	501	NA	0.5005	1000	0.4846	0.48472	0.00162619	490.5	-0.0737483	0.49001	1000
1768	43	12.0481	12.0481	0	501	NA	0.5005	1000	0.4846	0.484653	0.00158505	495	-0.0334758	0.494505	1000
1769	43	12.0481	12.0481	0	501	NA	0.5005	1000	0.4846	0.484715	0.00199364	495	-0.0576419	0.494505	1000
1770	42	11.8887	11.8887	0	501	NA	0.5005	1000	0.492901	0.49308	0.00179327	487.5	-0.0997032	0.487013	1000
1771	41	11.5364	11.5364	0.000385315	500.5	-0.0316228	0.5	1000	0.487737	0.487933	0.00208603	489.5	-0.0937834	0.489011	1000
1772	5	1.63292	1.63292	0	501	NA	0.5005	1000	0.553487	0.554155	0.0106641	499	-0.0626097	0.498501	1000
1773	5	1.63292	1.63292	0	501	NA	0.5005	1000	0.553487	0.554879	0.0149965	494	-0.0928442	0.493506	1000
1774	6	2.00806	2.00806	0	501	NA	0.5005	1000	0.586286	0.586866	0.0096294	501.5	-0.0601709	0.500999	1000
1775	7	2.3764	2.3764	0	501	NA	0.5005	1000	0.607772	0.608079	0.0088145	505.5	-0.0348387	0.504995	1000
1776	10	3.04371	3.04388	0.00536455	500.5	-0.0316228	0.5	1000	0.489035	0.490038	0.00880013	495	-0.113914	0.494505	1000
1777	11	3.40193	3.40193	0	501	NA	0.5005	1000	0.509708	0.510601	0.00913195	500.5	-0.0977455	0.5	1000
1778	11	3.40193	3.40193	0	501	NA	0.5005	1000	0.509708	0.51078	0.00845055	493.5	-0.126747	0.493007	1000
1779	10	3.3618	3.36175	0.00138812	501.5	0.0316228	0.500999	1000	0.595295	0.595947	0.00734026	503	-0.0888721	0.502498	1000
1780	10	3.3618	3.3618	0	501	NA	0.5005	1000	0.595295	0.595762	0.00610165	501.5	-0.0766144	0.500999	1000
1781	10	3.41839	3.41839	0	501	NA	0.5005	1000	0.621895	0.622157	0.00659335	507.5	-0.0396425	0.506993	1000
1782	11	3.5985	3.5985	0	501	NA	0.5005	1000	0.580904	0.581156	0.00531167	500	-0.04741	0.4995	1000
1783	12	3.90249	3.90249	0	501	NA	0.5005	1000	0.58316	0.58353	0.00657489	500.5	-0.0562524	0.5	1000
1784	12	3.90249	3.90249	0	501	NA	0.5005	1000	0.58316	0.583583	0.00612668	498.5	-0.0690745	0.498002	1000
1785	10	3.27405	3.27405	0	501	NA	0.5005	1000	0.574105	0.574622	0.00790514	501.5	-0.0653568	0.500999	1000
1786	13	4.20498	4.20498	0	501	NA	0.5005	1000	0.569484	0.570127	0.0067615	494	-0.09511	0.493506	1000
1787	18	5.75462	5.75464	0.000595796	500.5	-0.0316228	0.5	1000	0.58088	0.581026	0.00302841	496	-0.0482867	0.495504	1000
1788	24	6.82945	6.82945	0	501	NA	0.5005	1000	0.473841	0.474375	0.00506343	491	-0.105378	0.490509	1000
1789	26	7.23805	7.23822	0.00581732	501	-0.0291264	0.5005	1000	0.459145	0.459834	0.00456529	481.5	-0.150871	0.481019	1000
1790	24	6.56684	6.56684	0	501	NA	0.5005	1000	0.443235	0.444141	0.00569943	480	-0.158849	0.47952	1000
1791	23	6.52273	6.52289	0.00505066	500.5	-0.0316228	0.5	1000	0.478884	0.479643	0.00451763	479.5	-0.167996	0.479021	1000
1792	24	6.68762	6.68764	0.000674697	500.5	-0.0316228	0.5	1000	0.472367	0.472709	0.00382146	497.5	-0.0895157	0.497003	1000
1793	23	6.55728	6.55728	0	501	NA	0.5005	1000	0.49171	0.492138	0.00401458	490	-0.106586	0.48951	1000
1794	23	6.50491	6.50522	0.00986805	500.5	-0.0316228	0.5	1000	0.482096	0.482459	0.00365476	495	-0.0991808	0.494505	1000
1795	27	7.71997	7.71997	0	501	NA	0.5005	1000	0.501421	0.501693	0.00311756	488.5	-0.087284	0.488012	1000
1796	27	7.99743	7.99772	0.00764332	500	-0.0376051	0.4995	1000	0.51914	0.519321	0.00342683	495.5	-0.0530081	0.495005	1000
1797	27	8.31294	8.31294	0	501	NA	0.5005	1000	0.560832	0.560906	0.00200629	496.5	-0.0367555	0.496004	1000
1798	31	9.45019	9.45015	0.00125797	501.5	0.0316228	0.500999	1000	0.548457	0.548635	0.00229307	495	-0.0776098	0.494505	1000
1799	35	10.5841	10.5841	0	501	NA	0.5005	1000	0.543173	0.543129	0.00176666	504.5	0.0248758	0.503996	1000
1800	39	11.6636	11.6635	0.00305515	501	0.0268548	0.5005	1000	0.536448	0.536468	0.00176172	499.5	-0.0109356	0.499001	1000
1801	42	12.5377	12.5377	0	501	NA	0.5005	1000	0.53388	0.533898	0.00084382	498.5	-0.020811	0.498002	1000
1802	46	13.5399	13.5399	0.000489696	501.5	0.0316228	0.500999	1000	0.521753	0.521775	0.0014401	500.5	-0.0154952	0.5	1000
1803	46	13.587	13.5871	0.0022977	500.5	-0.0316228	0.5	1000	0.527139	0.527208	0.00117994	495	-0.0590942	0.494505	1000
1804	49	14.2659	14.2659	0	501	NA	0.5005	1000	0.517041	0.517036	0.00121385	501	0.00401628	0.5005	1000
1805	51	14.6569	14.6569	0	501	NA	0.5005	1000	0.509112	0.509177	0.00112331	499.5	-0.057579	0.499001	1000
1806	49	14.0063	14.0063	0.00171403	500.5	-0.0316228	0.5	1000	0.50446	0.504492	0.00119862	498	-0.026127	0.497502	1000
1807	48	13.8346	13.8346	0.000749285	501.5	0.0316228	0.500999	1000	0.515053	0.515064	0.000945963	501	-0.0114473	0.5005	1000
1808	48	13.8467	13.8467	0	501	NA	0.5005	1000	0.51594	0.515943	0.0010617	497.5	-0.00225543	0.497003	1000
1809	48	13.9125	13.9125	0	501	NA	0.5005	1000	0.521173	0.521099	0.00122659	503.5	0.0596285	0.502997	1000
1810	49	14.2526	14.2527	0.00378032	500.5	-0.0316228	0.5	1000	0.524416	0.524341	0.00118473	503	0.0632886	0.502498	1000
1811	51	14.6598	14.6598	0	501	NA	0.5005	1000	0.512478	0.512507	0.00114538	500	-0.0246072	0.4995	1000
1812	51	14.6327	14.6327	0	501	NA	0.5005	1000	0.512123	0.512105	0.00112666	502.5	0.0156624	0.501998	1000
1813	52	14.9266	14.9266	0	501	NA	0.5005	1000	0.513577	0.513572	0.00110762	503	0.00443951	0.502498	1000
1814	51	14.668	14.668	0	501	NA	0.5005	1000	0.515786	0.515733	0.0011273	503.5	0.0467366	0.502997	1000
1815	53	15.1313	15.1313	2.4449e-05	500.5	-0.0316228	0.5	1000	0.511885	0.511819	0.00111472	506	0.0591016	0.505495	1000
1816	53	15.0558	15.0559	0.00203757	500.5	-0.0316228	0.5	1000	0.507026	0.506956	0.00106506	505	0.0656036	0.504496	1000
1817	53	15.0558	15.0558	0	501	NA	0.5005	1000	0.507026	0.506951	0.00110678	508.5	0.0680508	0.507992	1000
1818	53	15.0558	15.0557	0.00238995	502	0.0317567	0.501499	1000	0.507026	0.506976	0.000948468	502	0.0523725	0.501499	1000
1819	54	15.2807	15.2807	0	501	NA	0.5005	1000	0.502331	0.502329	0.000965822	497.5	0.00183877	0.497003	1000
1820	54	15.2807	15.2807	0	501	NA	0.5005	1000	0.502331	0.502273	0.00112365	504.5	0.0515226	0.503996	1000
1821	54	15.2807	15.2807	0.00326998	500	-0.0130738	0.4995	1000	0.502331	0.502282	0.00134145	499.5	0.0369033	0.499001	1000
1822	55	15.5144	15.5142	0.00645431	501.5	0.0316228	0.500999	1000	0.501576	0.501449	0.0012203	510.5	0.10453	0.50999	1000
1823	55	15.5016	15.5016	0	501	NA	0.5005	1000	0.501761	0.501732	0.00108862	500.5	0.0266733	0.5	1000
1824	53	15.1215	15.1215	0	501	NA	0.5005	1000	0.508216	0.508223	0.00085323	495	-0.0093276	0.494505	1000
1825	54	15.3487	15.3487	0.000581845	501.5	0.0316228	0.500999	1000	0.50698	0.50698	0.000895937	500.5	-0.000166106	0.5	1000
1826	54	15.1891	15.1889	0.00580967	501.5	0.0289742	0.500999	1000	0.50206	0.502055	0.000982691	495	0.00549019	0.494505	1000
1827	52	14.5439	14.5439	0	501	NA	0.5005	1000	0.496555	0.496547	0.00106846	500.5	0.00774197	0.5	1000
1828	53	14.875	14.8751	0.00242656	500.5	-0.0316228	0.5	1000	0.499348	0.499319	0.00102286	503.5	0.0281939	0.502997	1000
1829	54	15.1421	15.1421	0	501	NA	0.5005	1000	0.496963	0.496934	0.00144273	500	0.0199262	0.4995	1000
1830	54	15.1421	15.1421	0	501	NA	0.5005	1000	0.496963	0.496928	0.00114261	503.5	0.030469	0.502997	1000
1831	51	14.1593	14.1593	0	501	NA	0.5005	1000	0.487657	0.487696	0.00107462	496	-0.0371011	0.495504	1000
1832	51	14.1623	14.1624	0.00232741	500.5	-0.0316228	0.5	1000	0.487774	0.487742	0.00110268	503	0.0283827	0.502498	1000
1833	50	13.8485	13.8485	0.000141901	501.5	0.0316228	0.500999	1000	0.484979	0.485038	0.000933626	494.5	-0.0637521	0.494006	1000
1834	49	13.6273	13.6273	0	501	NA	0.5005	1000	0.488102	0.488174	0.00109492	498.5	-0.0654952	0.498002	1000
1835	48	13.275	13.275	0	501	NA	0.5005	1000	0.483592	0.483717	0.00146291	495	-0.0855469	0.494505	1000
1836	46	12.7944	12.7945	0.00422673	501	-0.0312314	0.5005	1000	0.486846	0.486851	0.00140983	496	-0.00319939	0.495504	1000
1837	45	12.6622	12.6622	0	501	NA	0.5005	1000	0.491983	0.492079	0.00129601	491	-0.0743232	0.490509	1000
1838	44	12.3951	12.3951	0	501	NA	0.5005	1000	0.494742	0.494795	0.00138902	494.5	-0.0378189	0.494006	1000
1839	43	12.1581	12.1581	0	501	NA	0.5005	1000	0.495225	0.495238	0.00145773	497	-0.00921841	0.496503	1000
1840	46	12.9714	12.9714	0	501	NA	0.5005	1000	0.497583	0.497621	0.00159855	495.5	-0.0241803	0.495005	1000
1841	44	12.6156	12.6156	0	501	NA	0.5005	1000	0.510239	0.510342	0.00137715	495	-0.0746166	0.494505	1000
1842	44	12.6156	12.6157	0.00362347	500	-0.0421258	0.4995	1000	0.510239	0.51029	0.00135946	497.5	-0.037625	0.497003	1000
1843	42	11.9383	11.9383	0	501	NA	0.5005	1000	0.502282	0.502346	0.00122791	497.5	-0.0521475	0.497003	1000
1844	42	11.9383	11.9383	0	501	NA	0.5005	1000	0.502282	0.502347	0.00135578	497.5	-0.0480745	0.497003	1000
1845	43	12.0481	12.0481	0	501	NA	0.5005	1000	0.4846	0.484741	0.00181951	497	-0.0771192	0.496503	1000
1846	43	12.0481	12.0481	0	501	NA	0.5005	1000	0.4846	0.484753	0.00160023	491.5	-0.0953493	0.491009	1000
1847	43	12.0481	12.0481	0	501	NA	0.5005	1000	0.4846	0.484753	0.00151108	493	-0.100893	0.492507	1000
1848	42	11.8887	11.8886	0.00264598	502	0.042453	0.501499	1000	0.492901	0.493126	0.00186061	485.5	-0.120943	0.485015	1000
1849	5	1.63292	1.63292	0	501	NA	0.5005	1000	0.553487	0.554692	0.0138768	497	-0.0868334	0.496503	1000
1850	5	1.63292	1.63292	0	501	NA	0.5005	1000	0.553487	0.554544	0.0133599	497	-0.0791282	0.496503	1000
1851	6	2.00806	2.00806	0	501	NA	0.5005	1000	0.586286	0.586776	0.00822548	498.5	-0.0595356	0.498002	1000
1852	10	3.04371	3.04371	0	501	NA	0.5005	1000	0.489035	0.490361	0.0103808	490.5	-0.127696	0.49001	1000
1853	11	3.40193	3.40193	0	501	NA	0.5005	1000	0.509708	0.510582	0.00833755	497	-0.104761	0.496503	1000
1854	13	4.04014	4.04014	0	501	NA	0.5005	1000	0.518684	0.51963	0.00771119	494.5	-0.122583	0.494006	1000
1855	11	3.47976	3.47975	0.00021241	501.5	0.0316228	0.500999	1000	0.522246	0.52295	0.00853123	500.5	-0.082541	0.5	1000
1856	11	3.69296	3.69295	0.000441969	501.5	0.0316228	0.500999	1000	0.603377	0.603635	0.00491093	502.5	-0.052421	0.501998	1000
1857	12	4.03831	4.03831	0	501	NA	0.5005	1000	0.610654	0.611006	0.00578113	499	-0.061015	0.498501	1000
1858	14	4.47466	4.47474	0.00254986	500.5	-0.0316228	0.5	1000	0.570516	0.57103	0.00534285	495	-0.096249	0.494505	1000
1859	14	4.47466	4.47466	0	501	NA	0.5005	1000	0.570516	0.571074	0.00489918	486.5	-0.113984	0.486014	1000
1860	15	4.79911	4.79933	0.00495091	499.5	-0.0457488	0.499001	1000	0.575741	0.576207	0.00558377	492.5	-0.0833876	0.492008	1000
1861	14	4.51036	4.51047	0.00524159	501	-0.0215088	0.5005	1000	0.575615	0.575946	0.00483995	500.5	-0.0683236	0.5	1000
1862	17	5.43687	5.43687	0	501	NA	0.5005	1000	0.579407	0.579635	0.00365836	494	-0.0623892	0.493506	1000
1863	19	5.95554	5.95561	0.00225627	500.5	-0.0316228	0.5	1000	0.5709	0.571179	0.00390524	492	-0.0714168	0.491508	1000
1864	20	6.20713	6.20732	0.00613818	500.5	-0.0316228	0.5	1000	0.561772	0.562045	0.00390527	495.5	-0.0699491	0.495005	1000
1865	23	6.55095	6.55135	0.010166	500	-0.0390734	0.4995	1000	0.483804	0.484747	0.00605205	479.5	-0.155739	0.479021	1000
1866	23	6.55095	6.55095	0	501	NA	0.5005	1000	0.483804	0.484554	0.00518641	488	-0.144565	0.487512	1000
1867	24	6.52351	6.5236	0.00294399	500.5	-0.0316228	0.5	1000	0.458691	0.459397	0.00425035	480.5	-0.166157	0.48002	1000
1868	22	6.24352	6.24352	0	501	NA	0.5005	1000	0.485537	0.485917	0.00400764	488.5	-0.0947181	0.488012	1000
1869	23	6.55728	6.55739	0.00352783	500.5	-0.0316228	0.5	1000	0.49171	0.492116	0.00454811	490.5	-0.0892576	0.49001	1000
1870	23	6.50491	6.50499	0.00262336	500.5	-0.0316228	0.5	1000	0.482096	0.482391	0.00401014	493	-0.0735583	0.492507	1000
1871	25	7.18265	7.18265	0	501	NA	0.5005	1000	0.50616	0.506638	0.00374473	490	-0.127598	0.48951	1000
1872	26	7.69344	7.69344	0	501	NA	0.5005	1000	0.515723	0.516214	0.00523479	491.5	-0.0937324	0.491009	1000
1873	25	7.69438	7.6945	0.00365375	500	-0.0335599	0.4995	1000	0.559921	0.559934	0.00236323	498	-0.00571208	0.497502	1000
1874	32	9.83854	9.83853	0.000234982	501.5	0.0316228	0.500999	1000	0.555589	0.55549	0.00157911	513	0.0628622	0.512488	1000
1875	35	10.6858	10.6858	0	501	NA	0.5005	1000	0.554592	0.55458	0.00138905	503	0.00835542	0.502498	1000
1876	40	12.0261	12.0261	0	501	NA	0.5005	1000	0.543173	0.543093	0.0016536	505.5	0.048857	0.504995	1000
1877	43	12.7985	12.7985	0.000671089	501.5	0.0316228	0.500999	1000	0.533595	0.533648	0.00126838	497.5	-0.0413467	0.497003	1000
1878	45	13.1958	13.1958	0	501	NA	0.5005	1000	0.518054	0.518087	0.00153665	491	-0.021498	0.490509	1000
1879	46	13.5569	13.5569	0	501	NA	0.5005	1000	0.52583	0.52582	0.00116349	501.5	0.00814113	0.500999	1000
1880	48	13.9218	13.9218	0	501	NA	0.5005	1000	0.513475	0.513541	0.000912087	494.5	-0.0724545	0.494006	1000
1881	50	14.3128	14.3129	0.00366155	500.5	-0.0316228	0.5	1000	0.50553	0.505494	0.00132573	504.5	0.0270028	0.503996	1000
1882	49	14.0063	14.0062	0.00237517	502.5	0.0418533	0.501998	1000	0.50446	0.504441	0.00114777	500	0.0165477	0.4995	1000
1883	48	13.7201	13.7201	0	501	NA	0.5005	1000	0.505226	0.50529	0.00141629	495	-0.0450468	0.494505	1000
1884	49	14.1368	14.1367	0.00244772	502	0.0447432	0.501499	1000	0.51725	0.517118	0.00137328	508	0.0963924	0.507493	1000
1885	48	13.9125	13.9125	0	501	NA	0.5005	1000	0.521173	0.521169	0.00124175	499	0.00262984	0.498501	1000
1886	50	14.412	14.4119	0.00087532	501.5	0.0316228	0.500999	1000	0.51412	0.514068	0.00114251	505.5	0.0454558	0.504995	1000
1887	49	14.144	14.144	9.77916e-06	500.5	-0.0316228	0.5	1000	0.518443	0.518417	0.00104337	502	0.0248873	0.501499	1000
1888	51	14.6327	14.6326	0.00575121	501.5	0.0316228	0.500999	1000	0.512123	0.512102	0.00103831	504.5	0.0204145	0.503996	1000
1889	52	14.9266	14.9266	0	501	NA	0.5005	1000	0.513577	0.513498	0.00115453	505	0.0683514	0.504496	1000
1890	51	14.668	14.668	0	501	NA	0.5005	1000	0.515786	0.515741	0.00111981	504.5	0.0402319	0.503996	1000
1891	51	14.668	14.668	0	501	NA	0.5005	1000	0.515786	0.5157	0.00101345	505.5	0.0848305	0.504995	1000
1892	52	14.8707	14.8706	0.00205156	502	0.0349566	0.501499	1000	0.511705	0.511649	0.000966464	503	0.0582164	0.502498	1000
1893	53	15.0558	15.0557	0.00366587	501	0.0272736	0.5005	1000	0.507026	0.506999	0.00100148	502.5	0.027217	0.501998	1000
1894	53	15.0558	15.0559	0.00555932	501	-0.0241843	0.5005	1000	0.507026	0.506841	0.00175595	509.5	0.105193	0.508991	1000
1895	54	15.3283	15.3283	0	501	NA	0.5005	1000	0.506938	0.506899	0.0010218	504.5	0.0380584	0.503996	1000
1896	55	15.5653	15.5653	0.000744338	501.5	0.0316228	0.500999	1000	0.503547	0.50348	0.00113968	504	0.0588695	0.503497	1000
1897	54	15.2807	15.2807	0	501	NA	0.5005	1000	0.502331	0.502307	0.000699131	502.5	0.035135	0.501998	1000
1898	54	15.2807	15.2807	0	501	NA	0.5005	1000	0.502331	0.502316	0.000968243	498.5	0.0159984	0.498002	1000
1899	56	15.7084	15.7084	0	501	NA	0.5005	1000	0.498258	0.498266	0.00104084	496.5	-0.00759338	0.496004	1000
1900	56	15.7084	15.7084	0.000779882	501.5	0.0316228	0.500999	1000	0.498258	0.498244	0.00117281	498.5	0.0118767	0.498002	1000
1901	55	15.5431	15.5431	0	501	NA	0.5005	1000	0.5031	0.503094	0.00108461	496.5	0.00603513	0.496004	1000
1902	58	16.1716	16.1716	0	501	NA	0.5005	1000	0.497337	0.497346	0.000847066	499.5	-0.0108468	0.499001	1000
1903	55	15.3041	15.304	0.00302994	501	0.0119906	0.5005	1000	0.492737	0.49277	0.00117356	497	-0.0282498	0.496503	1000
1904	54	15.1749	15.1749	0.00122912	500.5	-0.0316228	0.5	1000	0.501206	0.501268	0.00107264	491.5	-0.0579899	0.491009	1000
1905	54	15.1421	15.1421	0	501	NA	0.5005	1000	0.496963	0.496926	0.000900355	502.5	0.0418013	0.501998	1000
1906	54	15.1421	15.1421	0	501	NA	0.5005	1000	0.496963	0.496945	0.00137031	503.5	0.0131513	0.502997	1000
1907	54	15.1421	15.1421	0	501	NA	0.5005	1000	0.496963	0.497017	0.00102739	495.5	-0.0522524	0.495005	1000
1908	54	15.1111	15.1111	0.00114949	501	0.0263814	0.5005	1000	0.494401	0.494406	0.00124832	499.5	-0.00378169	0.499001	1000
1909	53	14.808	14.8079	0.00341442	501.5	0.0316228	0.500999	1000	0.493734	0.493694	0.00107058	499.5	0.0374005	0.499001	1000
1910	50	13.8485	13.8485	0	501	NA	0.5005	1000	0.484979	0.485048	0.00107986	497.5	-0.0643499	0.497003	1000
1911	50	13.8485	13.8485	0	501	NA	0.5005	1000	0.484979	0.485014	0.00104668	497.5	-0.0331827	0.497003	1000
1912	49	13.6273	13.6273	0	501	NA	0.5005	1000	0.488102	0.488108	0.00124264	502	-0.00434392	0.501499	1000
1913	49	13.6273	13.6271	0.00606872	502	0.0391969	0.501499	1000	0.488102	0.488121	0.00105479	494.5	-0.0181745	0.494006	1000
1914	48	13.4772	13.4772	0.00105574	500.5	-0.0316228	0.5	1000	0.495011	0.495029	0.00131975	497	-0.0142254	0.496503	1000
1915	48	13.4182	13.4181	0.00224574	501.5	0.0316228	0.500999	1000	0.492062	0.492056	0.00127352	496.5	0.00445878	0.496004	1000
1916	46	12.8818	12.8818	0	501	NA	0.5005	1000	0.493685	0.493661	0.0010916	503	0.0223416	0.502498	1000
1917	46	12.9714	12.9715	0.00197348	500	-0.0364144	0.4995	1000	0.497583	0.497651	0.00132217	495	-0.0518714	0.494505	1000
1918	45	12.8133	12.8132	0.00115835	501.5	0.0316228	0.500999	1000	0.505239	0.505311	0.00153811	494.5	-0.0466305	0.494006	1000
1919	44	12.6156	12.6156	0	501	NA	0.5005	1000	0.510239	0.510338	0.00149973	492	-0.0661883	0.491508	1000
1920	44	12.6156	12.6156	0.000488627	500.5	-0.0316228	0.5	1000	0.510239	0.510178	0.00152254	505	0.0397777	0.504496	1000
1921	43	12.1881	12.1881	0	501	NA	0.5005	1000	0.501518	0.50159	0.00137983	495.5	-0.0523705	0.495005	1000
1922	44	12.298	12.298	0	501	NA	0.5005	1000	0.484255	0.484368	0.00136488	492.5	-0.0825247	0.492008	1000
1923	44	12.298	12.298	0	501	NA	0.5005	1000	0.484255	0.484437	0.00170752	481.5	-0.106699	0.481019	1000
1924	45	12.5674	12.5675	0.00348884	500.5	-0.0316228	0.5	1000	0.485468	0.485515	0.00128327	497	-0.0361919	0.496503	1000
1925	44	12.408	12.408	0	501	NA	0.5005	1000	0.493411	0.493486	0.0014849	492	-0.04995	0.491508	1000
1926	44	12.408	12.408	0	501	NA	0.5005	1000	0.493411	0.493517	0.00176847	498	-0.059692	0.497502	1000
1927	5	1.63292	1.63292	0	501	NA	0.5005	1000	0.553487	0.554851	0.0147373	494.5	-0.092557	0.494006	1000
1928	6	2.00806	2.00806	0	501	NA	0.5005	1000	0.586286	0.587025	0.0111439	502.5	-0.0663153	0.501998	1000
1929	8	2.59982	2.59982	0	501	NA	0.5005	1000	0.544768	0.545756	0.00885567	495	-0.111483	0.494505	1000
1930	9	2.67536	2.67536	0	501	NA	0.5005	1000	0.461518	0.46252	0.00924645	493	-0.108364	0.492507	1000
1931	13	4.02184	4.02184	0	501	NA	0.5005	1000	0.513053	0.51422	0.00853357	487	-0.136737	0.486513	1000
1932	12	3.76851	3.76851	0	501	NA	0.5005	1000	0.513585	0.514885	0.0099443	490	-0.130736	0.48951	1000
1933	12	3.76851	3.76851	0	501	NA	0.5005	1000	0.513585	0.514085	0.00631658	496	-0.079189	0.495504	1000
1934	10	3.50579	3.50579	0.00021241	501.5	0.0316228	0.500999	1000	0.665418	0.665362	0.00338651	505.5	0.0165171	0.504995	1000
1935	15	4.94692	4.94692	0	501	NA	0.5005	1000	0.616242	0.616155	0.00374542	495	0.0231026	0.494505	1000
1936	17	5.51348	5.51356	0.0024226	501	-0.0312909	0.5005	1000	0.606328	0.606282	0.00304217	499.5	0.0150727	0.499001	1000
1937	16	5.18903	5.18903	0	501	NA	0.5005	1000	0.603668	0.603642	0.00457191	493.5	0.00570087	0.493007	1000
1938	16	5.18903	5.18897	0.00186294	501.5	0.0316228	0.500999	1000	0.603668	0.603881	0.00241417	492	-0.0884043	0.491508	1000
1939	16	5.05435	5.05435	0	501	NA	0.5005	1000	0.573555	0.573866	0.00394847	494.5	-0.0787922	0.494006	1000
1940	18	5.66937	5.66937	0	501	NA	0.5005	1000	0.57292	0.572912	0.00381197	506	0.00204783	0.505495	1000
1941	20	5.87916	5.87916	0	501	NA	0.5005	1000	0.503795	0.504164	0.00444928	494.5	-0.082993	0.494006	1000
1942	22	6.31898	6.31898	0	501	NA	0.5005	1000	0.484707	0.485682	0.00645852	480.5	-0.150996	0.48002	1000
1943	22	6.31898	6.319	0.00497959	501	-0.00506371	0.5005	1000	0.484707	0.485417	0.0056121	488	-0.126512	0.487512	1000
1944	23	6.36169	6.36218	0.0126732	500	-0.038703	0.4995	1000	0.465093	0.466049	0.0046336	472.5	-0.206445	0.472028	1000
1945	22	6.24352	6.24378	0.00822783	500.5	-0.0316228	0.5	1000	0.485537	0.486019	0.00417656	490	-0.115376	0.48951	1000
1946	22	6.24627	6.24622	0.00164339	501.5	0.0316228	0.500999	1000	0.485787	0.486354	0.00471065	486	-0.120347	0.485514	1000
1947	23	6.50491	6.50491	0	501	NA	0.5005	1000	0.482096	0.482579	0.00410296	489	-0.1176	0.488511	1000
1948	23	6.6523	6.6523	0	501	NA	0.5005	1000	0.506074	0.506328	0.00366337	497	-0.0691748	0.496503	1000
1949	26	7.69344	7.69344	0	501	NA	0.5005	1000	0.515723	0.516016	0.00382672	493.5	-0.0765923	0.493007	1000
1950	27	8.07645	8.07672	0.00860102	500.5	-0.0316228	0.5	1000	0.5261	0.52643	0.00361821	492.5	-0.0913088	0.492008	1000
1951	31	9.55633	9.55633	0	501	NA	0.5005	1000	0.554498	0.554554	0.00180216	495	-0.0312428	0.494505	1000
1952	35	10.6377	10.6377	0	501	NA	0.5005	1000	0.551846	0.551879	0.00158457	496	-0.0209601	0.495504	1000
1953	39	11.682	11.682	0	501	NA	0.5005	1000	0.539455	0.53945	0.00147287	501.5	0.00339904	0.500999	1000
1954	43	12.6495	12.6495	0.00190711	501.5	0.0316228	0.500999	1000	0.52293	0.52296	0.00138394	499	-0.0217761	0.498501	1000
1955	44	12.956	12.956	0	501	NA	0.5005	1000	0.523726	0.52381	0.00134007	496.5	-0.0622969	0.496004	1000
1956	47	13.715	13.715	0	501	NA	0.5005	1000	0.517898	0.517928	0.00112498	503.5	-0.0264096	0.502997	1000
1957	49	14.1151	14.1151	0	501	NA	0.5005	1000	0.507778	0.507797	0.00116756	500	-0.0155726	0.4995	1000
1958	50	14.3128	14.3128	0	501	NA	0.5005	1000	0.50553	0.505605	0.00136245	494.5	-0.0552534	0.494006	1000
1959	49	14.0063	14.0063	0	501	NA	0.5005	1000	0.50446	0.50451	0.000924178	499.5	-0.0535442	0.499001	1000
1960	48	13.7201	13.7201	0	501	NA	0.5005	1000	0.505226	0.505311	0.00106814	493	-0.0789044	0.492507	1000
1961	49	14.1368	14.137	0.00467619	500.5	-0.0412221	0.5	1000	0.51725	0.517263	0.000978939	500	-0.0133741	0.4995	1000
1962	48	13.9125	13.9125	0	501	NA	0.5005	1000	0.521173	0.5211	0.0011709	508.5	0.0623416	0.507992	1000
1963	49	14.1199	14.1198	0.00403697	501.5	0.0316228	0.500999	1000	0.515154	0.515146	0.000771978	501	0.00992221	0.5005	1000
1964	50	14.4328	14.4328	0.000812218	501.5	0.0316228	0.500999	1000	0.517364	0.517304	0.00111522	510	0.0545558	0.509491	1000
1965	51	14.7029	14.7029	0	501	NA	0.5005	1000	0.517623	0.517613	0.00104056	501.5	0.00944467	0.500999	1000
1966	52	14.9266	14.9266	0	501	NA	0.5005	1000	0.513577	0.51355	0.00101032	502	0.026383	0.501499	1000
1967	51	14.668	14.668	0	501	NA	0.5005	1000	0.515786	0.515685	0.00141038	508	0.0713797	0.507493	1000
1968	51	14.668	14.668	0	501	NA	0.5005	1000	0.515786	0.515757	0.00099987	496	0.029307	0.495504	1000
1969	51	14.6375	14.6375	0	501	NA	0.5005	1000	0.514593	0.514549	0.00103275	506.5	0.0430394	0.505994	1000
1970	52	14.8707	14.8707	0	501	NA	0.5005	1000	0.511705	0.511698	0.000871986	502	0.0084987	0.501499	1000
1971	52	14.8707	14.8707	0	501	NA	0.5005	1000	0.511705	0.511692	0.000914247	502	0.0143507	0.501499	1000
1972	54	15.3283	15.3283	0.00203651	501	-0.00995064	0.5005	1000	0.506938	0.506838	0.00154455	505.5	0.0646305	0.504995	1000
1973	55	15.5653	15.5653	0	501	NA	0.5005	1000	0.503547	0.503543	0.00106499	504	0.00424744	0.503497	1000
1974	55	15.5653	15.5654	0.00318533	500.5	-0.0316228	0.5	1000	0.503547	0.503529	0.00118251	501.5	0.0156873	0.500999	1000
1975	55	15.5653	15.5654	0.00212867	500.5	-0.0316228	0.5	1000	0.503547	0.50355	0.00105023	501	-0.00237551	0.5005	1000
1976	54	15.2807	15.2808	0.00324574	500	-0.0414196	0.4995	1000	0.502331	0.502324	0.000777081	502.5	0.00938866	0.501998	1000
1977	56	15.7084	15.7084	0	501	NA	0.5005	1000	0.498258	0.498269	0.00090085	498.5	-0.0126027	0.498002	1000
1978	55	15.5431	15.543	0.000656846	501.5	0.0316228	0.500999	1000	0.5031	0.503113	0.000782923	500.5	-0.0154696	0.5	1000
1979	56	15.8742	15.8742	0	501	NA	0.5005	1000	0.505627	0.505551	0.00109779	505	0.0692134	0.504496	1000
1980	57	15.9302	15.9302	0	501	NA	0.5005	1000	0.497507	0.497461	0.00100119	502	0.0460242	0.501499	1000
1981	58	16.025	16.025	0	501	NA	0.5005	1000	0.489192	0.48919	0.00106026	498.5	0.00192252	0.498002	1000
1982	56	15.6487	15.6487	0	501	NA	0.5005	1000	0.495381	0.495323	0.00117945	503.5	0.0487766	0.502997	1000
1983	55	15.3489	15.3489	0	501	NA	0.5005	1000	0.493484	0.493453	0.00117031	499.5	0.0264781	0.499001	1000
1984	54	15.1421	15.1421	0.00144934	500.5	-0.0316228	0.5	1000	0.496963	0.496951	0.000834822	498.5	0.0146994	0.498002	1000
1985	55	15.4452	15.4452	0.000568637	501	-0.0176113	0.5005	1000	0.49756	0.497503	0.00136505	500	0.041187	0.4995	1000
1986	55	15.4452	15.4452	0	501	NA	0.5005	1000	0.49756	0.497552	0.00111653	501.5	0.00650147	0.500999	1000
1987	54	15.1111	15.1111	0	501	NA	0.5005	1000	0.494401	0.494482	0.00100874	488.5	-0.0797733	0.488012	1000
1988	54	15.1111	15.1112	0.00213149	500.5	-0.0316228	0.5	1000	0.494401	0.494464	0.000981739	493	-0.0638681	0.492507	1000
1989	52	14.479	14.4792	0.005732	500	-0.043168	0.4995	1000	0.488255	0.488369	0.00136632	492.5	-0.083843	0.492008	1000
1990	52	14.3933	14.3933	0	501	NA	0.5005	1000	0.484959	0.485	0.0010525	497.5	-0.0389585	0.497003	1000
1991	52	14.287	14.2869	0.00264341	501.5	0.0316228	0.500999	1000	0.481315	0.48136	0.00119411	493	-0.0379169	0.492507	1000
1992	52	14.3841	14.3841	0	501	NA	0.5005	1000	0.48611	0.486136	0.001175	495	-0.0222826	0.494505	1000
1993	50	13.9943	13.9943	0	501	NA	0.5005	1000	0.493012	0.493006	0.000875998	502.5	0.00635289	0.501998	1000
1994	46	12.8818	12.8818	0.0025112	500.5	-0.0316228	0.5	1000	0.493685	0.493706	0.00129913	498	-0.0162665	0.497502	1000
1995	47	13.2084	13.2084	0	501	NA	0.5005	1000	0.49708	0.497094	0.00124399	497.5	-0.0112151	0.497003	1000
1996	46	13.0631	13.0631	0.00144219	501.5	0.0316228	0.500999	1000	0.50446	0.504428	0.001248	502.5	0.0259293	0.501998	1000
1997	46	13.0631	13.0631	0	501	NA	0.5005	1000	0.50446	0.504488	0.00121687	496.5	-0.0228043	0.496004	1000
1998	45	12.8654	12.8654	0.000219795	500.5	-0.0316228	0.5	1000	0.509332	0.509386	0.00167909	498	-0.032073	0.497502	1000
1999	45	12.8654	12.8657	0.00630875	500	-0.0409625	0.4995	1000	0.509332	0.509439	0.00150656	494	-0.0711708	0.493506	1000
[truncated: 47,941 more rows]

## Sheet: Caudata
ID	ntaxa	FD.obs	FD.rand.mean	FD.rand.sd	FD.obs.rank	FD.obs.z	FD.obs.p	runs	FDmntd.obs	FDmntd.rand.mean	FDmntd.rand.sd	FDmntd.obs.rank	FDmntd.obs.z	FDmntd.obs.p	runs
1	0	0	0	0	501	NA	0.5005	1000	NA	NA	NA	NA	NA	NA	1000
2	0	0	0	0	501	NA	0.5005	1000	NA	NA	NA	NA	NA	NA	1000
3	0	0	0	0	501	NA	0.5005	1000	NA	NA	NA	NA	NA	NA	1000
4	0	0	0	0	501	NA	0.5005	1000	NA	NA	NA	NA	NA	NA	1000
5	0	0	0	0	501	NA	0.5005	1000	NA	NA	NA	NA	NA	NA	1000
6	0	0	0	0	501	NA	0.5005	1000	NA	NA	NA	NA	NA	NA	1000
7	0	0	0	0	501	NA	0.5005	1000	NA	NA	NA	NA	NA	NA	1000
8	0	0	0	0	501	NA	0.5005	1000	NA	NA	NA	NA	NA	NA	1000
9	0	0	0	0	501	NA	0.5005	1000	NA	NA	NA	NA	NA	NA	1000
10	0	0	0	0	501	NA	0.5005	1000	NA	NA	NA	NA	NA	NA	1000
11	0	0	0	0	501	NA	0.5005	1000	NA	NA	NA	NA	NA	NA	1000
12	0	0	0	0	501	NA	0.5005	1000	NA	NA	NA	NA	NA	NA	1000
13	0	0	0	0	501	NA	0.5005	1000	NA	NA	NA	NA	NA	NA	1000
14	0	0	0	0	501	NA	0.5005	1000	NA	NA	NA	NA	NA	NA	1000
15	0	0	0	0	501	NA	0.5005	1000	NA	NA	NA	NA	NA	NA	1000
16	0	0	0	0	501	NA	0.5005	1000	NA	NA	NA	NA	NA	NA	1000
17	0	0	0	0	501	NA	0.5005	1000	NA	NA	NA	NA	NA	NA	1000
18	0	0	0	0	501	NA	0.5005	1000	NA	NA	NA	NA	NA	NA	1000
19	0	0	0	0	501	NA	0.5005	1000	NA	NA	NA	NA	NA	NA	1000
20	0	0	0	0	501	NA	0.5005	1000	NA	NA	NA	NA	NA	NA	1000
21	0	0	0	0	501	NA	0.5005	1000	NA	NA	NA	NA	NA	NA	1000
22	0	0	0	0	501	NA	0.5005	1000	NA	NA	NA	NA	NA	NA	1000
23	0	0	0	0	501	NA	0.5005	1000	NA	NA	NA	NA	NA	NA	1000
24	0	0	0	0	501	NA	0.5005	1000	NA	NA	NA	NA	NA	NA	1000
25	0	0	0	0	501	NA	0.5005	1000	NA	NA	NA	NA	NA	NA	1000
26	0	0	0	0	501	NA	0.5005	1000	NA	NA	NA	NA	NA	NA	1000
27	0	0	0	0	501	NA	0.5005	1000	NA	NA	NA	NA	NA	NA	1000
28	0	0	0	0	501	NA	0.5005	1000	NA	NA	NA	NA	NA	NA	1000
29	0	0	0	0	501	NA	0.5005	1000	NA	NA	NA	NA	NA	NA	1000
30	0	0	0	0	501	NA	0.5005	1000	NA	NA	NA	NA	NA	NA	1000
31	0	0	0	0	501	NA	0.5005	1000	NA	NA	NA	NA	NA	NA	1000
32	0	0	0	0	501	NA	0.5005	1000	NA	NA	NA	NA	NA	NA	1000
33	0	0	0	0	501	NA	0.5005	1000	NA	NA	NA	NA	NA	NA	1000
34	0	0	0	0	501	NA	0.5005	1000	NA	NA	NA	NA	NA	NA	1000
35	0	0	0	0	501	NA	0.5005	1000	NA	NA	NA	NA	NA	NA	1000
36	0	0	0	0	501	NA	0.5005	1000	NA	NA	NA	NA	NA	NA	1000
37	0	0	0	0	501	NA	0.5005	1000	NA	NA	NA	NA	NA	NA	1000
38	0	0	0	0	501	NA	0.5005	1000	NA	NA	NA	NA	NA	NA	1000
39	0	0	0	0	501	NA	0.5005	1000	NA	NA	NA	NA	NA	NA	1000
40	0	0	0	0	501	NA	0.5005	1000	NA	NA	NA	NA	NA	NA	1000
41	0	0	0	0	501	NA	0.5005	1000	NA	NA	NA	NA	NA	NA	1000
42	0	0	0	0	501	NA	0.5005	1000	NA	NA	NA	NA	NA	NA	1000
43	0	0	0	0	501	NA	0.5005	1000	NA	NA	NA	NA	NA	NA	1000
44	0	0	0	0	501	NA	0.5005	1000	NA	NA	NA	NA	NA	NA	1000
45	0	0	0	0	501	NA	0.5005	1000	NA	NA	NA	NA	NA	NA	1000
46	0	0	0	0	501	NA	0.5005	1000	NA	NA	NA	NA	NA	NA	1000
47	0	0	0	0	501	NA	0.5005	1000	NA	NA	NA	NA	NA	NA	1000
48	0	0	0	0	501	NA	0.5005	1000	NA	NA	NA	NA	NA	NA	1000
49	0	0	0	0	501	NA	0.5005	1000	NA	NA	NA	NA	NA	NA	1000
50	0	0	0	0	501	NA	0.5005	1000	NA	NA	NA	NA	NA	NA	1000
51	0	0	0	0	501	NA	0.5005	1000	NA	NA	NA	NA	NA	NA	1000
52	0	0	0	0	501	NA	0.5005	1000	NA	NA	NA	NA	NA	NA	1000
53	0	0	0	0	501	NA	0.5005	1000	NA	NA	NA	NA	NA	NA	1000
54	0	0	0	0	501	NA	0.5005	1000	NA	NA	NA	NA	NA	NA	1000
55	0	0	0	0	501	NA	0.5005	1000	NA	NA	NA	NA	NA	NA	1000
56	0	0	0	0	501	NA	0.5005	1000	NA	NA	NA	NA	NA	NA	1000
57	0	0	0	0	501	NA	0.5005	1000	NA	NA	NA	NA	NA	NA	1000
58	0	0	0	0	501	NA	0.5005	1000	NA	NA	NA	NA	NA	NA	1000
59	0	0	0	0	501	NA	0.5005	1000	NA	NA	NA	NA	NA	NA	1000
60	0	0	0	0	501	NA	0.5005	1000	NA	NA	NA	NA	NA	NA	1000
61	0	0	0	0	501	NA	0.5005	1000	NA	NA	NA	NA	NA	NA	1000
62	0	0	0	0	501	NA	0.5005	1000	NA	NA	NA	NA	NA	NA	1000
63	0	0	0	0	501	NA	0.5005	1000	NA	NA	NA	NA	NA	NA	1000
64	0	0	0	0	501	NA	0.5005	1000	NA	NA	NA	NA	NA	NA	1000
65	0	0	0	0	501	NA	0.5005	1000	NA	NA	NA	NA	NA	NA	1000
66	0	0	0	0	501	NA	0.5005	1000	NA	NA	NA	NA	NA	NA	1000
67	0	0	0	0	501	NA	0.5005	1000	NA	NA	NA	NA	NA	NA	1000
68	0	0	0	0	501	NA	0.5005	1000	NA	NA	NA	NA	NA	NA	1000
69	0	0	0	0	501	NA	0.5005	1000	NA	NA	NA	NA	NA	NA	1000
70	0	0	0	0	501	NA	0.5005	1000	NA	NA	NA	NA	NA	NA	1000
71	0	0	0	0	501	NA	0.5005	1000	NA	NA	NA	NA	NA	NA	1000
72	0	0	0	0	501	NA	0.5005	1000	NA	NA	NA	NA	NA	NA	1000
73	0	0	0	0	501	NA	0.5005	1000	NA	NA	NA	NA	NA	NA	1000
74	0	0	0	0	501	NA	0.5005	1000	NA	NA	NA	NA	NA	NA	1000
75	0	0	0	0	501	NA	0.5005	1000	NA	NA	NA	NA	NA	NA	1000
76	0	0	0	0	501	NA	0.5005	1000	NA	NA	NA	NA	NA	NA	1000
77	0	0	0	0	501	NA	0.5005	1000	NA	NA	NA	NA	NA	NA	1000
78	0	0	0	0	501	NA	0.5005	1000	NA	NA	NA	NA	NA	NA	1000
79	0	0	0	0	501	NA	0.5005	1000	NA	NA	NA	NA	NA	NA	1000
80	0	0	0	0	501	NA	0.5005	1000	NA	NA	NA	NA	NA	NA	1000
81	0	0	0	0	501	NA	0.5005	1000	NA	NA	NA	NA	NA	NA	1000
82	0	0	0	0	501	NA	0.5005	1000	NA	NA	NA	NA	NA	NA	1000
83	0	0	0	0	501	NA	0.5005	1000	NA	NA	NA	NA	NA	NA	1000
84	0	0	0	0	501	NA	0.5005	1000	NA	NA	NA	NA	NA	NA	1000
85	0	0	0	0	501	NA	0.5005	1000	NA	NA	NA	NA	NA	NA	1000
86	0	0	0	0	501	NA	0.5005	1000	NA	NA	NA	NA	NA	NA	1000
87	0	0	0	0	501	NA	0.5005	1000	NA	NA	NA	NA	NA	NA	1000
88	0	0	0	0	501	NA	0.5005	1000	NA	NA	NA	NA	NA	NA	1000
89	0	0	0	0	501	NA	0.5005	1000	NA	NA	NA	NA	NA	NA	1000
90	0	0	0	0	501	NA	0.5005	1000	NA	NA	NA	NA	NA	NA	1000
91	0	0	0	0	501	NA	0.5005	1000	NA	NA	NA	NA	NA	NA	1000
92	0	0	0	0	501	NA	0.5005	1000	NA	NA	NA	NA	NA	NA	1000
93	0	0	0	0	501	NA	0.5005	1000	NA	NA	NA	NA	NA	NA	1000
94	0	0	0	0	501	NA	0.5005	1000	NA	NA	NA	NA	NA	NA	1000
95	0	0	0	0	501	NA	0.5005	1000	NA	NA	NA	NA	NA	NA	1000
96	0	0	0	0	501	NA	0.5005	1000	NA	NA	NA	NA	NA	NA	1000
97	0	0	0	0	501	NA	0.5005	1000	NA	NA	NA	NA	NA	NA	1000
98	0	0	0	0	501	NA	0.5005	1000	NA	NA	NA	NA	NA	NA	1000
99	0	0	0	0	501	NA	0.5005	1000	NA	NA	NA	NA	NA	NA	1000
100	0	0	0	0	501	NA	0.5005	1000	NA	NA	NA	NA	NA	NA	1000
101	0	0	0	0	501	NA	0.5005	1000	NA	NA	NA	NA	NA	NA	1000
102	0	0	0	0	501	NA	0.5005	1000	NA	NA	NA	NA	NA	NA	1000
103	0	0	0	0	501	NA	0.5005	1000	NA	NA	NA	NA	NA	NA	1000
104	0	0	0	0	501	NA	0.5005	1000	NA	NA	NA	NA	NA	NA	1000
105	0	0	0	0	501	NA	0.5005	1000	NA	NA	NA	NA	NA	NA	1000
106	0	0	0	0	501	NA	0.5005	1000	NA	NA	NA	NA	NA	NA	1000
107	0	0	0	0	501	NA	0.5005	1000	NA	NA	NA	NA	NA	NA	1000
108	0	0	0	0	501	NA	0.5005	1000	NA	NA	NA	NA	NA	NA	1000
109	0	0	0	0	501	NA	0.5005	1000	NA	NA	NA	NA	NA	NA	1000
110	0	0	0	0	501	NA	0.5005	1000	NA	NA	NA	NA	NA	NA	1000
111	0	0	0	0	501	NA	0.5005	1000	NA	NA	NA	NA	NA	NA	1000
112	0	0	0	0	501	NA	0.5005	1000	NA	NA	NA	NA	NA	NA	1000
113	0	0	0	0	501	NA	0.5005	1000	NA	NA	NA	NA	NA	NA	1000
114	0	0	0	0	501	NA	0.5005	1000	NA	NA	NA	NA	NA	NA	1000
115	0	0	0	0	501	NA	0.5005	1000	NA	NA	NA	NA	NA	NA	1000
116	0	0	0	0	501	NA	0.5005	1000	NA	NA	NA	NA	NA	NA	1000
117	0	0	0	0	501	NA	0.5005	1000	NA	NA	NA	NA	NA	NA	1000
118	0	0	0	0	501	NA	0.5005	1000	NA	NA	NA	NA	NA	NA	1000
119	0	0	0	0	501	NA	0.5005	1000	NA	NA	NA	NA	NA	NA	1000
120	0	0	0	0	501	NA	0.5005	1000	NA	NA	NA	NA	NA	NA	1000
121	0	0	0	0	501	NA	0.5005	1000	NA	NA	NA	NA	NA	NA	1000
122	0	0	0	0	501	NA	0.5005	1000	NA	NA	NA	NA	NA	NA	1000
123	0	0	0	0	501	NA	0.5005	1000	NA	NA	NA	NA	NA	NA	1000
124	0	0	0	0	501	NA	0.5005	1000	NA	NA	NA	NA	NA	NA	1000
125	0	0	0	0	501	NA	0.5005	1000	NA	NA	NA	NA	NA	NA	1000
126	0	0	0	0	501	NA	0.5005	1000	NA	NA	NA	NA	NA	NA	1000
127	0	0	0	0	501	NA	0.5005	1000	NA	NA	NA	NA	NA	NA	1000
128	0	0	0	0	501	NA	0.5005	1000	NA	NA	NA	NA	NA	NA	1000
129	0	0	0	0	501	NA	0.5005	1000	NA	NA	NA	NA	NA	NA	1000
130	0	0	0	0	501	NA	0.5005	1000	NA	NA	NA	NA	NA	NA	1000
131	0	0	0	0	501	NA	0.5005	1000	NA	NA	NA	NA	NA	NA	1000
132	0	0	0	0	501	NA	0.5005	1000	NA	NA	NA	NA	NA	NA	1000
133	0	0	0	0	501	NA	0.5005	1000	NA	NA	NA	NA	NA	NA	1000
134	0	0	0	0	501	NA	0.5005	1000	NA	NA	NA	NA	NA	NA	1000
135	0	0	0	0	501	NA	0.5005	1000	NA	NA	NA	NA	NA	NA	1000
136	0	0	0	0	501	NA	0.5005	1000	NA	NA	NA	NA	NA	NA	1000
137	0	0	0	0	501	NA	0.5005	1000	NA	NA	NA	NA	NA	NA	1000
138	0	0	0	0	501	NA	0.5005	1000	NA	NA	NA	NA	NA	NA	1000
139	0	0	0	0	501	NA	0.5005	1000	NA	NA	NA	NA	NA	NA	1000
140	0	0	0	0	501	NA	0.5005	1000	NA	NA	NA	NA	NA	NA	1000
141	0	0	0	0	501	NA	0.5005	1000	NA	NA	NA	NA	NA	NA	1000
142	0	0	0	0	501	NA	0.5005	1000	NA	NA	NA	NA	NA	NA	1000
143	0	0	0	0	501	NA	0.5005	1000	NA	NA	NA	NA	NA	NA	1000
144	0	0	0	0	501	NA	0.5005	1000	NA	NA	NA	NA	NA	NA	1000
145	0	0	0	0	501	NA	0.5005	1000	NA	NA	NA	NA	NA	NA	1000
146	0	0	0	0	501	NA	0.5005	1000	NA	NA	NA	NA	NA	NA	1000
147	0	0	0	0	501	NA	0.5005	1000	NA	NA	NA	NA	NA	NA	1000
148	0	0	0	0	501	NA	0.5005	1000	NA	NA	NA	NA	NA	NA	1000
149	0	0	0	0	501	NA	0.5005	1000	NA	NA	NA	NA	NA	NA	1000
150	0	0	0	0	501	NA	0.5005	1000	NA	NA	NA	NA	NA	NA	1000
151	0	0	0	0	501	NA	0.5005	1000	NA	NA	NA	NA	NA	NA	1000
152	0	0	0	0	501	NA	0.5005	1000	NA	NA	NA	NA	NA	NA	1000
153	0	0	0	0	501	NA	0.5005	1000	NA	NA	NA	NA	NA	NA	1000
154	0	0	0	0	501	NA	0.5005	1000	NA	NA	NA	NA	NA	NA	1000
155	0	0	0	0	501	NA	0.5005	1000	NA	NA	NA	NA	NA	NA	1000
156	0	0	0	0	501	NA	0.5005	1000	NA	NA	NA	NA	NA	NA	1000
157	0	0	0	0	501	NA	0.5005	1000	NA	NA	NA	NA	NA	NA	1000
158	0	0	0	0	501	NA	0.5005	1000	NA	NA	NA	NA	NA	NA	1000
159	0	0	0	0	501	NA	0.5005	1000	NA	NA	NA	NA	NA	NA	1000
160	0	0	0	0	501	NA	0.5005	1000	NA	NA	NA	NA	NA	NA	1000
161	0	0	0	0	501	NA	0.5005	1000	NA	NA	NA	NA	NA	NA	1000
162	0	0	0	0	501	NA	0.5005	1000	NA	NA	NA	NA	NA	NA	1000
163	0	0	0	0	501	NA	0.5005	1000	NA	NA	NA	NA	NA	NA	1000
164	0	0	0	0	501	NA	0.5005	1000	NA	NA	NA	NA	NA	NA	1000
165	0	0	0	0	501	NA	0.5005	1000	NA	NA	NA	NA	NA	NA	1000
166	0	0	0	0	501	NA	0.5005	1000	NA	NA	NA	NA	NA	NA	1000
167	0	0	0	0	501	NA	0.5005	1000	NA	NA	NA	NA	NA	NA	1000
168	0	0	0	0	501	NA	0.5005	1000	NA	NA	NA	NA	NA	NA	1000
169	0	0	0	0	501	NA	0.5005	1000	NA	NA	NA	NA	NA	NA	1000
170	0	0	0	0	501	NA	0.5005	1000	NA	NA	NA	NA	NA	NA	1000
171	0	0	0	0	501	NA	0.5005	1000	NA	NA	NA	NA	NA	NA	1000
172	0	0	0	0	501	NA	0.5005	1000	NA	NA	NA	NA	NA	NA	1000
173	0	0	0	0	501	NA	0.5005	1000	NA	NA	NA	NA	NA	NA	1000
174	0	0	0	0	501	NA	0.5005	1000	NA	NA	NA	NA	NA	NA	1000
175	0	0	0	0	501	NA	0.5005	1000	NA	NA	NA	NA	NA	NA	1000
176	0	0	0	0	501	NA	0.5005	1000	NA	NA	NA	NA	NA	NA	1000
177	0	0	0	0	501	NA	0.5005	1000	NA	NA	NA	NA	NA	NA	1000
178	0	0	0	0	501	NA	0.5005	1000	NA	NA	NA	NA	NA	NA	1000
179	0	0	0	0	501	NA	0.5005	1000	NA	NA	NA	NA	NA	NA	1000
180	0	0	0	0	501	NA	0.5005	1000	NA	NA	NA	NA	NA	NA	1000
181	0	0	0	0	501	NA	0.5005	1000	NA	NA	NA	NA	NA	NA	1000
182	0	0	0	0	501	NA	0.5005	1000	NA	NA	NA	NA	NA	NA	1000
183	0	0	0	0	501	NA	0.5005	1000	NA	NA	NA	NA	NA	NA	1000
184	0	0	0	0	501	NA	0.5005	1000	NA	NA	NA	NA	NA	NA	1000
185	0	0	0	0	501	NA	0.5005	1000	NA	NA	NA	NA	NA	NA	1000
186	0	0	0	0	501	NA	0.5005	1000	NA	NA	NA	NA	NA	NA	1000
187	0	0	0	0	501	NA	0.5005	1000	NA	NA	NA	NA	NA	NA	1000
188	0	0	0	0	501	NA	0.5005	1000	NA	NA	NA	NA	NA	NA	1000
189	0	0	0	0	501	NA	0.5005	1000	NA	NA	NA	NA	NA	NA	1000
190	0	0	0	0	501	NA	0.5005	1000	NA	NA	NA	NA	NA	NA	1000
191	0	0	0	0	501	NA	0.5005	1000	NA	NA	NA	NA	NA	NA	1000
192	0	0	0	0	501	NA	0.5005	1000	NA	NA	NA	NA	NA	NA	1000
193	0	0	0	0	501	NA	0.5005	1000	NA	NA	NA	NA	NA	NA	1000
194	0	0	0	0	501	NA	0.5005	1000	NA	NA	NA	NA	NA	NA	1000
195	0	0	0	0	501	NA	0.5005	1000	NA	NA	NA	NA	NA	NA	1000
196	0	0	0	0	501	NA	0.5005	1000	NA	NA	NA	NA	NA	NA	1000
197	0	0	0	0	501	NA	0.5005	1000	NA	NA	NA	NA	NA	NA	1000
198	0	0	0	0	501	NA	0.5005	1000	NA	NA	NA	NA	NA	NA	1000
199	0	0	0	0	501	NA	0.5005	1000	NA	NA	NA	NA	NA	NA	1000
200	0	0	0	0	501	NA	0.5005	1000	NA	NA	NA	NA	NA	NA	1000
201	0	0	0	0	501	NA	0.5005	1000	NA	NA	NA	NA	NA	NA	1000
202	0	0	0	0	501	NA	0.5005	1000	NA	NA	NA	NA	NA	NA	1000
203	0	0	0	0	501	NA	0.5005	1000	NA	NA	NA	NA	NA	NA	1000
204	0	0	0	0	501	NA	0.5005	1000	NA	NA	NA	NA	NA	NA	1000
205	0	0	0	0	501	NA	0.5005	1000	NA	NA	NA	NA	NA	NA	1000
206	0	0	0	0	501	NA	0.5005	1000	NA	NA	NA	NA	NA	NA	1000
207	0	0	0	0	501	NA	0.5005	1000	NA	NA	NA	NA	NA	NA	1000
208	0	0	0	0	501	NA	0.5005	1000	NA	NA	NA	NA	NA	NA	1000
209	0	0	0	0	501	NA	0.5005	1000	NA	NA	NA	NA	NA	NA	1000
210	0	0	0	0	501	NA	0.5005	1000	NA	NA	NA	NA	NA	NA	1000
211	0	0	0	0	501	NA	0.5005	1000	NA	NA	NA	NA	NA	NA	1000
212	0	0	0	0	501	NA	0.5005	1000	NA	NA	NA	NA	NA	NA	1000
213	0	0	0	0	501	NA	0.5005	1000	NA	NA	NA	NA	NA	NA	1000
214	0	0	0	0	501	NA	0.5005	1000	NA	NA	NA	NA	NA	NA	1000
215	0	0	0	0	501	NA	0.5005	1000	NA	NA	NA	NA	NA	NA	1000
216	0	0	0	0	501	NA	0.5005	1000	NA	NA	NA	NA	NA	NA	1000
217	0	0	0	0	501	NA	0.5005	1000	NA	NA	NA	NA	NA	NA	1000
218	0	0	0	0	501	NA	0.5005	1000	NA	NA	NA	NA	NA	NA	1000
219	0	0	0	0	501	NA	0.5005	1000	NA	NA	NA	NA	NA	NA	1000
220	0	0	0	0	501	NA	0.5005	1000	NA	NA	NA	NA	NA	NA	1000
221	0	0	0	0	501	NA	0.5005	1000	NA	NA	NA	NA	NA	NA	1000
222	0	0	0	0	501	NA	0.5005	1000	NA	NA	NA	NA	NA	NA	1000
223	0	0	0	0	501	NA	0.5005	1000	NA	NA	NA	NA	NA	NA	1000
224	0	0	0	0	501	NA	0.5005	1000	NA	NA	NA	NA	NA	NA	1000
225	0	0	0	0	501	NA	0.5005	1000	NA	NA	NA	NA	NA	NA	1000
226	0	0	0	0	501	NA	0.5005	1000	NA	NA	NA	NA	NA	NA	1000
227	0	0	0	0	501	NA	0.5005	1000	NA	NA	NA	NA	NA	NA	1000
228	0	0	0	0	501	NA	0.5005	1000	NA	NA	NA	NA	NA	NA	1000
229	0	0	0	0	501	NA	0.5005	1000	NA	NA	NA	NA	NA	NA	1000
230	0	0	0	0	501	NA	0.5005	1000	NA	NA	NA	NA	NA	NA	1000
231	0	0	0	0	501	NA	0.5005	1000	NA	NA	NA	NA	NA	NA	1000
232	0	0	0	0	501	NA	0.5005	1000	NA	NA	NA	NA	NA	NA	1000
233	0	0	0	0	501	NA	0.5005	1000	NA	NA	NA	NA	NA	NA	1000
234	0	0	0	0	501	NA	0.5005	1000	NA	NA	NA	NA	NA	NA	1000
235	0	0	0	0	501	NA	0.5005	1000	NA	NA	NA	NA	NA	NA	1000
236	0	0	0	0	501	NA	0.5005	1000	NA	NA	NA	NA	NA	NA	1000
237	0	0	0	0	501	NA	0.5005	1000	NA	NA	NA	NA	NA	NA	1000
238	0	0	0	0	501	NA	0.5005	1000	NA	NA	NA	NA	NA	NA	1000
239	0	0	0	0	501	NA	0.5005	1000	NA	NA	NA	NA	NA	NA	1000
240	0	0	0	0	501	NA	0.5005	1000	NA	NA	NA	NA	NA	NA	1000
241	0	0	0	0	501	NA	0.5005	1000	NA	NA	NA	NA	NA	NA	1000
242	0	0	0	0	501	NA	0.5005	1000	NA	NA	NA	NA	NA	NA	1000
243	0	0	0	0	501	NA	0.5005	1000	NA	NA	NA	NA	NA	NA	1000
244	0	0	0	0	501	NA	0.5005	1000	NA	NA	NA	NA	NA	NA	1000
245	0	0	0	0	501	NA	0.5005	1000	NA	NA	NA	NA	NA	NA	1000
246	0	0	0	0	501	NA	0.5005	1000	NA	NA	NA	NA	NA	NA	1000
247	0	0	0	0	501	NA	0.5005	1000	NA	NA	NA	NA	NA	NA	1000
248	0	0	0	0	501	NA	0.5005	1000	NA	NA	NA	NA	NA	NA	1000
249	0	0	0	0	501	NA	0.5005	1000	NA	NA	NA	NA	NA	NA	1000
250	0	0	0	0	501	NA	0.5005	1000	NA	NA	NA	NA	NA	NA	1000
251	0	0	0	0	501	NA	0.5005	1000	NA	NA	NA	NA	NA	NA	1000
252	0	0	0	0	501	NA	0.5005	1000	NA	NA	NA	NA	NA	NA	1000
253	0	0	0	0	501	NA	0.5005	1000	NA	NA	NA	NA	NA	NA	1000
254	0	0	0	0	501	NA	0.5005	1000	NA	NA	NA	NA	NA	NA	1000
255	0	0	0	0	501	NA	0.5005	1000	NA	NA	NA	NA	NA	NA	1000
256	0	0	0	0	501	NA	0.5005	1000	NA	NA	NA	NA	NA	NA	1000
257	0	0	0	0	501	NA	0.5005	1000	NA	NA	NA	NA	NA	NA	1000
258	0	0	0	0	501	NA	0.5005	1000	NA	NA	NA	NA	NA	NA	1000
259	0	0	0	0	501	NA	0.5005	1000	NA	NA	NA	NA	NA	NA	1000
260	0	0	0	0	501	NA	0.5005	1000	NA	NA	NA	NA	NA	NA	1000
261	0	0	0	0	501	NA	0.5005	1000	NA	NA	NA	NA	NA	NA	1000
262	0	0	0	0	501	NA	0.5005	1000	NA	NA	NA	NA	NA	NA	1000
263	0	0	0	0	501	NA	0.5005	1000	NA	NA	NA	NA	NA	NA	1000
264	0	0	0	0	501	NA	0.5005	1000	NA	NA	NA	NA	NA	NA	1000
265	0	0	0	0	501	NA	0.5005	1000	NA	NA	NA	NA	NA	NA	1000
266	0	0	0	0	501	NA	0.5005	1000	NA	NA	NA	NA	NA	NA	1000
267	0	0	0	0	501	NA	0.5005	1000	NA	NA	NA	NA	NA	NA	1000
268	0	0	0	0	501	NA	0.5005	1000	NA	NA	NA	NA	NA	NA	1000
269	0	0	0	0	501	NA	0.5005	1000	NA	NA	NA	NA	NA	NA	1000
270	0	0	0	0	501	NA	0.5005	1000	NA	NA	NA	NA	NA	NA	1000
271	0	0	0	0	501	NA	0.5005	1000	NA	NA	NA	NA	NA	NA	1000
272	0	0	0	0	501	NA	0.5005	1000	NA	NA	NA	NA	NA	NA	1000
273	0	0	0	0	501	NA	0.5005	1000	NA	NA	NA	NA	NA	NA	1000
274	0	0	0	0	501	NA	0.5005	1000	NA	NA	NA	NA	NA	NA	1000
275	0	0	0	0	501	NA	0.5005	1000	NA	NA	NA	NA	NA	NA	1000
276	0	0	0	0	501	NA	0.5005	1000	NA	NA	NA	NA	NA	NA	1000
277	0	0	0	0	501	NA	0.5005	1000	NA	NA	NA	NA	NA	NA	1000
278	0	0	0	0	501	NA	0.5005	1000	NA	NA	NA	NA	NA	NA	1000
279	0	0	0	0	501	NA	0.5005	1000	NA	NA	NA	NA	NA	NA	1000
280	0	0	0	0	501	NA	0.5005	1000	NA	NA	NA	NA	NA	NA	1000
281	0	0	0	0	501	NA	0.5005	1000	NA	NA	NA	NA	NA	NA	1000
282	0	0	0	0	501	NA	0.5005	1000	NA	NA	NA	NA	NA	NA	1000
283	0	0	0	0	501	NA	0.5005	1000	NA	NA	NA	NA	NA	NA	1000
284	0	0	0	0	501	NA	0.5005	1000	NA	NA	NA	NA	NA	NA	1000
285	0	0	0	0	501	NA	0.5005	1000	NA	NA	NA	NA	NA	NA	1000
286	0	0	0	0	501	NA	0.5005	1000	NA	NA	NA	NA	NA	NA	1000
287	0	0	0	0	501	NA	0.5005	1000	NA	NA	NA	NA	NA	NA	1000
288	0	0	0	0	501	NA	0.5005	1000	NA	NA	NA	NA	NA	NA	1000
289	0	0	0	0	501	NA	0.5005	1000	NA	NA	NA	NA	NA	NA	1000
290	0	0	0	0	501	NA	0.5005	1000	NA	NA	NA	NA	NA	NA	1000
291	0	0	0	0	501	NA	0.5005	1000	NA	NA	NA	NA	NA	NA	1000
292	0	0	0	0	501	NA	0.5005	1000	NA	NA	NA	NA	NA	NA	1000
293	0	0	0	0	501	NA	0.5005	1000	NA	NA	NA	NA	NA	NA	1000
294	0	0	0	0	501	NA	0.5005	1000	NA	NA	NA	NA	NA	NA	1000
295	0	0	0	0	501	NA	0.5005	1000	NA	NA	NA	NA	NA	NA	1000
296	0	0	0	0	501	NA	0.5005	1000	NA	NA	NA	NA	NA	NA	1000
297	0	0	0	0	501	NA	0.5005	1000	NA	NA	NA	NA	NA	NA	1000
298	0	0	0	0	501	NA	0.5005	1000	NA	NA	NA	NA	NA	NA	1000
299	0	0	0	0	501	NA	0.5005	1000	NA	NA	NA	NA	NA	NA	1000
300	0	0	0	0	501	NA	0.5005	1000	NA	NA	NA	NA	NA	NA	1000
301	0	0	0	0	501	NA	0.5005	1000	NA	NA	NA	NA	NA	NA	1000
302	0	0	0	0	501	NA	0.5005	1000	NA	NA	NA	NA	NA	NA	1000
303	0	0	0	0	501	NA	0.5005	1000	NA	NA	NA	NA	NA	NA	1000
304	0	0	0	0	501	NA	0.5005	1000	NA	NA	NA	NA	NA	NA	1000
305	0	0	0	0	501	NA	0.5005	1000	NA	NA	NA	NA	NA	NA	1000
306	0	0	0	0	501	NA	0.5005	1000	NA	NA	NA	NA	NA	NA	1000
307	0	0	0	0	501	NA	0.5005	1000	NA	NA	NA	NA	NA	NA	1000
308	0	0	0	0	501	NA	0.5005	1000	NA	NA	NA	NA	NA	NA	1000
309	0	0	0	0	501	NA	0.5005	1000	NA	NA	NA	NA	NA	NA	1000
310	0	0	0	0	501	NA	0.5005	1000	NA	NA	NA	NA	NA	NA	1000
311	0	0	0	0	501	NA	0.5005	1000	NA	NA	NA	NA	NA	NA	1000
312	0	0	0	0	501	NA	0.5005	1000	NA	NA	NA	NA	NA	NA	1000
313	0	0	0	0	501	NA	0.5005	1000	NA	NA	NA	NA	NA	NA	1000
314	0	0	0	0	501	NA	0.5005	1000	NA	NA	NA	NA	NA	NA	1000
315	0	0	0	0	501	NA	0.5005	1000	NA	NA	NA	NA	NA	NA	1000
316	0	0	0	0	501	NA	0.5005	1000	NA	NA	NA	NA	NA	NA	1000
317	0	0	0	0	501	NA	0.5005	1000	NA	NA	NA	NA	NA	NA	1000
318	0	0	0	0	501	NA	0.5005	1000	NA	NA	NA	NA	NA	NA	1000
319	0	0	0	0	501	NA	0.5005	1000	NA	NA	NA	NA	NA	NA	1000
320	0	0	0	0	501	NA	0.5005	1000	NA	NA	NA	NA	NA	NA	1000
321	0	0	0	0	501	NA	0.5005	1000	NA	NA	NA	NA	NA	NA	1000
322	0	0	0	0	501	NA	0.5005	1000	NA	NA	NA	NA	NA	NA	1000
323	0	0	0	0	501	NA	0.5005	1000	NA	NA	NA	NA	NA	NA	1000
324	0	0	0	0	501	NA	0.5005	1000	NA	NA	NA	NA	NA	NA	1000
325	0	0	0	0	501	NA	0.5005	1000	NA	NA	NA	NA	NA	NA	1000
326	0	0	0	0	501	NA	0.5005	1000	NA	NA	NA	NA	NA	NA	1000
327	0	0	0	0	501	NA	0.5005	1000	NA	NA	NA	NA	NA	NA	1000
328	0	0	0	0	501	NA	0.5005	1000	NA	NA	NA	NA	NA	NA	1000
329	0	0	0	0	501	NA	0.5005	1000	NA	NA	NA	NA	NA	NA	1000
330	0	0	0	0	501	NA	0.5005	1000	NA	NA	NA	NA	NA	NA	1000
331	0	0	0	0	501	NA	0.5005	1000	NA	NA	NA	NA	NA	NA	1000
332	0	0	0	0	501	NA	0.5005	1000	NA	NA	NA	NA	NA	NA	1000
333	0	0	0	0	501	NA	0.5005	1000	NA	NA	NA	NA	NA	NA	1000
334	0	0	0	0	501	NA	0.5005	1000	NA	NA	NA	NA	NA	NA	1000
335	0	0	0	0	501	NA	0.5005	1000	NA	NA	NA	NA	NA	NA	1000
336	0	0	0	0	501	NA	0.5005	1000	NA	NA	NA	NA	NA	NA	1000
337	0	0	0	0	501	NA	0.5005	1000	NA	NA	NA	NA	NA	NA	1000
338	0	0	0	0	501	NA	0.5005	1000	NA	NA	NA	NA	NA	NA	1000
339	0	0	0	0	501	NA	0.5005	1000	NA	NA	NA	NA	NA	NA	1000
340	0	0	0	0	501	NA	0.5005	1000	NA	NA	NA	NA	NA	NA	1000
341	0	0	0	0	501	NA	0.5005	1000	NA	NA	NA	NA	NA	NA	1000
342	0	0	0	0	501	NA	0.5005	1000	NA	NA	NA	NA	NA	NA	1000
343	0	0	0	0	501	NA	0.5005	1000	NA	NA	NA	NA	NA	NA	1000
344	0	0	0	0	501	NA	0.5005	1000	NA	NA	NA	NA	NA	NA	1000
345	0	0	0	0	501	NA	0.5005	1000	NA	NA	NA	NA	NA	NA	1000
346	0	0	0	0	501	NA	0.5005	1000	NA	NA	NA	NA	NA	NA	1000
347	0	0	0	0	501	NA	0.5005	1000	NA	NA	NA	NA	NA	NA	1000
348	0	0	0	0	501	NA	0.5005	1000	NA	NA	NA	NA	NA	NA	1000
349	0	0	0	0	501	NA	0.5005	1000	NA	NA	NA	NA	NA	NA	1000
350	0	0	0	0	501	NA	0.5005	1000	NA	NA	NA	NA	NA	NA	1000
351	0	0	0	0	501	NA	0.5005	1000	NA	NA	NA	NA	NA	NA	1000
352	0	0	0	0	501	NA	0.5005	1000	NA	NA	NA	NA	NA	NA	1000
353	0	0	0	0	501	NA	0.5005	1000	NA	NA	NA	NA	NA	NA	1000
354	0	0	0	0	501	NA	0.5005	1000	NA	NA	NA	NA	NA	NA	1000
355	0	0	0	0	501	NA	0.5005	1000	NA	NA	NA	NA	NA	NA	1000
356	0	0	0	0	501	NA	0.5005	1000	NA	NA	NA	NA	NA	NA	1000
357	0	0	0	0	501	NA	0.5005	1000	NA	NA	NA	NA	NA	NA	1000
358	0	0	0	0	501	NA	0.5005	1000	NA	NA	NA	NA	NA	NA	1000
359	0	0	0	0	501	NA	0.5005	1000	NA	NA	NA	NA	NA	NA	1000
360	0	0	0	0	501	NA	0.5005	1000	NA	NA	NA	NA	NA	NA	1000
361	0	0	0	0	501	NA	0.5005	1000	NA	NA	NA	NA	NA	NA	1000
362	0	0	0	0	501	NA	0.5005	1000	NA	NA	NA	NA	NA	NA	1000
363	0	0	0	0	501	NA	0.5005	1000	NA	NA	NA	NA	NA	NA	1000
364	0	0	0	0	501	NA	0.5005	1000	NA	NA	NA	NA	NA	NA	1000
365	0	0	0	0	501	NA	0.5005	1000	NA	NA	NA	NA	NA	NA	1000
366	0	0	0	0	501	NA	0.5005	1000	NA	NA	NA	NA	NA	NA	1000
367	0	0	0	0	501	NA	0.5005	1000	NA	NA	NA	NA	NA	NA	1000
368	0	0	0	0	501	NA	0.5005	1000	NA	NA	NA	NA	NA	NA	1000
369	0	0	0	0	501	NA	0.5005	1000	NA	NA	NA	NA	NA	NA	1000
370	0	0	0	0	501	NA	0.5005	1000	NA	NA	NA	NA	NA	NA	1000
371	0	0	0	0	501	NA	0.5005	1000	NA	NA	NA	NA	NA	NA	1000
372	0	0	0	0	501	NA	0.5005	1000	NA	NA	NA	NA	NA	NA	1000
373	0	0	0	0	501	NA	0.5005	1000	NA	NA	NA	NA	NA	NA	1000
374	0	0	0	0	501	NA	0.5005	1000	NA	NA	NA	NA	NA	NA	1000
375	0	0	0	0	501	NA	0.5005	1000	NA	NA	NA	NA	NA	NA	1000
376	0	0	0	0	501	NA	0.5005	1000	NA	NA	NA	NA	NA	NA	1000
377	0	0	0	0	501	NA	0.5005	1000	NA	NA	NA	NA	NA	NA	1000
378	0	0	0	0	501	NA	0.5005	1000	NA	NA	NA	NA	NA	NA	1000
379	0	0	0	0	501	NA	0.5005	1000	NA	NA	NA	NA	NA	NA	1000
380	0	0	0	0	501	NA	0.5005	1000	NA	NA	NA	NA	NA	NA	1000
381	0	0	0	0	501	NA	0.5005	1000	NA	NA	NA	NA	NA	NA	1000
382	0	0	0	0	501	NA	0.5005	1000	NA	NA	NA	NA	NA	NA	1000
383	0	0	0	0	501	NA	0.5005	1000	NA	NA	NA	NA	NA	NA	1000
384	0	0	0	0	501	NA	0.5005	1000	NA	NA	NA	NA	NA	NA	1000
385	0	0	0	0	501	NA	0.5005	1000	NA	NA	NA	NA	NA	NA	1000
386	0	0	0	0	501	NA	0.5005	1000	NA	NA	NA	NA	NA	NA	1000
387	0	0	0	0	501	NA	0.5005	1000	NA	NA	NA	NA	NA	NA	1000
388	0	0	0	0	501	NA	0.5005	1000	NA	NA	NA	NA	NA	NA	1000
389	0	0	0	0	501	NA	0.5005	1000	NA	NA	NA	NA	NA	NA	1000
390	0	0	0	0	501	NA	0.5005	1000	NA	NA	NA	NA	NA	NA	1000
391	0	0	0	0	501	NA	0.5005	1000	NA	NA	NA	NA	NA	NA	1000
392	0	0	0	0	501	NA	0.5005	1000	NA	NA	NA	NA	NA	NA	1000
393	0	0	0	0	501	NA	0.5005	1000	NA	NA	NA	NA	NA	NA	1000
394	0	0	0	0	501	NA	0.5005	1000	NA	NA	NA	NA	NA	NA	1000
395	0	0	0	0	501	NA	0.5005	1000	NA	NA	NA	NA	NA	NA	1000
396	0	0	0	0	501	NA	0.5005	1000	NA	NA	NA	NA	NA	NA	1000
397	0	0	0	0	501	NA	0.5005	1000	NA	NA	NA	NA	NA	NA	1000
398	0	0	0	0	501	NA	0.5005	1000	NA	NA	NA	NA	NA	NA	1000
399	0	0	0	0	501	NA	0.5005	1000	NA	NA	NA	NA	NA	NA	1000
400	0	0	0	0	501	NA	0.5005	1000	NA	NA	NA	NA	NA	NA	1000
401	0	0	0	0	501	NA	0.5005	1000	NA	NA	NA	NA	NA	NA	1000
402	0	0	0	0	501	NA	0.5005	1000	NA	NA	NA	NA	NA	NA	1000
403	0	0	0	0	501	NA	0.5005	1000	NA	NA	NA	NA	NA	NA	1000
404	0	0	0	0	501	NA	0.5005	1000	NA	NA	NA	NA	NA	NA	1000
405	0	0	0	0	501	NA	0.5005	1000	NA	NA	NA	NA	NA	NA	1000
406	0	0	0	0	501	NA	0.5005	1000	NA	NA	NA	NA	NA	NA	1000
407	0	0	0	0	501	NA	0.5005	1000	NA	NA	NA	NA	NA	NA	1000
408	0	0	0	0	501	NA	0.5005	1000	NA	NA	NA	NA	NA	NA	1000
409	0	0	0	0	501	NA	0.5005	1000	NA	NA	NA	NA	NA	NA	1000
410	0	0	0	0	501	NA	0.5005	1000	NA	NA	NA	NA	NA	NA	1000
411	0	0	0	0	501	NA	0.5005	1000	NA	NA	NA	NA	NA	NA	1000
412	0	0	0	0	501	NA	0.5005	1000	NA	NA	NA	NA	NA	NA	1000
413	0	0	0	0	501	NA	0.5005	1000	NA	NA	NA	NA	NA	NA	1000
414	0	0	0	0	501	NA	0.5005	1000	NA	NA	NA	NA	NA	NA	1000
415	0	0	0	0	501	NA	0.5005	1000	NA	NA	NA	NA	NA	NA	1000
416	0	0	0	0	501	NA	0.5005	1000	NA	NA	NA	NA	NA	NA	1000
417	0	0	0	0	501	NA	0.5005	1000	NA	NA	NA	NA	NA	NA	1000
418	0	0	0	0	501	NA	0.5005	1000	NA	NA	NA	NA	NA	NA	1000
419	0	0	0	0	501	NA	0.5005	1000	NA	NA	NA	NA	NA	NA	1000
420	0	0	0	0	501	NA	0.5005	1000	NA	NA	NA	NA	NA	NA	1000
421	0	0	0	0	501	NA	0.5005	1000	NA	NA	NA	NA	NA	NA	1000
422	0	0	0	0	501	NA	0.5005	1000	NA	NA	NA	NA	NA	NA	1000
423	0	0	0	0	501	NA	0.5005	1000	NA	NA	NA	NA	NA	NA	1000
424	0	0	0	0	501	NA	0.5005	1000	NA	NA	NA	NA	NA	NA	1000
425	0	0	0	0	501	NA	0.5005	1000	NA	NA	NA	NA	NA	NA	1000
426	0	0	0	0	501	NA	0.5005	1000	NA	NA	NA	NA	NA	NA	1000
427	0	0	0	0	501	NA	0.5005	1000	NA	NA	NA	NA	NA	NA	1000
428	0	0	0	0	501	NA	0.5005	1000	NA	NA	NA	NA	NA	NA	1000
429	0	0	0	0	501	NA	0.5005	1000	NA	NA	NA	NA	NA	NA	1000
430	0	0	0	0	501	NA	0.5005	1000	NA	NA	NA	NA	NA	NA	1000
431	0	0	0	0	501	NA	0.5005	1000	NA	NA	NA	NA	NA	NA	1000
432	0	0	0	0	501	NA	0.5005	1000	NA	NA	NA	NA	NA	NA	1000
433	0	0	0	0	501	NA	0.5005	1000	NA	NA	NA	NA	NA	NA	1000
434	0	0	0	0	501	NA	0.5005	1000	NA	NA	NA	NA	NA	NA	1000
435	0	0	0	0	501	NA	0.5005	1000	NA	NA	NA	NA	NA	NA	1000
436	0	0	0	0	501	NA	0.5005	1000	NA	NA	NA	NA	NA	NA	1000
437	0	0	0	0	501	NA	0.5005	1000	NA	NA	NA	NA	NA	NA	1000
438	0	0	0	0	501	NA	0.5005	1000	NA	NA	NA	NA	NA	NA	1000
439	0	0	0	0	501	NA	0.5005	1000	NA	NA	NA	NA	NA	NA	1000
440	0	0	0	0	501	NA	0.5005	1000	NA	NA	NA	NA	NA	NA	1000
441	0	0	0	0	501	NA	0.5005	1000	NA	NA	NA	NA	NA	NA	1000
442	0	0	0	0	501	NA	0.5005	1000	NA	NA	NA	NA	NA	NA	1000
443	0	0	0	0	501	NA	0.5005	1000	NA	NA	NA	NA	NA	NA	1000
444	0	0	0	0	501	NA	0.5005	1000	NA	NA	NA	NA	NA	NA	1000
445	0	0	0	0	501	NA	0.5005	1000	NA	NA	NA	NA	NA	NA	1000
446	0	0	0	0	501	NA	0.5005	1000	NA	NA	NA	NA	NA	NA	1000
447	0	0	0	0	501	NA	0.5005	1000	NA	NA	NA	NA	NA	NA	1000
448	0	0	0	0	501	NA	0.5005	1000	NA	NA	NA	NA	NA	NA	1000
449	0	0	0	0	501	NA	0.5005	1000	NA	NA	NA	NA	NA	NA	1000
450	0	0	0	0	501	NA	0.5005	1000	NA	NA	NA	NA	NA	NA	1000
451	0	0	0	0	501	NA	0.5005	1000	NA	NA	NA	NA	NA	NA	1000
452	0	0	0	0	501	NA	0.5005	1000	NA	NA	NA	NA	NA	NA	1000
453	0	0	0	0	501	NA	0.5005	1000	NA	NA	NA	NA	NA	NA	1000
454	0	0	0	0	501	NA	0.5005	1000	NA	NA	NA	NA	NA	NA	1000
455	0	0	0	0	501	NA	0.5005	1000	NA	NA	NA	NA	NA	NA	1000
456	0	0	0	0	501	NA	0.5005	1000	NA	NA	NA	NA	NA	NA	1000
457	0	0	0	0	501	NA	0.5005	1000	NA	NA	NA	NA	NA	NA	1000
458	0	0	0	0	501	NA	0.5005	1000	NA	NA	NA	NA	NA	NA	1000
459	0	0	0	0	501	NA	0.5005	1000	NA	NA	NA	NA	NA	NA	1000
460	0	0	0	0	501	NA	0.5005	1000	NA	NA	NA	NA	NA	NA	1000
461	0	0	0	0	501	NA	0.5005	1000	NA	NA	NA	NA	NA	NA	1000
462	0	0	0	0	501	NA	0.5005	1000	NA	NA	NA	NA	NA	NA	1000
463	0	0	0	0	501	NA	0.5005	1000	NA	NA	NA	NA	NA	NA	1000
464	0	0	0	0	501	NA	0.5005	1000	NA	NA	NA	NA	NA	NA	1000
465	0	0	0	0	501	NA	0.5005	1000	NA	NA	NA	NA	NA	NA	1000
466	0	0	0	0	501	NA	0.5005	1000	NA	NA	NA	NA	NA	NA	1000
467	0	0	0	0	501	NA	0.5005	1000	NA	NA	NA	NA	NA	NA	1000
468	0	0	0	0	501	NA	0.5005	1000	NA	NA	NA	NA	NA	NA	1000
469	0	0	0	0	501	NA	0.5005	1000	NA	NA	NA	NA	NA	NA	1000
470	0	0	0	0	501	NA	0.5005	1000	NA	NA	NA	NA	NA	NA	1000
471	0	0	0	0	501	NA	0.5005	1000	NA	NA	NA	NA	NA	NA	1000
472	0	0	0	0	501	NA	0.5005	1000	NA	NA	NA	NA	NA	NA	1000
473	0	0	0	0	501	NA	0.5005	1000	NA	NA	NA	NA	NA	NA	1000
474	0	0	0	0	501	NA	0.5005	1000	NA	NA	NA	NA	NA	NA	1000
475	0	0	0	0	501	NA	0.5005	1000	NA	NA	NA	NA	NA	NA	1000
476	0	0	0	0	501	NA	0.5005	1000	NA	NA	NA	NA	NA	NA	1000
477	0	0	0	0	501	NA	0.5005	1000	NA	NA	NA	NA	NA	NA	1000
478	0	0	0	0	501	NA	0.5005	1000	NA	NA	NA	NA	NA	NA	1000
479	0	0	0	0	501	NA	0.5005	1000	NA	NA	NA	NA	NA	NA	1000
480	0	0	0	0	501	NA	0.5005	1000	NA	NA	NA	NA	NA	NA	1000
481	0	0	0	0	501	NA	0.5005	1000	NA	NA	NA	NA	NA	NA	1000
482	0	0	0	0	501	NA	0.5005	1000	NA	NA	NA	NA	NA	NA	1000
483	0	0	0	0	501	NA	0.5005	1000	NA	NA	NA	NA	NA	NA	1000
484	0	0	0	0	501	NA	0.5005	1000	NA	NA	NA	NA	NA	NA	1000
485	0	0	0	0	501	NA	0.5005	1000	NA	NA	NA	NA	NA	NA	1000
486	0	0	0	0	501	NA	0.5005	1000	NA	NA	NA	NA	NA	NA	1000
487	0	0	0	0	501	NA	0.5005	1000	NA	NA	NA	NA	NA	NA	1000
488	0	0	0	0	501	NA	0.5005	1000	NA	NA	NA	NA	NA	NA	1000
489	0	0	0	0	501	NA	0.5005	1000	NA	NA	NA	NA	NA	NA	1000
490	0	0	0	0	501	NA	0.5005	1000	NA	NA	NA	NA	NA	NA	1000
491	0	0	0	0	501	NA	0.5005	1000	NA	NA	NA	NA	NA	NA	1000
492	0	0	0	0	501	NA	0.5005	1000	NA	NA	NA	NA	NA	NA	1000
493	0	0	0	0	501	NA	0.5005	1000	NA	NA	NA	NA	NA	NA	1000
494	0	0	0	0	501	NA	0.5005	1000	NA	NA	NA	NA	NA	NA	1000
495	0	0	0	0	501	NA	0.5005	1000	NA	NA	NA	NA	NA	NA	1000
496	0	0	0	0	501	NA	0.5005	1000	NA	NA	NA	NA	NA	NA	1000
497	0	0	0	0	501	NA	0.5005	1000	NA	NA	NA	NA	NA	NA	1000
498	0	0	0	0	501	NA	0.5005	1000	NA	NA	NA	NA	NA	NA	1000
499	0	0	0	0	501	NA	0.5005	1000	NA	NA	NA	NA	NA	NA	1000
500	0	0	0	0	501	NA	0.5005	1000	NA	NA	NA	NA	NA	NA	1000
501	0	0	0	0	501	NA	0.5005	1000	NA	NA	NA	NA	NA	NA	1000
502	0	0	0	0	501	NA	0.5005	1000	NA	NA	NA	NA	NA	NA	1000
503	0	0	0	0	501	NA	0.5005	1000	NA	NA	NA	NA	NA	NA	1000
504	0	0	0	0	501	NA	0.5005	1000	NA	NA	NA	NA	NA	NA	1000
505	0	0	0	0	501	NA	0.5005	1000	NA	NA	NA	NA	NA	NA	1000
506	0	0	0	0	501	NA	0.5005	1000	NA	NA	NA	NA	NA	NA	1000
507	0	0	0	0	501	NA	0.5005	1000	NA	NA	NA	NA	NA	NA	1000
508	0	0	0	0	501	NA	0.5005	1000	NA	NA	NA	NA	NA	NA	1000
509	0	0	0	0	501	NA	0.5005	1000	NA	NA	NA	NA	NA	NA	1000
510	0	0	0	0	501	NA	0.5005	1000	NA	NA	NA	NA	NA	NA	1000
511	0	0	0	0	501	NA	0.5005	1000	NA	NA	NA	NA	NA	NA	1000
512	0	0	0	0	501	NA	0.5005	1000	NA	NA	NA	NA	NA	NA	1000
513	0	0	0	0	501	NA	0.5005	1000	NA	NA	NA	NA	NA	NA	1000
514	0	0	0	0	501	NA	0.5005	1000	NA	NA	NA	NA	NA	NA	1000
515	0	0	0	0	501	NA	0.5005	1000	NA	NA	NA	NA	NA	NA	1000
516	0	0	0	0	501	NA	0.5005	1000	NA	NA	NA	NA	NA	NA	1000
517	0	0	0	0	501	NA	0.5005	1000	NA	NA	NA	NA	NA	NA	1000
518	0	0	0	0	501	NA	0.5005	1000	NA	NA	NA	NA	NA	NA	1000
519	0	0	0	0	501	NA	0.5005	1000	NA	NA	NA	NA	NA	NA	1000
520	0	0	0	0	501	NA	0.5005	1000	NA	NA	NA	NA	NA	NA	1000
521	0	0	0	0	501	NA	0.5005	1000	NA	NA	NA	NA	NA	NA	1000
522	0	0	0	0	501	NA	0.5005	1000	NA	NA	NA	NA	NA	NA	1000
523	0	0	0	0	501	NA	0.5005	1000	NA	NA	NA	NA	NA	NA	1000
524	0	0	0	0	501	NA	0.5005	1000	NA	NA	NA	NA	NA	NA	1000
525	0	0	0	0	501	NA	0.5005	1000	NA	NA	NA	NA	NA	NA	1000
526	0	0	0	0	501	NA	0.5005	1000	NA	NA	NA	NA	NA	NA	1000
527	0	0	0	0	501	NA	0.5005	1000	NA	NA	NA	NA	NA	NA	1000
528	0	0	0	0	501	NA	0.5005	1000	NA	NA	NA	NA	NA	NA	1000
529	0	0	0	0	501	NA	0.5005	1000	NA	NA	NA	NA	NA	NA	1000
530	0	0	0	0	501	NA	0.5005	1000	NA	NA	NA	NA	NA	NA	1000
531	0	0	0	0	501	NA	0.5005	1000	NA	NA	NA	NA	NA	NA	1000
532	0	0	0	0	501	NA	0.5005	1000	NA	NA	NA	NA	NA	NA	1000
533	0	0	0	0	501	NA	0.5005	1000	NA	NA	NA	NA	NA	NA	1000
534	0	0	0	0	501	NA	0.5005	1000	NA	NA	NA	NA	NA	NA	1000
535	0	0	0	0	501	NA	0.5005	1000	NA	NA	NA	NA	NA	NA	1000
536	0	0	0	0	501	NA	0.5005	1000	NA	NA	NA	NA	NA	NA	1000
537	0	0	0	0	501	NA	0.5005	1000	NA	NA	NA	NA	NA	NA	1000
538	0	0	0	0	501	NA	0.5005	1000	NA	NA	NA	NA	NA	NA	1000
539	0	0	0	0	501	NA	0.5005	1000	NA	NA	NA	NA	NA	NA	1000
540	0	0	0	0	501	NA	0.5005	1000	NA	NA	NA	NA	NA	NA	1000
541	0	0	0	0	501	NA	0.5005	1000	NA	NA	NA	NA	NA	NA	1000
542	0	0	0	0	501	NA	0.5005	1000	NA	NA	NA	NA	NA	NA	1000
543	0	0	0	0	501	NA	0.5005	1000	NA	NA	NA	NA	NA	NA	1000
544	0	0	0	0	501	NA	0.5005	1000	NA	NA	NA	NA	NA	NA	1000
545	0	0	0	0	501	NA	0.5005	1000	NA	NA	NA	NA	NA	NA	1000
546	0	0	0	0	501	NA	0.5005	1000	NA	NA	NA	NA	NA	NA	1000
547	0	0	0	0	501	NA	0.5005	1000	NA	NA	NA	NA	NA	NA	1000
548	0	0	0	0	501	NA	0.5005	1000	NA	NA	NA	NA	NA	NA	1000
549	0	0	0	0	501	NA	0.5005	1000	NA	NA	NA	NA	NA	NA	1000
550	0	0	0	0	501	NA	0.5005	1000	NA	NA	NA	NA	NA	NA	1000
551	0	0	0	0	501	NA	0.5005	1000	NA	NA	NA	NA	NA	NA	1000
552	0	0	0	0	501	NA	0.5005	1000	NA	NA	NA	NA	NA	NA	1000
553	0	0	0	0	501	NA	0.5005	1000	NA	NA	NA	NA	NA	NA	1000
554	0	0	0	0	501	NA	0.5005	1000	NA	NA	NA	NA	NA	NA	1000
555	0	0	0	0	501	NA	0.5005	1000	NA	NA	NA	NA	NA	NA	1000
556	0	0	0	0	501	NA	0.5005	1000	NA	NA	NA	NA	NA	NA	1000
557	0	0	0	0	501	NA	0.5005	1000	NA	NA	NA	NA	NA	NA	1000
558	0	0	0	0	501	NA	0.5005	1000	NA	NA	NA	NA	NA	NA	1000
559	0	0	0	0	501	NA	0.5005	1000	NA	NA	NA	NA	NA	NA	1000
560	0	0	0	0	501	NA	0.5005	1000	NA	NA	NA	NA	NA	NA	1000
561	0	0	0	0	501	NA	0.5005	1000	NA	NA	NA	NA	NA	NA	1000
562	0	0	0	0	501	NA	0.5005	1000	NA	NA	NA	NA	NA	NA	1000
563	0	0	0	0	501	NA	0.5005	1000	NA	NA	NA	NA	NA	NA	1000
564	0	0	0	0	501	NA	0.5005	1000	NA	NA	NA	NA	NA	NA	1000
565	0	0	0	0	501	NA	0.5005	1000	NA	NA	NA	NA	NA	NA	1000
566	0	0	0	0	501	NA	0.5005	1000	NA	NA	NA	NA	NA	NA	1000
567	0	0	0	0	501	NA	0.5005	1000	NA	NA	NA	NA	NA	NA	1000
568	0	0	0	0	501	NA	0.5005	1000	NA	NA	NA	NA	NA	NA	1000
569	0	0	0	0	501	NA	0.5005	1000	NA	NA	NA	NA	NA	NA	1000
570	0	0	0	0	501	NA	0.5005	1000	NA	NA	NA	NA	NA	NA	1000
571	0	0	0	0	501	NA	0.5005	1000	NA	NA	NA	NA	NA	NA	1000
572	0	0	0	0	501	NA	0.5005	1000	NA	NA	NA	NA	NA	NA	1000
573	0	0	0	0	501	NA	0.5005	1000	NA	NA	NA	NA	NA	NA	1000
574	0	0	0	0	501	NA	0.5005	1000	NA	NA	NA	NA	NA	NA	1000
575	0	0	0	0	501	NA	0.5005	1000	NA	NA	NA	NA	NA	NA	1000
576	0	0	0	0	501	NA	0.5005	1000	NA	NA	NA	NA	NA	NA	1000
577	0	0	0	0	501	NA	0.5005	1000	NA	NA	NA	NA	NA	NA	1000
578	0	0	0	0	501	NA	0.5005	1000	NA	NA	NA	NA	NA	NA	1000
579	0	0	0	0	501	NA	0.5005	1000	NA	NA	NA	NA	NA	NA	1000
580	0	0	0	0	501	NA	0.5005	1000	NA	NA	NA	NA	NA	NA	1000
581	0	0	0	0	501	NA	0.5005	1000	NA	NA	NA	NA	NA	NA	1000
582	0	0	0	0	501	NA	0.5005	1000	NA	NA	NA	NA	NA	NA	1000
583	0	0	0	0	501	NA	0.5005	1000	NA	NA	NA	NA	NA	NA	1000
584	0	0	0	0	501	NA	0.5005	1000	NA	NA	NA	NA	NA	NA	1000
585	0	0	0	0	501	NA	0.5005	1000	NA	NA	NA	NA	NA	NA	1000
586	0	0	0	0	501	NA	0.5005	1000	NA	NA	NA	NA	NA	NA	1000
587	0	0	0	0	501	NA	0.5005	1000	NA	NA	NA	NA	NA	NA	1000
588	0	0	0	0	501	NA	0.5005	1000	NA	NA	NA	NA	NA	NA	1000
589	0	0	0	0	501	NA	0.5005	1000	NA	NA	NA	NA	NA	NA	1000
590	0	0	0	0	501	NA	0.5005	1000	NA	NA	NA	NA	NA	NA	1000
591	0	0	0	0	501	NA	0.5005	1000	NA	NA	NA	NA	NA	NA	1000
592	0	0	0	0	501	NA	0.5005	1000	NA	NA	NA	NA	NA	NA	1000
593	0	0	0	0	501	NA	0.5005	1000	NA	NA	NA	NA	NA	NA	1000
594	0	0	0	0	501	NA	0.5005	1000	NA	NA	NA	NA	NA	NA	1000
595	0	0	0	0	501	NA	0.5005	1000	NA	NA	NA	NA	NA	NA	1000
596	0	0	0	0	501	NA	0.5005	1000	NA	NA	NA	NA	NA	NA	1000
597	0	0	0	0	501	NA	0.5005	1000	NA	NA	NA	NA	NA	NA	1000
598	0	0	0	0	501	NA	0.5005	1000	NA	NA	NA	NA	NA	NA	1000
599	0	0	0	0	501	NA	0.5005	1000	NA	NA	NA	NA	NA	NA	1000
600	0	0	0	0	501	NA	0.5005	1000	NA	NA	NA	NA	NA	NA	1000
601	0	0	0	0	501	NA	0.5005	1000	NA	NA	NA	NA	NA	NA	1000
602	0	0	0	0	501	NA	0.5005	1000	NA	NA	NA	NA	NA	NA	1000
603	0	0	0	0	501	NA	0.5005	1000	NA	NA	NA	NA	NA	NA	1000
604	0	0	0	0	501	NA	0.5005	1000	NA	NA	NA	NA	NA	NA	1000
605	0	0	0	0	501	NA	0.5005	1000	NA	NA	NA	NA	NA	NA	1000
606	0	0	0	0	501	NA	0.5005	1000	NA	NA	NA	NA	NA	NA	1000
607	0	0	0	0	501	NA	0.5005	1000	NA	NA	NA	NA	NA	NA	1000
608	0	0	0	0	501	NA	0.5005	1000	NA	NA	NA	NA	NA	NA	1000
609	0	0	0	0	501	NA	0.5005	1000	NA	NA	NA	NA	NA	NA	1000
610	0	0	0	0	501	NA	0.5005	1000	NA	NA	NA	NA	NA	NA	1000
611	0	0	0	0	501	NA	0.5005	1000	NA	NA	NA	NA	NA	NA	1000
612	0	0	0	0	501	NA	0.5005	1000	NA	NA	NA	NA	NA	NA	1000
613	0	0	0	0	501	NA	0.5005	1000	NA	NA	NA	NA	NA	NA	1000
614	0	0	0	0	501	NA	0.5005	1000	NA	NA	NA	NA	NA	NA	1000
615	0	0	0	0	501	NA	0.5005	1000	NA	NA	NA	NA	NA	NA	1000
616	0	0	0	0	501	NA	0.5005	1000	NA	NA	NA	NA	NA	NA	1000
617	0	0	0	0	501	NA	0.5005	1000	NA	NA	NA	NA	NA	NA	1000
618	0	0	0	0	501	NA	0.5005	1000	NA	NA	NA	NA	NA	NA	1000
619	0	0	0	0	501	NA	0.5005	1000	NA	NA	NA	NA	NA	NA	1000
620	0	0	0	0	501	NA	0.5005	1000	NA	NA	NA	NA	NA	NA	1000
621	0	0	0	0	501	NA	0.5005	1000	NA	NA	NA	NA	NA	NA	1000
622	0	0	0	0	501	NA	0.5005	1000	NA	NA	NA	NA	NA	NA	1000
623	0	0	0	0	501	NA	0.5005	1000	NA	NA	NA	NA	NA	NA	1000
624	0	0	0	0	501	NA	0.5005	1000	NA	NA	NA	NA	NA	NA	1000
625	0	0	0	0	501	NA	0.5005	1000	NA	NA	NA	NA	NA	NA	1000
626	0	0	0	0	501	NA	0.5005	1000	NA	NA	NA	NA	NA	NA	1000
627	0	0	0	0	501	NA	0.5005	1000	NA	NA	NA	NA	NA	NA	1000
628	0	0	0	0	501	NA	0.5005	1000	NA	NA	NA	NA	NA	NA	1000
629	0	0	0	0	501	NA	0.5005	1000	NA	NA	NA	NA	NA	NA	1000
630	0	0	0	0	501	NA	0.5005	1000	NA	NA	NA	NA	NA	NA	1000
631	0	0	0	0	501	NA	0.5005	1000	NA	NA	NA	NA	NA	NA	1000
632	0	0	0	0	501	NA	0.5005	1000	NA	NA	NA	NA	NA	NA	1000
633	0	0	0	0	501	NA	0.5005	1000	NA	NA	NA	NA	NA	NA	1000
634	0	0	0	0	501	NA	0.5005	1000	NA	NA	NA	NA	NA	NA	1000
635	0	0	0	0	501	NA	0.5005	1000	NA	NA	NA	NA	NA	NA	1000
636	0	0	0	0	501	NA	0.5005	1000	NA	NA	NA	NA	NA	NA	1000
637	0	0	0	0	501	NA	0.5005	1000	NA	NA	NA	NA	NA	NA	1000
638	0	0	0	0	501	NA	0.5005	1000	NA	NA	NA	NA	NA	NA	1000
639	0	0	0	0	501	NA	0.5005	1000	NA	NA	NA	NA	NA	NA	1000
640	0	0	0	0	501	NA	0.5005	1000	NA	NA	NA	NA	NA	NA	1000
641	0	0	0	0	501	NA	0.5005	1000	NA	NA	NA	NA	NA	NA	1000
642	0	0	0	0	501	NA	0.5005	1000	NA	NA	NA	NA	NA	NA	1000
643	0	0	0	0	501	NA	0.5005	1000	NA	NA	NA	NA	NA	NA	1000
644	0	0	0	0	501	NA	0.5005	1000	NA	NA	NA	NA	NA	NA	1000
645	0	0	0	0	501	NA	0.5005	1000	NA	NA	NA	NA	NA	NA	1000
646	0	0	0	0	501	NA	0.5005	1000	NA	NA	NA	NA	NA	NA	1000
647	0	0	0	0	501	NA	0.5005	1000	NA	NA	NA	NA	NA	NA	1000
648	0	0	0	0	501	NA	0.5005	1000	NA	NA	NA	NA	NA	NA	1000
649	0	0	0	0	501	NA	0.5005	1000	NA	NA	NA	NA	NA	NA	1000
650	0	0	0	0	501	NA	0.5005	1000	NA	NA	NA	NA	NA	NA	1000
651	0	0	0	0	501	NA	0.5005	1000	NA	NA	NA	NA	NA	NA	1000
652	0	0	0	0	501	NA	0.5005	1000	NA	NA	NA	NA	NA	NA	1000
653	0	0	0	0	501	NA	0.5005	1000	NA	NA	NA	NA	NA	NA	1000
654	0	0	0	0	501	NA	0.5005	1000	NA	NA	NA	NA	NA	NA	1000
655	0	0	0	0	501	NA	0.5005	1000	NA	NA	NA	NA	NA	NA	1000
656	0	0	0	0	501	NA	0.5005	1000	NA	NA	NA	NA	NA	NA	1000
657	0	0	0	0	501	NA	0.5005	1000	NA	NA	NA	NA	NA	NA	1000
658	0	0	0	0	501	NA	0.5005	1000	NA	NA	NA	NA	NA	NA	1000
659	0	0	0	0	501	NA	0.5005	1000	NA	NA	NA	NA	NA	NA	1000
660	0	0	0	0	501	NA	0.5005	1000	NA	NA	NA	NA	NA	NA	1000
661	0	0	0	0	501	NA	0.5005	1000	NA	NA	NA	NA	NA	NA	1000
662	0	0	0	0	501	NA	0.5005	1000	NA	NA	NA	NA	NA	NA	1000
663	0	0	0	0	501	NA	0.5005	1000	NA	NA	NA	NA	NA	NA	1000
664	0	0	0	0	501	NA	0.5005	1000	NA	NA	NA	NA	NA	NA	1000
665	0	0	0	0	501	NA	0.5005	1000	NA	NA	NA	NA	NA	NA	1000
666	0	0	0	0	501	NA	0.5005	1000	NA	NA	NA	NA	NA	NA	1000
667	0	0	0	0	501	NA	0.5005	1000	NA	NA	NA	NA	NA	NA	1000
668	0	0	0	0	501	NA	0.5005	1000	NA	NA	NA	NA	NA	NA	1000
669	0	0	0	0	501	NA	0.5005	1000	NA	NA	NA	NA	NA	NA	1000
670	0	0	0	0	501	NA	0.5005	1000	NA	NA	NA	NA	NA	NA	1000
671	0	0	0	0	501	NA	0.5005	1000	NA	NA	NA	NA	NA	NA	1000
672	0	0	0	0	501	NA	0.5005	1000	NA	NA	NA	NA	NA	NA	1000
673	0	0	0	0	501	NA	0.5005	1000	NA	NA	NA	NA	NA	NA	1000
674	0	0	0	0	501	NA	0.5005	1000	NA	NA	NA	NA	NA	NA	1000
675	0	0	0	0	501	NA	0.5005	1000	NA	NA	NA	NA	NA	NA	1000
676	0	0	0	0	501	NA	0.5005	1000	NA	NA	NA	NA	NA	NA	1000
677	0	0	0	0	501	NA	0.5005	1000	NA	NA	NA	NA	NA	NA	1000
678	0	0	0	0	501	NA	0.5005	1000	NA	NA	NA	NA	NA	NA	1000
679	0	0	0	0	501	NA	0.5005	1000	NA	NA	NA	NA	NA	NA	1000
680	0	0	0	0	501	NA	0.5005	1000	NA	NA	NA	NA	NA	NA	1000
681	0	0	0	0	501	NA	0.5005	1000	NA	NA	NA	NA	NA	NA	1000
682	0	0	0	0	501	NA	0.5005	1000	NA	NA	NA	NA	NA	NA	1000
683	0	0	0	0	501	NA	0.5005	1000	NA	NA	NA	NA	NA	NA	1000
684	0	0	0	0	501	NA	0.5005	1000	NA	NA	NA	NA	NA	NA	1000
685	0	0	0	0	501	NA	0.5005	1000	NA	NA	NA	NA	NA	NA	1000
686	0	0	0	0	501	NA	0.5005	1000	NA	NA	NA	NA	NA	NA	1000
687	0	0	0	0	501	NA	0.5005	1000	NA	NA	NA	NA	NA	NA	1000
688	0	0	0	0	501	NA	0.5005	1000	NA	NA	NA	NA	NA	NA	1000
689	0	0	0	0	501	NA	0.5005	1000	NA	NA	NA	NA	NA	NA	1000
690	0	0	0	0	501	NA	0.5005	1000	NA	NA	NA	NA	NA	NA	1000
691	0	0	0	0	501	NA	0.5005	1000	NA	NA	NA	NA	NA	NA	1000
692	0	0	0	0	501	NA	0.5005	1000	NA	NA	NA	NA	NA	NA	1000
693	0	0	0	0	501	NA	0.5005	1000	NA	NA	NA	NA	NA	NA	1000
694	0	0	0	0	501	NA	0.5005	1000	NA	NA	NA	NA	NA	NA	1000
695	0	0	0	0	501	NA	0.5005	1000	NA	NA	NA	NA	NA	NA	1000
696	0	0	0	0	501	NA	0.5005	1000	NA	NA	NA	NA	NA	NA	1000
697	0	0	0	0	501	NA	0.5005	1000	NA	NA	NA	NA	NA	NA	1000
698	0	0	0	0	501	NA	0.5005	1000	NA	NA	NA	NA	NA	NA	1000
699	0	0	0	0	501	NA	0.5005	1000	NA	NA	NA	NA	NA	NA	1000
700	0	0	0	0	501	NA	0.5005	1000	NA	NA	NA	NA	NA	NA	1000
701	0	0	0	0	501	NA	0.5005	1000	NA	NA	NA	NA	NA	NA	1000
702	0	0	0	0	501	NA	0.5005	1000	NA	NA	NA	NA	NA	NA	1000
703	0	0	0	0	501	NA	0.5005	1000	NA	NA	NA	NA	NA	NA	1000
704	0	0	0	0	501	NA	0.5005	1000	NA	NA	NA	NA	NA	NA	1000
705	0	0	0	0	501	NA	0.5005	1000	NA	NA	NA	NA	NA	NA	1000
706	0	0	0	0	501	NA	0.5005	1000	NA	NA	NA	NA	NA	NA	1000
707	0	0	0	0	501	NA	0.5005	1000	NA	NA	NA	NA	NA	NA	1000
708	0	0	0	0	501	NA	0.5005	1000	NA	NA	NA	NA	NA	NA	1000
709	0	0	0	0	501	NA	0.5005	1000	NA	NA	NA	NA	NA	NA	1000
710	1	NA	NA	NA	NA	NA	NA	1000	NA	NA	NA	NA	NA	NA	1000
711	0	0	0	0	501	NA	0.5005	1000	NA	NA	NA	NA	NA	NA	1000
712	0	0	0	0	501	NA	0.5005	1000	NA	NA	NA	NA	NA	NA	1000
713	0	0	0	0	501	NA	0.5005	1000	NA	NA	NA	NA	NA	NA	1000
714	0	0	0	0	501	NA	0.5005	1000	NA	NA	NA	NA	NA	NA	1000
715	0	0	0	0	501	NA	0.5005	1000	NA	NA	NA	NA	NA	NA	1000
716	0	0	0	0	501	NA	0.5005	1000	NA	NA	NA	NA	NA	NA	1000
717	0	0	0	0	501	NA	0.5005	1000	NA	NA	NA	NA	NA	NA	1000
718	0	0	0	0	501	NA	0.5005	1000	NA	NA	NA	NA	NA	NA	1000
719	0	0	0	0	501	NA	0.5005	1000	NA	NA	NA	NA	NA	NA	1000
720	0	0	0	0	501	NA	0.5005	1000	NA	NA	NA	NA	NA	NA	1000
721	0	0	0	0	501	NA	0.5005	1000	NA	NA	NA	NA	NA	NA	1000
722	0	0	0	0	501	NA	0.5005	1000	NA	NA	NA	NA	NA	NA	1000
723	0	0	0	0	501	NA	0.5005	1000	NA	NA	NA	NA	NA	NA	1000
724	0	0	0	0	501	NA	0.5005	1000	NA	NA	NA	NA	NA	NA	1000
725	0	0	0	0	501	NA	0.5005	1000	NA	NA	NA	NA	NA	NA	1000
726	0	0	0	0	501	NA	0.5005	1000	NA	NA	NA	NA	NA	NA	1000
727	0	0	0	0	501	NA	0.5005	1000	NA	NA	NA	NA	NA	NA	1000
728	0	0	0	0	501	NA	0.5005	1000	NA	NA	NA	NA	NA	NA	1000
729	0	0	0	0	501	NA	0.5005	1000	NA	NA	NA	NA	NA	NA	1000
730	0	0	0	0	501	NA	0.5005	1000	NA	NA	NA	NA	NA	NA	1000
731	0	0	0	0	501	NA	0.5005	1000	NA	NA	NA	NA	NA	NA	1000
732	0	0	0	0	501	NA	0.5005	1000	NA	NA	NA	NA	NA	NA	1000
733	0	0	0	0	501	NA	0.5005	1000	NA	NA	NA	NA	NA	NA	1000
734	0	0	0	0	501	NA	0.5005	1000	NA	NA	NA	NA	NA	NA	1000
735	0	0	0	0	501	NA	0.5005	1000	NA	NA	NA	NA	NA	NA	1000
736	0	0	0	0	501	NA	0.5005	1000	NA	NA	NA	NA	NA	NA	1000
737	0	0	0	0	501	NA	0.5005	1000	NA	NA	NA	NA	NA	NA	1000
738	0	0	0	0	501	NA	0.5005	1000	NA	NA	NA	NA	NA	NA	1000
739	0	0	0	0	501	NA	0.5005	1000	NA	NA	NA	NA	NA	NA	1000
740	0	0	0	0	501	NA	0.5005	1000	NA	NA	NA	NA	NA	NA	1000
741	0	0	0	0	501	NA	0.5005	1000	NA	NA	NA	NA	NA	NA	1000
742	0	0	0	0	501	NA	0.5005	1000	NA	NA	NA	NA	NA	NA	1000
743	0	0	0	0	501	NA	0.5005	1000	NA	NA	NA	NA	NA	NA	1000
744	0	0	0	0	501	NA	0.5005	1000	NA	NA	NA	NA	NA	NA	1000
745	0	0	0	0	501	NA	0.5005	1000	NA	NA	NA	NA	NA	NA	1000
746	0	0	0	0	501	NA	0.5005	1000	NA	NA	NA	NA	NA	NA	1000
747	0	0	0	0	501	NA	0.5005	1000	NA	NA	NA	NA	NA	NA	1000
748	0	0	0	0	501	NA	0.5005	1000	NA	NA	NA	NA	NA	NA	1000
749	0	0	0	0	501	NA	0.5005	1000	NA	NA	NA	NA	NA	NA	1000
750	0	0	0	0	501	NA	0.5005	1000	NA	NA	NA	NA	NA	NA	1000
751	0	0	0	0	501	NA	0.5005	1000	NA	NA	NA	NA	NA	NA	1000
752	0	0	0	0	501	NA	0.5005	1000	NA	NA	NA	NA	NA	NA	1000
753	0	0	0	0	501	NA	0.5005	1000	NA	NA	NA	NA	NA	NA	1000
754	0	0	0	0	501	NA	0.5005	1000	NA	NA	NA	NA	NA	NA	1000
755	0	0	0	0	501	NA	0.5005	1000	NA	NA	NA	NA	NA	NA	1000
756	0	0	0	0	501	NA	0.5005	1000	NA	NA	NA	NA	NA	NA	1000
757	0	0	0	0	501	NA	0.5005	1000	NA	NA	NA	NA	NA	NA	1000
758	0	0	0	0	501	NA	0.5005	1000	NA	NA	NA	NA	NA	NA	1000
759	0	0	0	0	501	NA	0.5005	1000	NA	NA	NA	NA	NA	NA	1000
760	0	0	0	0	501	NA	0.5005	1000	NA	NA	NA	NA	NA	NA	1000
761	0	0	0	0	501	NA	0.5005	1000	NA	NA	NA	NA	NA	NA	1000
762	0	0	0	0	501	NA	0.5005	1000	NA	NA	NA	NA	NA	NA	1000
763	0	0	0	0	501	NA	0.5005	1000	NA	NA	NA	NA	NA	NA	1000
764	0	0	0	0	501	NA	0.5005	1000	NA	NA	NA	NA	NA	NA	1000
765	0	0	0	0	501	NA	0.5005	1000	NA	NA	NA	NA	NA	NA	1000
766	0	0	0	0	501	NA	0.5005	1000	NA	NA	NA	NA	NA	NA	1000
767	0	0	0	0	501	NA	0.5005	1000	NA	NA	NA	NA	NA	NA	1000
768	0	0	0	0	501	NA	0.5005	1000	NA	NA	NA	NA	NA	NA	1000
769	0	0	0	0	501	NA	0.5005	1000	NA	NA	NA	NA	NA	NA	1000
770	0	0	0	0	501	NA	0.5005	1000	NA	NA	NA	NA	NA	NA	1000
771	0	0	0	0	501	NA	0.5005	1000	NA	NA	NA	NA	NA	NA	1000
772	0	0	0	0	501	NA	0.5005	1000	NA	NA	NA	NA	NA	NA	1000
773	0	0	0	0	501	NA	0.5005	1000	NA	NA	NA	NA	NA	NA	1000
774	1	NA	NA	NA	NA	NA	NA	1000	NA	NA	NA	NA	NA	NA	1000
775	1	NA	NA	NA	NA	NA	NA	1000	NA	NA	NA	NA	NA	NA	1000
776	1	NA	NA	NA	NA	NA	NA	1000	NA	NA	NA	NA	NA	NA	1000
777	1	NA	NA	NA	NA	NA	NA	1000	NA	NA	NA	NA	NA	NA	1000
778	0	0	0	0	501	NA	0.5005	1000	NA	NA	NA	NA	NA	NA	1000
779	0	0	0	0	501	NA	0.5005	1000	NA	NA	NA	NA	NA	NA	1000
780	0	0	0	0	501	NA	0.5005	1000	NA	NA	NA	NA	NA	NA	1000
781	0	0	0	0	501	NA	0.5005	1000	NA	NA	NA	NA	NA	NA	1000
782	0	0	0	0	501	NA	0.5005	1000	NA	NA	NA	NA	NA	NA	1000
783	0	0	0	0	501	NA	0.5005	1000	NA	NA	NA	NA	NA	NA	1000
784	0	0	0	0	501	NA	0.5005	1000	NA	NA	NA	NA	NA	NA	1000
785	0	0	0	0	501	NA	0.5005	1000	NA	NA	NA	NA	NA	NA	1000
786	0	0	0	0	501	NA	0.5005	1000	NA	NA	NA	NA	NA	NA	1000
787	0	0	0	0	501	NA	0.5005	1000	NA	NA	NA	NA	NA	NA	1000
788	0	0	0	0	501	NA	0.5005	1000	NA	NA	NA	NA	NA	NA	1000
789	0	0	0	0	501	NA	0.5005	1000	NA	NA	NA	NA	NA	NA	1000
790	0	0	0	0	501	NA	0.5005	1000	NA	NA	NA	NA	NA	NA	1000
791	0	0	0	0	501	NA	0.5005	1000	NA	NA	NA	NA	NA	NA	1000
792	0	0	0	0	501	NA	0.5005	1000	NA	NA	NA	NA	NA	NA	1000
793	0	0	0	0	501	NA	0.5005	1000	NA	NA	NA	NA	NA	NA	1000
794	0	0	0	0	501	NA	0.5005	1000	NA	NA	NA	NA	NA	NA	1000
795	0	0	0	0	501	NA	0.5005	1000	NA	NA	NA	NA	NA	NA	1000
796	0	0	0	0	501	NA	0.5005	1000	NA	NA	NA	NA	NA	NA	1000
797	0	0	0	0	501	NA	0.5005	1000	NA	NA	NA	NA	NA	NA	1000
798	0	0	0	0	501	NA	0.5005	1000	NA	NA	NA	NA	NA	NA	1000
799	0	0	0	0	501	NA	0.5005	1000	NA	NA	NA	NA	NA	NA	1000
800	0	0	0	0	501	NA	0.5005	1000	NA	NA	NA	NA	NA	NA	1000
801	0	0	0	0	501	NA	0.5005	1000	NA	NA	NA	NA	NA	NA	1000
802	0	0	0	0	501	NA	0.5005	1000	NA	NA	NA	NA	NA	NA	1000
803	0	0	0	0	501	NA	0.5005	1000	NA	NA	NA	NA	NA	NA	1000
804	0	0	0	0	501	NA	0.5005	1000	NA	NA	NA	NA	NA	NA	1000
805	0	0	0	0	501	NA	0.5005	1000	NA	NA	NA	NA	NA	NA	1000
806	0	0	0	0	501	NA	0.5005	1000	NA	NA	NA	NA	NA	NA	1000
807	0	0	0	0	501	NA	0.5005	1000	NA	NA	NA	NA	NA	NA	1000
808	0	0	0	0	501	NA	0.5005	1000	NA	NA	NA	NA	NA	NA	1000
809	0	0	0	0	501	NA	0.5005	1000	NA	NA	NA	NA	NA	NA	1000
810	0	0	0	0	501	NA	0.5005	1000	NA	NA	NA	NA	NA	NA	1000
811	0	0	0	0	501	NA	0.5005	1000	NA	NA	NA	NA	NA	NA	1000
812	0	0	0	0	501	NA	0.5005	1000	NA	NA	NA	NA	NA	NA	1000
813	0	0	0	0	501	NA	0.5005	1000	NA	NA	NA	NA	NA	NA	1000
814	0	0	0	0	501	NA	0.5005	1000	NA	NA	NA	NA	NA	NA	1000
815	0	0	0	0	501	NA	0.5005	1000	NA	NA	NA	NA	NA	NA	1000
816	0	0	0	0	501	NA	0.5005	1000	NA	NA	NA	NA	NA	NA	1000
817	0	0	0	0	501	NA	0.5005	1000	NA	NA	NA	NA	NA	NA	1000
818	0	0	0	0	501	NA	0.5005	1000	NA	NA	NA	NA	NA	NA	1000
819	0	0	0	0	501	NA	0.5005	1000	NA	NA	NA	NA	NA	NA	1000
820	0	0	0	0	501	NA	0.5005	1000	NA	NA	NA	NA	NA	NA	1000
821	0	0	0	0	501	NA	0.5005	1000	NA	NA	NA	NA	NA	NA	1000
822	0	0	0	0	501	NA	0.5005	1000	NA	NA	NA	NA	NA	NA	1000
823	0	0	0	0	501	NA	0.5005	1000	NA	NA	NA	NA	NA	NA	1000
824	0	0	0	0	501	NA	0.5005	1000	NA	NA	NA	NA	NA	NA	1000
825	0	0	0	0	501	NA	0.5005	1000	NA	NA	NA	NA	NA	NA	1000
826	0	0	0	0	501	NA	0.5005	1000	NA	NA	NA	NA	NA	NA	1000
827	0	0	0	0	501	NA	0.5005	1000	NA	NA	NA	NA	NA	NA	1000
828	0	0	0	0	501	NA	0.5005	1000	NA	NA	NA	NA	NA	NA	1000
829	0	0	0	0	501	NA	0.5005	1000	NA	NA	NA	NA	NA	NA	1000
830	0	0	0	0	501	NA	0.5005	1000	NA	NA	NA	NA	NA	NA	1000
831	0	0	0	0	501	NA	0.5005	1000	NA	NA	NA	NA	NA	NA	1000
832	0	0	0	0	501	NA	0.5005	1000	NA	NA	NA	NA	NA	NA	1000
833	0	0	0	0	501	NA	0.5005	1000	NA	NA	NA	NA	NA	NA	1000
834	0	0	0	0	501	NA	0.5005	1000	NA	NA	NA	NA	NA	NA	1000
835	0	0	0	0	501	NA	0.5005	1000	NA	NA	NA	NA	NA	NA	1000
836	0	0	0	0	501	NA	0.5005	1000	NA	NA	NA	NA	NA	NA	1000
837	0	0	0	0	501	NA	0.5005	1000	NA	NA	NA	NA	NA	NA	1000
838	1	NA	NA	NA	NA	NA	NA	1000	NA	NA	NA	NA	NA	NA	1000
839	1	NA	NA	NA	NA	NA	NA	1000	NA	NA	NA	NA	NA	NA	1000
840	1	NA	NA	NA	NA	NA	NA	1000	NA	NA	NA	NA	NA	NA	1000
841	1	NA	NA	NA	NA	NA	NA	1000	NA	NA	NA	NA	NA	NA	1000
842	1	NA	NA	NA	NA	NA	NA	1000	NA	NA	NA	NA	NA	NA	1000
843	1	NA	NA	NA	NA	NA	NA	1000	NA	NA	NA	NA	NA	NA	1000
844	0	0	0	0	501	NA	0.5005	1000	NA	NA	NA	NA	NA	NA	1000
845	0	0	0	0	501	NA	0.5005	1000	NA	NA	NA	NA	NA	NA	1000
846	0	0	0	0	501	NA	0.5005	1000	NA	NA	NA	NA	NA	NA	1000
847	0	0	0	0	501	NA	0.5005	1000	NA	NA	NA	NA	NA	NA	1000
848	0	0	0	0	501	NA	0.5005	1000	NA	NA	NA	NA	NA	NA	1000
849	0	0	0	0	501	NA	0.5005	1000	NA	NA	NA	NA	NA	NA	1000
850	0	0	0	0	501	NA	0.5005	1000	NA	NA	NA	NA	NA	NA	1000
851	0	0	0	0	501	NA	0.5005	1000	NA	NA	NA	NA	NA	NA	1000
852	0	0	0	0	501	NA	0.5005	1000	NA	NA	NA	NA	NA	NA	1000
853	0	0	0	0	501	NA	0.5005	1000	NA	NA	NA	NA	NA	NA	1000
854	0	0	0	0	501	NA	0.5005	1000	NA	NA	NA	NA	NA	NA	1000
855	0	0	0	0	501	NA	0.5005	1000	NA	NA	NA	NA	NA	NA	1000
856	0	0	0	0	501	NA	0.5005	1000	NA	NA	NA	NA	NA	NA	1000
857	0	0	0	0	501	NA	0.5005	1000	NA	NA	NA	NA	NA	NA	1000
858	0	0	0	0	501	NA	0.5005	1000	NA	NA	NA	NA	NA	NA	1000
859	0	0	0	0	501	NA	0.5005	1000	NA	NA	NA	NA	NA	NA	1000
860	0	0	0	0	501	NA	0.5005	1000	NA	NA	NA	NA	NA	NA	1000
861	0	0	0	0	501	NA	0.5005	1000	NA	NA	NA	NA	NA	NA	1000
862	0	0	0	0	501	NA	0.5005	1000	NA	NA	NA	NA	NA	NA	1000
863	0	0	0	0	501	NA	0.5005	1000	NA	NA	NA	NA	NA	NA	1000
864	0	0	0	0	501	NA	0.5005	1000	NA	NA	NA	NA	NA	NA	1000
865	0	0	0	0	501	NA	0.5005	1000	NA	NA	NA	NA	NA	NA	1000
866	0	0	0	0	501	NA	0.5005	1000	NA	NA	NA	NA	NA	NA	1000
867	0	0	0	0	501	NA	0.5005	1000	NA	NA	NA	NA	NA	NA	1000
868	0	0	0	0	501	NA	0.5005	1000	NA	NA	NA	NA	NA	NA	1000
869	0	0	0	0	501	NA	0.5005	1000	NA	NA	NA	NA	NA	NA	1000
870	0	0	0	0	501	NA	0.5005	1000	NA	NA	NA	NA	NA	NA	1000
871	0	0	0	0	501	NA	0.5005	1000	NA	NA	NA	NA	NA	NA	1000
872	0	0	0	0	501	NA	0.5005	1000	NA	NA	NA	NA	NA	NA	1000
873	0	0	0	0	501	NA	0.5005	1000	NA	NA	NA	NA	NA	NA	1000
874	0	0	0	0	501	NA	0.5005	1000	NA	NA	NA	NA	NA	NA	1000
875	0	0	0	0	501	NA	0.5005	1000	NA	NA	NA	NA	NA	NA	1000
876	0	0	0	0	501	NA	0.5005	1000	NA	NA	NA	NA	NA	NA	1000
877	0	0	0	0	501	NA	0.5005	1000	NA	NA	NA	NA	NA	NA	1000
878	0	0	0	0	501	NA	0.5005	1000	NA	NA	NA	NA	NA	NA	1000
879	0	0	0	0	501	NA	0.5005	1000	NA	NA	NA	NA	NA	NA	1000
880	0	0	0	0	501	NA	0.5005	1000	NA	NA	NA	NA	NA	NA	1000
881	0	0	0	0	501	NA	0.5005	1000	NA	NA	NA	NA	NA	NA	1000
882	0	0	0	0	501	NA	0.5005	1000	NA	NA	NA	NA	NA	NA	1000
883	0	0	0	0	501	NA	0.5005	1000	NA	NA	NA	NA	NA	NA	1000
884	0	0	0	0	501	NA	0.5005	1000	NA	NA	NA	NA	NA	NA	1000
885	0	0	0	0	501	NA	0.5005	1000	NA	NA	NA	NA	NA	NA	1000
886	0	0	0	0	501	NA	0.5005	1000	NA	NA	NA	NA	NA	NA	1000
887	0	0	0	0	501	NA	0.5005	1000	NA	NA	NA	NA	NA	NA	1000
888	0	0	0	0	501	NA	0.5005	1000	NA	NA	NA	NA	NA	NA	1000
889	0	0	0	0	501	NA	0.5005	1000	NA	NA	NA	NA	NA	NA	1000
890	0	0	0	0	501	NA	0.5005	1000	NA	NA	NA	NA	NA	NA	1000
891	0	0	0	0	501	NA	0.5005	1000	NA	NA	NA	NA	NA	NA	1000
892	0	0	0	0	501	NA	0.5005	1000	NA	NA	NA	NA	NA	NA	1000
893	0	0	0	0	501	NA	0.5005	1000	NA	NA	NA	NA	NA	NA	1000
894	0	0	0	0	501	NA	0.5005	1000	NA	NA	NA	NA	NA	NA	1000
895	0	0	0	0	501	NA	0.5005	1000	NA	NA	NA	NA	NA	NA	1000
896	0	0	0	0	501	NA	0.5005	1000	NA	NA	NA	NA	NA	NA	1000
897	0	0	0	0	501	NA	0.5005	1000	NA	NA	NA	NA	NA	NA	1000
898	0	0	0	0	501	NA	0.5005	1000	NA	NA	NA	NA	NA	NA	1000
899	0	0	0	0	501	NA	0.5005	1000	NA	NA	NA	NA	NA	NA	1000
900	0	0	0	0	501	NA	0.5005	1000	NA	NA	NA	NA	NA	NA	1000
901	0	0	0	0	501	NA	0.5005	1000	NA	NA	NA	NA	NA	NA	1000
902	0	0	0	0	501	NA	0.5005	1000	NA	NA	NA	NA	NA	NA	1000
903	0	0	0	0	501	NA	0.5005	1000	NA	NA	NA	NA	NA	NA	1000
904	1	NA	NA	NA	NA	NA	NA	1000	NA	NA	NA	NA	NA	NA	1000
905	1	NA	NA	NA	NA	NA	NA	1000	NA	NA	NA	NA	NA	NA	1000
906	1	NA	NA	NA	NA	NA	NA	1000	NA	NA	NA	NA	NA	NA	1000
907	1	NA	NA	NA	NA	NA	NA	1000	NA	NA	NA	NA	NA	NA	1000
908	1	NA	NA	NA	NA	NA	NA	1000	NA	NA	NA	NA	NA	NA	1000
909	1	NA	NA	NA	NA	NA	NA	1000	NA	NA	NA	NA	NA	NA	1000
910	1	NA	NA	NA	NA	NA	NA	1000	NA	NA	NA	NA	NA	NA	1000
911	0	0	0	0	501	NA	0.5005	1000	NA	NA	NA	NA	NA	NA	1000
912	0	0	0	0	501	NA	0.5005	1000	NA	NA	NA	NA	NA	NA	1000
913	0	0	0	0	501	NA	0.5005	1000	NA	NA	NA	NA	NA	NA	1000
914	0	0	0	0	501	NA	0.5005	1000	NA	NA	NA	NA	NA	NA	1000
915	0	0	0	0	501	NA	0.5005	1000	NA	NA	NA	NA	NA	NA	1000
916	0	0	0	0	501	NA	0.5005	1000	NA	NA	NA	NA	NA	NA	1000
917	0	0	0	0	501	NA	0.5005	1000	NA	NA	NA	NA	NA	NA	1000
918	0	0	0	0	501	NA	0.5005	1000	NA	NA	NA	NA	NA	NA	1000
919	0	0	0	0	501	NA	0.5005	1000	NA	NA	NA	NA	NA	NA	1000
920	0	0	0	0	501	NA	0.5005	1000	NA	NA	NA	NA	NA	NA	1000
921	0	0	0	0	501	NA	0.5005	1000	NA	NA	NA	NA	NA	NA	1000
922	0	0	0	0	501	NA	0.5005	1000	NA	NA	NA	NA	NA	NA	1000
923	0	0	0	0	501	NA	0.5005	1000	NA	NA	NA	NA	NA	NA	1000
924	0	0	0	0	501	NA	0.5005	1000	NA	NA	NA	NA	NA	NA	1000
925	0	0	0	0	501	NA	0.5005	1000	NA	NA	NA	NA	NA	NA	1000
926	0	0	0	0	501	NA	0.5005	1000	NA	NA	NA	NA	NA	NA	1000
927	0	0	0	0	501	NA	0.5005	1000	NA	NA	NA	NA	NA	NA	1000
928	0	0	0	0	501	NA	0.5005	1000	NA	NA	NA	NA	NA	NA	1000
929	0	0	0	0	501	NA	0.5005	1000	NA	NA	NA	NA	NA	NA	1000
930	0	0	0	0	501	NA	0.5005	1000	NA	NA	NA	NA	NA	NA	1000
931	0	0	0	0	501	NA	0.5005	1000	NA	NA	NA	NA	NA	NA	1000
932	0	0	0	0	501	NA	0.5005	1000	NA	NA	NA	NA	NA	NA	1000
933	0	0	0	0	501	NA	0.5005	1000	NA	NA	NA	NA	NA	NA	1000
934	0	0	0	0	501	NA	0.5005	1000	NA	NA	NA	NA	NA	NA	1000
935	0	0	0	0	501	NA	0.5005	1000	NA	NA	NA	NA	NA	NA	1000
936	0	0	0	0	501	NA	0.5005	1000	NA	NA	NA	NA	NA	NA	1000
937	0	0	0	0	501	NA	0.5005	1000	NA	NA	NA	NA	NA	NA	1000
938	0	0	0	0	501	NA	0.5005	1000	NA	NA	NA	NA	NA	NA	1000
939	0	0	0	0	501	NA	0.5005	1000	NA	NA	NA	NA	NA	NA	1000
940	0	0	0	0	501	NA	0.5005	1000	NA	NA	NA	NA	NA	NA	1000
941	0	0	0	0	501	NA	0.5005	1000	NA	NA	NA	NA	NA	NA	1000
942	0	0	0	0	501	NA	0.5005	1000	NA	NA	NA	NA	NA	NA	1000
943	0	0	0	0	501	NA	0.5005	1000	NA	NA	NA	NA	NA	NA	1000
944	0	0	0	0	501	NA	0.5005	1000	NA	NA	NA	NA	NA	NA	1000
945	0	0	0	0	501	NA	0.5005	1000	NA	NA	NA	NA	NA	NA	1000
946	0	0	0	0	501	NA	0.5005	1000	NA	NA	NA	NA	NA	NA	1000
947	0	0	0	0	501	NA	0.5005	1000	NA	NA	NA	NA	NA	NA	1000
948	0	0	0	0	501	NA	0.5005	1000	NA	NA	NA	NA	NA	NA	1000
949	0	0	0	0	501	NA	0.5005	1000	NA	NA	NA	NA	NA	NA	1000
950	0	0	0	0	501	NA	0.5005	1000	NA	NA	NA	NA	NA	NA	1000
951	0	0	0	0	501	NA	0.5005	1000	NA	NA	NA	NA	NA	NA	1000
952	0	0	0	0	501	NA	0.5005	1000	NA	NA	NA	NA	NA	NA	1000
953	0	0	0	0	501	NA	0.5005	1000	NA	NA	NA	NA	NA	NA	1000
954	0	0	0	0	501	NA	0.5005	1000	NA	NA	NA	NA	NA	NA	1000
955	0	0	0	0	501	NA	0.5005	1000	NA	NA	NA	NA	NA	NA	1000
956	0	0	0	0	501	NA	0.5005	1000	NA	NA	NA	NA	NA	NA	1000
957	0	0	0	0	501	NA	0.5005	1000	NA	NA	NA	NA	NA	NA	1000
958	0	0	0	0	501	NA	0.5005	1000	NA	NA	NA	NA	NA	NA	1000
959	0	0	0	0	501	NA	0.5005	1000	NA	NA	NA	NA	NA	NA	1000
960	0	0	0	0	501	NA	0.5005	1000	NA	NA	NA	NA	NA	NA	1000
961	0	0	0	0	501	NA	0.5005	1000	NA	NA	NA	NA	NA	NA	1000
962	0	0	0	0	501	NA	0.5005	1000	NA	NA	NA	NA	NA	NA	1000
963	0	0	0	0	501	NA	0.5005	1000	NA	NA	NA	NA	NA	NA	1000
964	0	0	0	0	501	NA	0.5005	1000	NA	NA	NA	NA	NA	NA	1000
965	0	0	0	0	501	NA	0.5005	1000	NA	NA	NA	NA	NA	NA	1000
966	0	0	0	0	501	NA	0.5005	1000	NA	NA	NA	NA	NA	NA	1000
967	0	0	0	0	501	NA	0.5005	1000	NA	NA	NA	NA	NA	NA	1000
968	0	0	0	0	501	NA	0.5005	1000	NA	NA	NA	NA	NA	NA	1000
969	0	0	0	0	501	NA	0.5005	1000	NA	NA	NA	NA	NA	NA	1000
970	1	NA	NA	NA	NA	NA	NA	1000	NA	NA	NA	NA	NA	NA	1000
971	1	NA	NA	NA	NA	NA	NA	1000	NA	NA	NA	NA	NA	NA	1000
972	1	NA	NA	NA	NA	NA	NA	1000	NA	NA	NA	NA	NA	NA	1000
973	1	NA	NA	NA	NA	NA	NA	1000	NA	NA	NA	NA	NA	NA	1000
974	1	NA	NA	NA	NA	NA	NA	1000	NA	NA	NA	NA	NA	NA	1000
975	1	NA	NA	NA	NA	NA	NA	1000	NA	NA	NA	NA	NA	NA	1000
976	1	NA	NA	NA	NA	NA	NA	1000	NA	NA	NA	NA	NA	NA	1000
977	1	NA	NA	NA	NA	NA	NA	1000	NA	NA	NA	NA	NA	NA	1000
978	0	0	0	0	501	NA	0.5005	1000	NA	NA	NA	NA	NA	NA	1000
979	0	0	0	0	501	NA	0.5005	1000	NA	NA	NA	NA	NA	NA	1000
980	0	0	0	0	501	NA	0.5005	1000	NA	NA	NA	NA	NA	NA	1000
981	0	0	0	0	501	NA	0.5005	1000	NA	NA	NA	NA	NA	NA	1000
982	0	0	0	0	501	NA	0.5005	1000	NA	NA	NA	NA	NA	NA	1000
983	0	0	0	0	501	NA	0.5005	1000	NA	NA	NA	NA	NA	NA	1000
984	0	0	0	0	501	NA	0.5005	1000	NA	NA	NA	NA	NA	NA	1000
985	0	0	0	0	501	NA	0.5005	1000	NA	NA	NA	NA	NA	NA	1000
986	0	0	0	0	501	NA	0.5005	1000	NA	NA	NA	NA	NA	NA	1000
987	0	0	0	0	501	NA	0.5005	1000	NA	NA	NA	NA	NA	NA	1000
988	0	0	0	0	501	NA	0.5005	1000	NA	NA	NA	NA	NA	NA	1000
989	0	0	0	0	501	NA	0.5005	1000	NA	NA	NA	NA	NA	NA	1000
990	0	0	0	0	501	NA	0.5005	1000	NA	NA	NA	NA	NA	NA	1000
991	0	0	0	0	501	NA	0.5005	1000	NA	NA	NA	NA	NA	NA	1000
992	0	0	0	0	501	NA	0.5005	1000	NA	NA	NA	NA	NA	NA	1000
993	0	0	0	0	501	NA	0.5005	1000	NA	NA	NA	NA	NA	NA	1000
994	0	0	0	0	501	NA	0.5005	1000	NA	NA	NA	NA	NA	NA	1000
995	0	0	0	0	501	NA	0.5005	1000	NA	NA	NA	NA	NA	NA	1000
996	0	0	0	0	501	NA	0.5005	1000	NA	NA	NA	NA	NA	NA	1000
997	0	0	0	0	501	NA	0.5005	1000	NA	NA	NA	NA	NA	NA	1000
998	0	0	0	0	501	NA	0.5005	1000	NA	NA	NA	NA	NA	NA	1000
999	0	0	0	0	501	NA	0.5005	1000	NA	NA	NA	NA	NA	NA	1000
1000	0	0	0	0	501	NA	0.5005	1000	NA	NA	NA	NA	NA	NA	1000
1001	0	0	0	0	501	NA	0.5005	1000	NA	NA	NA	NA	NA	NA	1000
1002	0	0	0	0	501	NA	0.5005	1000	NA	NA	NA	NA	NA	NA	1000
1003	0	0	0	0	501	NA	0.5005	1000	NA	NA	NA	NA	NA	NA	1000
1004	0	0	0	0	501	NA	0.5005	1000	NA	NA	NA	NA	NA	NA	1000
1005	0	0	0	0	501	NA	0.5005	1000	NA	NA	NA	NA	NA	NA	1000
1006	0	0	0	0	501	NA	0.5005	1000	NA	NA	NA	NA	NA	NA	1000
1007	0	0	0	0	501	NA	0.5005	1000	NA	NA	NA	NA	NA	NA	1000
1008	0	0	0	0	501	NA	0.5005	1000	NA	NA	NA	NA	NA	NA	1000
1009	0	0	0	0	501	NA	0.5005	1000	NA	NA	NA	NA	NA	NA	1000
1010	0	0	0	0	501	NA	0.5005	1000	NA	NA	NA	NA	NA	NA	1000
1011	0	0	0	0	501	NA	0.5005	1000	NA	NA	NA	NA	NA	NA	1000
1012	0	0	0	0	501	NA	0.5005	1000	NA	NA	NA	NA	NA	NA	1000
1013	0	0	0	0	501	NA	0.5005	1000	NA	NA	NA	NA	NA	NA	1000
1014	0	0	0	0	501	NA	0.5005	1000	NA	NA	NA	NA	NA	NA	1000
1015	0	0	0	0	501	NA	0.5005	1000	NA	NA	NA	NA	NA	NA	1000
1016	0	0	0	0	501	NA	0.5005	1000	NA	NA	NA	NA	NA	NA	1000
1017	0	0	0	0	501	NA	0.5005	1000	NA	NA	NA	NA	NA	NA	1000
1018	0	0	0	0	501	NA	0.5005	1000	NA	NA	NA	NA	NA	NA	1000
1019	0	0	0	0	501	NA	0.5005	1000	NA	NA	NA	NA	NA	NA	1000
1020	0	0	0	0	501	NA	0.5005	1000	NA	NA	NA	NA	NA	NA	1000
1021	0	0	0	0	501	NA	0.5005	1000	NA	NA	NA	NA	NA	NA	1000
1022	0	0	0	0	501	NA	0.5005	1000	NA	NA	NA	NA	NA	NA	1000
1023	0	0	0	0	501	NA	0.5005	1000	NA	NA	NA	NA	NA	NA	1000
1024	0	0	0	0	501	NA	0.5005	1000	NA	NA	NA	NA	NA	NA	1000
1025	0	0	0	0	501	NA	0.5005	1000	NA	NA	NA	NA	NA	NA	1000
1026	0	0	0	0	501	NA	0.5005	1000	NA	NA	NA	NA	NA	NA	1000
1027	0	0	0	0	501	NA	0.5005	1000	NA	NA	NA	NA	NA	NA	1000
1028	0	0	0	0	501	NA	0.5005	1000	NA	NA	NA	NA	NA	NA	1000
1029	0	0	0	0	501	NA	0.5005	1000	NA	NA	NA	NA	NA	NA	1000
1030	0	0	0	0	501	NA	0.5005	1000	NA	NA	NA	NA	NA	NA	1000
1031	0	0	0	0	501	NA	0.5005	1000	NA	NA	NA	NA	NA	NA	1000
1032	0	0	0	0	501	NA	0.5005	1000	NA	NA	NA	NA	NA	NA	1000
1033	0	0	0	0	501	NA	0.5005	1000	NA	NA	NA	NA	NA	NA	1000
1034	0	0	0	0	501	NA	0.5005	1000	NA	NA	NA	NA	NA	NA	1000
1035	1	NA	NA	NA	NA	NA	NA	1000	NA	NA	NA	NA	NA	NA	1000
1036	1	NA	NA	NA	NA	NA	NA	1000	NA	NA	NA	NA	NA	NA	1000
1037	1	NA	NA	NA	NA	NA	NA	1000	NA	NA	NA	NA	NA	NA	1000
1038	1	NA	NA	NA	NA	NA	NA	1000	NA	NA	NA	NA	NA	NA	1000
1039	1	NA	NA	NA	NA	NA	NA	1000	NA	NA	NA	NA	NA	NA	1000
1040	1	NA	NA	NA	NA	NA	NA	1000	NA	NA	NA	NA	NA	NA	1000
1041	1	NA	NA	NA	NA	NA	NA	1000	NA	NA	NA	NA	NA	NA	1000
1042	1	NA	NA	NA	NA	NA	NA	1000	NA	NA	NA	NA	NA	NA	1000
1043	1	NA	NA	NA	NA	NA	NA	1000	NA	NA	NA	NA	NA	NA	1000
1044	1	NA	NA	NA	NA	NA	NA	1000	NA	NA	NA	NA	NA	NA	1000
1045	1	NA	NA	NA	NA	NA	NA	1000	NA	NA	NA	NA	NA	NA	1000
1046	1	NA	NA	NA	NA	NA	NA	1000	NA	NA	NA	NA	NA	NA	1000
1047	1	NA	NA	NA	NA	NA	NA	1000	NA	NA	NA	NA	NA	NA	1000
1048	0	0	0	0	501	NA	0.5005	1000	NA	NA	NA	NA	NA	NA	1000
1049	0	0	0	0	501	NA	0.5005	1000	NA	NA	NA	NA	NA	NA	1000
1050	0	0	0	0	501	NA	0.5005	1000	NA	NA	NA	NA	NA	NA	1000
1051	0	0	0	0	501	NA	0.5005	1000	NA	NA	NA	NA	NA	NA	1000
1052	0	0	0	0	501	NA	0.5005	1000	NA	NA	NA	NA	NA	NA	1000
1053	0	0	0	0	501	NA	0.5005	1000	NA	NA	NA	NA	NA	NA	1000
1054	0	0	0	0	501	NA	0.5005	1000	NA	NA	NA	NA	NA	NA	1000
1055	0	0	0	0	501	NA	0.5005	1000	NA	NA	NA	NA	NA	NA	1000
1056	0	0	0	0	501	NA	0.5005	1000	NA	NA	NA	NA	NA	NA	1000
1057	0	0	0	0	501	NA	0.5005	1000	NA	NA	NA	NA	NA	NA	1000
1058	0	0	0	0	501	NA	0.5005	1000	NA	NA	NA	NA	NA	NA	1000
1059	0	0	0	0	501	NA	0.5005	1000	NA	NA	NA	NA	NA	NA	1000
1060	0	0	0	0	501	NA	0.5005	1000	NA	NA	NA	NA	NA	NA	1000
1061	0	0	0	0	501	NA	0.5005	1000	NA	NA	NA	NA	NA	NA	1000
1062	0	0	0	0	501	NA	0.5005	1000	NA	NA	NA	NA	NA	NA	1000
1063	0	0	0	0	501	NA	0.5005	1000	NA	NA	NA	NA	NA	NA	1000
1064	0	0	0	0	501	NA	0.5005	1000	NA	NA	NA	NA	NA	NA	1000
1065	0	0	0	0	501	NA	0.5005	1000	NA	NA	NA	NA	NA	NA	1000
1066	0	0	0	0	501	NA	0.5005	1000	NA	NA	NA	NA	NA	NA	1000
1067	0	0	0	0	501	NA	0.5005	1000	NA	NA	NA	NA	NA	NA	1000
1068	0	0	0	0	501	NA	0.5005	1000	NA	NA	NA	NA	NA	NA	1000
1069	0	0	0	0	501	NA	0.5005	1000	NA	NA	NA	NA	NA	NA	1000
1070	0	0	0	0	501	NA	0.5005	1000	NA	NA	NA	NA	NA	NA	1000
1071	0	0	0	0	501	NA	0.5005	1000	NA	NA	NA	NA	NA	NA	1000
1072	0	0	0	0	501	NA	0.5005	1000	NA	NA	NA	NA	NA	NA	1000
1073	0	0	0	0	501	NA	0.5005	1000	NA	NA	NA	NA	NA	NA	1000
1074	0	0	0	0	501	NA	0.5005	1000	NA	NA	NA	NA	NA	NA	1000
1075	0	0	0	0	501	NA	0.5005	1000	NA	NA	NA	NA	NA	NA	1000
1076	0	0	0	0	501	NA	0.5005	1000	NA	NA	NA	NA	NA	NA	1000
1077	0	0	0	0	501	NA	0.5005	1000	NA	NA	NA	NA	NA	NA	1000
1078	0	0	0	0	501	NA	0.5005	1000	NA	NA	NA	NA	NA	NA	1000
1079	0	0	0	0	501	NA	0.5005	1000	NA	NA	NA	NA	NA	NA	1000
1080	0	0	0	0	501	NA	0.5005	1000	NA	NA	NA	NA	NA	NA	1000
1081	0	0	0	0	501	NA	0.5005	1000	NA	NA	NA	NA	NA	NA	1000
1082	0	0	0	0	501	NA	0.5005	1000	NA	NA	NA	NA	NA	NA	1000
1083	0	0	0	0	501	NA	0.5005	1000	NA	NA	NA	NA	NA	NA	1000
1084	0	0	0	0	501	NA	0.5005	1000	NA	NA	NA	NA	NA	NA	1000
1085	0	0	0	0	501	NA	0.5005	1000	NA	NA	NA	NA	NA	NA	1000
1086	0	0	0	0	501	NA	0.5005	1000	NA	NA	NA	NA	NA	NA	1000
1087	0	0	0	0	501	NA	0.5005	1000	NA	NA	NA	NA	NA	NA	1000
1088	0	0	0	0	501	NA	0.5005	1000	NA	NA	NA	NA	NA	NA	1000
1089	0	0	0	0	501	NA	0.5005	1000	NA	NA	NA	NA	NA	NA	1000
1090	0	0	0	0	501	NA	0.5005	1000	NA	NA	NA	NA	NA	NA	1000
1091	0	0	0	0	501	NA	0.5005	1000	NA	NA	NA	NA	NA	NA	1000
1092	0	0	0	0	501	NA	0.5005	1000	NA	NA	NA	NA	NA	NA	1000
1093	0	0	0	0	501	NA	0.5005	1000	NA	NA	NA	NA	NA	NA	1000
1094	0	0	0	0	501	NA	0.5005	1000	NA	NA	NA	NA	NA	NA	1000
1095	0	0	0	0	501	NA	0.5005	1000	NA	NA	NA	NA	NA	NA	1000
1096	0	0	0	0	501	NA	0.5005	1000	NA	NA	NA	NA	NA	NA	1000
1097	0	0	0	0	501	NA	0.5005	1000	NA	NA	NA	NA	NA	NA	1000
1098	0	0	0	0	501	NA	0.5005	1000	NA	NA	NA	NA	NA	NA	1000
1099	0	0	0	0	501	NA	0.5005	1000	NA	NA	NA	NA	NA	NA	1000
1100	0	0	0	0	501	NA	0.5005	1000	NA	NA	NA	NA	NA	NA	1000
1101	0	0	0	0	501	NA	0.5005	1000	NA	NA	NA	NA	NA	NA	1000
1102	0	0	0	0	501	NA	0.5005	1000	NA	NA	NA	NA	NA	NA	1000
1103	0	0	0	0	501	NA	0.5005	1000	NA	NA	NA	NA	NA	NA	1000
1104	0	0	0	0	501	NA	0.5005	1000	NA	NA	NA	NA	NA	NA	1000
1105	1	NA	NA	NA	NA	NA	NA	1000	NA	NA	NA	NA	NA	NA	1000
1106	1	NA	NA	NA	NA	NA	NA	1000	NA	NA	NA	NA	NA	NA	1000
1107	1	NA	NA	NA	NA	NA	NA	1000	NA	NA	NA	NA	NA	NA	1000
1108	1	NA	NA	NA	NA	NA	NA	1000	NA	NA	NA	NA	NA	NA	1000
1109	1	NA	NA	NA	NA	NA	NA	1000	NA	NA	NA	NA	NA	NA	1000
1110	1	NA	NA	NA	NA	NA	NA	1000	NA	NA	NA	NA	NA	NA	1000
1111	1	NA	NA	NA	NA	NA	NA	1000	NA	NA	NA	NA	NA	NA	1000
1112	1	NA	NA	NA	NA	NA	NA	1000	NA	NA	NA	NA	NA	NA	1000
1113	1	NA	NA	NA	NA	NA	NA	1000	NA	NA	NA	NA	NA	NA	1000
1114	1	NA	NA	NA	NA	NA	NA	1000	NA	NA	NA	NA	NA	NA	1000
1115	1	NA	NA	NA	NA	NA	NA	1000	NA	NA	NA	NA	NA	NA	1000
1116	1	NA	NA	NA	NA	NA	NA	1000	NA	NA	NA	NA	NA	NA	1000
1117	1	NA	NA	NA	NA	NA	NA	1000	NA	NA	NA	NA	NA	NA	1000
1118	1	NA	NA	NA	NA	NA	NA	1000	NA	NA	NA	NA	NA	NA	1000
1119	0	0	0	0	501	NA	0.5005	1000	NA	NA	NA	NA	NA	NA	1000
1120	0	0	0	0	501	NA	0.5005	1000	NA	NA	NA	NA	NA	NA	1000
1121	0	0	0	0	501	NA	0.5005	1000	NA	NA	NA	NA	NA	NA	1000
1122	0	0	0	0	501	NA	0.5005	1000	NA	NA	NA	NA	NA	NA	1000
1123	0	0	0	0	501	NA	0.5005	1000	NA	NA	NA	NA	NA	NA	1000
1124	0	0	0	0	501	NA	0.5005	1000	NA	NA	NA	NA	NA	NA	1000
1125	0	0	0	0	501	NA	0.5005	1000	NA	NA	NA	NA	NA	NA	1000
1126	0	0	0	0	501	NA	0.5005	1000	NA	NA	NA	NA	NA	NA	1000
1127	0	0	0	0	501	NA	0.5005	1000	NA	NA	NA	NA	NA	NA	1000
1128	0	0	0	0	501	NA	0.5005	1000	NA	NA	NA	NA	NA	NA	1000
1129	0	0	0	0	501	NA	0.5005	1000	NA	NA	NA	NA	NA	NA	1000
1130	0	0	0	0	501	NA	0.5005	1000	NA	NA	NA	NA	NA	NA	1000
1131	0	0	0	0	501	NA	0.5005	1000	NA	NA	NA	NA	NA	NA	1000
1132	0	0	0	0	501	NA	0.5005	1000	NA	NA	NA	NA	NA	NA	1000
1133	0	0	0	0	501	NA	0.5005	1000	NA	NA	NA	NA	NA	NA	1000
1134	0	0	0	0	501	NA	0.5005	1000	NA	NA	NA	NA	NA	NA	1000
1135	0	0	0	0	501	NA	0.5005	1000	NA	NA	NA	NA	NA	NA	1000
1136	0	0	0	0	501	NA	0.5005	1000	NA	NA	NA	NA	NA	NA	1000
1137	0	0	0	0	501	NA	0.5005	1000	NA	NA	NA	NA	NA	NA	1000
1138	0	0	0	0	501	NA	0.5005	1000	NA	NA	NA	NA	NA	NA	1000
1139	0	0	0	0	501	NA	0.5005	1000	NA	NA	NA	NA	NA	NA	1000
1140	0	0	0	0	501	NA	0.5005	1000	NA	NA	NA	NA	NA	NA	1000
1141	0	0	0	0	501	NA	0.5005	1000	NA	NA	NA	NA	NA	NA	1000
1142	0	0	0	0	501	NA	0.5005	1000	NA	NA	NA	NA	NA	NA	1000
1143	0	0	0	0	501	NA	0.5005	1000	NA	NA	NA	NA	NA	NA	1000
1144	0	0	0	0	501	NA	0.5005	1000	NA	NA	NA	NA	NA	NA	1000
1145	0	0	0	0	501	NA	0.5005	1000	NA	NA	NA	NA	NA	NA	1000
1146	0	0	0	0	501	NA	0.5005	1000	NA	NA	NA	NA	NA	NA	1000
1147	0	0	0	0	501	NA	0.5005	1000	NA	NA	NA	NA	NA	NA	1000
1148	0	0	0	0	501	NA	0.5005	1000	NA	NA	NA	NA	NA	NA	1000
1149	0	0	0	0	501	NA	0.5005	1000	NA	NA	NA	NA	NA	NA	1000
1150	0	0	0	0	501	NA	0.5005	1000	NA	NA	NA	NA	NA	NA	1000
1151	0	0	0	0	501	NA	0.5005	1000	NA	NA	NA	NA	NA	NA	1000
1152	0	0	0	0	501	NA	0.5005	1000	NA	NA	NA	NA	NA	NA	1000
1153	0	0	0	0	501	NA	0.5005	1000	NA	NA	NA	NA	NA	NA	1000
1154	0	0	0	0	501	NA	0.5005	1000	NA	NA	NA	NA	NA	NA	1000
1155	0	0	0	0	501	NA	0.5005	1000	NA	NA	NA	NA	NA	NA	1000
1156	0	0	0	0	501	NA	0.5005	1000	NA	NA	NA	NA	NA	NA	1000
1157	0	0	0	0	501	NA	0.5005	1000	NA	NA	NA	NA	NA	NA	1000
1158	0	0	0	0	501	NA	0.5005	1000	NA	NA	NA	NA	NA	NA	1000
1159	0	0	0	0	501	NA	0.5005	1000	NA	NA	NA	NA	NA	NA	1000
1160	0	0	0	0	501	NA	0.5005	1000	NA	NA	NA	NA	NA	NA	1000
1161	0	0	0	0	501	NA	0.5005	1000	NA	NA	NA	NA	NA	NA	1000
1162	0	0	0	0	501	NA	0.5005	1000	NA	NA	NA	NA	NA	NA	1000
1163	0	0	0	0	501	NA	0.5005	1000	NA	NA	NA	NA	NA	NA	1000
1164	0	0	0	0	501	NA	0.5005	1000	NA	NA	NA	NA	NA	NA	1000
1165	0	0	0	0	501	NA	0.5005	1000	NA	NA	NA	NA	NA	NA	1000
1166	0	0	0	0	501	NA	0.5005	1000	NA	NA	NA	NA	NA	NA	1000
1167	0	0	0	0	501	NA	0.5005	1000	NA	NA	NA	NA	NA	NA	1000
1168	0	0	0	0	501	NA	0.5005	1000	NA	NA	NA	NA	NA	NA	1000
1169	0	0	0	0	501	NA	0.5005	1000	NA	NA	NA	NA	NA	NA	1000
1170	0	0	0	0	501	NA	0.5005	1000	NA	NA	NA	NA	NA	NA	1000
1171	0	0	0	0	501	NA	0.5005	1000	NA	NA	NA	NA	NA	NA	1000
1172	0	0	0	0	501	NA	0.5005	1000	NA	NA	NA	NA	NA	NA	1000
1173	0	0	0	0	501	NA	0.5005	1000	NA	NA	NA	NA	NA	NA	1000
1174	0	0	0	0	501	NA	0.5005	1000	NA	NA	NA	NA	NA	NA	1000
1175	0	0	0	0	501	NA	0.5005	1000	NA	NA	NA	NA	NA	NA	1000
1176	0	0	0	0	501	NA	0.5005	1000	NA	NA	NA	NA	NA	NA	1000
1177	1	NA	NA	NA	NA	NA	NA	1000	NA	NA	NA	NA	NA	NA	1000
1178	1	NA	NA	NA	NA	NA	NA	1000	NA	NA	NA	NA	NA	NA	1000
1179	1	NA	NA	NA	NA	NA	NA	1000	NA	NA	NA	NA	NA	NA	1000
1180	1	NA	NA	NA	NA	NA	NA	1000	NA	NA	NA	NA	NA	NA	1000
1181	1	NA	NA	NA	NA	NA	NA	1000	NA	NA	NA	NA	NA	NA	1000
1182	1	NA	NA	NA	NA	NA	NA	1000	NA	NA	NA	NA	NA	NA	1000
1183	1	NA	NA	NA	NA	NA	NA	1000	NA	NA	NA	NA	NA	NA	1000
1184	1	NA	NA	NA	NA	NA	NA	1000	NA	NA	NA	NA	NA	NA	1000
1185	1	NA	NA	NA	NA	NA	NA	1000	NA	NA	NA	NA	NA	NA	1000
1186	1	NA	NA	NA	NA	NA	NA	1000	NA	NA	NA	NA	NA	NA	1000
1187	1	NA	NA	NA	NA	NA	NA	1000	NA	NA	NA	NA	NA	NA	1000
1188	1	NA	NA	NA	NA	NA	NA	1000	NA	NA	NA	NA	NA	NA	1000
1189	1	NA	NA	NA	NA	NA	NA	1000	NA	NA	NA	NA	NA	NA	1000
1190	1	NA	NA	NA	NA	NA	NA	1000	NA	NA	NA	NA	NA	NA	1000
1191	1	NA	NA	NA	NA	NA	NA	1000	NA	NA	NA	NA	NA	NA	1000
1192	0	0	0	0	501	NA	0.5005	1000	NA	NA	NA	NA	NA	NA	1000
1193	0	0	0	0	501	NA	0.5005	1000	NA	NA	NA	NA	NA	NA	1000
1194	0	0	0	0	501	NA	0.5005	1000	NA	NA	NA	NA	NA	NA	1000
1195	0	0	0	0	501	NA	0.5005	1000	NA	NA	NA	NA	NA	NA	1000
1196	0	0	0	0	501	NA	0.5005	1000	NA	NA	NA	NA	NA	NA	1000
1197	0	0	0	0	501	NA	0.5005	1000	NA	NA	NA	NA	NA	NA	1000
1198	0	0	0	0	501	NA	0.5005	1000	NA	NA	NA	NA	NA	NA	1000
1199	0	0	0	0	501	NA	0.5005	1000	NA	NA	NA	NA	NA	NA	1000
1200	0	0	0	0	501	NA	0.5005	1000	NA	NA	NA	NA	NA	NA	1000
1201	0	0	0	0	501	NA	0.5005	1000	NA	NA	NA	NA	NA	NA	1000
1202	0	0	0	0	501	NA	0.5005	1000	NA	NA	NA	NA	NA	NA	1000
1203	0	0	0	0	501	NA	0.5005	1000	NA	NA	NA	NA	NA	NA	1000
1204	0	0	0	0	501	NA	0.5005	1000	NA	NA	NA	NA	NA	NA	1000
1205	0	0	0	0	501	NA	0.5005	1000	NA	NA	NA	NA	NA	NA	1000
1206	0	0	0	0	501	NA	0.5005	1000	NA	NA	NA	NA	NA	NA	1000
1207	0	0	0	0	501	NA	0.5005	1000	NA	NA	NA	NA	NA	NA	1000
1208	0	0	0	0	501	NA	0.5005	1000	NA	NA	NA	NA	NA	NA	1000
1209	0	0	0	0	501	NA	0.5005	1000	NA	NA	NA	NA	NA	NA	1000
1210	0	0	0	0	501	NA	0.5005	1000	NA	NA	NA	NA	NA	NA	1000
1211	0	0	0	0	501	NA	0.5005	1000	NA	NA	NA	NA	NA	NA	1000
1212	0	0	0	0	501	NA	0.5005	1000	NA	NA	NA	NA	NA	NA	1000
1213	0	0	0	0	501	NA	0.5005	1000	NA	NA	NA	NA	NA	NA	1000
1214	0	0	0	0	501	NA	0.5005	1000	NA	NA	NA	NA	NA	NA	1000
1215	0	0	0	0	501	NA	0.5005	1000	NA	NA	NA	NA	NA	NA	1000
1216	0	0	0	0	501	NA	0.5005	1000	NA	NA	NA	NA	NA	NA	1000
1217	0	0	0	0	501	NA	0.5005	1000	NA	NA	NA	NA	NA	NA	1000
1218	0	0	0	0	501	NA	0.5005	1000	NA	NA	NA	NA	NA	NA	1000
1219	0	0	0	0	501	NA	0.5005	1000	NA	NA	NA	NA	NA	NA	1000
1220	0	0	0	0	501	NA	0.5005	1000	NA	NA	NA	NA	NA	NA	1000
1221	0	0	0	0	501	NA	0.5005	1000	NA	NA	NA	NA	NA	NA	1000
1222	0	0	0	0	501	NA	0.5005	1000	NA	NA	NA	NA	NA	NA	1000
1223	0	0	0	0	501	NA	0.5005	1000	NA	NA	NA	NA	NA	NA	1000
1224	0	0	0	0	501	NA	0.5005	1000	NA	NA	NA	NA	NA	NA	1000
1225	0	0	0	0	501	NA	0.5005	1000	NA	NA	NA	NA	NA	NA	1000
1226	0	0	0	0	501	NA	0.5005	1000	NA	NA	NA	NA	NA	NA	1000
1227	0	0	0	0	501	NA	0.5005	1000	NA	NA	NA	NA	NA	NA	1000
1228	0	0	0	0	501	NA	0.5005	1000	NA	NA	NA	NA	NA	NA	1000
1229	0	0	0	0	501	NA	0.5005	1000	NA	NA	NA	NA	NA	NA	1000
1230	0	0	0	0	501	NA	0.5005	1000	NA	NA	NA	NA	NA	NA	1000
1231	0	0	0	0	501	NA	0.5005	1000	NA	NA	NA	NA	NA	NA	1000
1232	0	0	0	0	501	NA	0.5005	1000	NA	NA	NA	NA	NA	NA	1000
1233	0	0	0	0	501	NA	0.5005	1000	NA	NA	NA	NA	NA	NA	1000
1234	0	0	0	0	501	NA	0.5005	1000	NA	NA	NA	NA	NA	NA	1000
1235	0	0	0	0	501	NA	0.5005	1000	NA	NA	NA	NA	NA	NA	1000
1236	0	0	0	0	501	NA	0.5005	1000	NA	NA	NA	NA	NA	NA	1000
1237	0	0	0	0	501	NA	0.5005	1000	NA	NA	NA	NA	NA	NA	1000
1238	0	0	0	0	501	NA	0.5005	1000	NA	NA	NA	NA	NA	NA	1000
1239	0	0	0	0	501	NA	0.5005	1000	NA	NA	NA	NA	NA	NA	1000
1240	0	0	0	0	501	NA	0.5005	1000	NA	NA	NA	NA	NA	NA	1000
1241	0	0	0	0	501	NA	0.5005	1000	NA	NA	NA	NA	NA	NA	1000
1242	0	0	0	0	501	NA	0.5005	1000	NA	NA	NA	NA	NA	NA	1000
1243	0	0	0	0	501	NA	0.5005	1000	NA	NA	NA	NA	NA	NA	1000
1244	0	0	0	0	501	NA	0.5005	1000	NA	NA	NA	NA	NA	NA	1000
1245	0	0	0	0	501	NA	0.5005	1000	NA	NA	NA	NA	NA	NA	1000
1246	0	0	0	0	501	NA	0.5005	1000	NA	NA	NA	NA	NA	NA	1000
1247	0	0	0	0	501	NA	0.5005	1000	NA	NA	NA	NA	NA	NA	1000
1248	0	0	0	0	501	NA	0.5005	1000	NA	NA	NA	NA	NA	NA	1000
1249	0	0	0	0	501	NA	0.5005	1000	NA	NA	NA	NA	NA	NA	1000
1250	1	NA	NA	NA	NA	NA	NA	1000	NA	NA	NA	NA	NA	NA	1000
1251	1	NA	NA	NA	NA	NA	NA	1000	NA	NA	NA	NA	NA	NA	1000
1252	1	NA	NA	NA	NA	NA	NA	1000	NA	NA	NA	NA	NA	NA	1000
1253	1	NA	NA	NA	NA	NA	NA	1000	NA	NA	NA	NA	NA	NA	1000
1254	1	NA	NA	NA	NA	NA	NA	1000	NA	NA	NA	NA	NA	NA	1000
1255	1	NA	NA	NA	NA	NA	NA	1000	NA	NA	NA	NA	NA	NA	1000
1256	1	NA	NA	NA	NA	NA	NA	1000	NA	NA	NA	NA	NA	NA	1000
1257	1	NA	NA	NA	NA	NA	NA	1000	NA	NA	NA	NA	NA	NA	1000
1258	1	NA	NA	NA	NA	NA	NA	1000	NA	NA	NA	NA	NA	NA	1000
1259	1	NA	NA	NA	NA	NA	NA	1000	NA	NA	NA	NA	NA	NA	1000
1260	1	NA	NA	NA	NA	NA	NA	1000	NA	NA	NA	NA	NA	NA	1000
1261	1	NA	NA	NA	NA	NA	NA	1000	NA	NA	NA	NA	NA	NA	1000
1262	1	NA	NA	NA	NA	NA	NA	1000	NA	NA	NA	NA	NA	NA	1000
1263	1	NA	NA	NA	NA	NA	NA	1000	NA	NA	NA	NA	NA	NA	1000
1264	1	NA	NA	NA	NA	NA	NA	1000	NA	NA	NA	NA	NA	NA	1000
1265	0	0	0	0	501	NA	0.5005	1000	NA	NA	NA	NA	NA	NA	1000
1266	0	0	0	0	501	NA	0.5005	1000	NA	NA	NA	NA	NA	NA	1000
1267	0	0	0	0	501	NA	0.5005	1000	NA	NA	NA	NA	NA	NA	1000
1268	0	0	0	0	501	NA	0.5005	1000	NA	NA	NA	NA	NA	NA	1000
1269	0	0	0	0	501	NA	0.5005	1000	NA	NA	NA	NA	NA	NA	1000
1270	0	0	0	0	501	NA	0.5005	1000	NA	NA	NA	NA	NA	NA	1000
1271	0	0	0	0	501	NA	0.5005	1000	NA	NA	NA	NA	NA	NA	1000
1272	0	0	0	0	501	NA	0.5005	1000	NA	NA	NA	NA	NA	NA	1000
1273	0	0	0	0	501	NA	0.5005	1000	NA	NA	NA	NA	NA	NA	1000
1274	0	0	0	0	501	NA	0.5005	1000	NA	NA	NA	NA	NA	NA	1000
1275	0	0	0	0	501	NA	0.5005	1000	NA	NA	NA	NA	NA	NA	1000
1276	0	0	0	0	501	NA	0.5005	1000	NA	NA	NA	NA	NA	NA	1000
1277	0	0	0	0	501	NA	0.5005	1000	NA	NA	NA	NA	NA	NA	1000
1278	0	0	0	0	501	NA	0.5005	1000	NA	NA	NA	NA	NA	NA	1000
1279	0	0	0	0	501	NA	0.5005	1000	NA	NA	NA	NA	NA	NA	1000
1280	0	0	0	0	501	NA	0.5005	1000	NA	NA	NA	NA	NA	NA	1000
1281	0	0	0	0	501	NA	0.5005	1000	NA	NA	NA	NA	NA	NA	1000
1282	0	0	0	0	501	NA	0.5005	1000	NA	NA	NA	NA	NA	NA	1000
1283	0	0	0	0	501	NA	0.5005	1000	NA	NA	NA	NA	NA	NA	1000
1284	0	0	0	0	501	NA	0.5005	1000	NA	NA	NA	NA	NA	NA	1000
1285	0	0	0	0	501	NA	0.5005	1000	NA	NA	NA	NA	NA	NA	1000
1286	0	0	0	0	501	NA	0.5005	1000	NA	NA	NA	NA	NA	NA	1000
1287	0	0	0	0	501	NA	0.5005	1000	NA	NA	NA	NA	NA	NA	1000
1288	0	0	0	0	501	NA	0.5005	1000	NA	NA	NA	NA	NA	NA	1000
1289	0	0	0	0	501	NA	0.5005	1000	NA	NA	NA	NA	NA	NA	1000
1290	0	0	0	0	501	NA	0.5005	1000	NA	NA	NA	NA	NA	NA	1000
1291	0	0	0	0	501	NA	0.5005	1000	NA	NA	NA	NA	NA	NA	1000
1292	0	0	0	0	501	NA	0.5005	1000	NA	NA	NA	NA	NA	NA	1000
1293	0	0	0	0	501	NA	0.5005	1000	NA	NA	NA	NA	NA	NA	1000
1294	0	0	0	0	501	NA	0.5005	1000	NA	NA	NA	NA	NA	NA	1000
1295	0	0	0	0	501	NA	0.5005	1000	NA	NA	NA	NA	NA	NA	1000
1296	0	0	0	0	501	NA	0.5005	1000	NA	NA	NA	NA	NA	NA	1000
1297	0	0	0	0	501	NA	0.5005	1000	NA	NA	NA	NA	NA	NA	1000
1298	0	0	0	0	501	NA	0.5005	1000	NA	NA	NA	NA	NA	NA	1000
1299	0	0	0	0	501	NA	0.5005	1000	NA	NA	NA	NA	NA	NA	1000
1300	0	0	0	0	501	NA	0.5005	1000	NA	NA	NA	NA	NA	NA	1000
1301	0	0	0	0	501	NA	0.5005	1000	NA	NA	NA	NA	NA	NA	1000
1302	0	0	0	0	501	NA	0.5005	1000	NA	NA	NA	NA	NA	NA	1000
1303	0	0	0	0	501	NA	0.5005	1000	NA	NA	NA	NA	NA	NA	1000
1304	0	0	0	0	501	NA	0.5005	1000	NA	NA	NA	NA	NA	NA	1000
1305	0	0	0	0	501	NA	0.5005	1000	NA	NA	NA	NA	NA	NA	1000
1306	0	0	0	0	501	NA	0.5005	1000	NA	NA	NA	NA	NA	NA	1000
1307	0	0	0	0	501	NA	0.5005	1000	NA	NA	NA	NA	NA	NA	1000
1308	0	0	0	0	501	NA	0.5005	1000	NA	NA	NA	NA	NA	NA	1000
1309	0	0	0	0	501	NA	0.5005	1000	NA	NA	NA	NA	NA	NA	1000
1310	0	0	0	0	501	NA	0.5005	1000	NA	NA	NA	NA	NA	NA	1000
1311	0	0	0	0	501	NA	0.5005	1000	NA	NA	NA	NA	NA	NA	1000
1312	0	0	0	0	501	NA	0.5005	1000	NA	NA	NA	NA	NA	NA	1000
1313	0	0	0	0	501	NA	0.5005	1000	NA	NA	NA	NA	NA	NA	1000
1314	0	0	0	0	501	NA	0.5005	1000	NA	NA	NA	NA	NA	NA	1000
1315	0	0	0	0	501	NA	0.5005	1000	NA	NA	NA	NA	NA	NA	1000
1316	0	0	0	0	501	NA	0.5005	1000	NA	NA	NA	NA	NA	NA	1000
1317	0	0	0	0	501	NA	0.5005	1000	NA	NA	NA	NA	NA	NA	1000
1318	0	0	0	0	501	NA	0.5005	1000	NA	NA	NA	NA	NA	NA	1000
1319	0	0	0	0	501	NA	0.5005	1000	NA	NA	NA	NA	NA	NA	1000
1320	0	0	0	0	501	NA	0.5005	1000	NA	NA	NA	NA	NA	NA	1000
1321	0	0	0	0	501	NA	0.5005	1000	NA	NA	NA	NA	NA	NA	1000
1322	0	0	0	0	501	NA	0.5005	1000	NA	NA	NA	NA	NA	NA	1000
1323	0	0	0	0	501	NA	0.5005	1000	NA	NA	NA	NA	NA	NA	1000
1324	0	0	0	0	501	NA	0.5005	1000	NA	NA	NA	NA	NA	NA	1000
1325	0	0	0	0	501	NA	0.5005	1000	NA	NA	NA	NA	NA	NA	1000
1326	1	NA	NA	NA	NA	NA	NA	1000	NA	NA	NA	NA	NA	NA	1000
1327	1	NA	NA	NA	NA	NA	NA	1000	NA	NA	NA	NA	NA	NA	1000
1328	1	NA	NA	NA	NA	NA	NA	1000	NA	NA	NA	NA	NA	NA	1000
1329	1	NA	NA	NA	NA	NA	NA	1000	NA	NA	NA	NA	NA	NA	1000
1330	1	NA	NA	NA	NA	NA	NA	1000	NA	NA	NA	NA	NA	NA	1000
1331	1	NA	NA	NA	NA	NA	NA	1000	NA	NA	NA	NA	NA	NA	1000
1332	1	NA	NA	NA	NA	NA	NA	1000	NA	NA	NA	NA	NA	NA	1000
1333	1	NA	NA	NA	NA	NA	NA	1000	NA	NA	NA	NA	NA	NA	1000
1334	1	NA	NA	NA	NA	NA	NA	1000	NA	NA	NA	NA	NA	NA	1000
1335	1	NA	NA	NA	NA	NA	NA	1000	NA	NA	NA	NA	NA	NA	1000
1336	1	NA	NA	NA	NA	NA	NA	1000	NA	NA	NA	NA	NA	NA	1000
1337	1	NA	NA	NA	NA	NA	NA	1000	NA	NA	NA	NA	NA	NA	1000
1338	1	NA	NA	NA	NA	NA	NA	1000	NA	NA	NA	NA	NA	NA	1000
1339	1	NA	NA	NA	NA	NA	NA	1000	NA	NA	NA	NA	NA	NA	1000
1340	1	NA	NA	NA	NA	NA	NA	1000	NA	NA	NA	NA	NA	NA	1000
1341	0	0	0	0	501	NA	0.5005	1000	NA	NA	NA	NA	NA	NA	1000
1342	0	0	0	0	501	NA	0.5005	1000	NA	NA	NA	NA	NA	NA	1000
1343	0	0	0	0	501	NA	0.5005	1000	NA	NA	NA	NA	NA	NA	1000
1344	0	0	0	0	501	NA	0.5005	1000	NA	NA	NA	NA	NA	NA	1000
1345	0	0	0	0	501	NA	0.5005	1000	NA	NA	NA	NA	NA	NA	1000
1346	0	0	0	0	501	NA	0.5005	1000	NA	NA	NA	NA	NA	NA	1000
1347	0	0	0	0	501	NA	0.5005	1000	NA	NA	NA	NA	NA	NA	1000
1348	0	0	0	0	501	NA	0.5005	1000	NA	NA	NA	NA	NA	NA	1000
1349	0	0	0	0	501	NA	0.5005	1000	NA	NA	NA	NA	NA	NA	1000
1350	0	0	0	0	501	NA	0.5005	1000	NA	NA	NA	NA	NA	NA	1000
1351	0	0	0	0	501	NA	0.5005	1000	NA	NA	NA	NA	NA	NA	1000
1352	0	0	0	0	501	NA	0.5005	1000	NA	NA	NA	NA	NA	NA	1000
1353	0	0	0	0	501	NA	0.5005	1000	NA	NA	NA	NA	NA	NA	1000
1354	0	0	0	0	501	NA	0.5005	1000	NA	NA	NA	NA	NA	NA	1000
1355	0	0	0	0	501	NA	0.5005	1000	NA	NA	NA	NA	NA	NA	1000
1356	0	0	0	0	501	NA	0.5005	1000	NA	NA	NA	NA	NA	NA	1000
1357	0	0	0	0	501	NA	0.5005	1000	NA	NA	NA	NA	NA	NA	1000
1358	0	0	0	0	501	NA	0.5005	1000	NA	NA	NA	NA	NA	NA	1000
1359	0	0	0	0	501	NA	0.5005	1000	NA	NA	NA	NA	NA	NA	1000
1360	0	0	0	0	501	NA	0.5005	1000	NA	NA	NA	NA	NA	NA	1000
1361	0	0	0	0	501	NA	0.5005	1000	NA	NA	NA	NA	NA	NA	1000
1362	0	0	0	0	501	NA	0.5005	1000	NA	NA	NA	NA	NA	NA	1000
1363	0	0	0	0	501	NA	0.5005	1000	NA	NA	NA	NA	NA	NA	1000
1364	0	0	0	0	501	NA	0.5005	1000	NA	NA	NA	NA	NA	NA	1000
1365	0	0	0	0	501	NA	0.5005	1000	NA	NA	NA	NA	NA	NA	1000
1366	0	0	0	0	501	NA	0.5005	1000	NA	NA	NA	NA	NA	NA	1000
1367	0	0	0	0	501	NA	0.5005	1000	NA	NA	NA	NA	NA	NA	1000
1368	0	0	0	0	501	NA	0.5005	1000	NA	NA	NA	NA	NA	NA	1000
1369	0	0	0	0	501	NA	0.5005	1000	NA	NA	NA	NA	NA	NA	1000
1370	0	0	0	0	501	NA	0.5005	1000	NA	NA	NA	NA	NA	NA	1000
1371	0	0	0	0	501	NA	0.5005	1000	NA	NA	NA	NA	NA	NA	1000
1372	0	0	0	0	501	NA	0.5005	1000	NA	NA	NA	NA	NA	NA	1000
1373	0	0	0	0	501	NA	0.5005	1000	NA	NA	NA	NA	NA	NA	1000
1374	0	0	0	0	501	NA	0.5005	1000	NA	NA	NA	NA	NA	NA	1000
1375	0	0	0	0	501	NA	0.5005	1000	NA	NA	NA	NA	NA	NA	1000
1376	0	0	0	0	501	NA	0.5005	1000	NA	NA	NA	NA	NA	NA	1000
1377	0	0	0	0	501	NA	0.5005	1000	NA	NA	NA	NA	NA	NA	1000
1378	0	0	0	0	501	NA	0.5005	1000	NA	NA	NA	NA	NA	NA	1000
1379	0	0	0	0	501	NA	0.5005	1000	NA	NA	NA	NA	NA	NA	1000
1380	0	0	0	0	501	NA	0.5005	1000	NA	NA	NA	NA	NA	NA	1000
1381	0	0	0	0	501	NA	0.5005	1000	NA	NA	NA	NA	NA	NA	1000
1382	0	0	0	0	501	NA	0.5005	1000	NA	NA	NA	NA	NA	NA	1000
1383	0	0	0	0	501	NA	0.5005	1000	NA	NA	NA	NA	NA	NA	1000
1384	0	0	0	0	501	NA	0.5005	1000	NA	NA	NA	NA	NA	NA	1000
1385	0	0	0	0	501	NA	0.5005	1000	NA	NA	NA	NA	NA	NA	1000
1386	0	0	0	0	501	NA	0.5005	1000	NA	NA	NA	NA	NA	NA	1000
1387	0	0	0	0	501	NA	0.5005	1000	NA	NA	NA	NA	NA	NA	1000
1388	0	0	0	0	501	NA	0.5005	1000	NA	NA	NA	NA	NA	NA	1000
1389	0	0	0	0	501	NA	0.5005	1000	NA	NA	NA	NA	NA	NA	1000
1390	0	0	0	0	501	NA	0.5005	1000	NA	NA	NA	NA	NA	NA	1000
1391	0	0	0	0	501	NA	0.5005	1000	NA	NA	NA	NA	NA	NA	1000
1392	0	0	0	0	501	NA	0.5005	1000	NA	NA	NA	NA	NA	NA	1000
1393	0	0	0	0	501	NA	0.5005	1000	NA	NA	NA	NA	NA	NA	1000
1394	0	0	0	0	501	NA	0.5005	1000	NA	NA	NA	NA	NA	NA	1000
1395	0	0	0	0	501	NA	0.5005	1000	NA	NA	NA	NA	NA	NA	1000
1396	0	0	0	0	501	NA	0.5005	1000	NA	NA	NA	NA	NA	NA	1000
1397	0	0	0	0	501	NA	0.5005	1000	NA	NA	NA	NA	NA	NA	1000
1398	0	0	0	0	501	NA	0.5005	1000	NA	NA	NA	NA	NA	NA	1000
1399	0	0	0	0	501	NA	0.5005	1000	NA	NA	NA	NA	NA	NA	1000
1400	0	0	0	0	501	NA	0.5005	1000	NA	NA	NA	NA	NA	NA	1000
1401	0	0	0	0	501	NA	0.5005	1000	NA	NA	NA	NA	NA	NA	1000
1402	0	0	0	0	501	NA	0.5005	1000	NA	NA	NA	NA	NA	NA	1000
1403	1	NA	NA	NA	NA	NA	NA	1000	NA	NA	NA	NA	NA	NA	1000
1404	1	NA	NA	NA	NA	NA	NA	1000	NA	NA	NA	NA	NA	NA	1000
1405	1	NA	NA	NA	NA	NA	NA	1000	NA	NA	NA	NA	NA	NA	1000
1406	1	NA	NA	NA	NA	NA	NA	1000	NA	NA	NA	NA	NA	NA	1000
1407	1	NA	NA	NA	NA	NA	NA	1000	NA	NA	NA	NA	NA	NA	1000
1408	1	NA	NA	NA	NA	NA	NA	1000	NA	NA	NA	NA	NA	NA	1000
1409	1	NA	NA	NA	NA	NA	NA	1000	NA	NA	NA	NA	NA	NA	1000
1410	1	NA	NA	NA	NA	NA	NA	1000	NA	NA	NA	NA	NA	NA	1000
1411	1	NA	NA	NA	NA	NA	NA	1000	NA	NA	NA	NA	NA	NA	1000
1412	1	NA	NA	NA	NA	NA	NA	1000	NA	NA	NA	NA	NA	NA	1000
1413	1	NA	NA	NA	NA	NA	NA	1000	NA	NA	NA	NA	NA	NA	1000
1414	1	NA	NA	NA	NA	NA	NA	1000	NA	NA	NA	NA	NA	NA	1000
1415	1	NA	NA	NA	NA	NA	NA	1000	NA	NA	NA	NA	NA	NA	1000
1416	1	NA	NA	NA	NA	NA	NA	1000	NA	NA	NA	NA	NA	NA	1000
1417	1	NA	NA	NA	NA	NA	NA	1000	NA	NA	NA	NA	NA	NA	1000
1418	1	NA	NA	NA	NA	NA	NA	1000	NA	NA	NA	NA	NA	NA	1000
1419	0	0	0	0	501	NA	0.5005	1000	NA	NA	NA	NA	NA	NA	1000
1420	0	0	0	0	501	NA	0.5005	1000	NA	NA	NA	NA	NA	NA	1000
1421	0	0	0	0	501	NA	0.5005	1000	NA	NA	NA	NA	NA	NA	1000
1422	0	0	0	0	501	NA	0.5005	1000	NA	NA	NA	NA	NA	NA	1000
1423	0	0	0	0	501	NA	0.5005	1000	NA	NA	NA	NA	NA	NA	1000
1424	0	0	0	0	501	NA	0.5005	1000	NA	NA	NA	NA	NA	NA	1000
1425	0	0	0	0	501	NA	0.5005	1000	NA	NA	NA	NA	NA	NA	1000
1426	0	0	0	0	501	NA	0.5005	1000	NA	NA	NA	NA	NA	NA	1000
1427	0	0	0	0	501	NA	0.5005	1000	NA	NA	NA	NA	NA	NA	1000
1428	0	0	0	0	501	NA	0.5005	1000	NA	NA	NA	NA	NA	NA	1000
1429	0	0	0	0	501	NA	0.5005	1000	NA	NA	NA	NA	NA	NA	1000
1430	0	0	0	0	501	NA	0.5005	1000	NA	NA	NA	NA	NA	NA	1000
1431	0	0	0	0	501	NA	0.5005	1000	NA	NA	NA	NA	NA	NA	1000
1432	0	0	0	0	501	NA	0.5005	1000	NA	NA	NA	NA	NA	NA	1000
1433	0	0	0	0	501	NA	0.5005	1000	NA	NA	NA	NA	NA	NA	1000
1434	0	0	0	0	501	NA	0.5005	1000	NA	NA	NA	NA	NA	NA	1000
1435	0	0	0	0	501	NA	0.5005	1000	NA	NA	NA	NA	NA	NA	1000
1436	0	0	0	0	501	NA	0.5005	1000	NA	NA	NA	NA	NA	NA	1000
1437	0	0	0	0	501	NA	0.5005	1000	NA	NA	NA	NA	NA	NA	1000
1438	0	0	0	0	501	NA	0.5005	1000	NA	NA	NA	NA	NA	NA	1000
1439	0	0	0	0	501	NA	0.5005	1000	NA	NA	NA	NA	NA	NA	1000
1440	0	0	0	0	501	NA	0.5005	1000	NA	NA	NA	NA	NA	NA	1000
1441	0	0	0	0	501	NA	0.5005	1000	NA	NA	NA	NA	NA	NA	1000
1442	0	0	0	0	501	NA	0.5005	1000	NA	NA	NA	NA	NA	NA	1000
1443	0	0	0	0	501	NA	0.5005	1000	NA	NA	NA	NA	NA	NA	1000
1444	0	0	0	0	501	NA	0.5005	1000	NA	NA	NA	NA	NA	NA	1000
1445	0	0	0	0	501	NA	0.5005	1000	NA	NA	NA	NA	NA	NA	1000
1446	0	0	0	0	501	NA	0.5005	1000	NA	NA	NA	NA	NA	NA	1000
1447	0	0	0	0	501	NA	0.5005	1000	NA	NA	NA	NA	NA	NA	1000
1448	0	0	0	0	501	NA	0.5005	1000	NA	NA	NA	NA	NA	NA	1000
1449	0	0	0	0	501	NA	0.5005	1000	NA	NA	NA	NA	NA	NA	1000
1450	0	0	0	0	501	NA	0.5005	1000	NA	NA	NA	NA	NA	NA	1000
1451	0	0	0	0	501	NA	0.5005	1000	NA	NA	NA	NA	NA	NA	1000
1452	0	0	0	0	501	NA	0.5005	1000	NA	NA	NA	NA	NA	NA	1000
1453	0	0	0	0	501	NA	0.5005	1000	NA	NA	NA	NA	NA	NA	1000
1454	0	0	0	0	501	NA	0.5005	1000	NA	NA	NA	NA	NA	NA	1000
1455	0	0	0	0	501	NA	0.5005	1000	NA	NA	NA	NA	NA	NA	1000
1456	0	0	0	0	501	NA	0.5005	1000	NA	NA	NA	NA	NA	NA	1000
1457	0	0	0	0	501	NA	0.5005	1000	NA	NA	NA	NA	NA	NA	1000
1458	0	0	0	0	501	NA	0.5005	1000	NA	NA	NA	NA	NA	NA	1000
1459	0	0	0	0	501	NA	0.5005	1000	NA	NA	NA	NA	NA	NA	1000
1460	0	0	0	0	501	NA	0.5005	1000	NA	NA	NA	NA	NA	NA	1000
1461	0	0	0	0	501	NA	0.5005	1000	NA	NA	NA	NA	NA	NA	1000
1462	0	0	0	0	501	NA	0.5005	1000	NA	NA	NA	NA	NA	NA	1000
1463	0	0	0	0	501	NA	0.5005	1000	NA	NA	NA	NA	NA	NA	1000
1464	0	0	0	0	501	NA	0.5005	1000	NA	NA	NA	NA	NA	NA	1000
1465	0	0	0	0	501	NA	0.5005	1000	NA	NA	NA	NA	NA	NA	1000
1466	0	0	0	0	501	NA	0.5005	1000	NA	NA	NA	NA	NA	NA	1000
1467	0	0	0	0	501	NA	0.5005	1000	NA	NA	NA	NA	NA	NA	1000
1468	0	0	0	0	501	NA	0.5005	1000	NA	NA	NA	NA	NA	NA	1000
1469	0	0	0	0	501	NA	0.5005	1000	NA	NA	NA	NA	NA	NA	1000
1470	0	0	0	0	501	NA	0.5005	1000	NA	NA	NA	NA	NA	NA	1000
1471	0	0	0	0	501	NA	0.5005	1000	NA	NA	NA	NA	NA	NA	1000
1472	0	0	0	0	501	NA	0.5005	1000	NA	NA	NA	NA	NA	NA	1000
1473	0	0	0	0	501	NA	0.5005	1000	NA	NA	NA	NA	NA	NA	1000
1474	0	0	0	0	501	NA	0.5005	1000	NA	NA	NA	NA	NA	NA	1000
1475	0	0	0	0	501	NA	0.5005	1000	NA	NA	NA	NA	NA	NA	1000
1476	0	0	0	0	501	NA	0.5005	1000	NA	NA	NA	NA	NA	NA	1000
1477	0	0	0	0	501	NA	0.5005	1000	NA	NA	NA	NA	NA	NA	1000
1478	0	0	0	0	501	NA	0.5005	1000	NA	NA	NA	NA	NA	NA	1000
1479	0	0	0	0	501	NA	0.5005	1000	NA	NA	NA	NA	NA	NA	1000
1480	0	0	0	0	501	NA	0.5005	1000	NA	NA	NA	NA	NA	NA	1000
1481	0	0	0	0	501	NA	0.5005	1000	NA	NA	NA	NA	NA	NA	1000
1482	1	NA	NA	NA	NA	NA	NA	1000	NA	NA	NA	NA	NA	NA	1000
1483	1	NA	NA	NA	NA	NA	NA	1000	NA	NA	NA	NA	NA	NA	1000
1484	1	NA	NA	NA	NA	NA	NA	1000	NA	NA	NA	NA	NA	NA	1000
1485	1	NA	NA	NA	NA	NA	NA	1000	NA	NA	NA	NA	NA	NA	1000
1486	1	NA	NA	NA	NA	NA	NA	1000	NA	NA	NA	NA	NA	NA	1000
1487	1	NA	NA	NA	NA	NA	NA	1000	NA	NA	NA	NA	NA	NA	1000
1488	1	NA	NA	NA	NA	NA	NA	1000	NA	NA	NA	NA	NA	NA	1000
1489	1	NA	NA	NA	NA	NA	NA	1000	NA	NA	NA	NA	NA	NA	1000
1490	1	NA	NA	NA	NA	NA	NA	1000	NA	NA	NA	NA	NA	NA	1000
1491	1	NA	NA	NA	NA	NA	NA	1000	NA	NA	NA	NA	NA	NA	1000
1492	1	NA	NA	NA	NA	NA	NA	1000	NA	NA	NA	NA	NA	NA	1000
1493	1	NA	NA	NA	NA	NA	NA	1000	NA	NA	NA	NA	NA	NA	1000
1494	1	NA	NA	NA	NA	NA	NA	1000	NA	NA	NA	NA	NA	NA	1000
1495	1	NA	NA	NA	NA	NA	NA	1000	NA	NA	NA	NA	NA	NA	1000
1496	1	NA	NA	NA	NA	NA	NA	1000	NA	NA	NA	NA	NA	NA	1000
1497	1	NA	NA	NA	NA	NA	NA	1000	NA	NA	NA	NA	NA	NA	1000
1498	1	NA	NA	NA	NA	NA	NA	1000	NA	NA	NA	NA	NA	NA	1000
1499	0	0	0	0	501	NA	0.5005	1000	NA	NA	NA	NA	NA	NA	1000
1500	0	0	0	0	501	NA	0.5005	1000	NA	NA	NA	NA	NA	NA	1000
1501	0	0	0	0	501	NA	0.5005	1000	NA	NA	NA	NA	NA	NA	1000
1502	0	0	0	0	501	NA	0.5005	1000	NA	NA	NA	NA	NA	NA	1000
1503	0	0	0	0	501	NA	0.5005	1000	NA	NA	NA	NA	NA	NA	1000
1504	0	0	0	0	501	NA	0.5005	1000	NA	NA	NA	NA	NA	NA	1000
1505	0	0	0	0	501	NA	0.5005	1000	NA	NA	NA	NA	NA	NA	1000
1506	0	0	0	0	501	NA	0.5005	1000	NA	NA	NA	NA	NA	NA	1000
1507	0	0	0	0	501	NA	0.5005	1000	NA	NA	NA	NA	NA	NA	1000
1508	0	0	0	0	501	NA	0.5005	1000	NA	NA	NA	NA	NA	NA	1000
1509	0	0	0	0	501	NA	0.5005	1000	NA	NA	NA	NA	NA	NA	1000
1510	0	0	0	0	501	NA	0.5005	1000	NA	NA	NA	NA	NA	NA	1000
1511	0	0	0	0	501	NA	0.5005	1000	NA	NA	NA	NA	NA	NA	1000
1512	0	0	0	0	501	NA	0.5005	1000	NA	NA	NA	NA	NA	NA	1000
1513	0	0	0	0	501	NA	0.5005	1000	NA	NA	NA	NA	NA	NA	1000
1514	0	0	0	0	501	NA	0.5005	1000	NA	NA	NA	NA	NA	NA	1000
1515	0	0	0	0	501	NA	0.5005	1000	NA	NA	NA	NA	NA	NA	1000
1516	0	0	0	0	501	NA	0.5005	1000	NA	NA	NA	NA	NA	NA	1000
1517	0	0	0	0	501	NA	0.5005	1000	NA	NA	NA	NA	NA	NA	1000
1518	0	0	0	0	501	NA	0.5005	1000	NA	NA	NA	NA	NA	NA	1000
1519	0	0	0	0	501	NA	0.5005	1000	NA	NA	NA	NA	NA	NA	1000
1520	0	0	0	0	501	NA	0.5005	1000	NA	NA	NA	NA	NA	NA	1000
1521	0	0	0	0	501	NA	0.5005	1000	NA	NA	NA	NA	NA	NA	1000
1522	0	0	0	0	501	NA	0.5005	1000	NA	NA	NA	NA	NA	NA	1000
1523	0	0	0	0	501	NA	0.5005	1000	NA	NA	NA	NA	NA	NA	1000
1524	0	0	0	0	501	NA	0.5005	1000	NA	NA	NA	NA	NA	NA	1000
1525	0	0	0	0	501	NA	0.5005	1000	NA	NA	NA	NA	NA	NA	1000
1526	0	0	0	0	501	NA	0.5005	1000	NA	NA	NA	NA	NA	NA	1000
1527	0	0	0	0	501	NA	0.5005	1000	NA	NA	NA	NA	NA	NA	1000
1528	0	0	0	0	501	NA	0.5005	1000	NA	NA	NA	NA	NA	NA	1000
1529	0	0	0	0	501	NA	0.5005	1000	NA	NA	NA	NA	NA	NA	1000
1530	0	0	0	0	501	NA	0.5005	1000	NA	NA	NA	NA	NA	NA	1000
1531	0	0	0	0	501	NA	0.5005	1000	NA	NA	NA	NA	NA	NA	1000
1532	0	0	0	0	501	NA	0.5005	1000	NA	NA	NA	NA	NA	NA	1000
1533	0	0	0	0	501	NA	0.5005	1000	NA	NA	NA	NA	NA	NA	1000
1534	0	0	0	0	501	NA	0.5005	1000	NA	NA	NA	NA	NA	NA	1000
1535	0	0	0	0	501	NA	0.5005	1000	NA	NA	NA	NA	NA	NA	1000
1536	0	0	0	0	501	NA	0.5005	1000	NA	NA	NA	NA	NA	NA	1000
1537	0	0	0	0	501	NA	0.5005	1000	NA	NA	NA	NA	NA	NA	1000
1538	0	0	0	0	501	NA	0.5005	1000	NA	NA	NA	NA	NA	NA	1000
1539	0	0	0	0	501	NA	0.5005	1000	NA	NA	NA	NA	NA	NA	1000
1540	0	0	0	0	501	NA	0.5005	1000	NA	NA	NA	NA	NA	NA	1000
1541	0	0	0	0	501	NA	0.5005	1000	NA	NA	NA	NA	NA	NA	1000
1542	0	0	0	0	501	NA	0.5005	1000	NA	NA	NA	NA	NA	NA	1000
1543	0	0	0	0	501	NA	0.5005	1000	NA	NA	NA	NA	NA	NA	1000
1544	0	0	0	0	501	NA	0.5005	1000	NA	NA	NA	NA	NA	NA	1000
1545	0	0	0	0	501	NA	0.5005	1000	NA	NA	NA	NA	NA	NA	1000
1546	0	0	0	0	501	NA	0.5005	1000	NA	NA	NA	NA	NA	NA	1000
1547	0	0	0	0	501	NA	0.5005	1000	NA	NA	NA	NA	NA	NA	1000
1548	0	0	0	0	501	NA	0.5005	1000	NA	NA	NA	NA	NA	NA	1000
1549	0	0	0	0	501	NA	0.5005	1000	NA	NA	NA	NA	NA	NA	1000
1550	0	0	0	0	501	NA	0.5005	1000	NA	NA	NA	NA	NA	NA	1000
1551	0	0	0	0	501	NA	0.5005	1000	NA	NA	NA	NA	NA	NA	1000
1552	0	0	0	0	501	NA	0.5005	1000	NA	NA	NA	NA	NA	NA	1000
1553	0	0	0	0	501	NA	0.5005	1000	NA	NA	NA	NA	NA	NA	1000
1554	0	0	0	0	501	NA	0.5005	1000	NA	NA	NA	NA	NA	NA	1000
1555	0	0	0	0	501	NA	0.5005	1000	NA	NA	NA	NA	NA	NA	1000
1556	0	0	0	0	501	NA	0.5005	1000	NA	NA	NA	NA	NA	NA	1000
1557	0	0	0	0	501	NA	0.5005	1000	NA	NA	NA	NA	NA	NA	1000
1558	0	0	0	0	501	NA	0.5005	1000	NA	NA	NA	NA	NA	NA	1000
1559	0	0	0	0	501	NA	0.5005	1000	NA	NA	NA	NA	NA	NA	1000
1560	0	0	0	0	501	NA	0.5005	1000	NA	NA	NA	NA	NA	NA	1000
1561	1	NA	NA	NA	NA	NA	NA	1000	NA	NA	NA	NA	NA	NA	1000
1562	1	NA	NA	NA	NA	NA	NA	1000	NA	NA	NA	NA	NA	NA	1000
1563	1	NA	NA	NA	NA	NA	NA	1000	NA	NA	NA	NA	NA	NA	1000
1564	1	NA	NA	NA	NA	NA	NA	1000	NA	NA	NA	NA	NA	NA	1000
1565	1	NA	NA	NA	NA	NA	NA	1000	NA	NA	NA	NA	NA	NA	1000
1566	1	NA	NA	NA	NA	NA	NA	1000	NA	NA	NA	NA	NA	NA	1000
1567	1	NA	NA	NA	NA	NA	NA	1000	NA	NA	NA	NA	NA	NA	1000
1568	1	NA	NA	NA	NA	NA	NA	1000	NA	NA	NA	NA	NA	NA	1000
1569	1	NA	NA	NA	NA	NA	NA	1000	NA	NA	NA	NA	NA	NA	1000
1570	1	NA	NA	NA	NA	NA	NA	1000	NA	NA	NA	NA	NA	NA	1000
1571	1	NA	NA	NA	NA	NA	NA	1000	NA	NA	NA	NA	NA	NA	1000
1572	1	NA	NA	NA	NA	NA	NA	1000	NA	NA	NA	NA	NA	NA	1000
1573	1	NA	NA	NA	NA	NA	NA	1000	NA	NA	NA	NA	NA	NA	1000
1574	1	NA	NA	NA	NA	NA	NA	1000	NA	NA	NA	NA	NA	NA	1000
1575	1	NA	NA	NA	NA	NA	NA	1000	NA	NA	NA	NA	NA	NA	1000
1576	1	NA	NA	NA	NA	NA	NA	1000	NA	NA	NA	NA	NA	NA	1000
1577	1	NA	NA	NA	NA	NA	NA	1000	NA	NA	NA	NA	NA	NA	1000
1578	0	0	0	0	501	NA	0.5005	1000	NA	NA	NA	NA	NA	NA	1000
1579	0	0	0	0	501	NA	0.5005	1000	NA	NA	NA	NA	NA	NA	1000
1580	0	0	0	0	501	NA	0.5005	1000	NA	NA	NA	NA	NA	NA	1000
1581	0	0	0	0	501	NA	0.5005	1000	NA	NA	NA	NA	NA	NA	1000
1582	0	0	0	0	501	NA	0.5005	1000	NA	NA	NA	NA	NA	NA	1000
1583	0	0	0	0	501	NA	0.5005	1000	NA	NA	NA	NA	NA	NA	1000
1584	0	0	0	0	501	NA	0.5005	1000	NA	NA	NA	NA	NA	NA	1000
1585	0	0	0	0	501	NA	0.5005	1000	NA	NA	NA	NA	NA	NA	1000
1586	0	0	0	0	501	NA	0.5005	1000	NA	NA	NA	NA	NA	NA	1000
1587	0	0	0	0	501	NA	0.5005	1000	NA	NA	NA	NA	NA	NA	1000
1588	0	0	0	0	501	NA	0.5005	1000	NA	NA	NA	NA	NA	NA	1000
1589	0	0	0	0	501	NA	0.5005	1000	NA	NA	NA	NA	NA	NA	1000
1590	0	0	0	0	501	NA	0.5005	1000	NA	NA	NA	NA	NA	NA	1000
1591	0	0	0	0	501	NA	0.5005	1000	NA	NA	NA	NA	NA	NA	1000
1592	0	0	0	0	501	NA	0.5005	1000	NA	NA	NA	NA	NA	NA	1000
1593	0	0	0	0	501	NA	0.5005	1000	NA	NA	NA	NA	NA	NA	1000
1594	0	0	0	0	501	NA	0.5005	1000	NA	NA	NA	NA	NA	NA	1000
1595	0	0	0	0	501	NA	0.5005	1000	NA	NA	NA	NA	NA	NA	1000
1596	0	0	0	0	501	NA	0.5005	1000	NA	NA	NA	NA	NA	NA	1000
1597	0	0	0	0	501	NA	0.5005	1000	NA	NA	NA	NA	NA	NA	1000
1598	0	0	0	0	501	NA	0.5005	1000	NA	NA	NA	NA	NA	NA	1000
1599	0	0	0	0	501	NA	0.5005	1000	NA	NA	NA	NA	NA	NA	1000
1600	0	0	0	0	501	NA	0.5005	1000	NA	NA	NA	NA	NA	NA	1000
1601	0	0	0	0	501	NA	0.5005	1000	NA	NA	NA	NA	NA	NA	1000
1602	0	0	0	0	501	NA	0.5005	1000	NA	NA	NA	NA	NA	NA	1000
1603	0	0	0	0	501	NA	0.5005	1000	NA	NA	NA	NA	NA	NA	1000
1604	0	0	0	0	501	NA	0.5005	1000	NA	NA	NA	NA	NA	NA	1000
1605	0	0	0	0	501	NA	0.5005	1000	NA	NA	NA	NA	NA	NA	1000
1606	0	0	0	0	501	NA	0.5005	1000	NA	NA	NA	NA	NA	NA	1000
1607	0	0	0	0	501	NA	0.5005	1000	NA	NA	NA	NA	NA	NA	1000
1608	0	0	0	0	501	NA	0.5005	1000	NA	NA	NA	NA	NA	NA	1000
1609	0	0	0	0	501	NA	0.5005	1000	NA	NA	NA	NA	NA	NA	1000
1610	0	0	0	0	501	NA	0.5005	1000	NA	NA	NA	NA	NA	NA	1000
1611	0	0	0	0	501	NA	0.5005	1000	NA	NA	NA	NA	NA	NA	1000
1612	0	0	0	0	501	NA	0.5005	1000	NA	NA	NA	NA	NA	NA	1000
1613	0	0	0	0	501	NA	0.5005	1000	NA	NA	NA	NA	NA	NA	1000
1614	0	0	0	0	501	NA	0.5005	1000	NA	NA	NA	NA	NA	NA	1000
1615	0	0	0	0	501	NA	0.5005	1000	NA	NA	NA	NA	NA	NA	1000
1616	0	0	0	0	501	NA	0.5005	1000	NA	NA	NA	NA	NA	NA	1000
1617	0	0	0	0	501	NA	0.5005	1000	NA	NA	NA	NA	NA	NA	1000
1618	0	0	0	0	501	NA	0.5005	1000	NA	NA	NA	NA	NA	NA	1000
1619	0	0	0	0	501	NA	0.5005	1000	NA	NA	NA	NA	NA	NA	1000
1620	0	0	0	0	501	NA	0.5005	1000	NA	NA	NA	NA	NA	NA	1000
1621	0	0	0	0	501	NA	0.5005	1000	NA	NA	NA	NA	NA	NA	1000
1622	0	0	0	0	501	NA	0.5005	1000	NA	NA	NA	NA	NA	NA	1000
1623	0	0	0	0	501	NA	0.5005	1000	NA	NA	NA	NA	NA	NA	1000
1624	0	0	0	0	501	NA	0.5005	1000	NA	NA	NA	NA	NA	NA	1000
1625	0	0	0	0	501	NA	0.5005	1000	NA	NA	NA	NA	NA	NA	1000
1626	0	0	0	0	501	NA	0.5005	1000	NA	NA	NA	NA	NA	NA	1000
1627	0	0	0	0	501	NA	0.5005	1000	NA	NA	NA	NA	NA	NA	1000
1628	0	0	0	0	501	NA	0.5005	1000	NA	NA	NA	NA	NA	NA	1000
1629	0	0	0	0	501	NA	0.5005	1000	NA	NA	NA	NA	NA	NA	1000
1630	0	0	0	0	501	NA	0.5005	1000	NA	NA	NA	NA	NA	NA	1000
1631	0	0	0	0	501	NA	0.5005	1000	NA	NA	NA	NA	NA	NA	1000
1632	0	0	0	0	501	NA	0.5005	1000	NA	NA	NA	NA	NA	NA	1000
1633	0	0	0	0	501	NA	0.5005	1000	NA	NA	NA	NA	NA	NA	1000
1634	0	0	0	0	501	NA	0.5005	1000	NA	NA	NA	NA	NA	NA	1000
1635	0	0	0	0	501	NA	0.5005	1000	NA	NA	NA	NA	NA	NA	1000
1636	0	0	0	0	501	NA	0.5005	1000	NA	NA	NA	NA	NA	NA	1000
1637	0	0	0	0	501	NA	0.5005	1000	NA	NA	NA	NA	NA	NA	1000
1638	0	0	0	0	501	NA	0.5005	1000	NA	NA	NA	NA	NA	NA	1000
1639	0	0	0	0	501	NA	0.5005	1000	NA	NA	NA	NA	NA	NA	1000
1640	1	NA	NA	NA	NA	NA	NA	1000	NA	NA	NA	NA	NA	NA	1000
1641	1	NA	NA	NA	NA	NA	NA	1000	NA	NA	NA	NA	NA	NA	1000
1642	1	NA	NA	NA	NA	NA	NA	1000	NA	NA	NA	NA	NA	NA	1000
1643	1	NA	NA	NA	NA	NA	NA	1000	NA	NA	NA	NA	NA	NA	1000
1644	1	NA	NA	NA	NA	NA	NA	1000	NA	NA	NA	NA	NA	NA	1000
1645	1	NA	NA	NA	NA	NA	NA	1000	NA	NA	NA	NA	NA	NA	1000
1646	1	NA	NA	NA	NA	NA	NA	1000	NA	NA	NA	NA	NA	NA	1000
1647	1	NA	NA	NA	NA	NA	NA	1000	NA	NA	NA	NA	NA	NA	1000
1648	1	NA	NA	NA	NA	NA	NA	1000	NA	NA	NA	NA	NA	NA	1000
1649	1	NA	NA	NA	NA	NA	NA	1000	NA	NA	NA	NA	NA	NA	1000
1650	1	NA	NA	NA	NA	NA	NA	1000	NA	NA	NA	NA	NA	NA	1000
1651	1	NA	NA	NA	NA	NA	NA	1000	NA	NA	NA	NA	NA	NA	1000
1652	1	NA	NA	NA	NA	NA	NA	1000	NA	NA	NA	NA	NA	NA	1000
1653	1	NA	NA	NA	NA	NA	NA	1000	NA	NA	NA	NA	NA	NA	1000
1654	1	NA	NA	NA	NA	NA	NA	1000	NA	NA	NA	NA	NA	NA	1000
1655	1	NA	NA	NA	NA	NA	NA	1000	NA	NA	NA	NA	NA	NA	1000
1656	1	NA	NA	NA	NA	NA	NA	1000	NA	NA	NA	NA	NA	NA	1000
1657	0	0	0	0	501	NA	0.5005	1000	NA	NA	NA	NA	NA	NA	1000
1658	0	0	0	0	501	NA	0.5005	1000	NA	NA	NA	NA	NA	NA	1000
1659	0	0	0	0	501	NA	0.5005	1000	NA	NA	NA	NA	NA	NA	1000
1660	0	0	0	0	501	NA	0.5005	1000	NA	NA	NA	NA	NA	NA	1000
1661	0	0	0	0	501	NA	0.5005	1000	NA	NA	NA	NA	NA	NA	1000
1662	0	0	0	0	501	NA	0.5005	1000	NA	NA	NA	NA	NA	NA	1000
1663	0	0	0	0	501	NA	0.5005	1000	NA	NA	NA	NA	NA	NA	1000
1664	0	0	0	0	501	NA	0.5005	1000	NA	NA	NA	NA	NA	NA	1000
1665	0	0	0	0	501	NA	0.5005	1000	NA	NA	NA	NA	NA	NA	1000
1666	0	0	0	0	501	NA	0.5005	1000	NA	NA	NA	NA	NA	NA	1000
1667	0	0	0	0	501	NA	0.5005	1000	NA	NA	NA	NA	NA	NA	1000
1668	0	0	0	0	501	NA	0.5005	1000	NA	NA	NA	NA	NA	NA	1000
1669	0	0	0	0	501	NA	0.5005	1000	NA	NA	NA	NA	NA	NA	1000
1670	0	0	0	0	501	NA	0.5005	1000	NA	NA	NA	NA	NA	NA	1000
1671	0	0	0	0	501	NA	0.5005	1000	NA	NA	NA	NA	NA	NA	1000
1672	0	0	0	0	501	NA	0.5005	1000	NA	NA	NA	NA	NA	NA	1000
1673	0	0	0	0	501	NA	0.5005	1000	NA	NA	NA	NA	NA	NA	1000
1674	0	0	0	0	501	NA	0.5005	1000	NA	NA	NA	NA	NA	NA	1000
1675	0	0	0	0	501	NA	0.5005	1000	NA	NA	NA	NA	NA	NA	1000
1676	0	0	0	0	501	NA	0.5005	1000	NA	NA	NA	NA	NA	NA	1000
1677	0	0	0	0	501	NA	0.5005	1000	NA	NA	NA	NA	NA	NA	1000
1678	0	0	0	0	501	NA	0.5005	1000	NA	NA	NA	NA	NA	NA	1000
1679	0	0	0	0	501	NA	0.5005	1000	NA	NA	NA	NA	NA	NA	1000
1680	0	0	0	0	501	NA	0.5005	1000	NA	NA	NA	NA	NA	NA	1000
1681	0	0	0	0	501	NA	0.5005	1000	NA	NA	NA	NA	NA	NA	1000
1682	0	0	0	0	501	NA	0.5005	1000	NA	NA	NA	NA	NA	NA	1000
1683	0	0	0	0	501	NA	0.5005	1000	NA	NA	NA	NA	NA	NA	1000
1684	0	0	0	0	501	NA	0.5005	1000	NA	NA	NA	NA	NA	NA	1000
1685	0	0	0	0	501	NA	0.5005	1000	NA	NA	NA	NA	NA	NA	1000
1686	0	0	0	0	501	NA	0.5005	1000	NA	NA	NA	NA	NA	NA	1000
1687	0	0	0	0	501	NA	0.5005	1000	NA	NA	NA	NA	NA	NA	1000
1688	0	0	0	0	501	NA	0.5005	1000	NA	NA	NA	NA	NA	NA	1000
1689	0	0	0	0	501	NA	0.5005	1000	NA	NA	NA	NA	NA	NA	1000
1690	0	0	0	0	501	NA	0.5005	1000	NA	NA	NA	NA	NA	NA	1000
1691	0	0	0	0	501	NA	0.5005	1000	NA	NA	NA	NA	NA	NA	1000
1692	0	0	0	0	501	NA	0.5005	1000	NA	NA	NA	NA	NA	NA	1000
1693	0	0	0	0	501	NA	0.5005	1000	NA	NA	NA	NA	NA	NA	1000
1694	0	0	0	0	501	NA	0.5005	1000	NA	NA	NA	NA	NA	NA	1000
1695	0	0	0	0	501	NA	0.5005	1000	NA	NA	NA	NA	NA	NA	1000
1696	0	0	0	0	501	NA	0.5005	1000	NA	NA	NA	NA	NA	NA	1000
1697	0	0	0	0	501	NA	0.5005	1000	NA	NA	NA	NA	NA	NA	1000
1698	0	0	0	0	501	NA	0.5005	1000	NA	NA	NA	NA	NA	NA	1000
1699	0	0	0	0	501	NA	0.5005	1000	NA	NA	NA	NA	NA	NA	1000
1700	0	0	0	0	501	NA	0.5005	1000	NA	NA	NA	NA	NA	NA	1000
1701	0	0	0	0	501	NA	0.5005	1000	NA	NA	NA	NA	NA	NA	1000
1702	0	0	0	0	501	NA	0.5005	1000	NA	NA	NA	NA	NA	NA	1000
1703	0	0	0	0	501	NA	0.5005	1000	NA	NA	NA	NA	NA	NA	1000
1704	0	0	0	0	501	NA	0.5005	1000	NA	NA	NA	NA	NA	NA	1000
1705	0	0	0	0	501	NA	0.5005	1000	NA	NA	NA	NA	NA	NA	1000
1706	0	0	0	0	501	NA	0.5005	1000	NA	NA	NA	NA	NA	NA	1000
1707	0	0	0	0	501	NA	0.5005	1000	NA	NA	NA	NA	NA	NA	1000
1708	0	0	0	0	501	NA	0.5005	1000	NA	NA	NA	NA	NA	NA	1000
1709	0	0	0	0	501	NA	0.5005	1000	NA	NA	NA	NA	NA	NA	1000
1710	0	0	0	0	501	NA	0.5005	1000	NA	NA	NA	NA	NA	NA	1000
1711	0	0	0	0	501	NA	0.5005	1000	NA	NA	NA	NA	NA	NA	1000
1712	0	0	0	0	501	NA	0.5005	1000	NA	NA	NA	NA	NA	NA	1000
1713	0	0	0	0	501	NA	0.5005	1000	NA	NA	NA	NA	NA	NA	1000
1714	0	0	0	0	501	NA	0.5005	1000	NA	NA	NA	NA	NA	NA	1000
1715	0	0	0	0	501	NA	0.5005	1000	NA	NA	NA	NA	NA	NA	1000
1716	0	0	0	0	501	NA	0.5005	1000	NA	NA	NA	NA	NA	NA	1000
1717	1	NA	NA	NA	NA	NA	NA	1000	NA	NA	NA	NA	NA	NA	1000
1718	1	NA	NA	NA	NA	NA	NA	1000	NA	NA	NA	NA	NA	NA	1000
1719	1	NA	NA	NA	NA	NA	NA	1000	NA	NA	NA	NA	NA	NA	1000
1720	1	NA	NA	NA	NA	NA	NA	1000	NA	NA	NA	NA	NA	NA	1000
1721	1	NA	NA	NA	NA	NA	NA	1000	NA	NA	NA	NA	NA	NA	1000
1722	1	NA	NA	NA	NA	NA	NA	1000	NA	NA	NA	NA	NA	NA	1000
1723	1	NA	NA	NA	NA	NA	NA	1000	NA	NA	NA	NA	NA	NA	1000
1724	1	NA	NA	NA	NA	NA	NA	1000	NA	NA	NA	NA	NA	NA	1000
1725	1	NA	NA	NA	NA	NA	NA	1000	NA	NA	NA	NA	NA	NA	1000
1726	1	NA	NA	NA	NA	NA	NA	1000	NA	NA	NA	NA	NA	NA	1000
1727	1	NA	NA	NA	NA	NA	NA	1000	NA	NA	NA	NA	NA	NA	1000
1728	1	NA	NA	NA	NA	NA	NA	1000	NA	NA	NA	NA	NA	NA	1000
1729	1	NA	NA	NA	NA	NA	NA	1000	NA	NA	NA	NA	NA	NA	1000
1730	1	NA	NA	NA	NA	NA	NA	1000	NA	NA	NA	NA	NA	NA	1000
1731	1	NA	NA	NA	NA	NA	NA	1000	NA	NA	NA	NA	NA	NA	1000
1732	1	NA	NA	NA	NA	NA	NA	1000	NA	NA	NA	NA	NA	NA	1000
1733	1	NA	NA	NA	NA	NA	NA	1000	NA	NA	NA	NA	NA	NA	1000
1734	0	0	0	0	501	NA	0.5005	1000	NA	NA	NA	NA	NA	NA	1000
1735	0	0	0	0	501	NA	0.5005	1000	NA	NA	NA	NA	NA	NA	1000
1736	0	0	0	0	501	NA	0.5005	1000	NA	NA	NA	NA	NA	NA	1000
1737	0	0	0	0	501	NA	0.5005	1000	NA	NA	NA	NA	NA	NA	1000
1738	0	0	0	0	501	NA	0.5005	1000	NA	NA	NA	NA	NA	NA	1000
1739	0	0	0	0	501	NA	0.5005	1000	NA	NA	NA	NA	NA	NA	1000
1740	0	0	0	0	501	NA	0.5005	1000	NA	NA	NA	NA	NA	NA	1000
1741	0	0	0	0	501	NA	0.5005	1000	NA	NA	NA	NA	NA	NA	1000
1742	0	0	0	0	501	NA	0.5005	1000	NA	NA	NA	NA	NA	NA	1000
1743	0	0	0	0	501	NA	0.5005	1000	NA	NA	NA	NA	NA	NA	1000
1744	0	0	0	0	501	NA	0.5005	1000	NA	NA	NA	NA	NA	NA	1000
1745	0	0	0	0	501	NA	0.5005	1000	NA	NA	NA	NA	NA	NA	1000
1746	0	0	0	0	501	NA	0.5005	1000	NA	NA	NA	NA	NA	NA	1000
1747	0	0	0	0	501	NA	0.5005	1000	NA	NA	NA	NA	NA	NA	1000
1748	0	0	0	0	501	NA	0.5005	1000	NA	NA	NA	NA	NA	NA	1000
1749	0	0	0	0	501	NA	0.5005	1000	NA	NA	NA	NA	NA	NA	1000
1750	0	0	0	0	501	NA	0.5005	1000	NA	NA	NA	NA	NA	NA	1000
1751	0	0	0	0	501	NA	0.5005	1000	NA	NA	NA	NA	NA	NA	1000
1752	0	0	0	0	501	NA	0.5005	1000	NA	NA	NA	NA	NA	NA	1000
1753	0	0	0	0	501	NA	0.5005	1000	NA	NA	NA	NA	NA	NA	1000
1754	0	0	0	0	501	NA	0.5005	1000	NA	NA	NA	NA	NA	NA	1000
1755	0	0	0	0	501	NA	0.5005	1000	NA	NA	NA	NA	NA	NA	1000
1756	0	0	0	0	501	NA	0.5005	1000	NA	NA	NA	NA	NA	NA	1000
1757	0	0	0	0	501	NA	0.5005	1000	NA	NA	NA	NA	NA	NA	1000
1758	0	0	0	0	501	NA	0.5005	1000	NA	NA	NA	NA	NA	NA	1000
1759	0	0	0	0	501	NA	0.5005	1000	NA	NA	NA	NA	NA	NA	1000
1760	0	0	0	0	501	NA	0.5005	1000	NA	NA	NA	NA	NA	NA	1000
1761	0	0	0	0	501	NA	0.5005	1000	NA	NA	NA	NA	NA	NA	1000
1762	0	0	0	0	501	NA	0.5005	1000	NA	NA	NA	NA	NA	NA	1000
1763	0	0	0	0	501	NA	0.5005	1000	NA	NA	NA	NA	NA	NA	1000
1764	0	0	0	0	501	NA	0.5005	1000	NA	NA	NA	NA	NA	NA	1000
1765	0	0	0	0	501	NA	0.5005	1000	NA	NA	NA	NA	NA	NA	1000
1766	0	0	0	0	501	NA	0.5005	1000	NA	NA	NA	NA	NA	NA	1000
1767	0	0	0	0	501	NA	0.5005	1000	NA	NA	NA	NA	NA	NA	1000
1768	0	0	0	0	501	NA	0.5005	1000	NA	NA	NA	NA	NA	NA	1000
1769	0	0	0	0	501	NA	0.5005	1000	NA	NA	NA	NA	NA	NA	1000
1770	0	0	0	0	501	NA	0.5005	1000	NA	NA	NA	NA	NA	NA	1000
1771	0	0	0	0	501	NA	0.5005	1000	NA	NA	NA	NA	NA	NA	1000
1772	0	0	0	0	501	NA	0.5005	1000	NA	NA	NA	NA	NA	NA	1000
1773	0	0	0	0	501	NA	0.5005	1000	NA	NA	NA	NA	NA	NA	1000
1774	0	0	0	0	501	NA	0.5005	1000	NA	NA	NA	NA	NA	NA	1000
1775	0	0	0	0	501	NA	0.5005	1000	NA	NA	NA	NA	NA	NA	1000
1776	0	0	0	0	501	NA	0.5005	1000	NA	NA	NA	NA	NA	NA	1000
1777	0	0	0	0	501	NA	0.5005	1000	NA	NA	NA	NA	NA	NA	1000
1778	0	0	0	0	501	NA	0.5005	1000	NA	NA	NA	NA	NA	NA	1000
1779	0	0	0	0	501	NA	0.5005	1000	NA	NA	NA	NA	NA	NA	1000
1780	0	0	0	0	501	NA	0.5005	1000	NA	NA	NA	NA	NA	NA	1000
1781	0	0	0	0	501	NA	0.5005	1000	NA	NA	NA	NA	NA	NA	1000
1782	0	0	0	0	501	NA	0.5005	1000	NA	NA	NA	NA	NA	NA	1000
1783	0	0	0	0	501	NA	0.5005	1000	NA	NA	NA	NA	NA	NA	1000
1784	0	0	0	0	501	NA	0.5005	1000	NA	NA	NA	NA	NA	NA	1000
1785	0	0	0	0	501	NA	0.5005	1000	NA	NA	NA	NA	NA	NA	1000
1786	0	0	0	0	501	NA	0.5005	1000	NA	NA	NA	NA	NA	NA	1000
1787	0	0	0	0	501	NA	0.5005	1000	NA	NA	NA	NA	NA	NA	1000
1788	0	0	0	0	501	NA	0.5005	1000	NA	NA	NA	NA	NA	NA	1000
1789	0	0	0	0	501	NA	0.5005	1000	NA	NA	NA	NA	NA	NA	1000
1790	0	0	0	0	501	NA	0.5005	1000	NA	NA	NA	NA	NA	NA	1000
1791	0	0	0	0	501	NA	0.5005	1000	NA	NA	NA	NA	NA	NA	1000
1792	0	0	0	0	501	NA	0.5005	1000	NA	NA	NA	NA	NA	NA	1000
1793	0	0	0	0	501	NA	0.5005	1000	NA	NA	NA	NA	NA	NA	1000
1794	1	NA	NA	NA	NA	NA	NA	1000	NA	NA	NA	NA	NA	NA	1000
1795	1	NA	NA	NA	NA	NA	NA	1000	NA	NA	NA	NA	NA	NA	1000
1796	1	NA	NA	NA	NA	NA	NA	1000	NA	NA	NA	NA	NA	NA	1000
1797	1	NA	NA	NA	NA	NA	NA	1000	NA	NA	NA	NA	NA	NA	1000
1798	1	NA	NA	NA	NA	NA	NA	1000	NA	NA	NA	NA	NA	NA	1000
1799	1	NA	NA	NA	NA	NA	NA	1000	NA	NA	NA	NA	NA	NA	1000
1800	1	NA	NA	NA	NA	NA	NA	1000	NA	NA	NA	NA	NA	NA	1000
1801	1	NA	NA	NA	NA	NA	NA	1000	NA	NA	NA	NA	NA	NA	1000
1802	1	NA	NA	NA	NA	NA	NA	1000	NA	NA	NA	NA	NA	NA	1000
1803	1	NA	NA	NA	NA	NA	NA	1000	NA	NA	NA	NA	NA	NA	1000
1804	1	NA	NA	NA	NA	NA	NA	1000	NA	NA	NA	NA	NA	NA	1000
1805	1	NA	NA	NA	NA	NA	NA	1000	NA	NA	NA	NA	NA	NA	1000
1806	1	NA	NA	NA	NA	NA	NA	1000	NA	NA	NA	NA	NA	NA	1000
1807	1	NA	NA	NA	NA	NA	NA	1000	NA	NA	NA	NA	NA	NA	1000
1808	1	NA	NA	NA	NA	NA	NA	1000	NA	NA	NA	NA	NA	NA	1000
1809	1	NA	NA	NA	NA	NA	NA	1000	NA	NA	NA	NA	NA	NA	1000
1810	1	NA	NA	NA	NA	NA	NA	1000	NA	NA	NA	NA	NA	NA	1000
1811	0	0	0	0	501	NA	0.5005	1000	NA	NA	NA	NA	NA	NA	1000
1812	0	0	0	0	501	NA	0.5005	1000	NA	NA	NA	NA	NA	NA	1000
1813	0	0	0	0	501	NA	0.5005	1000	NA	NA	NA	NA	NA	NA	1000
1814	0	0	0	0	501	NA	0.5005	1000	NA	NA	NA	NA	NA	NA	1000
1815	0	0	0	0	501	NA	0.5005	1000	NA	NA	NA	NA	NA	NA	1000
1816	0	0	0	0	501	NA	0.5005	1000	NA	NA	NA	NA	NA	NA	1000
1817	0	0	0	0	501	NA	0.5005	1000	NA	NA	NA	NA	NA	NA	1000
1818	0	0	0	0	501	NA	0.5005	1000	NA	NA	NA	NA	NA	NA	1000
1819	0	0	0	0	501	NA	0.5005	1000	NA	NA	NA	NA	NA	NA	1000
1820	0	0	0	0	501	NA	0.5005	1000	NA	NA	NA	NA	NA	NA	1000
1821	0	0	0	0	501	NA	0.5005	1000	NA	NA	NA	NA	NA	NA	1000
1822	0	0	0	0	501	NA	0.5005	1000	NA	NA	NA	NA	NA	NA	1000
1823	0	0	0	0	501	NA	0.5005	1000	NA	NA	NA	NA	NA	NA	1000
1824	0	0	0	0	501	NA	0.5005	1000	NA	NA	NA	NA	NA	NA	1000
1825	0	0	0	0	501	NA	0.5005	1000	NA	NA	NA	NA	NA	NA	1000
1826	0	0	0	0	501	NA	0.5005	1000	NA	NA	NA	NA	NA	NA	1000
1827	0	0	0	0	501	NA	0.5005	1000	NA	NA	NA	NA	NA	NA	1000
1828	0	0	0	0	501	NA	0.5005	1000	NA	NA	NA	NA	NA	NA	1000
1829	0	0	0	0	501	NA	0.5005	1000	NA	NA	NA	NA	NA	NA	1000
1830	0	0	0	0	501	NA	0.5005	1000	NA	NA	NA	NA	NA	NA	1000
1831	0	0	0	0	501	NA	0.5005	1000	NA	NA	NA	NA	NA	NA	1000
1832	0	0	0	0	501	NA	0.5005	1000	NA	NA	NA	NA	NA	NA	1000
1833	0	0	0	0	501	NA	0.5005	1000	NA	NA	NA	NA	NA	NA	1000
1834	0	0	0	0	501	NA	0.5005	1000	NA	NA	NA	NA	NA	NA	1000
1835	0	0	0	0	501	NA	0.5005	1000	NA	NA	NA	NA	NA	NA	1000
1836	0	0	0	0	501	NA	0.5005	1000	NA	NA	NA	NA	NA	NA	1000
1837	0	0	0	0	501	NA	0.5005	1000	NA	NA	NA	NA	NA	NA	1000
1838	0	0	0	0	501	NA	0.5005	1000	NA	NA	NA	NA	NA	NA	1000
1839	0	0	0	0	501	NA	0.5005	1000	NA	NA	NA	NA	NA	NA	1000
1840	0	0	0	0	501	NA	0.5005	1000	NA	NA	NA	NA	NA	NA	1000
1841	0	0	0	0	501	NA	0.5005	1000	NA	NA	NA	NA	NA	NA	1000
1842	0	0	0	0	501	NA	0.5005	1000	NA	NA	NA	NA	NA	NA	1000
1843	0	0	0	0	501	NA	0.5005	1000	NA	NA	NA	NA	NA	NA	1000
1844	0	0	0	0	501	NA	0.5005	1000	NA	NA	NA	NA	NA	NA	1000
1845	0	0	0	0	501	NA	0.5005	1000	NA	NA	NA	NA	NA	NA	1000
1846	0	0	0	0	501	NA	0.5005	1000	NA	NA	NA	NA	NA	NA	1000
1847	0	0	0	0	501	NA	0.5005	1000	NA	NA	NA	NA	NA	NA	1000
1848	0	0	0	0	501	NA	0.5005	1000	NA	NA	NA	NA	NA	NA	1000
1849	0	0	0	0	501	NA	0.5005	1000	NA	NA	NA	NA	NA	NA	1000
1850	0	0	0	0	501	NA	0.5005	1000	NA	NA	NA	NA	NA	NA	1000
1851	0	0	0	0	501	NA	0.5005	1000	NA	NA	NA	NA	NA	NA	1000
1852	0	0	0	0	501	NA	0.5005	1000	NA	NA	NA	NA	NA	NA	1000
1853	0	0	0	0	501	NA	0.5005	1000	NA	NA	NA	NA	NA	NA	1000
1854	0	0	0	0	501	NA	0.5005	1000	NA	NA	NA	NA	NA	NA	1000
1855	0	0	0	0	501	NA	0.5005	1000	NA	NA	NA	NA	NA	NA	1000
1856	0	0	0	0	501	NA	0.5005	1000	NA	NA	NA	NA	NA	NA	1000
1857	0	0	0	0	501	NA	0.5005	1000	NA	NA	NA	NA	NA	NA	1000
1858	0	0	0	0	501	NA	0.5005	1000	NA	NA	NA	NA	NA	NA	1000
1859	0	0	0	0	501	NA	0.5005	1000	NA	NA	NA	NA	NA	NA	1000
1860	0	0	0	0	501	NA	0.5005	1000	NA	NA	NA	NA	NA	NA	1000
1861	0	0	0	0	501	NA	0.5005	1000	NA	NA	NA	NA	NA	NA	1000
1862	0	0	0	0	501	NA	0.5005	1000	NA	NA	NA	NA	NA	NA	1000
1863	0	0	0	0	501	NA	0.5005	1000	NA	NA	NA	NA	NA	NA	1000
1864	0	0	0	0	501	NA	0.5005	1000	NA	NA	NA	NA	NA	NA	1000
1865	0	0	0	0	501	NA	0.5005	1000	NA	NA	NA	NA	NA	NA	1000
1866	0	0	0	0	501	NA	0.5005	1000	NA	NA	NA	NA	NA	NA	1000
1867	0	0	0	0	501	NA	0.5005	1000	NA	NA	NA	NA	NA	NA	1000
1868	0	0	0	0	501	NA	0.5005	1000	NA	NA	NA	NA	NA	NA	1000
1869	0	0	0	0	501	NA	0.5005	1000	NA	NA	NA	NA	NA	NA	1000
1870	1	NA	NA	NA	NA	NA	NA	1000	NA	NA	NA	NA	NA	NA	1000
1871	1	NA	NA	NA	NA	NA	NA	1000	NA	NA	NA	NA	NA	NA	1000
1872	1	NA	NA	NA	NA	NA	NA	1000	NA	NA	NA	NA	NA	NA	1000
1873	1	NA	NA	NA	NA	NA	NA	1000	NA	NA	NA	NA	NA	NA	1000
1874	1	NA	NA	NA	NA	NA	NA	1000	NA	NA	NA	NA	NA	NA	1000
1875	1	NA	NA	NA	NA	NA	NA	1000	NA	NA	NA	NA	NA	NA	1000
1876	1	NA	NA	NA	NA	NA	NA	1000	NA	NA	NA	NA	NA	NA	1000
1877	1	NA	NA	NA	NA	NA	NA	1000	NA	NA	NA	NA	NA	NA	1000
1878	1	NA	NA	NA	NA	NA	NA	1000	NA	NA	NA	NA	NA	NA	1000
1879	1	NA	NA	NA	NA	NA	NA	1000	NA	NA	NA	NA	NA	NA	1000
1880	1	NA	NA	NA	NA	NA	NA	1000	NA	NA	NA	NA	NA	NA	1000
1881	1	NA	NA	NA	NA	NA	NA	1000	NA	NA	NA	NA	NA	NA	1000
1882	1	NA	NA	NA	NA	NA	NA	1000	NA	NA	NA	NA	NA	NA	1000
1883	1	NA	NA	NA	NA	NA	NA	1000	NA	NA	NA	NA	NA	NA	1000
1884	1	NA	NA	NA	NA	NA	NA	1000	NA	NA	NA	NA	NA	NA	1000
1885	1	NA	NA	NA	NA	NA	NA	1000	NA	NA	NA	NA	NA	NA	1000
1886	1	NA	NA	NA	NA	NA	NA	1000	NA	NA	NA	NA	NA	NA	1000
1887	0	0	0	0	501	NA	0.5005	1000	NA	NA	NA	NA	NA	NA	1000
1888	0	0	0	0	501	NA	0.5005	1000	NA	NA	NA	NA	NA	NA	1000
1889	0	0	0	0	501	NA	0.5005	1000	NA	NA	NA	NA	NA	NA	1000
1890	0	0	0	0	501	NA	0.5005	1000	NA	NA	NA	NA	NA	NA	1000
1891	0	0	0	0	501	NA	0.5005	1000	NA	NA	NA	NA	NA	NA	1000
1892	0	0	0	0	501	NA	0.5005	1000	NA	NA	NA	NA	NA	NA	1000
1893	0	0	0	0	501	NA	0.5005	1000	NA	NA	NA	NA	NA	NA	1000
1894	0	0	0	0	501	NA	0.5005	1000	NA	NA	NA	NA	NA	NA	1000
1895	0	0	0	0	501	NA	0.5005	1000	NA	NA	NA	NA	NA	NA	1000
1896	0	0	0	0	501	NA	0.5005	1000	NA	NA	NA	NA	NA	NA	1000
1897	0	0	0	0	501	NA	0.5005	1000	NA	NA	NA	NA	NA	NA	1000
1898	0	0	0	0	501	NA	0.5005	1000	NA	NA	NA	NA	NA	NA	1000
1899	0	0	0	0	501	NA	0.5005	1000	NA	NA	NA	NA	NA	NA	1000
1900	0	0	0	0	501	NA	0.5005	1000	NA	NA	NA	NA	NA	NA	1000
1901	0	0	0	0	501	NA	0.5005	1000	NA	NA	NA	NA	NA	NA	1000
1902	0	0	0	0	501	NA	0.5005	1000	NA	NA	NA	NA	NA	NA	1000
1903	0	0	0	0	501	NA	0.5005	1000	NA	NA	NA	NA	NA	NA	1000
1904	0	0	0	0	501	NA	0.5005	1000	NA	NA	NA	NA	NA	NA	1000
1905	0	0	0	0	501	NA	0.5005	1000	NA	NA	NA	NA	NA	NA	1000
1906	0	0	0	0	501	NA	0.5005	1000	NA	NA	NA	NA	NA	NA	1000
1907	0	0	0	0	501	NA	0.5005	1000	NA	NA	NA	NA	NA	NA	1000
1908	0	0	0	0	501	NA	0.5005	1000	NA	NA	NA	NA	NA	NA	1000
1909	0	0	0	0	501	NA	0.5005	1000	NA	NA	NA	NA	NA	NA	1000
1910	0	0	0	0	501	NA	0.5005	1000	NA	NA	NA	NA	NA	NA	1000
1911	0	0	0	0	501	NA	0.5005	1000	NA	NA	NA	NA	NA	NA	1000
1912	0	0	0	0	501	NA	0.5005	1000	NA	NA	NA	NA	NA	NA	1000
1913	0	0	0	0	501	NA	0.5005	1000	NA	NA	NA	NA	NA	NA	1000
1914	0	0	0	0	501	NA	0.5005	1000	NA	NA	NA	NA	NA	NA	1000
1915	0	0	0	0	501	NA	0.5005	1000	NA	NA	NA	NA	NA	NA	1000
1916	0	0	0	0	501	NA	0.5005	1000	NA	NA	NA	NA	NA	NA	1000
1917	0	0	0	0	501	NA	0.5005	1000	NA	NA	NA	NA	NA	NA	1000
1918	0	0	0	0	501	NA	0.5005	1000	NA	NA	NA	NA	NA	NA	1000
1919	0	0	0	0	501	NA	0.5005	1000	NA	NA	NA	NA	NA	NA	1000
1920	0	0	0	0	501	NA	0.5005	1000	NA	NA	NA	NA	NA	NA	1000
1921	0	0	0	0	501	NA	0.5005	1000	NA	NA	NA	NA	NA	NA	1000
1922	0	0	0	0	501	NA	0.5005	1000	NA	NA	NA	NA	NA	NA	1000
1923	0	0	0	0	501	NA	0.5005	1000	NA	NA	NA	NA	NA	NA	1000
1924	0	0	0	0	501	NA	0.5005	1000	NA	NA	NA	NA	NA	NA	1000
1925	0	0	0	0	501	NA	0.5005	1000	NA	NA	NA	NA	NA	NA	1000
1926	0	0	0	0	501	NA	0.5005	1000	NA	NA	NA	NA	NA	NA	1000
1927	0	0	0	0	501	NA	0.5005	1000	NA	NA	NA	NA	NA	NA	1000
1928	0	0	0	0	501	NA	0.5005	1000	NA	NA	NA	NA	NA	NA	1000
1929	0	0	0	0	501	NA	0.5005	1000	NA	NA	NA	NA	NA	NA	1000
1930	0	0	0	0	501	NA	0.5005	1000	NA	NA	NA	NA	NA	NA	1000
1931	0	0	0	0	501	NA	0.5005	1000	NA	NA	NA	NA	NA	NA	1000
1932	0	0	0	0	501	NA	0.5005	1000	NA	NA	NA	NA	NA	NA	1000
1933	0	0	0	0	501	NA	0.5005	1000	NA	NA	NA	NA	NA	NA	1000
1934	0	0	0	0	501	NA	0.5005	1000	NA	NA	NA	NA	NA	NA	1000
1935	0	0	0	0	501	NA	0.5005	1000	NA	NA	NA	NA	NA	NA	1000
1936	0	0	0	0	501	NA	0.5005	1000	NA	NA	NA	NA	NA	NA	1000
1937	0	0	0	0	501	NA	0.5005	1000	NA	NA	NA	NA	NA	NA	1000
1938	0	0	0	0	501	NA	0.5005	1000	NA	NA	NA	NA	NA	NA	1000
1939	0	0	0	0	501	NA	0.5005	1000	NA	NA	NA	NA	NA	NA	1000
1940	0	0	0	0	501	NA	0.5005	1000	NA	NA	NA	NA	NA	NA	1000
1941	0	0	0	0	501	NA	0.5005	1000	NA	NA	NA	NA	NA	NA	1000
1942	0	0	0	0	501	NA	0.5005	1000	NA	NA	NA	NA	NA	NA	1000
1943	0	0	0	0	501	NA	0.5005	1000	NA	NA	NA	NA	NA	NA	1000
1944	0	0	0	0	501	NA	0.5005	1000	NA	NA	NA	NA	NA	NA	1000
1945	0	0	0	0	501	NA	0.5005	1000	NA	NA	NA	NA	NA	NA	1000
1946	0	0	0	0	501	NA	0.5005	1000	NA	NA	NA	NA	NA	NA	1000
1947	0	0	0	0	501	NA	0.5005	1000	NA	NA	NA	NA	NA	NA	1000
1948	1	NA	NA	NA	NA	NA	NA	1000	NA	NA	NA	NA	NA	NA	1000
1949	1	NA	NA	NA	NA	NA	NA	1000	NA	NA	NA	NA	NA	NA	1000
1950	1	NA	NA	NA	NA	NA	NA	1000	NA	NA	NA	NA	NA	NA	1000
1951	1	NA	NA	NA	NA	NA	NA	1000	NA	NA	NA	NA	NA	NA	1000
1952	1	NA	NA	NA	NA	NA	NA	1000	NA	NA	NA	NA	NA	NA	1000
1953	1	NA	NA	NA	NA	NA	NA	1000	NA	NA	NA	NA	NA	NA	1000
1954	1	NA	NA	NA	NA	NA	NA	1000	NA	NA	NA	NA	NA	NA	1000
1955	1	NA	NA	NA	NA	NA	NA	1000	NA	NA	NA	NA	NA	NA	1000
1956	1	NA	NA	NA	NA	NA	NA	1000	NA	NA	NA	NA	NA	NA	1000
1957	1	NA	NA	NA	NA	NA	NA	1000	NA	NA	NA	NA	NA	NA	1000
1958	1	NA	NA	NA	NA	NA	NA	1000	NA	NA	NA	NA	NA	NA	1000
1959	1	NA	NA	NA	NA	NA	NA	1000	NA	NA	NA	NA	NA	NA	1000
1960	1	NA	NA	NA	NA	NA	NA	1000	NA	NA	NA	NA	NA	NA	1000
1961	1	NA	NA	NA	NA	NA	NA	1000	NA	NA	NA	NA	NA	NA	1000
1962	1	NA	NA	NA	NA	NA	NA	1000	NA	NA	NA	NA	NA	NA	1000
1963	1	NA	NA	NA	NA	NA	NA	1000	NA	NA	NA	NA	NA	NA	1000
1964	0	0	0	0	501	NA	0.5005	1000	NA	NA	NA	NA	NA	NA	1000
1965	0	0	0	0	501	NA	0.5005	1000	NA	NA	NA	NA	NA	NA	1000
1966	0	0	0	0	501	NA	0.5005	1000	NA	NA	NA	NA	NA	NA	1000
1967	0	0	0	0	501	NA	0.5005	1000	NA	NA	NA	NA	NA	NA	1000
1968	0	0	0	0	501	NA	0.5005	1000	NA	NA	NA	NA	NA	NA	1000
1969	0	0	0	0	501	NA	0.5005	1000	NA	NA	NA	NA	NA	NA	1000
1970	0	0	0	0	501	NA	0.5005	1000	NA	NA	NA	NA	NA	NA	1000
1971	0	0	0	0	501	NA	0.5005	1000	NA	NA	NA	NA	NA	NA	1000
1972	0	0	0	0	501	NA	0.5005	1000	NA	NA	NA	NA	NA	NA	1000
1973	0	0	0	0	501	NA	0.5005	1000	NA	NA	NA	NA	NA	NA	1000
1974	0	0	0	0	501	NA	0.5005	1000	NA	NA	NA	NA	NA	NA	1000
1975	0	0	0	0	501	NA	0.5005	1000	NA	NA	NA	NA	NA	NA	1000
1976	0	0	0	0	501	NA	0.5005	1000	NA	NA	NA	NA	NA	NA	1000
1977	0	0	0	0	501	NA	0.5005	1000	NA	NA	NA	NA	NA	NA	1000
1978	0	0	0	0	501	NA	0.5005	1000	NA	NA	NA	NA	NA	NA	1000
1979	0	0	0	0	501	NA	0.5005	1000	NA	NA	NA	NA	NA	NA	1000
1980	0	0	0	0	501	NA	0.5005	1000	NA	NA	NA	NA	NA	NA	1000
1981	0	0	0	0	501	NA	0.5005	1000	NA	NA	NA	NA	NA	NA	1000
1982	0	0	0	0	501	NA	0.5005	1000	NA	NA	NA	NA	NA	NA	1000
1983	0	0	0	0	501	NA	0.5005	1000	NA	NA	NA	NA	NA	NA	1000
1984	0	0	0	0	501	NA	0.5005	1000	NA	NA	NA	NA	NA	NA	1000
1985	0	0	0	0	501	NA	0.5005	1000	NA	NA	NA	NA	NA	NA	1000
1986	0	0	0	0	501	NA	0.5005	1000	NA	NA	NA	NA	NA	NA	1000
1987	0	0	0	0	501	NA	0.5005	1000	NA	NA	NA	NA	NA	NA	1000
1988	0	0	0	0	501	NA	0.5005	1000	NA	NA	NA	NA	NA	NA	1000
1989	0	0	0	0	501	NA	0.5005	1000	NA	NA	NA	NA	NA	NA	1000
1990	0	0	0	0	501	NA	0.5005	1000	NA	NA	NA	NA	NA	NA	1000
1991	0	0	0	0	501	NA	0.5005	1000	NA	NA	NA	NA	NA	NA	1000
1992	0	0	0	0	501	NA	0.5005	1000	NA	NA	NA	NA	NA	NA	1000
1993	0	0	0	0	501	NA	0.5005	1000	NA	NA	NA	NA	NA	NA	1000
1994	0	0	0	0	501	NA	0.5005	1000	NA	NA	NA	NA	NA	NA	1000
1995	0	0	0	0	501	NA	0.5005	1000	NA	NA	NA	NA	NA	NA	1000
1996	0	0	0	0	501	NA	0.5005	1000	NA	NA	NA	NA	NA	NA	1000
1997	0	0	0	0	501	NA	0.5005	1000	NA	NA	NA	NA	NA	NA	1000
1998	0	0	0	0	501	NA	0.5005	1000	NA	NA	NA	NA	NA	NA	1000
1999	0	0	0	0	501	NA	0.5005	1000	NA	NA	NA	NA	NA	NA	1000
[truncated: 47,941 more rows]

## Sheet: Gymno
ID	ntaxa	FD.obs	FD.rand.mean	FD.rand.sd	FD.obs.rank	FD.obs.z	FD.obs.p	runs	FDmntd.obs	FDmntd.rand.mean	FDmntd.rand.sd	FDmntd.obs.rank	FDmntd.obs.z	FDmntd.obs.p	runs
1	0	0	0	0	501	NA	0.5005	1000	NA	NA	NA	NA	NA	NA	1000
2	0	0	0	0	501	NA	0.5005	1000	NA	NA	NA	NA	NA	NA	1000
3	0	0	0	0	501	NA	0.5005	1000	NA	NA	NA	NA	NA	NA	1000
4	0	0	0	0	501	NA	0.5005	1000	NA	NA	NA	NA	NA	NA	1000
5	0	0	0	0	501	NA	0.5005	1000	NA	NA	NA	NA	NA	NA	1000
6	0	0	0	0	501	NA	0.5005	1000	NA	NA	NA	NA	NA	NA	1000
7	0	0	0	0	501	NA	0.5005	1000	NA	NA	NA	NA	NA	NA	1000
8	0	0	0	0	501	NA	0.5005	1000	NA	NA	NA	NA	NA	NA	1000
9	0	0	0	0	501	NA	0.5005	1000	NA	NA	NA	NA	NA	NA	1000
10	0	0	0	0	501	NA	0.5005	1000	NA	NA	NA	NA	NA	NA	1000
11	0	0	0	0	501	NA	0.5005	1000	NA	NA	NA	NA	NA	NA	1000
12	0	0	0	0	501	NA	0.5005	1000	NA	NA	NA	NA	NA	NA	1000
13	0	0	0	0	501	NA	0.5005	1000	NA	NA	NA	NA	NA	NA	1000
14	0	0	0	0	501	NA	0.5005	1000	NA	NA	NA	NA	NA	NA	1000
15	0	0	0	0	501	NA	0.5005	1000	NA	NA	NA	NA	NA	NA	1000
16	0	0	0	0	501	NA	0.5005	1000	NA	NA	NA	NA	NA	NA	1000
17	0	0	0	0	501	NA	0.5005	1000	NA	NA	NA	NA	NA	NA	1000
18	0	0	0	0	501	NA	0.5005	1000	NA	NA	NA	NA	NA	NA	1000
19	0	0	0	0	501	NA	0.5005	1000	NA	NA	NA	NA	NA	NA	1000
20	0	0	0	0	501	NA	0.5005	1000	NA	NA	NA	NA	NA	NA	1000
21	0	0	0	0	501	NA	0.5005	1000	NA	NA	NA	NA	NA	NA	1000
22	0	0	0	0	501	NA	0.5005	1000	NA	NA	NA	NA	NA	NA	1000
23	0	0	0	0	501	NA	0.5005	1000	NA	NA	NA	NA	NA	NA	1000
24	0	0	0	0	501	NA	0.5005	1000	NA	NA	NA	NA	NA	NA	1000
25	0	0	0	0	501	NA	0.5005	1000	NA	NA	NA	NA	NA	NA	1000
26	0	0	0	0	501	NA	0.5005	1000	NA	NA	NA	NA	NA	NA	1000
27	0	0	0	0	501	NA	0.5005	1000	NA	NA	NA	NA	NA	NA	1000
28	0	0	0	0	501	NA	0.5005	1000	NA	NA	NA	NA	NA	NA	1000
29	0	0	0	0	501	NA	0.5005	1000	NA	NA	NA	NA	NA	NA	1000
30	0	0	0	0	501	NA	0.5005	1000	NA	NA	NA	NA	NA	NA	1000
31	0	0	0	0	501	NA	0.5005	1000	NA	NA	NA	NA	NA	NA	1000
32	0	0	0	0	501	NA	0.5005	1000	NA	NA	NA	NA	NA	NA	1000
33	0	0	0	0	501	NA	0.5005	1000	NA	NA	NA	NA	NA	NA	1000
34	0	0	0	0	501	NA	0.5005	1000	NA	NA	NA	NA	NA	NA	1000
35	0	0	0	0	501	NA	0.5005	1000	NA	NA	NA	NA	NA	NA	1000
36	0	0	0	0	501	NA	0.5005	1000	NA	NA	NA	NA	NA	NA	1000
37	0	0	0	0	501	NA	0.5005	1000	NA	NA	NA	NA	NA	NA	1000
38	0	0	0	0	501	NA	0.5005	1000	NA	NA	NA	NA	NA	NA	1000
39	0	0	0	0	501	NA	0.5005	1000	NA	NA	NA	NA	NA	NA	1000
40	0	0	0	0	501	NA	0.5005	1000	NA	NA	NA	NA	NA	NA	1000
41	0	0	0	0	501	NA	0.5005	1000	NA	NA	NA	NA	NA	NA	1000
42	0	0	0	0	501	NA	0.5005	1000	NA	NA	NA	NA	NA	NA	1000
43	0	0	0	0	501	NA	0.5005	1000	NA	NA	NA	NA	NA	NA	1000
44	0	0	0	0	501	NA	0.5005	1000	NA	NA	NA	NA	NA	NA	1000
45	0	0	0	0	501	NA	0.5005	1000	NA	NA	NA	NA	NA	NA	1000
46	0	0	0	0	501	NA	0.5005	1000	NA	NA	NA	NA	NA	NA	1000
47	0	0	0	0	501	NA	0.5005	1000	NA	NA	NA	NA	NA	NA	1000
48	0	0	0	0	501	NA	0.5005	1000	NA	NA	NA	NA	NA	NA	1000
49	0	0	0	0	501	NA	0.5005	1000	NA	NA	NA	NA	NA	NA	1000
50	0	0	0	0	501	NA	0.5005	1000	NA	NA	NA	NA	NA	NA	1000
51	0	0	0	0	501	NA	0.5005	1000	NA	NA	NA	NA	NA	NA	1000
52	0	0	0	0	501	NA	0.5005	1000	NA	NA	NA	NA	NA	NA	1000
53	0	0	0	0	501	NA	0.5005	1000	NA	NA	NA	NA	NA	NA	1000
54	0	0	0	0	501	NA	0.5005	1000	NA	NA	NA	NA	NA	NA	1000
55	0	0	0	0	501	NA	0.5005	1000	NA	NA	NA	NA	NA	NA	1000
56	0	0	0	0	501	NA	0.5005	1000	NA	NA	NA	NA	NA	NA	1000
57	0	0	0	0	501	NA	0.5005	1000	NA	NA	NA	NA	NA	NA	1000
58	0	0	0	0	501	NA	0.5005	1000	NA	NA	NA	NA	NA	NA	1000
59	0	0	0	0	501	NA	0.5005	1000	NA	NA	NA	NA	NA	NA	1000
60	0	0	0	0	501	NA	0.5005	1000	NA	NA	NA	NA	NA	NA	1000
61	0	0	0	0	501	NA	0.5005	1000	NA	NA	NA	NA	NA	NA	1000
62	0	0	0	0	501	NA	0.5005	1000	NA	NA	NA	NA	NA	NA	1000
63	0	0	0	0	501	NA	0.5005	1000	NA	NA	NA	NA	NA	NA	1000
64	0	0	0	0	501	NA	0.5005	1000	NA	NA	NA	NA	NA	NA	1000
65	0	0	0	0	501	NA	0.5005	1000	NA	NA	NA	NA	NA	NA	1000
66	0	0	0	0	501	NA	0.5005	1000	NA	NA	NA	NA	NA	NA	1000
67	0	0	0	0	501	NA	0.5005	1000	NA	NA	NA	NA	NA	NA	1000
68	0	0	0	0	501	NA	0.5005	1000	NA	NA	NA	NA	NA	NA	1000
69	0	0	0	0	501	NA	0.5005	1000	NA	NA	NA	NA	NA	NA	1000
70	0	0	0	0	501	NA	0.5005	1000	NA	NA	NA	NA	NA	NA	1000
71	0	0	0	0	501	NA	0.5005	1000	NA	NA	NA	NA	NA	NA	1000
72	0	0	0	0	501	NA	0.5005	1000	NA	NA	NA	NA	NA	NA	1000
73	0	0	0	0	501	NA	0.5005	1000	NA	NA	NA	NA	NA	NA	1000
74	0	0	0	0	501	NA	0.5005	1000	NA	NA	NA	NA	NA	NA	1000
75	0	0	0	0	501	NA	0.5005	1000	NA	NA	NA	NA	NA	NA	1000
76	0	0	0	0	501	NA	0.5005	1000	NA	NA	NA	NA	NA	NA	1000
77	0	0	0	0	501	NA	0.5005	1000	NA	NA	NA	NA	NA	NA	1000
78	0	0	0	0	501	NA	0.5005	1000	NA	NA	NA	NA	NA	NA	1000
79	0	0	0	0	501	NA	0.5005	1000	NA	NA	NA	NA	NA	NA	1000
80	0	0	0	0	501	NA	0.5005	1000	NA	NA	NA	NA	NA	NA	1000
81	0	0	0	0	501	NA	0.5005	1000	NA	NA	NA	NA	NA	NA	1000
82	0	0	0	0	501	NA	0.5005	1000	NA	NA	NA	NA	NA	NA	1000
83	0	0	0	0	501	NA	0.5005	1000	NA	NA	NA	NA	NA	NA	1000
84	0	0	0	0	501	NA	0.5005	1000	NA	NA	NA	NA	NA	NA	1000
85	0	0	0	0	501	NA	0.5005	1000	NA	NA	NA	NA	NA	NA	1000
86	0	0	0	0	501	NA	0.5005	1000	NA	NA	NA	NA	NA	NA	1000
87	0	0	0	0	501	NA	0.5005	1000	NA	NA	NA	NA	NA	NA	1000
88	0	0	0	0	501	NA	0.5005	1000	NA	NA	NA	NA	NA	NA	1000
89	0	0	0	0	501	NA	0.5005	1000	NA	NA	NA	NA	NA	NA	1000
90	0	0	0	0	501	NA	0.5005	1000	NA	NA	NA	NA	NA	NA	1000
91	0	0	0	0	501	NA	0.5005	1000	NA	NA	NA	NA	NA	NA	1000
92	0	0	0	0	501	NA	0.5005	1000	NA	NA	NA	NA	NA	NA	1000
93	0	0	0	0	501	NA	0.5005	1000	NA	NA	NA	NA	NA	NA	1000
94	0	0	0	0	501	NA	0.5005	1000	NA	NA	NA	NA	NA	NA	1000
95	0	0	0	0	501	NA	0.5005	1000	NA	NA	NA	NA	NA	NA	1000
96	0	0	0	0	501	NA	0.5005	1000	NA	NA	NA	NA	NA	NA	1000
97	0	0	0	0	501	NA	0.5005	1000	NA	NA	NA	NA	NA	NA	1000
98	0	0	0	0	501	NA	0.5005	1000	NA	NA	NA	NA	NA	NA	1000
99	0	0	0	0	501	NA	0.5005	1000	NA	NA	NA	NA	NA	NA	1000
100	0	0	0	0	501	NA	0.5005	1000	NA	NA	NA	NA	NA	NA	1000
101	0	0	0	0	501	NA	0.5005	1000	NA	NA	NA	NA	NA	NA	1000
102	0	0	0	0	501	NA	0.5005	1000	NA	NA	NA	NA	NA	NA	1000
103	0	0	0	0	501	NA	0.5005	1000	NA	NA	NA	NA	NA	NA	1000
104	0	0	0	0	501	NA	0.5005	1000	NA	NA	NA	NA	NA	NA	1000
105	0	0	0	0	501	NA	0.5005	1000	NA	NA	NA	NA	NA	NA	1000
106	0	0	0	0	501	NA	0.5005	1000	NA	NA	NA	NA	NA	NA	1000
107	0	0	0	0	501	NA	0.5005	1000	NA	NA	NA	NA	NA	NA	1000
108	0	0	0	0	501	NA	0.5005	1000	NA	NA	NA	NA	NA	NA	1000
109	0	0	0	0	501	NA	0.5005	1000	NA	NA	NA	NA	NA	NA	1000
110	0	0	0	0	501	NA	0.5005	1000	NA	NA	NA	NA	NA	NA	1000
111	0	0	0	0	501	NA	0.5005	1000	NA	NA	NA	NA	NA	NA	1000
112	0	0	0	0	501	NA	0.5005	1000	NA	NA	NA	NA	NA	NA	1000
113	0	0	0	0	501	NA	0.5005	1000	NA	NA	NA	NA	NA	NA	1000
114	0	0	0	0	501	NA	0.5005	1000	NA	NA	NA	NA	NA	NA	1000
115	0	0	0	0	501	NA	0.5005	1000	NA	NA	NA	NA	NA	NA	1000
116	0	0	0	0	501	NA	0.5005	1000	NA	NA	NA	NA	NA	NA	1000
117	0	0	0	0	501	NA	0.5005	1000	NA	NA	NA	NA	NA	NA	1000
118	0	0	0	0	501	NA	0.5005	1000	NA	NA	NA	NA	NA	NA	1000
119	0	0	0	0	501	NA	0.5005	1000	NA	NA	NA	NA	NA	NA	1000
120	0	0	0	0	501	NA	0.5005	1000	NA	NA	NA	NA	NA	NA	1000
121	0	0	0	0	501	NA	0.5005	1000	NA	NA	NA	NA	NA	NA	1000
122	0	0	0	0	501	NA	0.5005	1000	NA	NA	NA	NA	NA	NA	1000
123	0	0	0	0	501	NA	0.5005	1000	NA	NA	NA	NA	NA	NA	1000
124	0	0	0	0	501	NA	0.5005	1000	NA	NA	NA	NA	NA	NA	1000
125	0	0	0	0	501	NA	0.5005	1000	NA	NA	NA	NA	NA	NA	1000
126	0	0	0	0	501	NA	0.5005	1000	NA	NA	NA	NA	NA	NA	1000
127	0	0	0	0	501	NA	0.5005	1000	NA	NA	NA	NA	NA	NA	1000
128	0	0	0	0	501	NA	0.5005	1000	NA	NA	NA	NA	NA	NA	1000
129	0	0	0	0	501	NA	0.5005	1000	NA	NA	NA	NA	NA	NA	1000
130	0	0	0	0	501	NA	0.5005	1000	NA	NA	NA	NA	NA	NA	1000
131	0	0	0	0	501	NA	0.5005	1000	NA	NA	NA	NA	NA	NA	1000
132	0	0	0	0	501	NA	0.5005	1000	NA	NA	NA	NA	NA	NA	1000
133	0	0	0	0	501	NA	0.5005	1000	NA	NA	NA	NA	NA	NA	1000
134	0	0	0	0	501	NA	0.5005	1000	NA	NA	NA	NA	NA	NA	1000
135	0	0	0	0	501	NA	0.5005	1000	NA	NA	NA	NA	NA	NA	1000
136	0	0	0	0	501	NA	0.5005	1000	NA	NA	NA	NA	NA	NA	1000
137	0	0	0	0	501	NA	0.5005	1000	NA	NA	NA	NA	NA	NA	1000
138	0	0	0	0	501	NA	0.5005	1000	NA	NA	NA	NA	NA	NA	1000
139	0	0	0	0	501	NA	0.5005	1000	NA	NA	NA	NA	NA	NA	1000
140	0	0	0	0	501	NA	0.5005	1000	NA	NA	NA	NA	NA	NA	1000
141	0	0	0	0	501	NA	0.5005	1000	NA	NA	NA	NA	NA	NA	1000
142	0	0	0	0	501	NA	0.5005	1000	NA	NA	NA	NA	NA	NA	1000
143	0	0	0	0	501	NA	0.5005	1000	NA	NA	NA	NA	NA	NA	1000
144	0	0	0	0	501	NA	0.5005	1000	NA	NA	NA	NA	NA	NA	1000
145	0	0	0	0	501	NA	0.5005	1000	NA	NA	NA	NA	NA	NA	1000
146	0	0	0	0	501	NA	0.5005	1000	NA	NA	NA	NA	NA	NA	1000
147	0	0	0	0	501	NA	0.5005	1000	NA	NA	NA	NA	NA	NA	1000
148	0	0	0	0	501	NA	0.5005	1000	NA	NA	NA	NA	NA	NA	1000
149	0	0	0	0	501	NA	0.5005	1000	NA	NA	NA	NA	NA	NA	1000
150	0	0	0	0	501	NA	0.5005	1000	NA	NA	NA	NA	NA	NA	1000
151	0	0	0	0	501	NA	0.5005	1000	NA	NA	NA	NA	NA	NA	1000
152	0	0	0	0	501	NA	0.5005	1000	NA	NA	NA	NA	NA	NA	1000
153	0	0	0	0	501	NA	0.5005	1000	NA	NA	NA	NA	NA	NA	1000
154	0	0	0	0	501	NA	0.5005	1000	NA	NA	NA	NA	NA	NA	1000
155	0	0	0	0	501	NA	0.5005	1000	NA	NA	NA	NA	NA	NA	1000
156	0	0	0	0	501	NA	0.5005	1000	NA	NA	NA	NA	NA	NA	1000
157	0	0	0	0	501	NA	0.5005	1000	NA	NA	NA	NA	NA	NA	1000
158	0	0	0	0	501	NA	0.5005	1000	NA	NA	NA	NA	NA	NA	1000
159	0	0	0	0	501	NA	0.5005	1000	NA	NA	NA	NA	NA	NA	1000
160	0	0	0	0	501	NA	0.5005	1000	NA	NA	NA	NA	NA	NA	1000
161	0	0	0	0	501	NA	0.5005	1000	NA	NA	NA	NA	NA	NA	1000
162	0	0	0	0	501	NA	0.5005	1000	NA	NA	NA	NA	NA	NA	1000
163	0	0	0	0	501	NA	0.5005	1000	NA	NA	NA	NA	NA	NA	1000
164	0	0	0	0	501	NA	0.5005	1000	NA	NA	NA	NA	NA	NA	1000
165	0	0	0	0	501	NA	0.5005	1000	NA	NA	NA	NA	NA	NA	1000
166	0	0	0	0	501	NA	0.5005	1000	NA	NA	NA	NA	NA	NA	1000
167	0	0	0	0	501	NA	0.5005	1000	NA	NA	NA	NA	NA	NA	1000
168	0	0	0	0	501	NA	0.5005	1000	NA	NA	NA	NA	NA	NA	1000
169	0	0	0	0	501	NA	0.5005	1000	NA	NA	NA	NA	NA	NA	1000
170	0	0	0	0	501	NA	0.5005	1000	NA	NA	NA	NA	NA	NA	1000
171	0	0	0	0	501	NA	0.5005	1000	NA	NA	NA	NA	NA	NA	1000
172	0	0	0	0	501	NA	0.5005	1000	NA	NA	NA	NA	NA	NA	1000
173	0	0	0	0	501	NA	0.5005	1000	NA	NA	NA	NA	NA	NA	1000
174	0	0	0	0	501	NA	0.5005	1000	NA	NA	NA	NA	NA	NA	1000
175	0	0	0	0	501	NA	0.5005	1000	NA	NA	NA	NA	NA	NA	1000
176	0	0	0	0	501	NA	0.5005	1000	NA	NA	NA	NA	NA	NA	1000
177	0	0	0	0	501	NA	0.5005	1000	NA	NA	NA	NA	NA	NA	1000
178	0	0	0	0	501	NA	0.5005	1000	NA	NA	NA	NA	NA	NA	1000
179	0	0	0	0	501	NA	0.5005	1000	NA	NA	NA	NA	NA	NA	1000
180	0	0	0	0	501	NA	0.5005	1000	NA	NA	NA	NA	NA	NA	1000
181	0	0	0	0	501	NA	0.5005	1000	NA	NA	NA	NA	NA	NA	1000
182	0	0	0	0	501	NA	0.5005	1000	NA	NA	NA	NA	NA	NA	1000
183	0	0	0	0	501	NA	0.5005	1000	NA	NA	NA	NA	NA	NA	1000
184	0	0	0	0	501	NA	0.5005	1000	NA	NA	NA	NA	NA	NA	1000
185	0	0	0	0	501	NA	0.5005	1000	NA	NA	NA	NA	NA	NA	1000
186	0	0	0	0	501	NA	0.5005	1000	NA	NA	NA	NA	NA	NA	1000
187	0	0	0	0	501	NA	0.5005	1000	NA	NA	NA	NA	NA	NA	1000
188	0	0	0	0	501	NA	0.5005	1000	NA	NA	NA	NA	NA	NA	1000
189	0	0	0	0	501	NA	0.5005	1000	NA	NA	NA	NA	NA	NA	1000
190	0	0	0	0	501	NA	0.5005	1000	NA	NA	NA	NA	NA	NA	1000
191	0	0	0	0	501	NA	0.5005	1000	NA	NA	NA	NA	NA	NA	1000
192	0	0	0	0	501	NA	0.5005	1000	NA	NA	NA	NA	NA	NA	1000
193	0	0	0	0	501	NA	0.5005	1000	NA	NA	NA	NA	NA	NA	1000
194	0	0	0	0	501	NA	0.5005	1000	NA	NA	NA	NA	NA	NA	1000
195	0	0	0	0	501	NA	0.5005	1000	NA	NA	NA	NA	NA	NA	1000
196	0	0	0	0	501	NA	0.5005	1000	NA	NA	NA	NA	NA	NA	1000
197	0	0	0	0	501	NA	0.5005	1000	NA	NA	NA	NA	NA	NA	1000
198	0	0	0	0	501	NA	0.5005	1000	NA	NA	NA	NA	NA	NA	1000
199	0	0	0	0	501	NA	0.5005	1000	NA	NA	NA	NA	NA	NA	1000
200	0	0	0	0	501	NA	0.5005	1000	NA	NA	NA	NA	NA	NA	1000
201	0	0	0	0	501	NA	0.5005	1000	NA	NA	NA	NA	NA	NA	1000
202	0	0	0	0	501	NA	0.5005	1000	NA	NA	NA	NA	NA	NA	1000
203	0	0	0	0	501	NA	0.5005	1000	NA	NA	NA	NA	NA	NA	1000
204	0	0	0	0	501	NA	0.5005	1000	NA	NA	NA	NA	NA	NA	1000
205	0	0	0	0	501	NA	0.5005	1000	NA	NA	NA	NA	NA	NA	1000
206	0	0	0	0	501	NA	0.5005	1000	NA	NA	NA	NA	NA	NA	1000
207	0	0	0	0	501	NA	0.5005	1000	NA	NA	NA	NA	NA	NA	1000
208	0	0	0	0	501	NA	0.5005	1000	NA	NA	NA	NA	NA	NA	1000
209	0	0	0	0	501	NA	0.5005	1000	NA	NA	NA	NA	NA	NA	1000
210	0	0	0	0	501	NA	0.5005	1000	NA	NA	NA	NA	NA	NA	1000
211	0	0	0	0	501	NA	0.5005	1000	NA	NA	NA	NA	NA	NA	1000
212	0	0	0	0	501	NA	0.5005	1000	NA	NA	NA	NA	NA	NA	1000
213	0	0	0	0	501	NA	0.5005	1000	NA	NA	NA	NA	NA	NA	1000
214	0	0	0	0	501	NA	0.5005	1000	NA	NA	NA	NA	NA	NA	1000
215	0	0	0	0	501	NA	0.5005	1000	NA	NA	NA	NA	NA	NA	1000
216	0	0	0	0	501	NA	0.5005	1000	NA	NA	NA	NA	NA	NA	1000
217	0	0	0	0	501	NA	0.5005	1000	NA	NA	NA	NA	NA	NA	1000
218	0	0	0	0	501	NA	0.5005	1000	NA	NA	NA	NA	NA	NA	1000
219	0	0	0	0	501	NA	0.5005	1000	NA	NA	NA	NA	NA	NA	1000
220	0	0	0	0	501	NA	0.5005	1000	NA	NA	NA	NA	NA	NA	1000
221	0	0	0	0	501	NA	0.5005	1000	NA	NA	NA	NA	NA	NA	1000
222	0	0	0	0	501	NA	0.5005	1000	NA	NA	NA	NA	NA	NA	1000
223	0	0	0	0	501	NA	0.5005	1000	NA	NA	NA	NA	NA	NA	1000
224	0	0	0	0	501	NA	0.5005	1000	NA	NA	NA	NA	NA	NA	1000
225	0	0	0	0	501	NA	0.5005	1000	NA	NA	NA	NA	NA	NA	1000
226	0	0	0	0	501	NA	0.5005	1000	NA	NA	NA	NA	NA	NA	1000
227	0	0	0	0	501	NA	0.5005	1000	NA	NA	NA	NA	NA	NA	1000
228	0	0	0	0	501	NA	0.5005	1000	NA	NA	NA	NA	NA	NA	1000
229	0	0	0	0	501	NA	0.5005	1000	NA	NA	NA	NA	NA	NA	1000
230	0	0	0	0	501	NA	0.5005	1000	NA	NA	NA	NA	NA	NA	1000
231	0	0	0	0	501	NA	0.5005	1000	NA	NA	NA	NA	NA	NA	1000
232	0	0	0	0	501	NA	0.5005	1000	NA	NA	NA	NA	NA	NA	1000
233	0	0	0	0	501	NA	0.5005	1000	NA	NA	NA	NA	NA	NA	1000
234	0	0	0	0	501	NA	0.5005	1000	NA	NA	NA	NA	NA	NA	1000
235	0	0	0	0	501	NA	0.5005	1000	NA	NA	NA	NA	NA	NA	1000
236	0	0	0	0	501	NA	0.5005	1000	NA	NA	NA	NA	NA	NA	1000
237	0	0	0	0	501	NA	0.5005	1000	NA	NA	NA	NA	NA	NA	1000
238	0	0	0	0	501	NA	0.5005	1000	NA	NA	NA	NA	NA	NA	1000
239	0	0	0	0	501	NA	0.5005	1000	NA	NA	NA	NA	NA	NA	1000
240	0	0	0	0	501	NA	0.5005	1000	NA	NA	NA	NA	NA	NA	1000
241	0	0	0	0	501	NA	0.5005	1000	NA	NA	NA	NA	NA	NA	1000
242	0	0	0	0	501	NA	0.5005	1000	NA	NA	NA	NA	NA	NA	1000
243	0	0	0	0	501	NA	0.5005	1000	NA	NA	NA	NA	NA	NA	1000
244	0	0	0	0	501	NA	0.5005	1000	NA	NA	NA	NA	NA	NA	1000
245	0	0	0	0	501	NA	0.5005	1000	NA	NA	NA	NA	NA	NA	1000
246	0	0	0	0	501	NA	0.5005	1000	NA	NA	NA	NA	NA	NA	1000
247	0	0	0	0	501	NA	0.5005	1000	NA	NA	NA	NA	NA	NA	1000
248	0	0	0	0	501	NA	0.5005	1000	NA	NA	NA	NA	NA	NA	1000
249	0	0	0	0	501	NA	0.5005	1000	NA	NA	NA	NA	NA	NA	1000
250	0	0	0	0	501	NA	0.5005	1000	NA	NA	NA	NA	NA	NA	1000
251	0	0	0	0	501	NA	0.5005	1000	NA	NA	NA	NA	NA	NA	1000
252	0	0	0	0	501	NA	0.5005	1000	NA	NA	NA	NA	NA	NA	1000
253	0	0	0	0	501	NA	0.5005	1000	NA	NA	NA	NA	NA	NA	1000
254	0	0	0	0	501	NA	0.5005	1000	NA	NA	NA	NA	NA	NA	1000
255	0	0	0	0	501	NA	0.5005	1000	NA	NA	NA	NA	NA	NA	1000
256	0	0	0	0	501	NA	0.5005	1000	NA	NA	NA	NA	NA	NA	1000
257	0	0	0	0	501	NA	0.5005	1000	NA	NA	NA	NA	NA	NA	1000
258	0	0	0	0	501	NA	0.5005	1000	NA	NA	NA	NA	NA	NA	1000
259	0	0	0	0	501	NA	0.5005	1000	NA	NA	NA	NA	NA	NA	1000
260	0	0	0	0	501	NA	0.5005	1000	NA	NA	NA	NA	NA	NA	1000
261	0	0	0	0	501	NA	0.5005	1000	NA	NA	NA	NA	NA	NA	1000
262	0	0	0	0	501	NA	0.5005	1000	NA	NA	NA	NA	NA	NA	1000
263	0	0	0	0	501	NA	0.5005	1000	NA	NA	NA	NA	NA	NA	1000
264	0	0	0	0	501	NA	0.5005	1000	NA	NA	NA	NA	NA	NA	1000
265	0	0	0	0	501	NA	0.5005	1000	NA	NA	NA	NA	NA	NA	1000
266	0	0	0	0	501	NA	0.5005	1000	NA	NA	NA	NA	NA	NA	1000
267	0	0	0	0	501	NA	0.5005	1000	NA	NA	NA	NA	NA	NA	1000
268	0	0	0	0	501	NA	0.5005	1000	NA	NA	NA	NA	NA	NA	1000
269	0	0	0	0	501	NA	0.5005	1000	NA	NA	NA	NA	NA	NA	1000
270	0	0	0	0	501	NA	0.5005	1000	NA	NA	NA	NA	NA	NA	1000
271	0	0	0	0	501	NA	0.5005	1000	NA	NA	NA	NA	NA	NA	1000
272	0	0	0	0	501	NA	0.5005	1000	NA	NA	NA	NA	NA	NA	1000
273	0	0	0	0	501	NA	0.5005	1000	NA	NA	NA	NA	NA	NA	1000
274	0	0	0	0	501	NA	0.5005	1000	NA	NA	NA	NA	NA	NA	1000
275	0	0	0	0	501	NA	0.5005	1000	NA	NA	NA	NA	NA	NA	1000
276	0	0	0	0	501	NA	0.5005	1000	NA	NA	NA	NA	NA	NA	1000
277	0	0	0	0	501	NA	0.5005	1000	NA	NA	NA	NA	NA	NA	1000
278	0	0	0	0	501	NA	0.5005	1000	NA	NA	NA	NA	NA	NA	1000
279	0	0	0	0	501	NA	0.5005	1000	NA	NA	NA	NA	NA	NA	1000
280	0	0	0	0	501	NA	0.5005	1000	NA	NA	NA	NA	NA	NA	1000
281	0	0	0	0	501	NA	0.5005	1000	NA	NA	NA	NA	NA	NA	1000
282	0	0	0	0	501	NA	0.5005	1000	NA	NA	NA	NA	NA	NA	1000
283	0	0	0	0	501	NA	0.5005	1000	NA	NA	NA	NA	NA	NA	1000
284	0	0	0	0	501	NA	0.5005	1000	NA	NA	NA	NA	NA	NA	1000
285	0	0	0	0	501	NA	0.5005	1000	NA	NA	NA	NA	NA	NA	1000
286	0	0	0	0	501	NA	0.5005	1000	NA	NA	NA	NA	NA	NA	1000
287	0	0	0	0	501	NA	0.5005	1000	NA	NA	NA	NA	NA	NA	1000
288	0	0	0	0	501	NA	0.5005	1000	NA	NA	NA	NA	NA	NA	1000
289	0	0	0	0	501	NA	0.5005	1000	NA	NA	NA	NA	NA	NA	1000
290	0	0	0	0	501	NA	0.5005	1000	NA	NA	NA	NA	NA	NA	1000
291	0	0	0	0	501	NA	0.5005	1000	NA	NA	NA	NA	NA	NA	1000
292	0	0	0	0	501	NA	0.5005	1000	NA	NA	NA	NA	NA	NA	1000
293	0	0	0	0	501	NA	0.5005	1000	NA	NA	NA	NA	NA	NA	1000
294	0	0	0	0	501	NA	0.5005	1000	NA	NA	NA	NA	NA	NA	1000
295	0	0	0	0	501	NA	0.5005	1000	NA	NA	NA	NA	NA	NA	1000
296	0	0	0	0	501	NA	0.5005	1000	NA	NA	NA	NA	NA	NA	1000
297	0	0	0	0	501	NA	0.5005	1000	NA	NA	NA	NA	NA	NA	1000
298	0	0	0	0	501	NA	0.5005	1000	NA	NA	NA	NA	NA	NA	1000
299	0	0	0	0	501	NA	0.5005	1000	NA	NA	NA	NA	NA	NA	1000
300	0	0	0	0	501	NA	0.5005	1000	NA	NA	NA	NA	NA	NA	1000
301	0	0	0	0	501	NA	0.5005	1000	NA	NA	NA	NA	NA	NA	1000
302	0	0	0	0	501	NA	0.5005	1000	NA	NA	NA	NA	NA	NA	1000
303	0	0	0	0	501	NA	0.5005	1000	NA	NA	NA	NA	NA	NA	1000
304	0	0	0	0	501	NA	0.5005	1000	NA	NA	NA	NA	NA	NA	1000
305	0	0	0	0	501	NA	0.5005	1000	NA	NA	NA	NA	NA	NA	1000
306	0	0	0	0	501	NA	0.5005	1000	NA	NA	NA	NA	NA	NA	1000
307	0	0	0	0	501	NA	0.5005	1000	NA	NA	NA	NA	NA	NA	1000
308	0	0	0	0	501	NA	0.5005	1000	NA	NA	NA	NA	NA	NA	1000
309	0	0	0	0	501	NA	0.5005	1000	NA	NA	NA	NA	NA	NA	1000
310	0	0	0	0	501	NA	0.5005	1000	NA	NA	NA	NA	NA	NA	1000
311	0	0	0	0	501	NA	0.5005	1000	NA	NA	NA	NA	NA	NA	1000
312	0	0	0	0	501	NA	0.5005	1000	NA	NA	NA	NA	NA	NA	1000
313	0	0	0	0	501	NA	0.5005	1000	NA	NA	NA	NA	NA	NA	1000
314	0	0	0	0	501	NA	0.5005	1000	NA	NA	NA	NA	NA	NA	1000
315	0	0	0	0	501	NA	0.5005	1000	NA	NA	NA	NA	NA	NA	1000
316	0	0	0	0	501	NA	0.5005	1000	NA	NA	NA	NA	NA	NA	1000
317	0	0	0	0	501	NA	0.5005	1000	NA	NA	NA	NA	NA	NA	1000
318	0	0	0	0	501	NA	0.5005	1000	NA	NA	NA	NA	NA	NA	1000
319	0	0	0	0	501	NA	0.5005	1000	NA	NA	NA	NA	NA	NA	1000
320	0	0	0	0	501	NA	0.5005	1000	NA	NA	NA	NA	NA	NA	1000
321	0	0	0	0	501	NA	0.5005	1000	NA	NA	NA	NA	NA	NA	1000
322	0	0	0	0	501	NA	0.5005	1000	NA	NA	NA	NA	NA	NA	1000
323	0	0	0	0	501	NA	0.5005	1000	NA	NA	NA	NA	NA	NA	1000
324	0	0	0	0	501	NA	0.5005	1000	NA	NA	NA	NA	NA	NA	1000
325	0	0	0	0	501	NA	0.5005	1000	NA	NA	NA	NA	NA	NA	1000
326	0	0	0	0	501	NA	0.5005	1000	NA	NA	NA	NA	NA	NA	1000
327	0	0	0	0	501	NA	0.5005	1000	NA	NA	NA	NA	NA	NA	1000
328	0	0	0	0	501	NA	0.5005	1000	NA	NA	NA	NA	NA	NA	1000
329	0	0	0	0	501	NA	0.5005	1000	NA	NA	NA	NA	NA	NA	1000
330	0	0	0	0	501	NA	0.5005	1000	NA	NA	NA	NA	NA	NA	1000
331	0	0	0	0	501	NA	0.5005	1000	NA	NA	NA	NA	NA	NA	1000
332	0	0	0	0	501	NA	0.5005	1000	NA	NA	NA	NA	NA	NA	1000
333	0	0	0	0	501	NA	0.5005	1000	NA	NA	NA	NA	NA	NA	1000
334	0	0	0	0	501	NA	0.5005	1000	NA	NA	NA	NA	NA	NA	1000
335	0	0	0	0	501	NA	0.5005	1000	NA	NA	NA	NA	NA	NA	1000
336	0	0	0	0	501	NA	0.5005	1000	NA	NA	NA	NA	NA	NA	1000
337	0	0	0	0	501	NA	0.5005	1000	NA	NA	NA	NA	NA	NA	1000
338	0	0	0	0	501	NA	0.5005	1000	NA	NA	NA	NA	NA	NA	1000
339	0	0	0	0	501	NA	0.5005	1000	NA	NA	NA	NA	NA	NA	1000
340	0	0	0	0	501	NA	0.5005	1000	NA	NA	NA	NA	NA	NA	1000
341	0	0	0	0	501	NA	0.5005	1000	NA	NA	NA	NA	NA	NA	1000
342	0	0	0	0	501	NA	0.5005	1000	NA	NA	NA	NA	NA	NA	1000
343	0	0	0	0	501	NA	0.5005	1000	NA	NA	NA	NA	NA	NA	1000
344	0	0	0	0	501	NA	0.5005	1000	NA	NA	NA	NA	NA	NA	1000
345	0	0	0	0	501	NA	0.5005	1000	NA	NA	NA	NA	NA	NA	1000
346	0	0	0	0	501	NA	0.5005	1000	NA	NA	NA	NA	NA	NA	1000
347	0	0	0	0	501	NA	0.5005	1000	NA	NA	NA	NA	NA	NA	1000
348	0	0	0	0	501	NA	0.5005	1000	NA	NA	NA	NA	NA	NA	1000
349	0	0	0	0	501	NA	0.5005	1000	NA	NA	NA	NA	NA	NA	1000
350	0	0	0	0	501	NA	0.5005	1000	NA	NA	NA	NA	NA	NA	1000
351	0	0	0	0	501	NA	0.5005	1000	NA	NA	NA	NA	NA	NA	1000
352	0	0	0	0	501	NA	0.5005	1000	NA	NA	NA	NA	NA	NA	1000
353	0	0	0	0	501	NA	0.5005	1000	NA	NA	NA	NA	NA	NA	1000
354	0	0	0	0	501	NA	0.5005	1000	NA	NA	NA	NA	NA	NA	1000
355	0	0	0	0	501	NA	0.5005	1000	NA	NA	NA	NA	NA	NA	1000
356	0	0	0	0	501	NA	0.5005	1000	NA	NA	NA	NA	NA	NA	1000
357	0	0	0	0	501	NA	0.5005	1000	NA	NA	NA	NA	NA	NA	1000
358	0	0	0	0	501	NA	0.5005	1000	NA	NA	NA	NA	NA	NA	1000
359	0	0	0	0	501	NA	0.5005	1000	NA	NA	NA	NA	NA	NA	1000
360	0	0	0	0	501	NA	0.5005	1000	NA	NA	NA	NA	NA	NA	1000
361	0	0	0	0	501	NA	0.5005	1000	NA	NA	NA	NA	NA	NA	1000
362	0	0	0	0	501	NA	0.5005	1000	NA	NA	NA	NA	NA	NA	1000
363	0	0	0	0	501	NA	0.5005	1000	NA	NA	NA	NA	NA	NA	1000
364	0	0	0	0	501	NA	0.5005	1000	NA	NA	NA	NA	NA	NA	1000
365	0	0	0	0	501	NA	0.5005	1000	NA	NA	NA	NA	NA	NA	1000
366	0	0	0	0	501	NA	0.5005	1000	NA	NA	NA	NA	NA	NA	1000
367	0	0	0	0	501	NA	0.5005	1000	NA	NA	NA	NA	NA	NA	1000
368	0	0	0	0	501	NA	0.5005	1000	NA	NA	NA	NA	NA	NA	1000
369	0	0	0	0	501	NA	0.5005	1000	NA	NA	NA	NA	NA	NA	1000
370	0	0	0	0	501	NA	0.5005	1000	NA	NA	NA	NA	NA	NA	1000
371	0	0	0	0	501	NA	0.5005	1000	NA	NA	NA	NA	NA	NA	1000
372	0	0	0	0	501	NA	0.5005	1000	NA	NA	NA	NA	NA	NA	1000
373	0	0	0	0	501	NA	0.5005	1000	NA	NA	NA	NA	NA	NA	1000
374	0	0	0	0	501	NA	0.5005	1000	NA	NA	NA	NA	NA	NA	1000
375	0	0	0	0	501	NA	0.5005	1000	NA	NA	NA	NA	NA	NA	1000
376	0	0	0	0	501	NA	0.5005	1000	NA	NA	NA	NA	NA	NA	1000
377	0	0	0	0	501	NA	0.5005	1000	NA	NA	NA	NA	NA	NA	1000
378	0	0	0	0	501	NA	0.5005	1000	NA	NA	NA	NA	NA	NA	1000
379	0	0	0	0	501	NA	0.5005	1000	NA	NA	NA	NA	NA	NA	1000
380	0	0	0	0	501	NA	0.5005	1000	NA	NA	NA	NA	NA	NA	1000
381	0	0	0	0	501	NA	0.5005	1000	NA	NA	NA	NA	NA	NA	1000
382	0	0	0	0	501	NA	0.5005	1000	NA	NA	NA	NA	NA	NA	1000
383	0	0	0	0	501	NA	0.5005	1000	NA	NA	NA	NA	NA	NA	1000
384	0	0	0	0	501	NA	0.5005	1000	NA	NA	NA	NA	NA	NA	1000
385	0	0	0	0	501	NA	0.5005	1000	NA	NA	NA	NA	NA	NA	1000
386	0	0	0	0	501	NA	0.5005	1000	NA	NA	NA	NA	NA	NA	1000
387	0	0	0	0	501	NA	0.5005	1000	NA	NA	NA	NA	NA	NA	1000
388	0	0	0	0	501	NA	0.5005	1000	NA	NA	NA	NA	NA	NA	1000
389	0	0	0	0	501	NA	0.5005	1000	NA	NA	NA	NA	NA	NA	1000
390	0	0	0	0	501	NA	0.5005	1000	NA	NA	NA	NA	NA	NA	1000
391	0	0	0	0	501	NA	0.5005	1000	NA	NA	NA	NA	NA	NA	1000
392	0	0	0	0	501	NA	0.5005	1000	NA	NA	NA	NA	NA	NA	1000
393	0	0	0	0	501	NA	0.5005	1000	NA	NA	NA	NA	NA	NA	1000
394	0	0	0	0	501	NA	0.5005	1000	NA	NA	NA	NA	NA	NA	1000
395	0	0	0	0	501	NA	0.5005	1000	NA	NA	NA	NA	NA	NA	1000
396	0	0	0	0	501	NA	0.5005	1000	NA	NA	NA	NA	NA	NA	1000
397	0	0	0	0	501	NA	0.5005	1000	NA	NA	NA	NA	NA	NA	1000
398	0	0	0	0	501	NA	0.5005	1000	NA	NA	NA	NA	NA	NA	1000
399	0	0	0	0	501	NA	0.5005	1000	NA	NA	NA	NA	NA	NA	1000
400	0	0	0	0	501	NA	0.5005	1000	NA	NA	NA	NA	NA	NA	1000
401	0	0	0	0	501	NA	0.5005	1000	NA	NA	NA	NA	NA	NA	1000
402	0	0	0	0	501	NA	0.5005	1000	NA	NA	NA	NA	NA	NA	1000
403	0	0	0	0	501	NA	0.5005	1000	NA	NA	NA	NA	NA	NA	1000
404	0	0	0	0	501	NA	0.5005	1000	NA	NA	NA	NA	NA	NA	1000
405	0	0	0	0	501	NA	0.5005	1000	NA	NA	NA	NA	NA	NA	1000
406	0	0	0	0	501	NA	0.5005	1000	NA	NA	NA	NA	NA	NA	1000
407	0	0	0	0	501	NA	0.5005	1000	NA	NA	NA	NA	NA	NA	1000
408	0	0	0	0	501	NA	0.5005	1000	NA	NA	NA	NA	NA	NA	1000
409	0	0	0	0	501	NA	0.5005	1000	NA	NA	NA	NA	NA	NA	1000
410	0	0	0	0	501	NA	0.5005	1000	NA	NA	NA	NA	NA	NA	1000
411	0	0	0	0	501	NA	0.5005	1000	NA	NA	NA	NA	NA	NA	1000
412	1	NA	NA	NA	NA	NA	NA	1000	NA	NA	NA	NA	NA	NA	1000
413	1	NA	NA	NA	NA	NA	NA	1000	NA	NA	NA	NA	NA	NA	1000
414	1	NA	NA	NA	NA	NA	NA	1000	NA	NA	NA	NA	NA	NA	1000
415	0	0	0	0	501	NA	0.5005	1000	NA	NA	NA	NA	NA	NA	1000
416	0	0	0	0	501	NA	0.5005	1000	NA	NA	NA	NA	NA	NA	1000
417	0	0	0	0	501	NA	0.5005	1000	NA	NA	NA	NA	NA	NA	1000
418	0	0	0	0	501	NA	0.5005	1000	NA	NA	NA	NA	NA	NA	1000
419	0	0	0	0	501	NA	0.5005	1000	NA	NA	NA	NA	NA	NA	1000
420	0	0	0	0	501	NA	0.5005	1000	NA	NA	NA	NA	NA	NA	1000
421	0	0	0	0	501	NA	0.5005	1000	NA	NA	NA	NA	NA	NA	1000
422	0	0	0	0	501	NA	0.5005	1000	NA	NA	NA	NA	NA	NA	1000
423	0	0	0	0	501	NA	0.5005	1000	NA	NA	NA	NA	NA	NA	1000
424	0	0	0	0	501	NA	0.5005	1000	NA	NA	NA	NA	NA	NA	1000
425	0	0	0	0	501	NA	0.5005	1000	NA	NA	NA	NA	NA	NA	1000
426	0	0	0	0	501	NA	0.5005	1000	NA	NA	NA	NA	NA	NA	1000
427	0	0	0	0	501	NA	0.5005	1000	NA	NA	NA	NA	NA	NA	1000
428	0	0	0	0	501	NA	0.5005	1000	NA	NA	NA	NA	NA	NA	1000
429	0	0	0	0	501	NA	0.5005	1000	NA	NA	NA	NA	NA	NA	1000
430	0	0	0	0	501	NA	0.5005	1000	NA	NA	NA	NA	NA	NA	1000
431	0	0	0	0	501	NA	0.5005	1000	NA	NA	NA	NA	NA	NA	1000
432	0	0	0	0	501	NA	0.5005	1000	NA	NA	NA	NA	NA	NA	1000
433	0	0	0	0	501	NA	0.5005	1000	NA	NA	NA	NA	NA	NA	1000
434	0	0	0	0	501	NA	0.5005	1000	NA	NA	NA	NA	NA	NA	1000
435	0	0	0	0	501	NA	0.5005	1000	NA	NA	NA	NA	NA	NA	1000
436	0	0	0	0	501	NA	0.5005	1000	NA	NA	NA	NA	NA	NA	1000
437	0	0	0	0	501	NA	0.5005	1000	NA	NA	NA	NA	NA	NA	1000
438	0	0	0	0	501	NA	0.5005	1000	NA	NA	NA	NA	NA	NA	1000
439	0	0	0	0	501	NA	0.5005	1000	NA	NA	NA	NA	NA	NA	1000
440	0	0	0	0	501	NA	0.5005	1000	NA	NA	NA	NA	NA	NA	1000
441	0	0	0	0	501	NA	0.5005	1000	NA	NA	NA	NA	NA	NA	1000
442	0	0	0	0	501	NA	0.5005	1000	NA	NA	NA	NA	NA	NA	1000
443	0	0	0	0	501	NA	0.5005	1000	NA	NA	NA	NA	NA	NA	1000
444	0	0	0	0	501	NA	0.5005	1000	NA	NA	NA	NA	NA	NA	1000
445	0	0	0	0	501	NA	0.5005	1000	NA	NA	NA	NA	NA	NA	1000
446	0	0	0	0	501	NA	0.5005	1000	NA	NA	NA	NA	NA	NA	1000
447	0	0	0	0	501	NA	0.5005	1000	NA	NA	NA	NA	NA	NA	1000
448	0	0	0	0	501	NA	0.5005	1000	NA	NA	NA	NA	NA	NA	1000
449	0	0	0	0	501	NA	0.5005	1000	NA	NA	NA	NA	NA	NA	1000
450	0	0	0	0	501	NA	0.5005	1000	NA	NA	NA	NA	NA	NA	1000
451	0	0	0	0	501	NA	0.5005	1000	NA	NA	NA	NA	NA	NA	1000
452	0	0	0	0	501	NA	0.5005	1000	NA	NA	NA	NA	NA	NA	1000
453	0	0	0	0	501	NA	0.5005	1000	NA	NA	NA	NA	NA	NA	1000
454	0	0	0	0	501	NA	0.5005	1000	NA	NA	NA	NA	NA	NA	1000
455	0	0	0	0	501	NA	0.5005	1000	NA	NA	NA	NA	NA	NA	1000
456	0	0	0	0	501	NA	0.5005	1000	NA	NA	NA	NA	NA	NA	1000
457	0	0	0	0	501	NA	0.5005	1000	NA	NA	NA	NA	NA	NA	1000
458	0	0	0	0	501	NA	0.5005	1000	NA	NA	NA	NA	NA	NA	1000
459	0	0	0	0	501	NA	0.5005	1000	NA	NA	NA	NA	NA	NA	1000
460	0	0	0	0	501	NA	0.5005	1000	NA	NA	NA	NA	NA	NA	1000
461	0	0	0	0	501	NA	0.5005	1000	NA	NA	NA	NA	NA	NA	1000
462	0	0	0	0	501	NA	0.5005	1000	NA	NA	NA	NA	NA	NA	1000
463	0	0	0	0	501	NA	0.5005	1000	NA	NA	NA	NA	NA	NA	1000
464	0	0	0	0	501	NA	0.5005	1000	NA	NA	NA	NA	NA	NA	1000
465	0	0	0	0	501	NA	0.5005	1000	NA	NA	NA	NA	NA	NA	1000
466	0	0	0	0	501	NA	0.5005	1000	NA	NA	NA	NA	NA	NA	1000
467	0	0	0	0	501	NA	0.5005	1000	NA	NA	NA	NA	NA	NA	1000
468	0	0	0	0	501	NA	0.5005	1000	NA	NA	NA	NA	NA	NA	1000
469	0	0	0	0	501	NA	0.5005	1000	NA	NA	NA	NA	NA	NA	1000
470	0	0	0	0	501	NA	0.5005	1000	NA	NA	NA	NA	NA	NA	1000
471	0	0	0	0	501	NA	0.5005	1000	NA	NA	NA	NA	NA	NA	1000
472	1	NA	NA	NA	NA	NA	NA	1000	NA	NA	NA	NA	NA	NA	1000
473	1	NA	NA	NA	NA	NA	NA	1000	NA	NA	NA	NA	NA	NA	1000
474	1	NA	NA	NA	NA	NA	NA	1000	NA	NA	NA	NA	NA	NA	1000
475	1	NA	NA	NA	NA	NA	NA	1000	NA	NA	NA	NA	NA	NA	1000
476	1	NA	NA	NA	NA	NA	NA	1000	NA	NA	NA	NA	NA	NA	1000
477	1	NA	NA	NA	NA	NA	NA	1000	NA	NA	NA	NA	NA	NA	1000
478	1	NA	NA	NA	NA	NA	NA	1000	NA	NA	NA	NA	NA	NA	1000
479	1	NA	NA	NA	NA	NA	NA	1000	NA	NA	NA	NA	NA	NA	1000
480	0	0	0	0	501	NA	0.5005	1000	NA	NA	NA	NA	NA	NA	1000
481	0	0	0	0	501	NA	0.5005	1000	NA	NA	NA	NA	NA	NA	1000
482	0	0	0	0	501	NA	0.5005	1000	NA	NA	NA	NA	NA	NA	1000
483	0	0	0	0	501	NA	0.5005	1000	NA	NA	NA	NA	NA	NA	1000
484	0	0	0	0	501	NA	0.5005	1000	NA	NA	NA	NA	NA	NA	1000
485	0	0	0	0	501	NA	0.5005	1000	NA	NA	NA	NA	NA	NA	1000
486	0	0	0	0	501	NA	0.5005	1000	NA	NA	NA	NA	NA	NA	1000
487	0	0	0	0	501	NA	0.5005	1000	NA	NA	NA	NA	NA	NA	1000
488	0	0	0	0	501	NA	0.5005	1000	NA	NA	NA	NA	NA	NA	1000
489	0	0	0	0	501	NA	0.5005	1000	NA	NA	NA	NA	NA	NA	1000
490	0	0	0	0	501	NA	0.5005	1000	NA	NA	NA	NA	NA	NA	1000
491	0	0	0	0	501	NA	0.5005	1000	NA	NA	NA	NA	NA	NA	1000
492	0	0	0	0	501	NA	0.5005	1000	NA	NA	NA	NA	NA	NA	1000
493	0	0	0	0	501	NA	0.5005	1000	NA	NA	NA	NA	NA	NA	1000
494	0	0	0	0	501	NA	0.5005	1000	NA	NA	NA	NA	NA	NA	1000
495	0	0	0	0	501	NA	0.5005	1000	NA	NA	NA	NA	NA	NA	1000
496	0	0	0	0	501	NA	0.5005	1000	NA	NA	NA	NA	NA	NA	1000
497	0	0	0	0	501	NA	0.5005	1000	NA	NA	NA	NA	NA	NA	1000
498	0	0	0	0	501	NA	0.5005	1000	NA	NA	NA	NA	NA	NA	1000
499	0	0	0	0	501	NA	0.5005	1000	NA	NA	NA	NA	NA	NA	1000
500	0	0	0	0	501	NA	0.5005	1000	NA	NA	NA	NA	NA	NA	1000
501	0	0	0	0	501	NA	0.5005	1000	NA	NA	NA	NA	NA	NA	1000
502	0	0	0	0	501	NA	0.5005	1000	NA	NA	NA	NA	NA	NA	1000
503	0	0	0	0	501	NA	0.5005	1000	NA	NA	NA	NA	NA	NA	1000
504	0	0	0	0	501	NA	0.5005	1000	NA	NA	NA	NA	NA	NA	1000
505	0	0	0	0	501	NA	0.5005	1000	NA	NA	NA	NA	NA	NA	1000
506	0	0	0	0	501	NA	0.5005	1000	NA	NA	NA	NA	NA	NA	1000
507	0	0	0	0	501	NA	0.5005	1000	NA	NA	NA	NA	NA	NA	1000
508	0	0	0	0	501	NA	0.5005	1000	NA	NA	NA	NA	NA	NA	1000
509	0	0	0	0	501	NA	0.5005	1000	NA	NA	NA	NA	NA	NA	1000
510	0	0	0	0	501	NA	0.5005	1000	NA	NA	NA	NA	NA	NA	1000
511	0	0	0	0	501	NA	0.5005	1000	NA	NA	NA	NA	NA	NA	1000
512	0	0	0	0	501	NA	0.5005	1000	NA	NA	NA	NA	NA	NA	1000
513	0	0	0	0	501	NA	0.5005	1000	NA	NA	NA	NA	NA	NA	1000
514	0	0	0	0	501	NA	0.5005	1000	NA	NA	NA	NA	NA	NA	1000
515	0	0	0	0	501	NA	0.5005	1000	NA	NA	NA	NA	NA	NA	1000
516	0	0	0	0	501	NA	0.5005	1000	NA	NA	NA	NA	NA	NA	1000
517	0	0	0	0	501	NA	0.5005	1000	NA	NA	NA	NA	NA	NA	1000
518	0	0	0	0	501	NA	0.5005	1000	NA	NA	NA	NA	NA	NA	1000
519	0	0	0	0	501	NA	0.5005	1000	NA	NA	NA	NA	NA	NA	1000
520	0	0	0	0	501	NA	0.5005	1000	NA	NA	NA	NA	NA	NA	1000
521	0	0	0	0	501	NA	0.5005	1000	NA	NA	NA	NA	NA	NA	1000
522	0	0	0	0	501	NA	0.5005	1000	NA	NA	NA	NA	NA	NA	1000
523	0	0	0	0	501	NA	0.5005	1000	NA	NA	NA	NA	NA	NA	1000
524	0	0	0	0	501	NA	0.5005	1000	NA	NA	NA	NA	NA	NA	1000
525	0	0	0	0	501	NA	0.5005	1000	NA	NA	NA	NA	NA	NA	1000
526	0	0	0	0	501	NA	0.5005	1000	NA	NA	NA	NA	NA	NA	1000
527	0	0	0	0	501	NA	0.5005	1000	NA	NA	NA	NA	NA	NA	1000
528	0	0	0	0	501	NA	0.5005	1000	NA	NA	NA	NA	NA	NA	1000
529	0	0	0	0	501	NA	0.5005	1000	NA	NA	NA	NA	NA	NA	1000
530	0	0	0	0	501	NA	0.5005	1000	NA	NA	NA	NA	NA	NA	1000
531	0	0	0	0	501	NA	0.5005	1000	NA	NA	NA	NA	NA	NA	1000
532	0	0	0	0	501	NA	0.5005	1000	NA	NA	NA	NA	NA	NA	1000
533	0	0	0	0	501	NA	0.5005	1000	NA	NA	NA	NA	NA	NA	1000
534	1	NA	NA	NA	NA	NA	NA	1000	NA	NA	NA	NA	NA	NA	1000
535	1	NA	NA	NA	NA	NA	NA	1000	NA	NA	NA	NA	NA	NA	1000
536	1	NA	NA	NA	NA	NA	NA	1000	NA	NA	NA	NA	NA	NA	1000
537	1	NA	NA	NA	NA	NA	NA	1000	NA	NA	NA	NA	NA	NA	1000
538	1	NA	NA	NA	NA	NA	NA	1000	NA	NA	NA	NA	NA	NA	1000
539	1	NA	NA	NA	NA	NA	NA	1000	NA	NA	NA	NA	NA	NA	1000
540	1	NA	NA	NA	NA	NA	NA	1000	NA	NA	NA	NA	NA	NA	1000
541	1	NA	NA	NA	NA	NA	NA	1000	NA	NA	NA	NA	NA	NA	1000
542	1	NA	NA	NA	NA	NA	NA	1000	NA	NA	NA	NA	NA	NA	1000
543	1	NA	NA	NA	NA	NA	NA	1000	NA	NA	NA	NA	NA	NA	1000
544	0	0	0	0	501	NA	0.5005	1000	NA	NA	NA	NA	NA	NA	1000
545	0	0	0	0	501	NA	0.5005	1000	NA	NA	NA	NA	NA	NA	1000
546	0	0	0	0	501	NA	0.5005	1000	NA	NA	NA	NA	NA	NA	1000
547	0	0	0	0	501	NA	0.5005	1000	NA	NA	NA	NA	NA	NA	1000
548	0	0	0	0	501	NA	0.5005	1000	NA	NA	NA	NA	NA	NA	1000
549	0	0	0	0	501	NA	0.5005	1000	NA	NA	NA	NA	NA	NA	1000
550	0	0	0	0	501	NA	0.5005	1000	NA	NA	NA	NA	NA	NA	1000
551	0	0	0	0	501	NA	0.5005	1000	NA	NA	NA	NA	NA	NA	1000
552	0	0	0	0	501	NA	0.5005	1000	NA	NA	NA	NA	NA	NA	1000
553	0	0	0	0	501	NA	0.5005	1000	NA	NA	NA	NA	NA	NA	1000
554	0	0	0	0	501	NA	0.5005	1000	NA	NA	NA	NA	NA	NA	1000
555	0	0	0	0	501	NA	0.5005	1000	NA	NA	NA	NA	NA	NA	1000
556	0	0	0	0	501	NA	0.5005	1000	NA	NA	NA	NA	NA	NA	1000
557	0	0	0	0	501	NA	0.5005	1000	NA	NA	NA	NA	NA	NA	1000
558	0	0	0	0	501	NA	0.5005	1000	NA	NA	NA	NA	NA	NA	1000
559	0	0	0	0	501	NA	0.5005	1000	NA	NA	NA	NA	NA	NA	1000
560	0	0	0	0	501	NA	0.5005	1000	NA	NA	NA	NA	NA	NA	1000
561	0	0	0	0	501	NA	0.5005	1000	NA	NA	NA	NA	NA	NA	1000
562	0	0	0	0	501	NA	0.5005	1000	NA	NA	NA	NA	NA	NA	1000
563	0	0	0	0	501	NA	0.5005	1000	NA	NA	NA	NA	NA	NA	1000
564	0	0	0	0	501	NA	0.5005	1000	NA	NA	NA	NA	NA	NA	1000
565	0	0	0	0	501	NA	0.5005	1000	NA	NA	NA	NA	NA	NA	1000
566	0	0	0	0	501	NA	0.5005	1000	NA	NA	NA	NA	NA	NA	1000
567	0	0	0	0	501	NA	0.5005	1000	NA	NA	NA	NA	NA	NA	1000
568	0	0	0	0	501	NA	0.5005	1000	NA	NA	NA	NA	NA	NA	1000
569	0	0	0	0	501	NA	0.5005	1000	NA	NA	NA	NA	NA	NA	1000
570	0	0	0	0	501	NA	0.5005	1000	NA	NA	NA	NA	NA	NA	1000
571	0	0	0	0	501	NA	0.5005	1000	NA	NA	NA	NA	NA	NA	1000
572	0	0	0	0	501	NA	0.5005	1000	NA	NA	NA	NA	NA	NA	1000
573	0	0	0	0	501	NA	0.5005	1000	NA	NA	NA	NA	NA	NA	1000
574	0	0	0	0	501	NA	0.5005	1000	NA	NA	NA	NA	NA	NA	1000
575	0	0	0	0	501	NA	0.5005	1000	NA	NA	NA	NA	NA	NA	1000
576	0	0	0	0	501	NA	0.5005	1000	NA	NA	NA	NA	NA	NA	1000
577	0	0	0	0	501	NA	0.5005	1000	NA	NA	NA	NA	NA	NA	1000
578	0	0	0	0	501	NA	0.5005	1000	NA	NA	NA	NA	NA	NA	1000
579	0	0	0	0	501	NA	0.5005	1000	NA	NA	NA	NA	NA	NA	1000
580	0	0	0	0	501	NA	0.5005	1000	NA	NA	NA	NA	NA	NA	1000
581	0	0	0	0	501	NA	0.5005	1000	NA	NA	NA	NA	NA	NA	1000
582	0	0	0	0	501	NA	0.5005	1000	NA	NA	NA	NA	NA	NA	1000
583	0	0	0	0	501	NA	0.5005	1000	NA	NA	NA	NA	NA	NA	1000
584	0	0	0	0	501	NA	0.5005	1000	NA	NA	NA	NA	NA	NA	1000
585	0	0	0	0	501	NA	0.5005	1000	NA	NA	NA	NA	NA	NA	1000
586	0	0	0	0	501	NA	0.5005	1000	NA	NA	NA	NA	NA	NA	1000
587	0	0	0	0	501	NA	0.5005	1000	NA	NA	NA	NA	NA	NA	1000
588	0	0	0	0	501	NA	0.5005	1000	NA	NA	NA	NA	NA	NA	1000
589	0	0	0	0	501	NA	0.5005	1000	NA	NA	NA	NA	NA	NA	1000
590	0	0	0	0	501	NA	0.5005	1000	NA	NA	NA	NA	NA	NA	1000
591	0	0	0	0	501	NA	0.5005	1000	NA	NA	NA	NA	NA	NA	1000
592	0	0	0	0	501	NA	0.5005	1000	NA	NA	NA	NA	NA	NA	1000
593	0	0	0	0	501	NA	0.5005	1000	NA	NA	NA	NA	NA	NA	1000
594	0	0	0	0	501	NA	0.5005	1000	NA	NA	NA	NA	NA	NA	1000
595	0	0	0	0	501	NA	0.5005	1000	NA	NA	NA	NA	NA	NA	1000
596	0	0	0	0	501	NA	0.5005	1000	NA	NA	NA	NA	NA	NA	1000
597	0	0	0	0	501	NA	0.5005	1000	NA	NA	NA	NA	NA	NA	1000
598	1	NA	NA	NA	NA	NA	NA	1000	NA	NA	NA	NA	NA	NA	1000
599	1	NA	NA	NA	NA	NA	NA	1000	NA	NA	NA	NA	NA	NA	1000
600	1	NA	NA	NA	NA	NA	NA	1000	NA	NA	NA	NA	NA	NA	1000
601	1	NA	NA	NA	NA	NA	NA	1000	NA	NA	NA	NA	NA	NA	1000
602	1	NA	NA	NA	NA	NA	NA	1000	NA	NA	NA	NA	NA	NA	1000
603	1	NA	NA	NA	NA	NA	NA	1000	NA	NA	NA	NA	NA	NA	1000
604	1	NA	NA	NA	NA	NA	NA	1000	NA	NA	NA	NA	NA	NA	1000
605	1	NA	NA	NA	NA	NA	NA	1000	NA	NA	NA	NA	NA	NA	1000
606	1	NA	NA	NA	NA	NA	NA	1000	NA	NA	NA	NA	NA	NA	1000
607	1	NA	NA	NA	NA	NA	NA	1000	NA	NA	NA	NA	NA	NA	1000
608	1	NA	NA	NA	NA	NA	NA	1000	NA	NA	NA	NA	NA	NA	1000
609	0	0	0	0	501	NA	0.5005	1000	NA	NA	NA	NA	NA	NA	1000
610	0	0	0	0	501	NA	0.5005	1000	NA	NA	NA	NA	NA	NA	1000
611	0	0	0	0	501	NA	0.5005	1000	NA	NA	NA	NA	NA	NA	1000
612	0	0	0	0	501	NA	0.5005	1000	NA	NA	NA	NA	NA	NA	1000
613	0	0	0	0	501	NA	0.5005	1000	NA	NA	NA	NA	NA	NA	1000
614	0	0	0	0	501	NA	0.5005	1000	NA	NA	NA	NA	NA	NA	1000
615	0	0	0	0	501	NA	0.5005	1000	NA	NA	NA	NA	NA	NA	1000
616	0	0	0	0	501	NA	0.5005	1000	NA	NA	NA	NA	NA	NA	1000
617	0	0	0	0	501	NA	0.5005	1000	NA	NA	NA	NA	NA	NA	1000
618	0	0	0	0	501	NA	0.5005	1000	NA	NA	NA	NA	NA	NA	1000
619	0	0	0	0	501	NA	0.5005	1000	NA	NA	NA	NA	NA	NA	1000
620	0	0	0	0	501	NA	0.5005	1000	NA	NA	NA	NA	NA	NA	1000
621	0	0	0	0	501	NA	0.5005	1000	NA	NA	NA	NA	NA	NA	1000
622	0	0	0	0	501	NA	0.5005	1000	NA	NA	NA	NA	NA	NA	1000
623	0	0	0	0	501	NA	0.5005	1000	NA	NA	NA	NA	NA	NA	1000
624	0	0	0	0	501	NA	0.5005	1000	NA	NA	NA	NA	NA	NA	1000
625	0	0	0	0	501	NA	0.5005	1000	NA	NA	NA	NA	NA	NA	1000
626	0	0	0	0	501	NA	0.5005	1000	NA	NA	NA	NA	NA	NA	1000
627	0	0	0	0	501	NA	0.5005	1000	NA	NA	NA	NA	NA	NA	1000
628	0	0	0	0	501	NA	0.5005	1000	NA	NA	NA	NA	NA	NA	1000
629	0	0	0	0	501	NA	0.5005	1000	NA	NA	NA	NA	NA	NA	1000
630	0	0	0	0	501	NA	0.5005	1000	NA	NA	NA	NA	NA	NA	1000
631	0	0	0	0	501	NA	0.5005	1000	NA	NA	NA	NA	NA	NA	1000
632	0	0	0	0	501	NA	0.5005	1000	NA	NA	NA	NA	NA	NA	1000
633	0	0	0	0	501	NA	0.5005	1000	NA	NA	NA	NA	NA	NA	1000
634	0	0	0	0	501	NA	0.5005	1000	NA	NA	NA	NA	NA	NA	1000
635	0	0	0	0	501	NA	0.5005	1000	NA	NA	NA	NA	NA	NA	1000
636	0	0	0	0	501	NA	0.5005	1000	NA	NA	NA	NA	NA	NA	1000
637	0	0	0	0	501	NA	0.5005	1000	NA	NA	NA	NA	NA	NA	1000
638	0	0	0	0	501	NA	0.5005	1000	NA	NA	NA	NA	NA	NA	1000
639	0	0	0	0	501	NA	0.5005	1000	NA	NA	NA	NA	NA	NA	1000
640	0	0	0	0	501	NA	0.5005	1000	NA	NA	NA	NA	NA	NA	1000
641	0	0	0	0	501	NA	0.5005	1000	NA	NA	NA	NA	NA	NA	1000
642	0	0	0	0	501	NA	0.5005	1000	NA	NA	NA	NA	NA	NA	1000
643	0	0	0	0	501	NA	0.5005	1000	NA	NA	NA	NA	NA	NA	1000
644	0	0	0	0	501	NA	0.5005	1000	NA	NA	NA	NA	NA	NA	1000
645	0	0	0	0	501	NA	0.5005	1000	NA	NA	NA	NA	NA	NA	1000
646	0	0	0	0	501	NA	0.5005	1000	NA	NA	NA	NA	NA	NA	1000
647	0	0	0	0	501	NA	0.5005	1000	NA	NA	NA	NA	NA	NA	1000
648	0	0	0	0	501	NA	0.5005	1000	NA	NA	NA	NA	NA	NA	1000
649	0	0	0	0	501	NA	0.5005	1000	NA	NA	NA	NA	NA	NA	1000
650	0	0	0	0	501	NA	0.5005	1000	NA	NA	NA	NA	NA	NA	1000
651	0	0	0	0	501	NA	0.5005	1000	NA	NA	NA	NA	NA	NA	1000
652	0	0	0	0	501	NA	0.5005	1000	NA	NA	NA	NA	NA	NA	1000
653	0	0	0	0	501	NA	0.5005	1000	NA	NA	NA	NA	NA	NA	1000
654	0	0	0	0	501	NA	0.5005	1000	NA	NA	NA	NA	NA	NA	1000
655	0	0	0	0	501	NA	0.5005	1000	NA	NA	NA	NA	NA	NA	1000
656	0	0	0	0	501	NA	0.5005	1000	NA	NA	NA	NA	NA	NA	1000
657	0	0	0	0	501	NA	0.5005	1000	NA	NA	NA	NA	NA	NA	1000
658	0	0	0	0	501	NA	0.5005	1000	NA	NA	NA	NA	NA	NA	1000
659	0	0	0	0	501	NA	0.5005	1000	NA	NA	NA	NA	NA	NA	1000
660	0	0	0	0	501	NA	0.5005	1000	NA	NA	NA	NA	NA	NA	1000
661	0	0	0	0	501	NA	0.5005	1000	NA	NA	NA	NA	NA	NA	1000
662	1	NA	NA	NA	NA	NA	NA	1000	NA	NA	NA	NA	NA	NA	1000
663	1	NA	NA	NA	NA	NA	NA	1000	NA	NA	NA	NA	NA	NA	1000
664	1	NA	NA	NA	NA	NA	NA	1000	NA	NA	NA	NA	NA	NA	1000
665	1	NA	NA	NA	NA	NA	NA	1000	NA	NA	NA	NA	NA	NA	1000
666	1	NA	NA	NA	NA	NA	NA	1000	NA	NA	NA	NA	NA	NA	1000
667	1	NA	NA	NA	NA	NA	NA	1000	NA	NA	NA	NA	NA	NA	1000
668	1	NA	NA	NA	NA	NA	NA	1000	NA	NA	NA	NA	NA	NA	1000
669	1	NA	NA	NA	NA	NA	NA	1000	NA	NA	NA	NA	NA	NA	1000
670	1	NA	NA	NA	NA	NA	NA	1000	NA	NA	NA	NA	NA	NA	1000
671	1	NA	NA	NA	NA	NA	NA	1000	NA	NA	NA	NA	NA	NA	1000
672	1	NA	NA	NA	NA	NA	NA	1000	NA	NA	NA	NA	NA	NA	1000
673	1	NA	NA	NA	NA	NA	NA	1000	NA	NA	NA	NA	NA	NA	1000
674	0	0	0	0	501	NA	0.5005	1000	NA	NA	NA	NA	NA	NA	1000
675	0	0	0	0	501	NA	0.5005	1000	NA	NA	NA	NA	NA	NA	1000
676	0	0	0	0	501	NA	0.5005	1000	NA	NA	NA	NA	NA	NA	1000
677	0	0	0	0	501	NA	0.5005	1000	NA	NA	NA	NA	NA	NA	1000
678	0	0	0	0	501	NA	0.5005	1000	NA	NA	NA	NA	NA	NA	1000
679	0	0	0	0	501	NA	0.5005	1000	NA	NA	NA	NA	NA	NA	1000
680	0	0	0	0	501	NA	0.5005	1000	NA	NA	NA	NA	NA	NA	1000
681	0	0	0	0	501	NA	0.5005	1000	NA	NA	NA	NA	NA	NA	1000
682	0	0	0	0	501	NA	0.5005	1000	NA	NA	NA	NA	NA	NA	1000
683	0	0	0	0	501	NA	0.5005	1000	NA	NA	NA	NA	NA	NA	1000
684	0	0	0	0	501	NA	0.5005	1000	NA	NA	NA	NA	NA	NA	1000
685	0	0	0	0	501	NA	0.5005	1000	NA	NA	NA	NA	NA	NA	1000
686	0	0	0	0	501	NA	0.5005	1000	NA	NA	NA	NA	NA	NA	1000
687	0	0	0	0	501	NA	0.5005	1000	NA	NA	NA	NA	NA	NA	1000
688	0	0	0	0	501	NA	0.5005	1000	NA	NA	NA	NA	NA	NA	1000
689	0	0	0	0	501	NA	0.5005	1000	NA	NA	NA	NA	NA	NA	1000
690	0	0	0	0	501	NA	0.5005	1000	NA	NA	NA	NA	NA	NA	1000
691	0	0	0	0	501	NA	0.5005	1000	NA	NA	NA	NA	NA	NA	1000
692	0	0	0	0	501	NA	0.5005	1000	NA	NA	NA	NA	NA	NA	1000
693	0	0	0	0	501	NA	0.5005	1000	NA	NA	NA	NA	NA	NA	1000
694	0	0	0	0	501	NA	0.5005	1000	NA	NA	NA	NA	NA	NA	1000
695	0	0	0	0	501	NA	0.5005	1000	NA	NA	NA	NA	NA	NA	1000
696	0	0	0	0	501	NA	0.5005	1000	NA	NA	NA	NA	NA	NA	1000
697	0	0	0	0	501	NA	0.5005	1000	NA	NA	NA	NA	NA	NA	1000
698	0	0	0	0	501	NA	0.5005	1000	NA	NA	NA	NA	NA	NA	1000
699	0	0	0	0	501	NA	0.5005	1000	NA	NA	NA	NA	NA	NA	1000
700	0	0	0	0	501	NA	0.5005	1000	NA	NA	NA	NA	NA	NA	1000
701	0	0	0	0	501	NA	0.5005	1000	NA	NA	NA	NA	NA	NA	1000
702	0	0	0	0	501	NA	0.5005	1000	NA	NA	NA	NA	NA	NA	1000
703	0	0	0	0	501	NA	0.5005	1000	NA	NA	NA	NA	NA	NA	1000
704	0	0	0	0	501	NA	0.5005	1000	NA	NA	NA	NA	NA	NA	1000
705	0	0	0	0	501	NA	0.5005	1000	NA	NA	NA	NA	NA	NA	1000
706	0	0	0	0	501	NA	0.5005	1000	NA	NA	NA	NA	NA	NA	1000
707	0	0	0	0	501	NA	0.5005	1000	NA	NA	NA	NA	NA	NA	1000
708	0	0	0	0	501	NA	0.5005	1000	NA	NA	NA	NA	NA	NA	1000
709	0	0	0	0	501	NA	0.5005	1000	NA	NA	NA	NA	NA	NA	1000
710	0	0	0	0	501	NA	0.5005	1000	NA	NA	NA	NA	NA	NA	1000
711	0	0	0	0	501	NA	0.5005	1000	NA	NA	NA	NA	NA	NA	1000
712	0	0	0	0	501	NA	0.5005	1000	NA	NA	NA	NA	NA	NA	1000
713	0	0	0	0	501	NA	0.5005	1000	NA	NA	NA	NA	NA	NA	1000
714	0	0	0	0	501	NA	0.5005	1000	NA	NA	NA	NA	NA	NA	1000
715	0	0	0	0	501	NA	0.5005	1000	NA	NA	NA	NA	NA	NA	1000
716	0	0	0	0	501	NA	0.5005	1000	NA	NA	NA	NA	NA	NA	1000
717	0	0	0	0	501	NA	0.5005	1000	NA	NA	NA	NA	NA	NA	1000
718	0	0	0	0	501	NA	0.5005	1000	NA	NA	NA	NA	NA	NA	1000
719	0	0	0	0	501	NA	0.5005	1000	NA	NA	NA	NA	NA	NA	1000
720	0	0	0	0	501	NA	0.5005	1000	NA	NA	NA	NA	NA	NA	1000
721	0	0	0	0	501	NA	0.5005	1000	NA	NA	NA	NA	NA	NA	1000
722	0	0	0	0	501	NA	0.5005	1000	NA	NA	NA	NA	NA	NA	1000
723	0	0	0	0	501	NA	0.5005	1000	NA	NA	NA	NA	NA	NA	1000
724	0	0	0	0	501	NA	0.5005	1000	NA	NA	NA	NA	NA	NA	1000
725	0	0	0	0	501	NA	0.5005	1000	NA	NA	NA	NA	NA	NA	1000
726	0	0	0	0	501	NA	0.5005	1000	NA	NA	NA	NA	NA	NA	1000
727	0	0	0	0	501	NA	0.5005	1000	NA	NA	NA	NA	NA	NA	1000
728	1	NA	NA	NA	NA	NA	NA	1000	NA	NA	NA	NA	NA	NA	1000
729	1	NA	NA	NA	NA	NA	NA	1000	NA	NA	NA	NA	NA	NA	1000
730	1	NA	NA	NA	NA	NA	NA	1000	NA	NA	NA	NA	NA	NA	1000
731	1	NA	NA	NA	NA	NA	NA	1000	NA	NA	NA	NA	NA	NA	1000
732	1	NA	NA	NA	NA	NA	NA	1000	NA	NA	NA	NA	NA	NA	1000
733	1	NA	NA	NA	NA	NA	NA	1000	NA	NA	NA	NA	NA	NA	1000
734	1	NA	NA	NA	NA	NA	NA	1000	NA	NA	NA	NA	NA	NA	1000
735	1	NA	NA	NA	NA	NA	NA	1000	NA	NA	NA	NA	NA	NA	1000
736	1	NA	NA	NA	NA	NA	NA	1000	NA	NA	NA	NA	NA	NA	1000
737	1	NA	NA	NA	NA	NA	NA	1000	NA	NA	NA	NA	NA	NA	1000
738	1	NA	NA	NA	NA	NA	NA	1000	NA	NA	NA	NA	NA	NA	1000
739	1	NA	NA	NA	NA	NA	NA	1000	NA	NA	NA	NA	NA	NA	1000
740	0	0	0	0	501	NA	0.5005	1000	NA	NA	NA	NA	NA	NA	1000
741	0	0	0	0	501	NA	0.5005	1000	NA	NA	NA	NA	NA	NA	1000
742	0	0	0	0	501	NA	0.5005	1000	NA	NA	NA	NA	NA	NA	1000
743	0	0	0	0	501	NA	0.5005	1000	NA	NA	NA	NA	NA	NA	1000
744	0	0	0	0	501	NA	0.5005	1000	NA	NA	NA	NA	NA	NA	1000
745	0	0	0	0	501	NA	0.5005	1000	NA	NA	NA	NA	NA	NA	1000
746	0	0	0	0	501	NA	0.5005	1000	NA	NA	NA	NA	NA	NA	1000
747	0	0	0	0	501	NA	0.5005	1000	NA	NA	NA	NA	NA	NA	1000
748	0	0	0	0	501	NA	0.5005	1000	NA	NA	NA	NA	NA	NA	1000
749	0	0	0	0	501	NA	0.5005	1000	NA	NA	NA	NA	NA	NA	1000
750	0	0	0	0	501	NA	0.5005	1000	NA	NA	NA	NA	NA	NA	1000
751	0	0	0	0	501	NA	0.5005	1000	NA	NA	NA	NA	NA	NA	1000
752	0	0	0	0	501	NA	0.5005	1000	NA	NA	NA	NA	NA	NA	1000
753	0	0	0	0	501	NA	0.5005	1000	NA	NA	NA	NA	NA	NA	1000
754	0	0	0	0	501	NA	0.5005	1000	NA	NA	NA	NA	NA	NA	1000
755	0	0	0	0	501	NA	0.5005	1000	NA	NA	NA	NA	NA	NA	1000
756	0	0	0	0	501	NA	0.5005	1000	NA	NA	NA	NA	NA	NA	1000
757	0	0	0	0	501	NA	0.5005	1000	NA	NA	NA	NA	NA	NA	1000
758	0	0	0	0	501	NA	0.5005	1000	NA	NA	NA	NA	NA	NA	1000
759	0	0	0	0	501	NA	0.5005	1000	NA	NA	NA	NA	NA	NA	1000
760	0	0	0	0	501	NA	0.5005	1000	NA	NA	NA	NA	NA	NA	1000
761	0	0	0	0	501	NA	0.5005	1000	NA	NA	NA	NA	NA	NA	1000
762	0	0	0	0	501	NA	0.5005	1000	NA	NA	NA	NA	NA	NA	1000
763	0	0	0	0	501	NA	0.5005	1000	NA	NA	NA	NA	NA	NA	1000
764	0	0	0	0	501	NA	0.5005	1000	NA	NA	NA	NA	NA	NA	1000
765	0	0	0	0	501	NA	0.5005	1000	NA	NA	NA	NA	NA	NA	1000
766	0	0	0	0	501	NA	0.5005	1000	NA	NA	NA	NA	NA	NA	1000
767	0	0	0	0	501	NA	0.5005	1000	NA	NA	NA	NA	NA	NA	1000
768	0	0	0	0	501	NA	0.5005	1000	NA	NA	NA	NA	NA	NA	1000
769	0	0	0	0	501	NA	0.5005	1000	NA	NA	NA	NA	NA	NA	1000
770	0	0	0	0	501	NA	0.5005	1000	NA	NA	NA	NA	NA	NA	1000
771	0	0	0	0	501	NA	0.5005	1000	NA	NA	NA	NA	NA	NA	1000
772	0	0	0	0	501	NA	0.5005	1000	NA	NA	NA	NA	NA	NA	1000
773	0	0	0	0	501	NA	0.5005	1000	NA	NA	NA	NA	NA	NA	1000
774	0	0	0	0	501	NA	0.5005	1000	NA	NA	NA	NA	NA	NA	1000
775	0	0	0	0	501	NA	0.5005	1000	NA	NA	NA	NA	NA	NA	1000
776	0	0	0	0	501	NA	0.5005	1000	NA	NA	NA	NA	NA	NA	1000
777	0	0	0	0	501	NA	0.5005	1000	NA	NA	NA	NA	NA	NA	1000
778	0	0	0	0	501	NA	0.5005	1000	NA	NA	NA	NA	NA	NA	1000
779	0	0	0	0	501	NA	0.5005	1000	NA	NA	NA	NA	NA	NA	1000
780	0	0	0	0	501	NA	0.5005	1000	NA	NA	NA	NA	NA	NA	1000
781	0	0	0	0	501	NA	0.5005	1000	NA	NA	NA	NA	NA	NA	1000
782	0	0	0	0	501	NA	0.5005	1000	NA	NA	NA	NA	NA	NA	1000
783	0	0	0	0	501	NA	0.5005	1000	NA	NA	NA	NA	NA	NA	1000
784	0	0	0	0	501	NA	0.5005	1000	NA	NA	NA	NA	NA	NA	1000
785	0	0	0	0	501	NA	0.5005	1000	NA	NA	NA	NA	NA	NA	1000
786	0	0	0	0	501	NA	0.5005	1000	NA	NA	NA	NA	NA	NA	1000
787	0	0	0	0	501	NA	0.5005	1000	NA	NA	NA	NA	NA	NA	1000
788	0	0	0	0	501	NA	0.5005	1000	NA	NA	NA	NA	NA	NA	1000
789	0	0	0	0	501	NA	0.5005	1000	NA	NA	NA	NA	NA	NA	1000
790	0	0	0	0	501	NA	0.5005	1000	NA	NA	NA	NA	NA	NA	1000
791	0	0	0	0	501	NA	0.5005	1000	NA	NA	NA	NA	NA	NA	1000
792	0	0	0	0	501	NA	0.5005	1000	NA	NA	NA	NA	NA	NA	1000
793	0	0	0	0	501	NA	0.5005	1000	NA	NA	NA	NA	NA	NA	1000
794	1	NA	NA	NA	NA	NA	NA	1000	NA	NA	NA	NA	NA	NA	1000
795	1	NA	NA	NA	NA	NA	NA	1000	NA	NA	NA	NA	NA	NA	1000
796	1	NA	NA	NA	NA	NA	NA	1000	NA	NA	NA	NA	NA	NA	1000
797	1	NA	NA	NA	NA	NA	NA	1000	NA	NA	NA	NA	NA	NA	1000
798	1	NA	NA	NA	NA	NA	NA	1000	NA	NA	NA	NA	NA	NA	1000
799	1	NA	NA	NA	NA	NA	NA	1000	NA	NA	NA	NA	NA	NA	1000
800	1	NA	NA	NA	NA	NA	NA	1000	NA	NA	NA	NA	NA	NA	1000
801	1	NA	NA	NA	NA	NA	NA	1000	NA	NA	NA	NA	NA	NA	1000
802	1	NA	NA	NA	NA	NA	NA	1000	NA	NA	NA	NA	NA	NA	1000
803	1	NA	NA	NA	NA	NA	NA	1000	NA	NA	NA	NA	NA	NA	1000
804	1	NA	NA	NA	NA	NA	NA	1000	NA	NA	NA	NA	NA	NA	1000
805	1	NA	NA	NA	NA	NA	NA	1000	NA	NA	NA	NA	NA	NA	1000
806	0	0	0	0	501	NA	0.5005	1000	NA	NA	NA	NA	NA	NA	1000
807	0	0	0	0	501	NA	0.5005	1000	NA	NA	NA	NA	NA	NA	1000
808	0	0	0	0	501	NA	0.5005	1000	NA	NA	NA	NA	NA	NA	1000
809	0	0	0	0	501	NA	0.5005	1000	NA	NA	NA	NA	NA	NA	1000
810	0	0	0	0	501	NA	0.5005	1000	NA	NA	NA	NA	NA	NA	1000
811	0	0	0	0	501	NA	0.5005	1000	NA	NA	NA	NA	NA	NA	1000
812	0	0	0	0	501	NA	0.5005	1000	NA	NA	NA	NA	NA	NA	1000
813	0	0	0	0	501	NA	0.5005	1000	NA	NA	NA	NA	NA	NA	1000
814	0	0	0	0	501	NA	0.5005	1000	NA	NA	NA	NA	NA	NA	1000
815	0	0	0	0	501	NA	0.5005	1000	NA	NA	NA	NA	NA	NA	1000
816	0	0	0	0	501	NA	0.5005	1000	NA	NA	NA	NA	NA	NA	1000
817	0	0	0	0	501	NA	0.5005	1000	NA	NA	NA	NA	NA	NA	1000
818	0	0	0	0	501	NA	0.5005	1000	NA	NA	NA	NA	NA	NA	1000
819	0	0	0	0	501	NA	0.5005	1000	NA	NA	NA	NA	NA	NA	1000
820	0	0	0	0	501	NA	0.5005	1000	NA	NA	NA	NA	NA	NA	1000
821	0	0	0	0	501	NA	0.5005	1000	NA	NA	NA	NA	NA	NA	1000
822	0	0	0	0	501	NA	0.5005	1000	NA	NA	NA	NA	NA	NA	1000
823	0	0	0	0	501	NA	0.5005	1000	NA	NA	NA	NA	NA	NA	1000
824	0	0	0	0	501	NA	0.5005	1000	NA	NA	NA	NA	NA	NA	1000
825	0	0	0	0	501	NA	0.5005	1000	NA	NA	NA	NA	NA	NA	1000
826	0	0	0	0	501	NA	0.5005	1000	NA	NA	NA	NA	NA	NA	1000
827	0	0	0	0	501	NA	0.5005	1000	NA	NA	NA	NA	NA	NA	1000
828	0	0	0	0	501	NA	0.5005	1000	NA	NA	NA	NA	NA	NA	1000
829	0	0	0	0	501	NA	0.5005	1000	NA	NA	NA	NA	NA	NA	1000
830	0	0	0	0	501	NA	0.5005	1000	NA	NA	NA	NA	NA	NA	1000
831	0	0	0	0	501	NA	0.5005	1000	NA	NA	NA	NA	NA	NA	1000
832	0	0	0	0	501	NA	0.5005	1000	NA	NA	NA	NA	NA	NA	1000
833	0	0	0	0	501	NA	0.5005	1000	NA	NA	NA	NA	NA	NA	1000
834	0	0	0	0	501	NA	0.5005	1000	NA	NA	NA	NA	NA	NA	1000
835	0	0	0	0	501	NA	0.5005	1000	NA	NA	NA	NA	NA	NA	1000
836	0	0	0	0	501	NA	0.5005	1000	NA	NA	NA	NA	NA	NA	1000
837	0	0	0	0	501	NA	0.5005	1000	NA	NA	NA	NA	NA	NA	1000
838	0	0	0	0	501	NA	0.5005	1000	NA	NA	NA	NA	NA	NA	1000
839	0	0	0	0	501	NA	0.5005	1000	NA	NA	NA	NA	NA	NA	1000
840	0	0	0	0	501	NA	0.5005	1000	NA	NA	NA	NA	NA	NA	1000
841	0	0	0	0	501	NA	0.5005	1000	NA	NA	NA	NA	NA	NA	1000
842	0	0	0	0	501	NA	0.5005	1000	NA	NA	NA	NA	NA	NA	1000
843	0	0	0	0	501	NA	0.5005	1000	NA	NA	NA	NA	NA	NA	1000
844	0	0	0	0	501	NA	0.5005	1000	NA	NA	NA	NA	NA	NA	1000
845	0	0	0	0	501	NA	0.5005	1000	NA	NA	NA	NA	NA	NA	1000
846	0	0	0	0	501	NA	0.5005	1000	NA	NA	NA	NA	NA	NA	1000
847	0	0	0	0	501	NA	0.5005	1000	NA	NA	NA	NA	NA	NA	1000
848	0	0	0	0	501	NA	0.5005	1000	NA	NA	NA	NA	NA	NA	1000
849	0	0	0	0	501	NA	0.5005	1000	NA	NA	NA	NA	NA	NA	1000
850	0	0	0	0	501	NA	0.5005	1000	NA	NA	NA	NA	NA	NA	1000
851	0	0	0	0	501	NA	0.5005	1000	NA	NA	NA	NA	NA	NA	1000
852	0	0	0	0	501	NA	0.5005	1000	NA	NA	NA	NA	NA	NA	1000
853	0	0	0	0	501	NA	0.5005	1000	NA	NA	NA	NA	NA	NA	1000
854	0	0	0	0	501	NA	0.5005	1000	NA	NA	NA	NA	NA	NA	1000
855	0	0	0	0	501	NA	0.5005	1000	NA	NA	NA	NA	NA	NA	1000
856	0	0	0	0	501	NA	0.5005	1000	NA	NA	NA	NA	NA	NA	1000
857	0	0	0	0	501	NA	0.5005	1000	NA	NA	NA	NA	NA	NA	1000
858	1	NA	NA	NA	NA	NA	NA	1000	NA	NA	NA	NA	NA	NA	1000
859	1	NA	NA	NA	NA	NA	NA	1000	NA	NA	NA	NA	NA	NA	1000
860	1	NA	NA	NA	NA	NA	NA	1000	NA	NA	NA	NA	NA	NA	1000
861	1	NA	NA	NA	NA	NA	NA	1000	NA	NA	NA	NA	NA	NA	1000
862	1	NA	NA	NA	NA	NA	NA	1000	NA	NA	NA	NA	NA	NA	1000
863	1	NA	NA	NA	NA	NA	NA	1000	NA	NA	NA	NA	NA	NA	1000
864	1	NA	NA	NA	NA	NA	NA	1000	NA	NA	NA	NA	NA	NA	1000
865	1	NA	NA	NA	NA	NA	NA	1000	NA	NA	NA	NA	NA	NA	1000
866	1	NA	NA	NA	NA	NA	NA	1000	NA	NA	NA	NA	NA	NA	1000
867	1	NA	NA	NA	NA	NA	NA	1000	NA	NA	NA	NA	NA	NA	1000
868	1	NA	NA	NA	NA	NA	NA	1000	NA	NA	NA	NA	NA	NA	1000
869	1	NA	NA	NA	NA	NA	NA	1000	NA	NA	NA	NA	NA	NA	1000
870	1	NA	NA	NA	NA	NA	NA	1000	NA	NA	NA	NA	NA	NA	1000
871	1	NA	NA	NA	NA	NA	NA	1000	NA	NA	NA	NA	NA	NA	1000
872	1	NA	NA	NA	NA	NA	NA	1000	NA	NA	NA	NA	NA	NA	1000
873	0	0	0	0	501	NA	0.5005	1000	NA	NA	NA	NA	NA	NA	1000
874	0	0	0	0	501	NA	0.5005	1000	NA	NA	NA	NA	NA	NA	1000
875	0	0	0	0	501	NA	0.5005	1000	NA	NA	NA	NA	NA	NA	1000
876	0	0	0	0	501	NA	0.5005	1000	NA	NA	NA	NA	NA	NA	1000
877	0	0	0	0	501	NA	0.5005	1000	NA	NA	NA	NA	NA	NA	1000
878	0	0	0	0	501	NA	0.5005	1000	NA	NA	NA	NA	NA	NA	1000
879	0	0	0	0	501	NA	0.5005	1000	NA	NA	NA	NA	NA	NA	1000
880	0	0	0	0	501	NA	0.5005	1000	NA	NA	NA	NA	NA	NA	1000
881	0	0	0	0	501	NA	0.5005	1000	NA	NA	NA	NA	NA	NA	1000
882	0	0	0	0	501	NA	0.5005	1000	NA	NA	NA	NA	NA	NA	1000
883	0	0	0	0	501	NA	0.5005	1000	NA	NA	NA	NA	NA	NA	1000
884	0	0	0	0	501	NA	0.5005	1000	NA	NA	NA	NA	NA	NA	1000
885	0	0	0	0	501	NA	0.5005	1000	NA	NA	NA	NA	NA	NA	1000
886	0	0	0	0	501	NA	0.5005	1000	NA	NA	NA	NA	NA	NA	1000
887	0	0	0	0	501	NA	0.5005	1000	NA	NA	NA	NA	NA	NA	1000
888	0	0	0	0	501	NA	0.5005	1000	NA	NA	NA	NA	NA	NA	1000
889	0	0	0	0	501	NA	0.5005	1000	NA	NA	NA	NA	NA	NA	1000
890	0	0	0	0	501	NA	0.5005	1000	NA	NA	NA	NA	NA	NA	1000
891	0	0	0	0	501	NA	0.5005	1000	NA	NA	NA	NA	NA	NA	1000
892	0	0	0	0	501	NA	0.5005	1000	NA	NA	NA	NA	NA	NA	1000
893	0	0	0	0	501	NA	0.5005	1000	NA	NA	NA	NA	NA	NA	1000
894	0	0	0	0	501	NA	0.5005	1000	NA	NA	NA	NA	NA	NA	1000
895	0	0	0	0	501	NA	0.5005	1000	NA	NA	NA	NA	NA	NA	1000
896	0	0	0	0	501	NA	0.5005	1000	NA	NA	NA	NA	NA	NA	1000
897	0	0	0	0	501	NA	0.5005	1000	NA	NA	NA	NA	NA	NA	1000
898	0	0	0	0	501	NA	0.5005	1000	NA	NA	NA	NA	NA	NA	1000
899	0	0	0	0	501	NA	0.5005	1000	NA	NA	NA	NA	NA	NA	1000
900	0	0	0	0	501	NA	0.5005	1000	NA	NA	NA	NA	NA	NA	1000
901	0	0	0	0	501	NA	0.5005	1000	NA	NA	NA	NA	NA	NA	1000
902	0	0	0	0	501	NA	0.5005	1000	NA	NA	NA	NA	NA	NA	1000
903	0	0	0	0	501	NA	0.5005	1000	NA	NA	NA	NA	NA	NA	1000
904	0	0	0	0	501	NA	0.5005	1000	NA	NA	NA	NA	NA	NA	1000
905	0	0	0	0	501	NA	0.5005	1000	NA	NA	NA	NA	NA	NA	1000
906	0	0	0	0	501	NA	0.5005	1000	NA	NA	NA	NA	NA	NA	1000
907	0	0	0	0	501	NA	0.5005	1000	NA	NA	NA	NA	NA	NA	1000
908	0	0	0	0	501	NA	0.5005	1000	NA	NA	NA	NA	NA	NA	1000
909	0	0	0	0	501	NA	0.5005	1000	NA	NA	NA	NA	NA	NA	1000
910	0	0	0	0	501	NA	0.5005	1000	NA	NA	NA	NA	NA	NA	1000
911	0	0	0	0	501	NA	0.5005	1000	NA	NA	NA	NA	NA	NA	1000
912	0	0	0	0	501	NA	0.5005	1000	NA	NA	NA	NA	NA	NA	1000
913	0	0	0	0	501	NA	0.5005	1000	NA	NA	NA	NA	NA	NA	1000
914	0	0	0	0	501	NA	0.5005	1000	NA	NA	NA	NA	NA	NA	1000
915	0	0	0	0	501	NA	0.5005	1000	NA	NA	NA	NA	NA	NA	1000
916	0	0	0	0	501	NA	0.5005	1000	NA	NA	NA	NA	NA	NA	1000
917	0	0	0	0	501	NA	0.5005	1000	NA	NA	NA	NA	NA	NA	1000
918	0	0	0	0	501	NA	0.5005	1000	NA	NA	NA	NA	NA	NA	1000
919	0	0	0	0	501	NA	0.5005	1000	NA	NA	NA	NA	NA	NA	1000
920	0	0	0	0	501	NA	0.5005	1000	NA	NA	NA	NA	NA	NA	1000
921	0	0	0	0	501	NA	0.5005	1000	NA	NA	NA	NA	NA	NA	1000
922	0	0	0	0	501	NA	0.5005	1000	NA	NA	NA	NA	NA	NA	1000
923	0	0	0	0	501	NA	0.5005	1000	NA	NA	NA	NA	NA	NA	1000
924	0	0	0	0	501	NA	0.5005	1000	NA	NA	NA	NA	NA	NA	1000
925	1	NA	NA	NA	NA	NA	NA	1000	NA	NA	NA	NA	NA	NA	1000
926	1	NA	NA	NA	NA	NA	NA	1000	NA	NA	NA	NA	NA	NA	1000
927	1	NA	NA	NA	NA	NA	NA	1000	NA	NA	NA	NA	NA	NA	1000
928	1	NA	NA	NA	NA	NA	NA	1000	NA	NA	NA	NA	NA	NA	1000
929	1	NA	NA	NA	NA	NA	NA	1000	NA	NA	NA	NA	NA	NA	1000
930	1	NA	NA	NA	NA	NA	NA	1000	NA	NA	NA	NA	NA	NA	1000
931	1	NA	NA	NA	NA	NA	NA	1000	NA	NA	NA	NA	NA	NA	1000
932	1	NA	NA	NA	NA	NA	NA	1000	NA	NA	NA	NA	NA	NA	1000
933	1	NA	NA	NA	NA	NA	NA	1000	NA	NA	NA	NA	NA	NA	1000
934	1	NA	NA	NA	NA	NA	NA	1000	NA	NA	NA	NA	NA	NA	1000
935	1	NA	NA	NA	NA	NA	NA	1000	NA	NA	NA	NA	NA	NA	1000
936	1	NA	NA	NA	NA	NA	NA	1000	NA	NA	NA	NA	NA	NA	1000
937	1	NA	NA	NA	NA	NA	NA	1000	NA	NA	NA	NA	NA	NA	1000
938	1	NA	NA	NA	NA	NA	NA	1000	NA	NA	NA	NA	NA	NA	1000
939	1	NA	NA	NA	NA	NA	NA	1000	NA	NA	NA	NA	NA	NA	1000
940	0	0	0	0	501	NA	0.5005	1000	NA	NA	NA	NA	NA	NA	1000
941	0	0	0	0	501	NA	0.5005	1000	NA	NA	NA	NA	NA	NA	1000
942	0	0	0	0	501	NA	0.5005	1000	NA	NA	NA	NA	NA	NA	1000
943	0	0	0	0	501	NA	0.5005	1000	NA	NA	NA	NA	NA	NA	1000
944	0	0	0	0	501	NA	0.5005	1000	NA	NA	NA	NA	NA	NA	1000
945	0	0	0	0	501	NA	0.5005	1000	NA	NA	NA	NA	NA	NA	1000
946	0	0	0	0	501	NA	0.5005	1000	NA	NA	NA	NA	NA	NA	1000
947	0	0	0	0	501	NA	0.5005	1000	NA	NA	NA	NA	NA	NA	1000
948	0	0	0	0	501	NA	0.5005	1000	NA	NA	NA	NA	NA	NA	1000
949	0	0	0	0	501	NA	0.5005	1000	NA	NA	NA	NA	NA	NA	1000
950	0	0	0	0	501	NA	0.5005	1000	NA	NA	NA	NA	NA	NA	1000
951	0	0	0	0	501	NA	0.5005	1000	NA	NA	NA	NA	NA	NA	1000
952	0	0	0	0	501	NA	0.5005	1000	NA	NA	NA	NA	NA	NA	1000
953	0	0	0	0	501	NA	0.5005	1000	NA	NA	NA	NA	NA	NA	1000
954	0	0	0	0	501	NA	0.5005	1000	NA	NA	NA	NA	NA	NA	1000
955	0	0	0	0	501	NA	0.5005	1000	NA	NA	NA	NA	NA	NA	1000
956	0	0	0	0	501	NA	0.5005	1000	NA	NA	NA	NA	NA	NA	1000
957	0	0	0	0	501	NA	0.5005	1000	NA	NA	NA	NA	NA	NA	1000
958	0	0	0	0	501	NA	0.5005	1000	NA	NA	NA	NA	NA	NA	1000
959	0	0	0	0	501	NA	0.5005	1000	NA	NA	NA	NA	NA	NA	1000
960	0	0	0	0	501	NA	0.5005	1000	NA	NA	NA	NA	NA	NA	1000
961	0	0	0	0	501	NA	0.5005	1000	NA	NA	NA	NA	NA	NA	1000
962	0	0	0	0	501	NA	0.5005	1000	NA	NA	NA	NA	NA	NA	1000
963	0	0	0	0	501	NA	0.5005	1000	NA	NA	NA	NA	NA	NA	1000
964	0	0	0	0	501	NA	0.5005	1000	NA	NA	NA	NA	NA	NA	1000
965	0	0	0	0	501	NA	0.5005	1000	NA	NA	NA	NA	NA	NA	1000
966	0	0	0	0	501	NA	0.5005	1000	NA	NA	NA	NA	NA	NA	1000
967	0	0	0	0	501	NA	0.5005	1000	NA	NA	NA	NA	NA	NA	1000
968	0	0	0	0	501	NA	0.5005	1000	NA	NA	NA	NA	NA	NA	1000
969	0	0	0	0	501	NA	0.5005	1000	NA	NA	NA	NA	NA	NA	1000
970	0	0	0	0	501	NA	0.5005	1000	NA	NA	NA	NA	NA	NA	1000
971	0	0	0	0	501	NA	0.5005	1000	NA	NA	NA	NA	NA	NA	1000
972	0	0	0	0	501	NA	0.5005	1000	NA	NA	NA	NA	NA	NA	1000
973	0	0	0	0	501	NA	0.5005	1000	NA	NA	NA	NA	NA	NA	1000
974	0	0	0	0	501	NA	0.5005	1000	NA	NA	NA	NA	NA	NA	1000
975	0	0	0	0	501	NA	0.5005	1000	NA	NA	NA	NA	NA	NA	1000
976	0	0	0	0	501	NA	0.5005	1000	NA	NA	NA	NA	NA	NA	1000
977	0	0	0	0	501	NA	0.5005	1000	NA	NA	NA	NA	NA	NA	1000
978	0	0	0	0	501	NA	0.5005	1000	NA	NA	NA	NA	NA	NA	1000
979	0	0	0	0	501	NA	0.5005	1000	NA	NA	NA	NA	NA	NA	1000
980	0	0	0	0	501	NA	0.5005	1000	NA	NA	NA	NA	NA	NA	1000
981	0	0	0	0	501	NA	0.5005	1000	NA	NA	NA	NA	NA	NA	1000
982	0	0	0	0	501	NA	0.5005	1000	NA	NA	NA	NA	NA	NA	1000
983	0	0	0	0	501	NA	0.5005	1000	NA	NA	NA	NA	NA	NA	1000
984	0	0	0	0	501	NA	0.5005	1000	NA	NA	NA	NA	NA	NA	1000
985	0	0	0	0	501	NA	0.5005	1000	NA	NA	NA	NA	NA	NA	1000
986	0	0	0	0	501	NA	0.5005	1000	NA	NA	NA	NA	NA	NA	1000
987	0	0	0	0	501	NA	0.5005	1000	NA	NA	NA	NA	NA	NA	1000
988	0	0	0	0	501	NA	0.5005	1000	NA	NA	NA	NA	NA	NA	1000
989	0	0	0	0	501	NA	0.5005	1000	NA	NA	NA	NA	NA	NA	1000
990	0	0	0	0	501	NA	0.5005	1000	NA	NA	NA	NA	NA	NA	1000
991	0	0	0	0	501	NA	0.5005	1000	NA	NA	NA	NA	NA	NA	1000
992	0	0	0	0	501	NA	0.5005	1000	NA	NA	NA	NA	NA	NA	1000
993	1	NA	NA	NA	NA	NA	NA	1000	NA	NA	NA	NA	NA	NA	1000
994	1	NA	NA	NA	NA	NA	NA	1000	NA	NA	NA	NA	NA	NA	1000
995	1	NA	NA	NA	NA	NA	NA	1000	NA	NA	NA	NA	NA	NA	1000
996	1	NA	NA	NA	NA	NA	NA	1000	NA	NA	NA	NA	NA	NA	1000
997	1	NA	NA	NA	NA	NA	NA	1000	NA	NA	NA	NA	NA	NA	1000
998	1	NA	NA	NA	NA	NA	NA	1000	NA	NA	NA	NA	NA	NA	1000
999	1	NA	NA	NA	NA	NA	NA	1000	NA	NA	NA	NA	NA	NA	1000
1000	1	NA	NA	NA	NA	NA	NA	1000	NA	NA	NA	NA	NA	NA	1000
1001	1	NA	NA	NA	NA	NA	NA	1000	NA	NA	NA	NA	NA	NA	1000
1002	1	NA	NA	NA	NA	NA	NA	1000	NA	NA	NA	NA	NA	NA	1000
1003	1	NA	NA	NA	NA	NA	NA	1000	NA	NA	NA	NA	NA	NA	1000
1004	1	NA	NA	NA	NA	NA	NA	1000	NA	NA	NA	NA	NA	NA	1000
1005	1	NA	NA	NA	NA	NA	NA	1000	NA	NA	NA	NA	NA	NA	1000
1006	1	NA	NA	NA	NA	NA	NA	1000	NA	NA	NA	NA	NA	NA	1000
1007	1	NA	NA	NA	NA	NA	NA	1000	NA	NA	NA	NA	NA	NA	1000
1008	1	NA	NA	NA	NA	NA	NA	1000	NA	NA	NA	NA	NA	NA	1000
1009	0	0	0	0	501	NA	0.5005	1000	NA	NA	NA	NA	NA	NA	1000
1010	0	0	0	0	501	NA	0.5005	1000	NA	NA	NA	NA	NA	NA	1000
1011	0	0	0	0	501	NA	0.5005	1000	NA	NA	NA	NA	NA	NA	1000
1012	0	0	0	0	501	NA	0.5005	1000	NA	NA	NA	NA	NA	NA	1000
1013	0	0	0	0	501	NA	0.5005	1000	NA	NA	NA	NA	NA	NA	1000
1014	0	0	0	0	501	NA	0.5005	1000	NA	NA	NA	NA	NA	NA	1000
1015	0	0	0	0	501	NA	0.5005	1000	NA	NA	NA	NA	NA	NA	1000
1016	0	0	0	0	501	NA	0.5005	1000	NA	NA	NA	NA	NA	NA	1000
1017	0	0	0	0	501	NA	0.5005	1000	NA	NA	NA	NA	NA	NA	1000
1018	0	0	0	0	501	NA	0.5005	1000	NA	NA	NA	NA	NA	NA	1000
1019	0	0	0	0	501	NA	0.5005	1000	NA	NA	NA	NA	NA	NA	1000
1020	0	0	0	0	501	NA	0.5005	1000	NA	NA	NA	NA	NA	NA	1000
1021	0	0	0	0	501	NA	0.5005	1000	NA	NA	NA	NA	NA	NA	1000
1022	0	0	0	0	501	NA	0.5005	1000	NA	NA	NA	NA	NA	NA	1000
1023	0	0	0	0	501	NA	0.5005	1000	NA	NA	NA	NA	NA	NA	1000
1024	0	0	0	0	501	NA	0.5005	1000	NA	NA	NA	NA	NA	NA	1000
1025	0	0	0	0	501	NA	0.5005	1000	NA	NA	NA	NA	NA	NA	1000
1026	0	0	0	0	501	NA	0.5005	1000	NA	NA	NA	NA	NA	NA	1000
1027	0	0	0	0	501	NA	0.5005	1000	NA	NA	NA	NA	NA	NA	1000
1028	0	0	0	0	501	NA	0.5005	1000	NA	NA	NA	NA	NA	NA	1000
1029	0	0	0	0	501	NA	0.5005	1000	NA	NA	NA	NA	NA	NA	1000
1030	0	0	0	0	501	NA	0.5005	1000	NA	NA	NA	NA	NA	NA	1000
1031	0	0	0	0	501	NA	0.5005	1000	NA	NA	NA	NA	NA	NA	1000
1032	0	0	0	0	501	NA	0.5005	1000	NA	NA	NA	NA	NA	NA	1000
1033	0	0	0	0	501	NA	0.5005	1000	NA	NA	NA	NA	NA	NA	1000
1034	0	0	0	0	501	NA	0.5005	1000	NA	NA	NA	NA	NA	NA	1000
1035	0	0	0	0	501	NA	0.5005	1000	NA	NA	NA	NA	NA	NA	1000
1036	0	0	0	0	501	NA	0.5005	1000	NA	NA	NA	NA	NA	NA	1000
1037	1	NA	NA	NA	NA	NA	NA	1000	NA	NA	NA	NA	NA	NA	1000
1038	2	0.518214	0.51849	0.00874084	500.5	-0.0316228	0.5	1000	0.518214	0.521656	0.126934	469	-0.0271137	0.468531	1000
1039	2	0.518214	0.517055	0.022801	502.5	0.0508108	0.501998	1000	0.518214	0.518132	0.13106	472.5	0.000623532	0.472028	1000
1040	1	NA	NA	NA	NA	NA	NA	1000	NA	NA	NA	NA	NA	NA	1000
1041	1	NA	NA	NA	NA	NA	NA	1000	NA	NA	NA	NA	NA	NA	1000
1042	0	0	0	0	501	NA	0.5005	1000	NA	NA	NA	NA	NA	NA	1000
1043	0	0	0	0	501	NA	0.5005	1000	NA	NA	NA	NA	NA	NA	1000
1044	0	0	0	0	501	NA	0.5005	1000	NA	NA	NA	NA	NA	NA	1000
1045	0	0	0	0	501	NA	0.5005	1000	NA	NA	NA	NA	NA	NA	1000
1046	0	0	0	0	501	NA	0.5005	1000	NA	NA	NA	NA	NA	NA	1000
1047	0	0	0	0	501	NA	0.5005	1000	NA	NA	NA	NA	NA	NA	1000
1048	0	0	0	0	501	NA	0.5005	1000	NA	NA	NA	NA	NA	NA	1000
1049	0	0	0	0	501	NA	0.5005	1000	NA	NA	NA	NA	NA	NA	1000
1050	0	0	0	0	501	NA	0.5005	1000	NA	NA	NA	NA	NA	NA	1000
1051	0	0	0	0	501	NA	0.5005	1000	NA	NA	NA	NA	NA	NA	1000
1052	0	0	0	0	501	NA	0.5005	1000	NA	NA	NA	NA	NA	NA	1000
1053	0	0	0	0	501	NA	0.5005	1000	NA	NA	NA	NA	NA	NA	1000
1054	0	0	0	0	501	NA	0.5005	1000	NA	NA	NA	NA	NA	NA	1000
1055	0	0	0	0	501	NA	0.5005	1000	NA	NA	NA	NA	NA	NA	1000
1056	0	0	0	0	501	NA	0.5005	1000	NA	NA	NA	NA	NA	NA	1000
1057	0	0	0	0	501	NA	0.5005	1000	NA	NA	NA	NA	NA	NA	1000
1058	0	0	0	0	501	NA	0.5005	1000	NA	NA	NA	NA	NA	NA	1000
1059	0	0	0	0	501	NA	0.5005	1000	NA	NA	NA	NA	NA	NA	1000
1060	0	0	0	0	501	NA	0.5005	1000	NA	NA	NA	NA	NA	NA	1000
1061	0	0	0	0	501	NA	0.5005	1000	NA	NA	NA	NA	NA	NA	1000
1062	0	0	0	0	501	NA	0.5005	1000	NA	NA	NA	NA	NA	NA	1000
1063	1	NA	NA	NA	NA	NA	NA	1000	NA	NA	NA	NA	NA	NA	1000
1064	1	NA	NA	NA	NA	NA	NA	1000	NA	NA	NA	NA	NA	NA	1000
1065	1	NA	NA	NA	NA	NA	NA	1000	NA	NA	NA	NA	NA	NA	1000
1066	1	NA	NA	NA	NA	NA	NA	1000	NA	NA	NA	NA	NA	NA	1000
1067	1	NA	NA	NA	NA	NA	NA	1000	NA	NA	NA	NA	NA	NA	1000
1068	1	NA	NA	NA	NA	NA	NA	1000	NA	NA	NA	NA	NA	NA	1000
1069	1	NA	NA	NA	NA	NA	NA	1000	NA	NA	NA	NA	NA	NA	1000
1070	1	NA	NA	NA	NA	NA	NA	1000	NA	NA	NA	NA	NA	NA	1000
1071	1	NA	NA	NA	NA	NA	NA	1000	NA	NA	NA	NA	NA	NA	1000
1072	1	NA	NA	NA	NA	NA	NA	1000	NA	NA	NA	NA	NA	NA	1000
1073	1	NA	NA	NA	NA	NA	NA	1000	NA	NA	NA	NA	NA	NA	1000
1074	1	NA	NA	NA	NA	NA	NA	1000	NA	NA	NA	NA	NA	NA	1000
1075	1	NA	NA	NA	NA	NA	NA	1000	NA	NA	NA	NA	NA	NA	1000
1076	1	NA	NA	NA	NA	NA	NA	1000	NA	NA	NA	NA	NA	NA	1000
1077	1	NA	NA	NA	NA	NA	NA	1000	NA	NA	NA	NA	NA	NA	1000
1078	1	NA	NA	NA	NA	NA	NA	1000	NA	NA	NA	NA	NA	NA	1000
1079	1	NA	NA	NA	NA	NA	NA	1000	NA	NA	NA	NA	NA	NA	1000
1080	0	0	0	0	501	NA	0.5005	1000	NA	NA	NA	NA	NA	NA	1000
1081	0	0	0	0	501	NA	0.5005	1000	NA	NA	NA	NA	NA	NA	1000
1082	0	0	0	0	501	NA	0.5005	1000	NA	NA	NA	NA	NA	NA	1000
1083	0	0	0	0	501	NA	0.5005	1000	NA	NA	NA	NA	NA	NA	1000
1084	0	0	0	0	501	NA	0.5005	1000	NA	NA	NA	NA	NA	NA	1000
1085	0	0	0	0	501	NA	0.5005	1000	NA	NA	NA	NA	NA	NA	1000
1086	0	0	0	0	501	NA	0.5005	1000	NA	NA	NA	NA	NA	NA	1000
1087	0	0	0	0	501	NA	0.5005	1000	NA	NA	NA	NA	NA	NA	1000
1088	0	0	0	0	501	NA	0.5005	1000	NA	NA	NA	NA	NA	NA	1000
1089	0	0	0	0	501	NA	0.5005	1000	NA	NA	NA	NA	NA	NA	1000
1090	0	0	0	0	501	NA	0.5005	1000	NA	NA	NA	NA	NA	NA	1000
1091	0	0	0	0	501	NA	0.5005	1000	NA	NA	NA	NA	NA	NA	1000
1092	0	0	0	0	501	NA	0.5005	1000	NA	NA	NA	NA	NA	NA	1000
1093	0	0	0	0	501	NA	0.5005	1000	NA	NA	NA	NA	NA	NA	1000
1094	0	0	0	0	501	NA	0.5005	1000	NA	NA	NA	NA	NA	NA	1000
1095	0	0	0	0	501	NA	0.5005	1000	NA	NA	NA	NA	NA	NA	1000
1096	0	0	0	0	501	NA	0.5005	1000	NA	NA	NA	NA	NA	NA	1000
1097	0	0	0	0	501	NA	0.5005	1000	NA	NA	NA	NA	NA	NA	1000
1098	0	0	0	0	501	NA	0.5005	1000	NA	NA	NA	NA	NA	NA	1000
1099	0	0	0	0	501	NA	0.5005	1000	NA	NA	NA	NA	NA	NA	1000
1100	0	0	0	0	501	NA	0.5005	1000	NA	NA	NA	NA	NA	NA	1000
1101	0	0	0	0	501	NA	0.5005	1000	NA	NA	NA	NA	NA	NA	1000
1102	0	0	0	0	501	NA	0.5005	1000	NA	NA	NA	NA	NA	NA	1000
1103	0	0	0	0	501	NA	0.5005	1000	NA	NA	NA	NA	NA	NA	1000
1104	1	NA	NA	NA	NA	NA	NA	1000	NA	NA	NA	NA	NA	NA	1000
1105	1	NA	NA	NA	NA	NA	NA	1000	NA	NA	NA	NA	NA	NA	1000
1106	1	NA	NA	NA	NA	NA	NA	1000	NA	NA	NA	NA	NA	NA	1000
1107	1	NA	NA	NA	NA	NA	NA	1000	NA	NA	NA	NA	NA	NA	1000
1108	2	0.518214	0.517111	0.0303305	502	0.0363472	0.501499	1000	0.518214	0.524731	0.121486	469.5	-0.0536443	0.469031	1000
1109	2	0.518214	0.518214	0	501	NA	0.5005	1000	0.518214	0.519262	0.126799	474.5	-0.00826686	0.474026	1000
1110	2	0.518214	0.51849	0.00874084	500.5	-0.0316228	0.5	1000	0.518214	0.522858	0.132062	464.5	-0.0351659	0.464036	1000
1111	2	0.518214	0.51689	0.023383	503	0.0566074	0.502498	1000	0.518214	0.517293	0.129378	472	0.00711548	0.471528	1000
1112	1	NA	NA	NA	NA	NA	NA	1000	NA	NA	NA	NA	NA	NA	1000
1113	1	NA	NA	NA	NA	NA	NA	1000	NA	NA	NA	NA	NA	NA	1000
1114	1	NA	NA	NA	NA	NA	NA	1000	NA	NA	NA	NA	NA	NA	1000
1115	1	NA	NA	NA	NA	NA	NA	1000	NA	NA	NA	NA	NA	NA	1000
1116	1	NA	NA	NA	NA	NA	NA	1000	NA	NA	NA	NA	NA	NA	1000
1117	1	NA	NA	NA	NA	NA	NA	1000	NA	NA	NA	NA	NA	NA	1000
1118	0	0	0	0	501	NA	0.5005	1000	NA	NA	NA	NA	NA	NA	1000
1119	0	0	0	0	501	NA	0.5005	1000	NA	NA	NA	NA	NA	NA	1000
1120	0	0	0	0	501	NA	0.5005	1000	NA	NA	NA	NA	NA	NA	1000
1121	0	0	0	0	501	NA	0.5005	1000	NA	NA	NA	NA	NA	NA	1000
1122	0	0	0	0	501	NA	0.5005	1000	NA	NA	NA	NA	NA	NA	1000
1123	0	0	0	0	501	NA	0.5005	1000	NA	NA	NA	NA	NA	NA	1000
1124	0	0	0	0	501	NA	0.5005	1000	NA	NA	NA	NA	NA	NA	1000
1125	0	0	0	0	501	NA	0.5005	1000	NA	NA	NA	NA	NA	NA	1000
1126	0	0	0	0	501	NA	0.5005	1000	NA	NA	NA	NA	NA	NA	1000
1127	0	0	0	0	501	NA	0.5005	1000	NA	NA	NA	NA	NA	NA	1000
1128	0	0	0	0	501	NA	0.5005	1000	NA	NA	NA	NA	NA	NA	1000
1129	0	0	0	0	501	NA	0.5005	1000	NA	NA	NA	NA	NA	NA	1000
1130	0	0	0	0	501	NA	0.5005	1000	NA	NA	NA	NA	NA	NA	1000
1131	0	0	0	0	501	NA	0.5005	1000	NA	NA	NA	NA	NA	NA	1000
1132	0	0	0	0	501	NA	0.5005	1000	NA	NA	NA	NA	NA	NA	1000
1133	0	0	0	0	501	NA	0.5005	1000	NA	NA	NA	NA	NA	NA	1000
1134	0	0	0	0	501	NA	0.5005	1000	NA	NA	NA	NA	NA	NA	1000
1135	1	NA	NA	NA	NA	NA	NA	1000	NA	NA	NA	NA	NA	NA	1000
1136	1	NA	NA	NA	NA	NA	NA	1000	NA	NA	NA	NA	NA	NA	1000
1137	1	NA	NA	NA	NA	NA	NA	1000	NA	NA	NA	NA	NA	NA	1000
1138	1	NA	NA	NA	NA	NA	NA	1000	NA	NA	NA	NA	NA	NA	1000
1139	1	NA	NA	NA	NA	NA	NA	1000	NA	NA	NA	NA	NA	NA	1000
1140	1	NA	NA	NA	NA	NA	NA	1000	NA	NA	NA	NA	NA	NA	1000
1141	1	NA	NA	NA	NA	NA	NA	1000	NA	NA	NA	NA	NA	NA	1000
1142	1	NA	NA	NA	NA	NA	NA	1000	NA	NA	NA	NA	NA	NA	1000
1143	1	NA	NA	NA	NA	NA	NA	1000	NA	NA	NA	NA	NA	NA	1000
1144	1	NA	NA	NA	NA	NA	NA	1000	NA	NA	NA	NA	NA	NA	1000
1145	1	NA	NA	NA	NA	NA	NA	1000	NA	NA	NA	NA	NA	NA	1000
1146	1	NA	NA	NA	NA	NA	NA	1000	NA	NA	NA	NA	NA	NA	1000
1147	1	NA	NA	NA	NA	NA	NA	1000	NA	NA	NA	NA	NA	NA	1000
1148	1	NA	NA	NA	NA	NA	NA	1000	NA	NA	NA	NA	NA	NA	1000
1149	1	NA	NA	NA	NA	NA	NA	1000	NA	NA	NA	NA	NA	NA	1000
1150	1	NA	NA	NA	NA	NA	NA	1000	NA	NA	NA	NA	NA	NA	1000
1151	1	NA	NA	NA	NA	NA	NA	1000	NA	NA	NA	NA	NA	NA	1000
1152	1	NA	NA	NA	NA	NA	NA	1000	NA	NA	NA	NA	NA	NA	1000
1153	0	0	0	0	501	NA	0.5005	1000	NA	NA	NA	NA	NA	NA	1000
1154	0	0	0	0	501	NA	0.5005	1000	NA	NA	NA	NA	NA	NA	1000
1155	0	0	0	0	501	NA	0.5005	1000	NA	NA	NA	NA	NA	NA	1000
1156	0	0	0	0	501	NA	0.5005	1000	NA	NA	NA	NA	NA	NA	1000
1157	0	0	0	0	501	NA	0.5005	1000	NA	NA	NA	NA	NA	NA	1000
1158	0	0	0	0	501	NA	0.5005	1000	NA	NA	NA	NA	NA	NA	1000
1159	0	0	0	0	501	NA	0.5005	1000	NA	NA	NA	NA	NA	NA	1000
1160	0	0	0	0	501	NA	0.5005	1000	NA	NA	NA	NA	NA	NA	1000
1161	0	0	0	0	501	NA	0.5005	1000	NA	NA	NA	NA	NA	NA	1000
1162	0	0	0	0	501	NA	0.5005	1000	NA	NA	NA	NA	NA	NA	1000
1163	0	0	0	0	501	NA	0.5005	1000	NA	NA	NA	NA	NA	NA	1000
1164	0	0	0	0	501	NA	0.5005	1000	NA	NA	NA	NA	NA	NA	1000
1165	0	0	0	0	501	NA	0.5005	1000	NA	NA	NA	NA	NA	NA	1000
1166	0	0	0	0	501	NA	0.5005	1000	NA	NA	NA	NA	NA	NA	1000
1167	0	0	0	0	501	NA	0.5005	1000	NA	NA	NA	NA	NA	NA	1000
1168	0	0	0	0	501	NA	0.5005	1000	NA	NA	NA	NA	NA	NA	1000
1169	0	0	0	0	501	NA	0.5005	1000	NA	NA	NA	NA	NA	NA	1000
1170	0	0	0	0	501	NA	0.5005	1000	NA	NA	NA	NA	NA	NA	1000
1171	0	0	0	0	501	NA	0.5005	1000	NA	NA	NA	NA	NA	NA	1000
1172	0	0	0	0	501	NA	0.5005	1000	NA	NA	NA	NA	NA	NA	1000
1173	0	0	0	0	501	NA	0.5005	1000	NA	NA	NA	NA	NA	NA	1000
1174	0	0	0	0	501	NA	0.5005	1000	NA	NA	NA	NA	NA	NA	1000
1175	1	NA	NA	NA	NA	NA	NA	1000	NA	NA	NA	NA	NA	NA	1000
1176	1	NA	NA	NA	NA	NA	NA	1000	NA	NA	NA	NA	NA	NA	1000
1177	1	NA	NA	NA	NA	NA	NA	1000	NA	NA	NA	NA	NA	NA	1000
1178	1	NA	NA	NA	NA	NA	NA	1000	NA	NA	NA	NA	NA	NA	1000
1179	2	0.518214	0.518049	0.00522137	501.5	0.0316228	0.500999	1000	0.518214	0.519228	0.127682	473	-0.00794509	0.472527	1000
1180	2	0.518214	0.518049	0.00522137	501.5	0.0316228	0.500999	1000	0.518214	0.517654	0.132074	475	0.00423997	0.474525	1000
1181	2	0.518214	0.51849	0.00874084	500.5	-0.0316228	0.5	1000	0.518214	0.520006	0.129503	476.5	-0.0138398	0.476024	1000
1182	2	0.518214	0.518105	0.0206689	501	0.00527389	0.5005	1000	0.518214	0.511221	0.139734	481.5	0.0500474	0.481019	1000
1183	2	0.518214	0.518214	0	501	NA	0.5005	1000	0.518214	0.520338	0.129658	474	-0.0163858	0.473526	1000
1184	2	0.518214	0.51849	0.00874084	500.5	-0.0316228	0.5	1000	0.518214	0.518444	0.132406	479.5	-0.00173788	0.479021	1000
1185	2	0.518214	0.518767	0.0123552	500	-0.0447438	0.4995	1000	0.518214	0.521677	0.125717	472	-0.0275465	0.471528	1000
1186	1	NA	NA	NA	NA	NA	NA	1000	NA	NA	NA	NA	NA	NA	1000
1187	1	NA	NA	NA	NA	NA	NA	1000	NA	NA	NA	NA	NA	NA	1000
1188	1	NA	NA	NA	NA	NA	NA	1000	NA	NA	NA	NA	NA	NA	1000
1189	1	NA	NA	NA	NA	NA	NA	1000	NA	NA	NA	NA	NA	NA	1000
1190	1	NA	NA	NA	NA	NA	NA	1000	NA	NA	NA	NA	NA	NA	1000
1191	1	NA	NA	NA	NA	NA	NA	1000	NA	NA	NA	NA	NA	NA	1000
1192	1	NA	NA	NA	NA	NA	NA	1000	NA	NA	NA	NA	NA	NA	1000
1193	1	NA	NA	NA	NA	NA	NA	1000	NA	NA	NA	NA	NA	NA	1000
1194	0	0	0	0	501	NA	0.5005	1000	NA	NA	NA	NA	NA	NA	1000
1195	0	0	0	0	501	NA	0.5005	1000	NA	NA	NA	NA	NA	NA	1000
1196	0	0	0	0	501	NA	0.5005	1000	NA	NA	NA	NA	NA	NA	1000
1197	0	0	0	0	501	NA	0.5005	1000	NA	NA	NA	NA	NA	NA	1000
1198	0	0	0	0	501	NA	0.5005	1000	NA	NA	NA	NA	NA	NA	1000
1199	0	0	0	0	501	NA	0.5005	1000	NA	NA	NA	NA	NA	NA	1000
1200	0	0	0	0	501	NA	0.5005	1000	NA	NA	NA	NA	NA	NA	1000
1201	0	0	0	0	501	NA	0.5005	1000	NA	NA	NA	NA	NA	NA	1000
1202	0	0	0	0	501	NA	0.5005	1000	NA	NA	NA	NA	NA	NA	1000
1203	0	0	0	0	501	NA	0.5005	1000	NA	NA	NA	NA	NA	NA	1000
1204	0	0	0	0	501	NA	0.5005	1000	NA	NA	NA	NA	NA	NA	1000
1205	0	0	0	0	501	NA	0.5005	1000	NA	NA	NA	NA	NA	NA	1000
1206	0	0	0	0	501	NA	0.5005	1000	NA	NA	NA	NA	NA	NA	1000
1207	0	0	0	0	501	NA	0.5005	1000	NA	NA	NA	NA	NA	NA	1000
1208	0	0	0	0	501	NA	0.5005	1000	NA	NA	NA	NA	NA	NA	1000
1209	0	0	0	0	501	NA	0.5005	1000	NA	NA	NA	NA	NA	NA	1000
1210	1	NA	NA	NA	NA	NA	NA	1000	NA	NA	NA	NA	NA	NA	1000
1211	1	NA	NA	NA	NA	NA	NA	1000	NA	NA	NA	NA	NA	NA	1000
1212	1	NA	NA	NA	NA	NA	NA	1000	NA	NA	NA	NA	NA	NA	1000
1213	1	NA	NA	NA	NA	NA	NA	1000	NA	NA	NA	NA	NA	NA	1000
1214	1	NA	NA	NA	NA	NA	NA	1000	NA	NA	NA	NA	NA	NA	1000
1215	1	NA	NA	NA	NA	NA	NA	1000	NA	NA	NA	NA	NA	NA	1000
1216	1	NA	NA	NA	NA	NA	NA	1000	NA	NA	NA	NA	NA	NA	1000
1217	1	NA	NA	NA	NA	NA	NA	1000	NA	NA	NA	NA	NA	NA	1000
1218	1	NA	NA	NA	NA	NA	NA	1000	NA	NA	NA	NA	NA	NA	1000
1219	1	NA	NA	NA	NA	NA	NA	1000	NA	NA	NA	NA	NA	NA	1000
1220	1	NA	NA	NA	NA	NA	NA	1000	NA	NA	NA	NA	NA	NA	1000
1221	1	NA	NA	NA	NA	NA	NA	1000	NA	NA	NA	NA	NA	NA	1000
1222	1	NA	NA	NA	NA	NA	NA	1000	NA	NA	NA	NA	NA	NA	1000
1223	1	NA	NA	NA	NA	NA	NA	1000	NA	NA	NA	NA	NA	NA	1000
1224	1	NA	NA	NA	NA	NA	NA	1000	NA	NA	NA	NA	NA	NA	1000
1225	1	NA	NA	NA	NA	NA	NA	1000	NA	NA	NA	NA	NA	NA	1000
1226	1	NA	NA	NA	NA	NA	NA	1000	NA	NA	NA	NA	NA	NA	1000
1227	0	0	0	0	501	NA	0.5005	1000	NA	NA	NA	NA	NA	NA	1000
1228	0	0	0	0	501	NA	0.5005	1000	NA	NA	NA	NA	NA	NA	1000
1229	0	0	0	0	501	NA	0.5005	1000	NA	NA	NA	NA	NA	NA	1000
1230	0	0	0	0	501	NA	0.5005	1000	NA	NA	NA	NA	NA	NA	1000
1231	0	0	0	0	501	NA	0.5005	1000	NA	NA	NA	NA	NA	NA	1000
1232	0	0	0	0	501	NA	0.5005	1000	NA	NA	NA	NA	NA	NA	1000
1233	0	0	0	0	501	NA	0.5005	1000	NA	NA	NA	NA	NA	NA	1000
1234	0	0	0	0	501	NA	0.5005	1000	NA	NA	NA	NA	NA	NA	1000
1235	0	0	0	0	501	NA	0.5005	1000	NA	NA	NA	NA	NA	NA	1000
1236	0	0	0	0	501	NA	0.5005	1000	NA	NA	NA	NA	NA	NA	1000
1237	0	0	0	0	501	NA	0.5005	1000	NA	NA	NA	NA	NA	NA	1000
1238	0	0	0	0	501	NA	0.5005	1000	NA	NA	NA	NA	NA	NA	1000
1239	0	0	0	0	501	NA	0.5005	1000	NA	NA	NA	NA	NA	NA	1000
1240	0	0	0	0	501	NA	0.5005	1000	NA	NA	NA	NA	NA	NA	1000
1241	0	0	0	0	501	NA	0.5005	1000	NA	NA	NA	NA	NA	NA	1000
1242	0	0	0	0	501	NA	0.5005	1000	NA	NA	NA	NA	NA	NA	1000
1243	0	0	0	0	501	NA	0.5005	1000	NA	NA	NA	NA	NA	NA	1000
1244	0	0	0	0	501	NA	0.5005	1000	NA	NA	NA	NA	NA	NA	1000
1245	0	0	0	0	501	NA	0.5005	1000	NA	NA	NA	NA	NA	NA	1000
1246	0	0	0	0	501	NA	0.5005	1000	NA	NA	NA	NA	NA	NA	1000
1247	0	0	0	0	501	NA	0.5005	1000	NA	NA	NA	NA	NA	NA	1000
1248	1	NA	NA	NA	NA	NA	NA	1000	NA	NA	NA	NA	NA	NA	1000
1249	1	NA	NA	NA	NA	NA	NA	1000	NA	NA	NA	NA	NA	NA	1000
1250	1	NA	NA	NA	NA	NA	NA	1000	NA	NA	NA	NA	NA	NA	1000
1251	2	0.518214	0.517552	0.0165475	502	0.0399954	0.501499	1000	0.518214	0.520361	0.131073	469.5	-0.0163798	0.469031	1000
1252	2	0.518214	0.517553	0.010427	503	0.0633407	0.502498	1000	0.518214	0.525262	0.123123	469.5	-0.0572457	0.469031	1000
1253	2	0.518214	0.518214	0	501	NA	0.5005	1000	0.518214	0.522007	0.127924	466	-0.0296549	0.465534	1000
1254	2	0.518214	0.51849	0.00874084	500.5	-0.0316228	0.5	1000	0.518214	0.52262	0.127357	466	-0.0346006	0.465534	1000
1255	2	0.518214	0.518214	0	501	NA	0.5005	1000	0.518214	0.515335	0.13376	476	0.0215188	0.475524	1000
1256	2	0.518214	0.518602	0.01342	500.5	-0.0288901	0.5	1000	0.518214	0.522106	0.135845	468.5	-0.0286502	0.468032	1000
1257	2	0.518214	0.517552	0.0165475	502	0.0399954	0.501499	1000	0.518214	0.525656	0.125337	462.5	-0.0593796	0.462038	1000
1258	2	0.518214	0.518602	0.01342	500.5	-0.0288901	0.5	1000	0.518214	0.525155	0.123133	469.5	-0.056373	0.469031	1000
1259	2	0.518214	0.518214	0	501	NA	0.5005	1000	0.518214	0.523254	0.124005	466.5	-0.0406451	0.466034	1000
1260	2	0.518214	0.518214	0	501	NA	0.5005	1000	0.518214	0.515672	0.131879	478	0.0192724	0.477522	1000
1261	1	NA	NA	NA	NA	NA	NA	1000	NA	NA	NA	NA	NA	NA	1000
1262	1	NA	NA	NA	NA	NA	NA	1000	NA	NA	NA	NA	NA	NA	1000
1263	1	NA	NA	NA	NA	NA	NA	1000	NA	NA	NA	NA	NA	NA	1000
1264	1	NA	NA	NA	NA	NA	NA	1000	NA	NA	NA	NA	NA	NA	1000
1265	1	NA	NA	NA	NA	NA	NA	1000	NA	NA	NA	NA	NA	NA	1000
1266	1	NA	NA	NA	NA	NA	NA	1000	NA	NA	NA	NA	NA	NA	1000
1267	1	NA	NA	NA	NA	NA	NA	1000	NA	NA	NA	NA	NA	NA	1000
1268	1	NA	NA	NA	NA	NA	NA	1000	NA	NA	NA	NA	NA	NA	1000
1269	1	NA	NA	NA	NA	NA	NA	1000	NA	NA	NA	NA	NA	NA	1000
1270	0	0	0	0	501	NA	0.5005	1000	NA	NA	NA	NA	NA	NA	1000
1271	0	0	0	0	501	NA	0.5005	1000	NA	NA	NA	NA	NA	NA	1000
1272	0	0	0	0	501	NA	0.5005	1000	NA	NA	NA	NA	NA	NA	1000
1273	0	0	0	0	501	NA	0.5005	1000	NA	NA	NA	NA	NA	NA	1000
1274	0	0	0	0	501	NA	0.5005	1000	NA	NA	NA	NA	NA	NA	1000
[truncated: 48,666 more rows]

## Sheet: Croco
ID	ntaxa	FD.obs	FD.rand.mean	FD.rand.sd	FD.obs.rank	FD.obs.z	FD.obs.p	runs	FDmntd.obs	FDmntd.rand.mean	FDmntd.rand.sd	FDmntd.obs.rank	FDmntd.obs.z	FDmntd.obs.p	runs
[truncated: 49,940 more rows]

[truncated: 3 more sheets: Lizard, Snake, Testudines]
